# Supplementary material for: Extensive transcriptome changes during seasonal leaf senescence in field-grown black cottonwood (Populus trichocarpa Nisqually-1)
Source: Sci Rep. 2020 Apr 20;10:6581. doi: 10.1038/s41598-020-63372-2 (PMC7170949; doi:10.1038/s41598-020-63372-2)
Supplement: Supplementary file 2 — Supplementary information2. [file 41598_2020_63372_MOESM2_ESM.xlsx]

## Sheet: Poplar leaf senescence_Supp Tab
Supplementary information
Extensive transcriptome changes during seasonal leaf senescence in field-grown black cottonwood (Populus trichocarpa Nisqually-1)
Haiwei Lu, Michael Gordon, Vindhya Amarasinghe, & Steven H. Strauss*
Department of Forest Ecosystems and Society, Oregon State University, Corvallis, Oregon, USA. Correspondence and requests for materials should be addressed to S.H.S. (email: Steve.Strauss@oregonstate.edu)
Supplementary Table S4 Un-normalized read counts for each gene model generated using the HISAT2-StringTie pipeline.
gene_id	Aug2009_T1	Aug2009_T2	Aug2009_T3	Aug2015_T1	Aug2015_T2	Aug2015_T3	Aug2016_T1	Aug2016_T2	Aug2016_T3	July2009_T1	July2009_T2	July2009_T3	July2015_T1	July2015_T2	July2015_T3	July2016_T1	July2016_T2	July2016_T3	June2009_T1	June2009_T2	June2009_T3	June2015_T1	June2015_T2	June2015_T3	June2016_T1	June2016_T2	June2016_T3	May2009_T1	May2009_T2	May2009_T3	May2015_T1	May2015_T2	May2015_T3	May2016_T1	May2016_T2	May2016_T3	Oct2009_T1	Oct2009_T2	Oct2009_T3	Oct2015_T1	Oct2015_T2	Oct2015_T3	Oct2016_T1	Oct2016_T2	Oct2016_T3	Sept2009_T1	Sept2009_T2	Sept2009_T3	Sept2015_T1
Potri.013G093400.v3.1	1	3	17	2163	1506	1349	1499	1522	936	2	6	2	1837	1330	1816	2066	1133	1552	388	429	879	1152	1525	1168	1447	1129	2079	44	89	83	1780	1239	1234	1976	2112	1795	7	714	1811	2587	1763	1546	2188	1433	1685	411	361	360	2390
Potri.001G348400.v3.1	10	9	9	598	630	271	545	553	407	73	77	68	721	623	555	527	568	406	102	121	195	654	411	451	446	594	350	0	0	31	470	432	449	808	857	792	0	42	68	438	179	430	231	341	179	153	102	119	662
Potri.017G100300.v3.1	43	49	17	324	243	306	340	399	230	2	2	6	332	302	442	442	282	383	2	44	73	222	394	203	308	259	212	26	53	30	245	282	214	408	555	408	69	32	37	398	204	192	223	213	252	1	162	107	439
Potri.008G216200.v3.1	3	5	0	145	85	104	116	169	80	4	8	0	85	99	191	118	92	93	2	4	17	118	134	102	86	85	73	0	0	13	73	54	46	129	193	74	0	7	6	106	32	50	64	22	45	0	17	16	78
Potri.008G190000.v3.1	0	0	0	19	0	0	0	21	0	8	0	3	28	20	46	36	36	27	0	17	77	8	9	10	36	6	63	0	12	5	15	0	19	64	28	35	0	0	0	0	0	20	0	0	0	0	0	0	18
Potri.002G182600.v3.1	4	3	5	817	481	560	630	845	413	138	101	116	746	647	663	978	690	942	309	51	84	375	583	592	678	493	965	25	103	52	548	539	388	1110	1296	904	0	25	57	526	299	344	808	474	637	166	137	131	923
Potri.003G128500.v3.1	726	934	367	8839	5612	5232	5981	7583	5238	1201	2300	1803	9490	7419	9200	7860	6594	8013	2838	986	1907	5391	7106	5718	6840	6601	7445	753	1752	1227	5479	6548	4823	11294	12166	12175	369	771	2171	5784	3307	3941	4707	3861	4699	3702	2812	3119	7716
Potri.001G312700.v3.1	0	0	0	0	0	0	0	0	0	0	0	0	0	0	0	0	0	0	0	0	0	0	0	0	0	0	0	0	0	0	0	0	0	0	0	0	0	0	0	0	0	0	0	0	0	0	0	0	0
Potri.T129900.v3.1	0	0	0	0	0	0	0	0	0	0	0	0	0	6	0	0	0	0	0	0	1	0	0	0	0	0	4	1	1	2	0	0	0	0	3	0	0	0	0	0	4	0	0	0	0	0	0	0	0
Potri.012G029000.v3.1	9	5	7	107	47	51	63	104	49	10	29	9	66	53	84	130	45	106	6	142	241	316	179	371	43	48	335	14	20	12	148	150	207	257	267	192	0	5	0	6	0	25	0	0	0	4	0	0	65
Potri.008G192900.v3.1	0	0	0	0	0	0	8	23	0	3	0	0	15	0	14	0	0	0	0	67	84	12	0	12	0	0	0	0	4	4	38	30	21	0	8	0	0	0	0	0	0	0	0	0	0	0	0	0	0
Potri.011G038500.v3.1	0	0	0	6	0	5	0	0	3	0	0	0	0	0	0	0	8	0	0	0	0	0	0	0	0	0	0	0	0	0	0	0	0	0	0	0	0	0	5	21	18	7	37	28	0	0	0	0	0
Potri.019G076000.v3.1	0	0	0	0	0	0	0	0	0	0	0	0	0	0	0	0	0	0	0	0	0	0	0	0	0	0	0	0	0	0	0	0	0	0	0	0	0	0	0	0	0	0	0	0	0	0	0	0	0
Potri.008G226200.v3.1	40	45	31	1640	887	1046	1010	1191	685	145	250	191	948	722	1038	1010	696	1141	526	247	398	679	730	687	1067	669	1294	120	268	206	1140	760	806	1106	1438	1181	393	290	743	3389	2277	1699	2144	1127	2004	48	490	436	2321
Potri.005G060300.v3.1	0	0	0	0	0	0	0	0	0	0	0	0	0	0	0	0	0	0	0	0	0	0	0	0	0	0	0	0	0	0	0	0	0	0	0	0	0	0	0	29	20	0	0	0	0	0	0	0	0
Potri.008G161400.v3.1	14	19	9	5884	4805	4173	5069	6430	2885	296	224	9	4020	2856	4318	4694	3237	4354	8	586	960	3248	4138	3927	4047	4215	4422	46	108	76	3192	3013	3314	3801	4133	2802	465	578	1155	5527	3718	3842	5063	2843	4045	355	2	335	6327
Potri.012G105600.v3.1	0	0	0	0	0	0	0	0	0	0	0	0	0	0	0	0	0	0	0	0	0	0	0	0	0	0	0	0	0	0	0	0	0	0	0	0	0	0	0	0	0	0	0	0	0	0	0	0	0
Potri.005G006200.v3.1	0	2	0	0	0	0	0	0	0	0	0	2	0	4	0	0	10	0	0	4	2	0	0	0	0	0	6	0	2	0	0	0	0	81	34	26	0	0	0	0	0	0	0	0	0	0	3	0	0
Potri.006G013100.v3.1	0	0	0	208	142	88	124	141	66	0	0	0	127	69	111	152	109	94	0	2	2	107	100	104	104	88	58	0	0	0	62	46	86	86	135	47	2	2	2	137	72	95	145	84	122	0	0	1	143
Potri.005G164600.v3.1	101	7	41	3188	2039	2022	1960	2298	1106	23	8	15	2052	1193	2267	2354	1583	1952	59	252	469	1224	1906	1355	2888	1603	1858	5	16	15	1147	1085	1308	3441	3144	2601	31	391	752	4407	2654	2383	2625	1841	2553	28	17	25	4561
Potri.010G030400.v3.1	0	0	0	0	0	0	0	0	0	0	0	0	0	0	0	0	0	0	0	5	0	0	0	0	0	0	0	0	0	0	0	0	0	0	0	0	0	0	0	0	0	0	0	0	0	0	0	0	0
Potri.019G040900.v3.1	0	0	0	29	30	9	39	26	0	0	0	0	21	0	5	0	23	31	0	2	0	26	13	11	16	0	13	0	0	0	15	0	8	7	0	0	0	10	15	39	0	55	86	25	54	0	0	0	79
Potri.011G144200.v3.1	0	0	0	0	0	0	0	0	0	0	0	0	0	0	0	0	0	0	0	0	0	0	0	0	0	0	0	0	0	0	0	0	0	0	0	0	0	0	0	0	0	0	0	0	0	0	0	0	0
Potri.001G056500.v3.1	0	0	4	175	139	72	111	110	143	5	4	7	181	133	223	266	112	143	0	179	352	116	127	126	174	198	209	0	0	0	260	196	168	346	345	294	0	102	247	120	58	54	78	105	38	0	0	0	138
Potri.010G093500.v3.1	0	0	1	0	0	0	0	0	0	0	0	0	0	0	0	0	0	0	0	7	11	0	0	0	0	0	0	0	0	0	0	0	0	0	0	0	0	4	7	0	0	0	0	0	0	0	0	0	0
Potri.008G015050.v3.1	0	0	0	0	0	0	0	4	0	0	0	0	5	0	0	0	0	0	0	2	4	0	0	2	0	0	0	0	0	0	0	0	0	0	0	0	0	1	4	0	2	0	0	0	0	0	1	0	8
Potri.003G204700.v3.1	5	6	3	155	74	110	80	141	81	16	14	11	110	88	167	142	93	160	16	17	46	67	103	105	98	125	167	6	8	4	99	152	101	245	195	166	0	24	43	102	32	106	92	73	73	12	4	7	185
Potri.010G252500.v3.1	12	23	4	132	76	75	178	177	88	73	44	63	207	153	275	201	74	149	61	99	151	92	164	114	76	117	203	19	42	29	81	187	170	319	261	248	0	10	19	121	45	58	108	64	121	62	34	44	163
Potri.010G220600.v3.1	181	233	138	3630	2130	1952	2658	3090	1469	3	10	13	4470	3500	3819	3314	2014	3702	10	221	378	1792	2353	2272	3486	2256	3491	5	4	8	2944	3470	2438	3694	3539	2758	140	252	602	2275	1063	981	1313	1009	1331	24	19	31	4729
Potri.011G134200.v3.1	180	1397	264	58694	22831	70324	62982	87251	24763	5142	9672	7674	70853	66605	95048	112308	40028	127484	9480	13808	32419	24370	66997	64004	88033	33291	179697	2940	2662	4054	71629	69804	52575	98714	94951	88194	2928	11407	32236	46504	33480	21833	55338	9495	50278	9837	6863	8010	54259
Potri.005G110300.v3.1	31	51	34	1072	841	948	1126	1271	783	103	93	93	853	743	1087	1287	785	1387	98	140	386	673	907	1048	746	840	1238	27	48	34	658	571	802	1079	1147	938	43	69	164	1139	574	825	1082	596	996	100	93	101	861
Potri.011G030400.v3.1	1	0	1	4	7	6	10	33	14	1	0	0	19	32	19	27	14	41	0	46	127	15	7	6	11	18	11	1	0	1	6	11	8	65	154	159	0	2	4	0	0	10	0	0	0	0	0	0	10
Potri.015G075500.v3.1	0	0	0	0	0	0	0	0	0	0	0	0	0	0	0	0	0	0	0	1	1	0	0	0	0	0	0	0	0	0	0	0	0	0	0	0	0	0	1	0	0	0	0	0	0	0	0	0	0
Potri.015G145300.v3.1	7	11	4	2851	1847	1954	2891	2871	1216	56	44	68	1419	1293	1995	1329	1600	1844	74	156	242	962	1311	677	1079	844	1435	15	28	0	1001	1108	994	823	944	710	0	57	185	2828	1314	1453	2308	1552	2238	57	60	63	2745
Potri.009G113000.v3.1	266	388	313	3690	2247	2401	3784	4602	2321	289	408	381	2265	2077	2897	2563	2410	3506	376	313	521	1937	1956	2538	2734	2071	2698	124	252	176	2468	2400	2155	2474	3035	2123	240	749	1975	5301	4355	3241	4222	2737	4243	466	400	397	3169
Potri.001G447400.v3.1	0	0	0	0	0	0	0	0	0	0	0	0	0	0	0	0	0	0	0	0	0	0	0	0	0	0	0	0	0	0	0	0	0	0	0	0	0	0	0	0	0	0	0	0	0	0	0	0	0
Potri.006G003400.v3.1	35	45	20	4437	2233	4340	3524	4701	3919	44	63	52	2084	1707	2486	2942	2176	2959	81	265	507	1702	1908	1617	1939	2160	2796	16	36	0	1755	2003	1643	3082	3871	3699	114	975	2341	10496	7931	8686	17440	9752	13328	130	70	86	5532
Potri.015G043501.v3.1	0	0	0	149	119	74	143	129	6	0	0	0	47	136	183	145	132	126	0	33	29	12	83	77	98	88	96	0	0	0	76	50	83	103	124	57	0	3	11	137	77	51	86	90	69	0	0	0	158
Potri.001G036600.v3.1	0	0	0	0	0	0	0	0	0	0	0	0	0	0	0	0	0	0	0	0	0	0	0	0	0	0	0	0	0	0	0	0	0	0	0	0	0	3	0	0	0	0	0	0	0	0	0	0	0
Potri.010G197600.v3.1	62	85	53	1550	1000	797	1404	1300	703	108	169	137	1185	831	1320	1336	940	1176	156	112	222	895	910	862	785	778	1164	60	123	87	682	656	751	1206	1621	1028	9	118	381	1660	1139	1110	1475	1112	1323	155	148	156	1270
Potri.016G087400.v3.1	743	977	294	8342	4927	5735	4886	5786	3604	2027	2406	2437	7493	6073	5632	5930	4711	5908	4835	545	1335	5149	6167	5524	5860	4176	5562	882	1761	1275	5440	6982	3951	10657	10292	9740	876	530	1812	4604	2926	3633	5083	3390	3685	4842	3362	4117	7202
Potri.018G073600.v3.1	16	17	8	279	214	169	250	241	183	65	50	63	260	215	265	233	205	198	79	58	106	173	185	208	262	168	217	15	36	27	199	184	130	435	358	359	24	29	70	248	135	138	194	150	224	75	88	68	307
Potri.005G025800.v3.1	60	77	10	357	291	242	186	228	188	832	658	807	166	329	235	589	159	178	588	421	929	141	159	136	474	170	272	151	328	254	187	316	143	289	247	186	845	668	1704	358	254	191	363	325	330	478	498	445	564
Potri.001G206700.v3.1	67	81	30	2414	1144	1736	1494	1707	959	230	277	268	1586	1124	1759	1787	1018	1983	485	195	363	888	1475	904	1358	1110	2042	76	246	158	1669	1297	1110	2456	2931	2722	237	323	625	3415	2355	1807	3019	1522	2659	495	376	420	3083
Potri.016G023900.v3.1	0	0	0	88	68	41	80	62	53	0	0	0	101	108	110	42	82	46	0	3	3	100	113	71	48	85	49	0	0	0	87	77	63	95	109	47	0	5	6	41	36	43	34	31	46	0	0	0	59
Potri.015G113700.v3.1	2	2	0	11	0	6	9	15	0	0	0	0	40	0	0	34	19	0	0	7	8	15	23	5	0	8	0	0	0	0	9	0	0	0	13	23	0	2	0	0	0	0	24	0	0	0	0	0	7
Potri.001G375700.v3.1	0	4	0	0	0	0	11	15	0	33	5	30	0	0	7	12	13	0	0	610	594	41	0	28	0	0	0	12	62	0	9	0	8	0	11	4	0	0	0	4	0	0	0	0	0	0	0	0	0
Potri.017G004115.v3.1	0	0	0	0	0	0	0	0	0	0	0	0	0	0	0	0	0	0	0	0	0	0	0	0	0	0	0	0	0	0	0	0	0	0	0	0	0	0	0	0	0	0	0	0	0	0	0	2	0
Potri.004G086800.v3.1	0	0	0	13	13	7	45	18	9	2	0	0	5	6	14	8	13	26	1	0	0	21	11	14	10	9	13	0	0	0	10	8	9	24	35	6	0	0	1	16	7	17	12	25	12	0	0	0	6
Potri.018G021500.v3.1	1	2	0	0	3	0	0	0	0	0	0	0	0	0	0	0	0	0	0	0	0	0	0	0	0	0	0	0	0	0	0	0	0	0	0	0	0	0	0	0	0	0	0	0	0	0	0	0	3
Potri.018G026600.v3.1	0	0	0	124	118	98	110	142	53	0	0	0	78	66	69	59	56	110	0	24	35	41	80	56	68	99	91	0	0	0	69	39	57	92	109	51	0	26	25	235	191	101	169	166	221	0	0	0	176
Potri.014G058800.v3.1	4	90	52	2611	2698	1761	3230	3452	2113	8	4	197	2241	2100	2629	2206	2304	2633	8	223	327	1619	1918	1740	1957	2029	2452	43	88	61	1514	1352	2088	2636	3011	2503	164	216	443	4731	2882	3214	3450	2482	3357	272	4	5	3940
Potri.009G068600.v3.1	6	6	84	7233	3753	4862	6084	7891	3577	11	7	278	4484	4247	6561	6671	4682	6691	324	882	1226	3870	5076	5457	6144	4601	8229	5	11	2	5225	6205	5584	6177	6901	6284	104	515	1400	6407	4759	4724	5450	2678	5021	5	532	468	7524
Potri.005G065800.v3.1	3	5	0	689	580	307	529	519	219	0	8	0	340	345	367	404	313	310	30	28	45	286	249	321	341	306	598	0	0	0	407	243	472	272	427	173	0	21	41	673	462	372	556	284	546	32	37	38	1039
Potri.012G019800.v3.1	0	0	0	0	0	0	0	0	0	0	0	0	0	0	0	0	0	0	0	0	0	0	0	0	0	0	0	0	0	0	0	0	0	0	0	0	0	0	0	0	0	0	0	0	0	0	0	0	0
Potri.019G028200.v3.1	0	1	1	8	11	1	12	16	7	1	2	1	5	2	3	14	10	5	3	3	5	5	4	3	9	7	4	1	1	1	14	11	23	4	7	2	4	3	5	6	5	4	3	8	4	1	3	2	4
Potri.014G123500.v3.1	0	0	0	0	0	0	0	0	0	0	0	0	0	5	0	8	0	0	1	2	1	0	0	0	0	0	0	0	0	0	0	0	0	0	0	0	0	0	0	0	0	0	0	0	6	0	0	0	0
Potri.005G164300.v3.1	39	60	45	408	242	199	261	313	191	0	91	70	542	455	504	326	330	353	76	136	269	428	308	359	431	328	313	26	56	52	295	366	337	650	400	528	0	40	104	263	116	117	272	186	176	85	78	86	254
Potri.014G136000.v3.1	0	0	0	4588	3625	2784	3805	4347	2839	0	3	0	4417	4103	4811	3522	2889	3494	4	315	524	3016	3581	3628	3608	2810	3448	0	0	0	4323	3024	3008	4974	5269	3374	0	329	524	5251	3401	3549	3652	3478	3828	0	0	0	5808
Potri.006G168000.v3.1	0	0	0	0	0	0	0	0	0	0	0	0	0	0	0	0	0	0	0	0	0	0	0	0	0	0	0	0	0	0	0	0	0	0	0	0	0	0	0	0	0	0	0	0	0	0	0	0	0
Potri.T098900.v3.1	0	0	0	764	530	463	607	877	801	8	2	6	1016	933	1074	1613	940	1240	5	546	1537	1173	962	912	1510	929	1489	0	0	0	1355	1470	1189	1712	1310	1098	0	13	31	18	14	20	94	144	190	0	0	0	378
Potri.018G074850.v3.1	1	0	0	0	14	14	19	17	0	0	3	5	42	42	0	18	9	28	0	6	0	19	29	18	17	0	38	0	0	0	6	15	25	67	86	20	0	0	0	0	6	0	0	0	0	0	4	0	12
Potri.001G247500.v3.1	0	0	0	25	17	12	39	56	11	0	0	0	48	41	39	52	44	28	0	0	0	31	50	89	32	28	61	0	0	0	15	50	23	52	76	61	0	0	0	0	10	0	17	9	5	0	0	0	6
Potri.003G079500.v3.1	72	108	62	1514	864	973	1191	1035	617	210	120	186	1153	1216	1422	1104	1006	2283	258	167	307	569	901	863	1387	730	1482	40	97	67	881	1096	666	1994	2197	1552	229	592	1707	4272	3336	1800	2430	1221	2584	295	231	236	2864
Potri.006G096600.v3.1	0	0	0	32	16	0	67	10	29	0	0	2	56	10	22	0	30	7	0	10	25	39	48	36	30	6	13	0	0	0	0	0	0	0	0	0	0	0	0	0	0	18	18	0	0	0	0	0	14
Potri.006G015700.v3.1	10	9	0	824	195	285	244	231	165	7	41	5	378	629	482	395	282	334	14	97	181	430	719	150	315	220	888	20	50	40	260	338	165	494	427	1580	0	89	124	537	822	825	540	574	389	3	41	45	368
Potri.002G153400.v3.1	14	15	3	6	13	0	24	26	0	42	28	50	80	29	51	31	12	38	21	17	16	93	64	103	17	5	17	0	0	0	14	55	21	60	25	55	0	0	8	42	8	8	0	32	16	0	4	0	33
Potri.009G086500.v3.1	0	0	0	14	4	0	7	11	0	0	0	0	31	2	7	3	4	5	2	0	2	7	17	30	0	6	0	0	1	0	3	15	12	13	9	2	0	1	2	9	0	0	0	2	0	1	3	0	0
Potri.007G097700.v3.1	0	0	0	0	0	0	0	0	0	0	0	0	0	0	0	0	0	0	0	1	0	0	0	0	0	0	0	0	0	0	0	0	0	0	0	0	0	0	0	0	0	0	0	0	0	0	0	0	0
Potri.005G185300.v3.1	0	0	0	56	44	30	30	20	27	0	0	0	38	24	32	14	39	0	0	2	3	63	25	6	29	28	20	0	0	0	0	20	17	21	15	42	0	3	6	0	9	10	8	41	11	0	4	3	14
Potri.017G130800.v3.1	0	17	0	57	35	26	54	62	20	88	38	68	27	29	22	73	26	13	0	125	270	76	48	71	101	42	89	0	26	21	120	52	70	30	15	6	0	68	150	8	8	58	19	6	0	12	17	20	37
Potri.010G235500.v3.1	0	0	0	0	0	0	0	0	0	0	0	0	0	0	0	0	0	0	0	0	0	0	0	0	0	0	0	0	0	0	0	0	0	0	0	0	0	0	0	0	0	0	0	0	0	0	0	0	0
Potri.009G091100.v3.1	0	0	0	0	0	0	0	0	0	4	2	3	0	0	0	0	0	0	0	0	8	0	6	0	0	0	0	0	0	0	8	0	0	0	0	0	0	0	2	0	0	0	0	0	0	0	0	0	0
Potri.018G070800.v3.1	0	0	0	18	11	23	29	23	4	0	0	0	37	13	35	0	7	41	0	5	5	9	17	16	39	52	32	0	0	0	37	35	23	61	36	27	0	7	10	15	9	10	23	29	48	0	0	0	6
Potri.013G039000.v3.1	0	0	0	0	0	0	8	10	8	0	4	0	14	0	19	0	23	23	0	16	29	22	10	22	13	0	12	0	0	0	19	19	28	35	24	0	0	0	0	0	0	0	0	0	0	0	0	0	0
Potri.004G217000.v3.1	145	220	209	2744	1566	2618	2116	3814	1723	719	673	721	2881	1659	2832	4482	1393	2965	672	2621	4827	1658	2850	3080	3702	2082	3932	169	289	199	4231	3330	2596	3366	2539	1931	500	1692	3965	1609	1196	1018	2472	1091	2057	450	484	464	3103
Potri.017G007900.v3.1	8	11	2	1173	697	1341	619	605	468	12	8	12	879	1160	1173	1258	708	1015	34	32	54	279	441	306	820	503	1094	6	17	9	565	412	279	1238	1565	938	8	44	81	2643	1611	1305	1915	620	1393	21	17	17	1808
Potri.019G034700.v3.1	11	5	0	0	0	0	13	65	71	0	0	6	0	24	26	84	16	0	0	0	4	34	72	6	27	14	20	0	0	0	10	21	19	344	170	232	0	0	0	0	0	0	0	0	0	7	0	0	0
Potri.012G092000.v3.1	0	48	43	1049	596	885	842	855	660	0	116	136	671	621	847	1016	637	1169	234	217	418	390	528	724	705	636	1211	0	0	0	714	735	716	1036	839	798	145	195	437	1235	844	739	989	661	997	148	151	134	1103
Potri.010G210200.v3.1	295	397	303	1654	1038	919	1324	1667	975	388	568	515	1805	1240	1825	2322	916	1301	335	1307	2663	1459	1449	1918	2443	1745	1640	194	293	233	2548	1914	1703	2469	2346	1972	53	473	1422	998	674	481	997	765	843	311	441	356	1357
Potri.007G038300.v3.1	4	5	0	30	26	0	136	89	35	11	5	9	80	65	104	25	154	10	9	37	40	68	99	26	61	7	21	7	5	3	27	49	18	28	0	0	0	5	0	0	0	85	0	0	0	10	6	8	0
Potri.008G115700.v3.1	334	466	244	1424	881	945	1151	1273	863	1032	1018	1128	1271	1142	1220	1253	1164	1577	1062	595	1280	1025	964	934	1574	1071	1563	390	732	584	1086	1262	1017	2524	2085	2034	399	722	3183	1584	1098	867	974	814	1094	856	910	842	1321
Potri.005G153700.v3.1	0	0	0	0	0	0	0	0	0	0	0	0	0	0	0	0	0	0	0	0	0	0	0	0	0	0	0	0	0	0	0	0	0	0	0	0	0	0	0	0	0	0	0	0	0	0	0	0	0
Potri.009G118900.v3.1	1063	1401	819	4219	3466	2740	3561	4314	3456	3143	2624	3195	4577	3659	3121	3720	4117	3511	5022	536	1309	3411	3682	3473	3447	3354	3309	717	1448	1030	3488	3725	3052	5725	6686	5389	532	465	1138	2106	1325	2122	3090	2747	2264	4369	3549	3833	2716
Potri.006G260700.v3.1	0	0	0	0	0	0	0	0	0	0	0	0	0	0	0	0	0	0	0	3	5	0	0	0	0	0	0	0	0	0	0	0	0	0	0	0	0	0	0	0	0	0	0	0	0	0	0	0	0
Potri.012G143500.v3.1	0	7	0	240	201	156	289	296	155	21	33	27	213	251	221	183	233	135	30	31	73	310	249	371	223	195	219	7	16	4	244	136	157	195	187	166	21	46	74	438	254	343	235	318	241	17	23	24	260
Potri.010G056100.v3.1	3	164	5	1422	826	848	946	908	562	243	226	249	1499	1186	1379	1741	836	1005	332	192	694	954	1343	1311	902	669	1401	72	134	93	1745	1211	923	1905	2147	1798	23	47	40	536	274	363	507	325	503	321	245	272	1339
Potri.004G176750.v3.1	138	173	77	7829	4344	6717	5354	7292	3865	294	273	312	5556	4839	8197	8619	3686	7170	488	193	487	2751	5553	4295	6000	4349	10689	64	149	114	6328	5855	3921	8395	7627	5679	327	508	958	6255	3711	3775	6893	3197	7341	476	422	449	10537
Potri.001G118400.v3.1	434	548	371	12694	6811	7985	15835	22414	9060	783	1588	1252	6493	6206	9677	15236	8238	9309	1478	981	2328	8654	12597	10206	3683	4097	5829	247	468	344	6008	7209	6689	1939	2323	2864	496	1487	3392	12234	8038	11792	15693	7611	14410	1431	919	1077	7306
Potri.012G063400.v3.1	363	501	507	1707	1027	1347	1627	2304	970	1137	967	1152	1824	1477	1857	2249	1311	1929	1553	298	690	952	1598	1366	1942	1295	2673	242	628	462	1258	1488	1266	2771	2607	2046	562	275	845	1473	868	943	1565	761	1531	1174	1045	1067	1835
Potri.013G042800.v3.1	56	70	27	3295	1678	3016	1775	1922	1493	184	148	185	2229	3074	3430	1728	1946	4779	239	419	773	1214	1499	1658	2012	1165	3092	40	114	83	1973	3489	1718	2833	3188	2643	822	908	2732	5361	3536	2402	5537	2655	4713	199	219	200	6608
Potri.017G153200.v3.1	0	1	2	18	5	9	11	0	8	3	1	2	14	11	14	5	20	19	2	3	3	13	11	8	7	4	0	4	0	3	11	0	0	0	23	8	2	5	13	48	26	30	55	55	27	4	5	2	19
Potri.019G021400.v3.1	3	5	0	7	6	0	12	5	6	15	8	10	7	5	3	7	0	6	3	24	41	22	2	7	11	10	14	3	8	7	18	25	18	0	0	0	8	5	13	0	0	5	2	10	5	6	5	8	8
Potri.011G111500.v3.1	8	7	3	39	20	16	56	34	22	23	25	26	70	66	40	125	52	18	34	57	123	58	38	18	25	16	94	0	29	15	69	56	49	169	91	214	0	8	8	0	0	13	5	0	16	32	15	25	9
Potri.006G197601.v3.1	289	398	143	685	354	314	438	459	353	609	434	519	502	456	586	740	342	452	472	601	1250	469	487	437	501	427	513	149	253	218	787	490	577	601	518	524	0	173	296	162	65	94	164	153	136	356	386	371	505
Potri.005G150200.v3.1	2	2	0	45	37	15	85	63	45	1	0	1	15	43	17	35	55	53	1	10	11	29	23	12	25	3	23	2	0	0	36	25	97	17	21	25	0	9	27	77	85	22	25	63	17	0	1	2	23
Potri.018G091100.v3.1	41	52	15	576	418	252	348	263	243	52	42	51	490	382	382	297	367	369	108	36	75	213	286	266	245	276	217	16	44	30	137	200	174	470	469	476	23	64	96	768	464	496	530	385	341	100	53	77	538
Potri.T118100.v3.1	1	0	0	0	0	0	0	0	0	0	0	0	0	0	0	0	0	0	0	1	1	0	0	0	0	0	0	0	0	0	0	0	0	0	0	0	0	1	1	0	0	0	0	0	0	0	0	0	0
Potri.011G152000.v3.1	0	0	0	13	6	16	20	15	13	0	0	0	21	14	31	95	10	76	3	7	11	18	33	21	9	4	40	0	0	1	32	32	10	37	31	37	0	2	2	5	2	0	8	2	7	0	0	0	10
Potri.007G094900.v3.1	163	7	104	3449	2063	2187	2300	3913	1982	8	5	8	2726	1994	2684	3097	1251	1620	577	652	1437	2650	3140	3645	3343	2359	3197	116	242	169	3039	2538	2306	3034	2762	2409	404	859	1924	2789	1745	1882	2183	824	2270	13	4	2	2965
Potri.012G045800.v3.1	50	68	41	1478	869	1111	1408	1452	848	186	112	171	1418	1208	1664	1610	1258	1468	180	199	470	859	1363	1040	1192	1082	1778	34	65	35	907	1094	779	2078	2684	1990	128	253	552	1718	1167	1013	1495	876	1411	95	110	97	1389
Potri.005G024300.v3.1	0	0	0	0	0	0	0	0	0	0	0	0	0	0	0	0	0	0	0	0	0	0	0	0	0	0	0	0	0	0	0	0	0	0	0	0	0	0	0	0	0	0	0	0	0	0	0	0	0
Potri.017G047400.v3.1	3	0	7	15	7	10	5	23	28	11	4	5	14	32	76	5	0	54	27	90	19	0	6	5	16	5	4	2	0	2	0	0	2	3	6	0	0	4	4	0	0	0	0	0	0	32	7	22	6
Potri.011G037300.v3.1	2	0	0	224	62	117	90	139	72	0	3	0	13	24	71	30	20	0	7	3	2	0	6	0	79	13	15	0	0	0	0	9	11	6	17	56	29	108	301	830	748	455	828	461	548	5	0	0	343
Potri.003G196500.v3.1	61	79	92	720	576	401	712	726	586	79	132	110	1197	945	1227	1094	729	1032	127	134	306	485	795	563	791	984	879	45	122	77	555	660	586	2109	2695	2223	0	38	54	288	123	227	248	269	252	136	164	143	1012
Potri.017G049100.v3.1	0	2	0	87	0	53	93	89	47	0	0	0	137	45	139	0	66	43	4	5	15	51	91	14	29	43	0	0	0	0	60	0	14	65	93	0	0	10	8	307	193	159	111	0	131	0	0	0	135
Potri.007G027400.v3.1	45	76	159	4624	3171	2447	4465	5814	3203	19	90	53	6028	4882	6119	7757	3954	5306	8	781	2174	5434	5903	7200	6466	5453	4710	24	36	30	8637	6923	6557	6360	5713	3877	2	125	303	1042	645	730	1480	1179	1308	38	71	60	2983
Potri.005G218300.v3.1	216	284	114	1011	577	992	1034	1442	715	762	691	766	1939	1656	1937	3629	1045	2383	508	837	1678	3428	4251	5221	2827	1275	3733	162	396	301	4518	5254	3453	3086	2902	2703	47	17	57	88	61	111	106	59	142	477	589	489	535
Potri.009G129800.v3.1	41	44	29	525	371	355	383	485	398	125	125	146	681	506	457	420	438	562	238	66	93	466	452	314	480	246	414	40	85	64	423	546	357	1811	1598	1597	33	57	170	645	416	492	677	522	474	283	141	179	504
Potri.011G092800.v3.1	192	316	218	2461	1504	1477	1860	2555	1135	251	568	332	2452	1729	2775	2657	1172	2233	223	1307	2853	1620	2020	2199	2943	1395	2396	138	269	164	2837	2551	2052	2999	2855	2069	37	328	1066	770	341	394	959	645	848	377	319	318	2410
Potri.T045900.v3.1	0	0	0	0	0	0	0	0	0	0	0	0	0	0	0	0	0	0	0	0	0	0	0	0	0	0	0	0	0	0	0	0	0	0	0	0	0	0	0	0	0	0	0	0	0	0	0	0	0
Potri.006G223000.v3.1	0	0	0	60	50	26	95	88	62	1	0	0	24	99	52	92	50	80	0	3	1	67	42	49	63	38	62	0	1	0	22	22	39	74	38	33	0	1	0	28	20	19	51	71	23	2	0	2	27
Potri.017G097100.v3.1	33	50	21	870	587	544	695	803	453	142	111	128	858	649	740	772	587	933	156	22	131	486	750	628	759	570	942	28	58	39	683	721	475	1154	1285	1007	58	58	115	399	306	463	601	395	587	112	82	104	700
Potri.016G119200.v3.1	354	456	330	1992	1298	1279	1559	1610	1131	1075	1184	1176	2478	1849	2096	3318	1226	2843	1398	755	1481	1287	1785	1791	2462	1355	2973	342	712	502	2445	1823	1438	3425	3588	2822	316	596	2047	1801	949	1122	1573	719	1536	1350	1159	1195	1960
Potri.004G029300.v3.1	0	0	0	0	0	0	0	0	0	0	0	0	0	0	0	0	0	0	0	0	0	0	0	0	0	0	0	0	0	0	0	0	0	0	0	0	0	0	0	0	0	0	0	0	0	0	0	0	0
Potri.013G018800.v3.1	11	12	5	2358	1160	1553	1449	1603	773	43	32	53	1367	1322	1765	1751	1233	1630	78	183	277	1013	1409	1502	1411	1077	1488	13	34	14	1225	1556	1276	1902	2244	1943	34	81	152	2385	1302	1773	1681	883	1715	103	77	85	2242
Potri.T135100.v3.1	17	21	7	43	43	20	50	5	36	34	27	26	24	41	6	13	52	74	55	7	16	57	23	63	24	36	21	10	16	17	40	10	22	28	19	36	13	6	14	38	58	37	27	3	49	38	33	33	68
Potri.004G134700.v3.1	21	31	23	1515	912	905	447	1383	249	24	33	37	1167	291	1326	889	254	1416	41	56	100	919	281	270	371	834	423	21	40	26	1437	1617	1260	1675	644	1520	14	115	392	4175	2870	2521	3540	2413	3517	63	51	70	2710
Potri.003G116300.v3.1	0	0	0	22	5	11	18	0	0	0	0	0	6	6	13	14	13	0	0	10	19	0	17	14	16	0	7	0	0	0	41	0	7	26	10	32	0	0	5	6	8	0	3	3	0	0	0	0	14
Potri.012G125900.v3.1	118	174	104	1846	1255	1154	1461	1599	1414	229	332	280	1975	1866	2191	1952	1726	2376	248	532	1198	1970	2314	2099	2283	1750	2155	93	200	155	2610	2422	2081	2232	2424	2370	79	433	1235	1617	1087	932	1208	872	995	392	452	406	1126
Potri.005G108900.v3.1	13	13	9	132	101	72	522	457	92	103	86	98	464	427	902	887	981	350	5	1912	4533	1688	993	1944	405	285	397	0	179	103	1323	1484	1254	659	505	510	0	0	3	37	26	12	27	18	28	6	32	26	19
Potri.019G101900.v3.1	0	0	0	0	0	4	20	0	0	0	0	0	12	19	43	118	5	31	24	44	76	11	0	0	13	0	0	0	10	4	0	0	16	37	0	0	0	0	0	0	0	4	0	0	0	30	0	11	0
Potri.012G052000.v3.1	79	103	86	878	588	566	720	812	513	91	133	103	701	558	573	565	665	777	115	73	111	454	584	483	632	525	527	42	64	58	533	630	409	804	889	784	57	102	245	939	587	754	852	578	504	171	152	136	710
Potri.002G263500.v3.1	0	0	0	5	0	0	0	6	0	0	0	0	3	0	0	0	0	0	3	0	1	0	2	0	0	0	0	0	0	0	0	0	7	0	3	0	0	0	0	0	13	0	0	0	2	2	0	2	15
Potri.005G121600.v3.1	6	6	7	240	130	140	152	84	117	27	29	35	198	160	259	255	142	245	51	49	90	249	294	293	200	112	235	13	27	21	244	190	117	300	222	206	14	23	67	144	74	104	108	93	134	20	18	23	115
Potri.004G038400.v3.1	0	0	0	36	35	30	39	40	11	0	0	0	59	32	51	23	67	81	0	3	5	27	62	50	12	50	44	0	0	0	0	13	35	20	15	12	0	0	0	229	149	65	70	74	83	0	0	0	97
Potri.015G094200.v3.1	117	163	71	8971	4786	5754	6324	6745	5087	36	448	465	7141	6134	6859	8341	5784	8004	625	459	1077	4068	6092	5071	8331	5001	9401	146	314	228	7721	7543	5446	9364	9887	9562	112	560	1126	5254	3228	3561	6330	3174	5277	608	565	584	7608
Potri.009G048300.v3.1	6	8	6	107	34	101	77	47	58	35	21	35	325	528	315	383	265	219	14	24	44	196	261	341	237	66	256	22	22	23	33	113	73	143	103	109	0	3	5	0	0	12	0	0	0	0	18	16	0
Potri.015G100200.v3.1	0	0	0	252	184	169	234	255	100	0	0	0	156	110	180	226	136	211	0	17	65	84	135	124	194	153	217	0	0	0	107	155	147	59	159	187	0	9	14	180	121	90	167	200	145	0	0	0	514
Potri.001G337700.v3.1	31	28	15	688	489	442	460	508	327	68	70	64	553	531	584	402	493	535	97	104	202	397	497	359	360	408	427	24	49	31	402	389	304	413	659	435	35	65	125	882	443	425	542	451	458	100	94	86	610
Potri.009G133400.v3.1	0	0	2	569	306	204	317	344	245	2	0	3	225	209	299	229	380	193	7	166	398	600	331	335	203	142	223	0	0	0	239	255	530	174	151	238	0	11	10	37	24	68	44	70	35	0	0	0	197
Potri.018G147200.v3.1	0	0	0	0	0	0	0	0	0	0	0	0	0	0	0	0	0	0	0	0	0	0	0	0	0	0	0	0	0	0	0	0	0	0	0	0	0	0	0	0	0	0	0	0	0	0	0	0	0
Potri.002G134300.v3.1	10	175	101	12407	7965	7709	7975	9790	4344	332	664	469	6969	7297	9824	6672	4751	11052	447	1365	2641	5809	7192	6595	6730	4470	8873	148	499	330	6744	6765	7622	3139	3251	2566	1400	1611	2269	7686	4136	3692	7889	5639	8170	509	679	567	13711
Potri.015G098800.v3.1	3	4	2	62	72	43	125	112	36	4	7	5	128	87	107	62	83	38	0	3	3	121	97	87	50	59	29	0	0	0	80	73	79	82	88	104	0	2	3	49	11	20	31	28	44	0	0	0	74
Potri.001G229900.v3.1	8	9	8	49	77	29	47	73	45	58	34	42	67	48	21	284	91	106	8	11	26	199	294	409	129	86	66	4	9	6	81	46	55	42	17	17	0	3	2	0	0	4	0	4	3	5	11	13	35
Potri.006G105000.v3.1	0	0	0	0	0	0	0	8	0	0	0	0	0	0	0	0	7	0	0	0	0	0	0	0	0	0	0	0	0	0	0	0	0	0	0	0	0	0	0	0	0	0	0	0	0	0	0	0	0
Potri.019G063000.v3.1	0	0	0	0	0	0	0	0	0	0	0	0	0	0	0	0	0	0	0	0	0	0	0	0	0	0	0	0	0	0	0	0	0	0	0	0	0	0	0	0	0	0	0	0	0	0	0	0	2
Potri.009G117200.v3.1	143	197	146	666	380	306	530	867	177	171	363	293	410	362	398	879	400	648	84	220	510	1273	987	1051	492	570	517	45	94	64	677	610	493	305	322	339	0	25	40	101	55	57	70	21	21	146	93	110	104
Potri.002G216800.v3.1	0	1	0	50	40	83	34	36	16	1	1	1	47	75	64	49	71	35	5	3	3	27	30	8	92	11	61	2	2	2	6	18	9	30	28	43	6	2	6	97	65	59	94	51	55	2	3	3	134
Potri.017G140900.v3.1	0	0	0	85	81	28	86	77	14	0	0	0	14	4	0	19	79	0	0	0	0	20	13	0	8	20	37	0	0	0	35	0	13	37	0	0	0	15	36	716	423	438	842	590	647	0	0	0	262
Potri.002G063800.v3.1	0	0	0	0	0	0	0	0	0	0	0	0	0	0	0	0	0	0	0	0	0	0	0	0	0	0	0	0	0	0	0	0	0	0	0	0	0	0	0	0	0	0	0	0	0	0	0	0	0
Potri.012G066100.v3.1	42	56	15	1228	883	667	796	925	784	174	123	151	800	834	757	798	926	625	303	129	214	757	753	721	671	693	686	47	103	78	539	579	570	850	929	754	86	54	135	1159	722	1100	805	875	821	176	173	164	863
Potri.009G111700.v3.1	309	252	46	3883	2285	1487	2659	2968	1732	13100	968	1558	4262	3463	4043	3460	2102	2423	9383	853	1324	2551	3100	3857	2236	2246	2387	2015	49	2575	4091	2546	2337	4497	4407	3070	0	458	678	2109	953	958	1163	730	960	569	731	489	2595
Potri.001G298400.v3.1	0	4	2	1842	1002	1249	951	2275	362	47	37	63	1225	1753	2882	1673	1628	1193	54	61	116	893	2201	1123	1913	677	933	6	16	8	1330	1459	1257	1290	1555	1298	13	51	95	2041	1350	704	807	554	852	46	34	42	1133
Potri.001G062300.v3.1	0	0	0	0	0	0	0	0	0	0	0	0	0	0	0	0	0	0	0	0	0	0	0	0	0	0	0	0	0	0	0	0	0	0	0	0	0	0	0	0	0	0	0	0	0	0	0	0	0
Potri.018G117900.v3.1	2	2	0	4	8	15	73	66	21	0	0	0	0	0	15	0	22	32	8	5	7	0	15	0	5	7	24	0	0	0	13	41	10	92	153	84	0	2	5	5	9	21	0	0	9	7	0	0	22
Potri.002G020800.v3.1	46	48	23	396	131	269	78	76	59	139	84	134	293	926	302	236	221	893	66	275	424	71	122	231	638	131	444	41	74	62	288	760	149	115	88	134	22	69	101	645	699	164	222	198	384	65	42	45	1029
Potri.019G094500.v3.1	0	0	0	0	0	0	0	0	0	0	0	0	0	0	0	0	0	0	0	0	0	0	0	0	0	0	0	0	0	0	0	0	0	0	0	0	0	0	0	0	0	0	0	0	0	0	0	0	0
Potri.T159200.v3.1	0	2	0	348	152	336	311	412	377	4	3	4	378	253	261	162	136	234	110	4	5	60	66	70	140	185	231	0	5	3	113	134	64	1016	919	996	85	221	460	4852	3006	4146	2073	1267	1979	81	33	46	1704
Potri.013G022300.v3.1	8	3	8	238	127	269	296	275	116	43	23	38	348	125	303	505	163	282	29	47	106	81	219	160	182	161	306	6	14	7	165	131	173	519	566	434	9	21	56	193	173	179	206	152	228	40	20	24	479
Potri.017G081450.v3.1	0	0	0	15	16	10	15	16	7	0	0	0	5	2	11	15	22	8	0	2	3	18	17	15	18	22	23	0	0	0	10	18	0	22	10	4	0	2	2	30	17	18	18	26	34	0	0	0	30
Potri.001G317700.v3.1	0	0	0	397	282	259	367	454	195	4	0	2	513	324	547	454	308	357	0	2	6	219	425	328	214	236	302	0	0	0	173	312	185	910	906	879	0	0	0	86	68	84	124	69	153	1	0	0	389
Potri.003G125200.v3.1	0	0	0	0	0	0	0	0	0	0	0	0	0	0	0	0	0	0	0	0	0	0	0	0	0	0	0	0	0	0	0	0	0	0	0	0	0	0	0	0	0	0	0	0	0	0	0	0	0
Potri.017G053400.v3.1	35	54	9	1225	676	686	1037	1431	667	64	69	76	832	627	1102	1021	755	1020	60	46	74	833	661	733	721	661	788	29	41	38	601	658	662	1089	1141	752	94	136	372	3864	2939	3591	1774	980	1616	77	57	68	1229
Potri.008G202200.v3.1	25	29	16	206	160	117	101	154	49	90	75	92	469	383	468	531	161	131	39	308	1224	402	527	373	155	141	235	14	30	23	316	218	196	229	215	188	0	3	5	55	16	46	21	32	28	40	43	41	186
Potri.014G111300.v3.1	0	0	0	0	0	0	0	0	0	0	0	0	0	0	0	0	0	0	0	0	0	0	0	0	0	0	0	0	0	0	0	0	0	0	0	0	0	0	0	0	0	0	0	0	0	0	0	0	0
Potri.006G074700.v3.1	0	0	0	86	44	41	130	136	55	0	0	0	104	71	107	66	129	101	0	2	4	75	85	64	90	49	107	0	0	0	95	51	34	82	110	100	0	0	0	127	55	111	111	98	91	0	0	0	121
Potri.003G214100.v3.1	0	0	0	243	189	61	171	172	80	5	7	5	105	98	157	60	83	46	0	9	19	83	120	89	38	46	30	0	5	3	108	50	103	167	113	15	0	4	14	165	138	251	88	70	121	4	0	4	142
Potri.004G084332.v3.1	0	0	0	0	0	0	0	0	0	0	0	0	0	0	0	0	0	0	0	0	0	0	0	0	0	0	0	0	0	0	0	0	0	0	0	0	0	0	0	0	0	0	0	0	0	0	0	0	0
Potri.011G095400.v3.1	0	0	0	0	0	0	0	0	0	0	0	0	0	0	0	0	0	0	0	0	0	0	0	0	0	0	0	0	0	0	0	0	0	0	0	0	0	0	0	0	0	0	0	0	0	0	0	0	0
Potri.016G039500.v3.1	0	1	0	0	0	0	0	0	0	1	0	2	0	0	0	0	0	0	1	8	16	0	0	0	0	0	0	1	1	2	0	0	0	0	0	0	0	0	0	0	0	3	0	0	0	0	0	0	0
Potri.003G107700.v3.1	0	0	0	493	307	258	425	430	212	0	0	0	279	359	370	454	312	392	0	59	106	352	513	357	329	413	435	0	0	0	286	215	353	280	280	200	0	12	8	438	256	276	292	189	275	0	0	0	521
Potri.001G154000.v3.1	0	0	0	0	0	0	0	0	0	0	0	0	0	0	0	0	0	0	0	0	0	0	0	0	0	0	0	0	0	0	0	0	0	0	0	0	0	0	0	0	0	0	0	0	0	0	0	0	0
Potri.016G104300.v3.1	8	0	4	0	0	0	0	0	0	95	0	0	0	0	0	0	12	0	0	125	332	50	0	21	0	0	0	0	0	0	19	0	0	0	0	0	0	0	0	0	0	0	0	0	0	0	0	0	0
Potri.001G074400.v3.1	24	40	8	407	240	228	384	287	124	113	89	105	617	419	609	590	307	513	157	34	84	316	526	329	255	212	349	0	66	53	297	236	195	381	478	329	0	21	48	562	222	208	307	188	254	106	57	88	377
Potri.007G013700.v3.1	0	0	0	7	11	0	5	0	3	1	0	1	0	5	4	0	4	13	1	1	0	0	4	0	11	0	0	0	2	0	11	0	0	11	9	12	0	3	12	44	41	10	36	35	15	0	0	2	39
Potri.013G155500.v3.1	0	0	0	0	0	4	0	0	0	4	0	0	0	0	0	0	0	0	0	2	6	0	0	0	0	7	14	0	3	4	0	0	0	0	0	9	0	0	0	0	0	0	0	0	0	0	0	0	0
Potri.014G177800.v3.1	16	9	11	143	71	140	119	183	49	104	50	113	228	153	313	324	140	193	88	85	172	114	199	217	181	84	184	25	21	26	181	202	156	376	376	302	0	68	97	152	92	129	193	77	159	98	74	70	152
Potri.005G128800.v3.1	0	0	0	3088	2251	1602	2413	2924	1711	3	11	0	1538	1501	2030	2076	1985	1958	7	268	501	1808	1805	1691	1985	1984	1894	0	0	11	1856	951	1519	1090	1198	936	0	135	257	1514	691	803	951	804	794	0	10	0	1550
Potri.019G072800.v3.1	27	32	21	1074	534	761	888	737	515	21	13	24	1107	916	1775	780	620	1137	79	190	260	350	543	393	626	373	1396	0	31	28	553	806	646	3389	3530	2602	0	224	19	3867	2990	1837	2594	1522	2770	86	40	65	2475
Potri.004G062132.v3.1	1	2	1	21	39	6	8	23	12	2	2	3	14	3	17	0	22	7	1	4	7	40	28	13	38	0	32	2	1	0	32	29	19	19	10	2	0	2	1	13	4	8	0	0	2	1	2	1	29
Potri.002G256900.v3.1	2520	3233	1946	7085	2931	6127	5220	6716	3457	2932	4406	3560	4151	4942	6498	12176	3145	5973	3892	5569	15234	2986	5626	5071	7418	3417	9462	717	1545	1140	5485	6404	5747	6669	5858	5811	948	2878	4452	2456	1866	2800	3274	1202	3547	3217	3384	3102	4647
Potri.014G042800.v3.1	165	209	92	5229	3523	3883	4256	5244	2112	649	500	620	3510	3218	4398	5089	3474	4099	1095	241	492	2920	4095	3026	4089	3080	4733	157	380	263	2807	3083	2679	4913	5564	3638	467	335	693	5040	3187	2983	4967	2496	3992	732	612	632	5475
Potri.006G264100.v3.1	1	1	0	19	6	0	8	14	17	2	2	3	48	12	17	7	7	8	1	1	0	18	14	22	7	12	18	1	0	2	11	5	15	17	43	23	0	1	1	17	7	17	21	13	12	4	2	3	9
Potri.014G023300.v3.1	3	3	5	13	4	6	5	10	11	4	14	12	6	14	16	12	2	22	9	3	9	4	15	10	5	2	8	2	3	4	9	26	5	0	8	13	0	2	9	26	28	8	12	12	9	12	2	6	96
Potri.018G065900.v3.1	27	40	20	3002	1670	1553	1700	1853	1237	196	167	191	1872	1673	2092	2053	1317	1546	241	312	535	1744	1958	1648	1532	1616	1780	55	121	80	1567	1369	1404	1878	2334	1689	239	345	828	3472	2051	2141	2345	1918	2231	269	214	203	2893
Potri.002G046400.v3.1	5	7	8	11	7	0	54	0	0	10	0	9	26	3	24	3	22	34	3	21	45	28	31	0	10	6	18	0	0	0	58	58	14	30	0	22	0	6	0	0	0	19	0	0	0	0	0	0	0
Potri.002G186700.v3.1	0	0	0	6	8	7	0	0	4	0	0	0	0	0	0	0	0	0	0	0	0	0	0	0	0	0	0	0	0	0	0	0	0	0	0	0	0	0	0	16	6	0	0	0	15	0	0	0	12
Potri.011G159400.v3.1	0	1	0	0	0	0	1	0	2	0	0	0	0	0	0	0	0	0	0	1	3	0	0	0	0	0	0	0	0	0	0	0	0	0	0	0	0	2	1	0	0	0	0	0	0	0	0	0	0
Potri.008G023866.v3.1	0	0	0	20	0	0	0	0	14	0	0	0	0	0	12	0	0	12	0	3	3	0	0	0	20	0	6	0	0	0	0	0	0	0	0	0	0	0	3	10	35	24	0	0	8	0	0	0	24
Potri.012G145200.v3.1	0	0	0	0	0	0	4	0	0	0	0	0	0	0	0	0	0	0	0	7	16	0	0	0	0	0	0	0	0	0	13	18	0	0	0	0	0	1	0	0	0	0	0	0	0	0	0	0	0
Potri.003G198700.v3.1	0	10	4	705	437	421	573	477	256	14	24	22	499	371	601	680	444	568	35	73	156	380	438	334	462	331	467	4	0	11	357	384	330	662	725	545	8	69	110	806	519	526	680	526	505	43	39	43	731
Potri.012G048000.v3.1	0	0	0	45	35	19	33	70	29	0	0	0	38	41	29	36	92	41	0	5	5	51	67	25	22	12	22	0	0	0	13	0	9	34	39	59	0	2	0	38	33	30	20	56	33	0	0	0	31
Potri.006G083400.v3.1	70	77	35	5134	3595	2925	2468	3147	2734	0	82	0	3046	3363	2977	1752	2164	2656	220	171	343	651	1426	849	3864	2740	2457	0	77	52	1199	2116	1539	3723	4540	4626	323	638	1852	8794	5827	5064	6206	4147	5288	238	228	222	10333
Potri.005G059700.v3.1	0	0	0	815	197	537	173	276	107	0	0	0	383	219	248	311	313	234	0	49	115	177	251	342	243	185	481	1	0	0	243	266	308	556	610	425	0	9	15	160	132	152	178	158	130	0	0	0	287
Potri.010G224600.v3.1	0	0	0	0	0	0	0	0	0	0	0	0	0	0	0	0	0	0	0	0	0	0	0	0	0	0	0	0	0	0	0	0	0	0	0	0	0	0	0	0	0	0	0	0	0	0	0	0	0
Potri.002G195500.v3.1	0	0	0	0	0	0	0	0	0	0	0	0	0	0	0	0	0	0	0	0	0	0	0	0	0	0	0	0	0	0	0	0	0	0	0	0	0	0	0	0	0	0	0	0	0	0	0	0	0
Potri.019G042300.v3.1	0	0	0	0	0	0	0	0	0	0	0	0	0	0	0	0	0	0	0	0	0	0	0	0	0	0	0	0	0	0	0	0	0	0	0	0	0	0	0	0	0	0	0	0	0	0	0	0	0
Potri.002G192700.v3.1	0	0	0	0	0	0	0	0	0	0	0	0	0	0	0	0	0	0	0	0	0	0	0	0	0	0	0	0	0	0	0	0	0	0	0	0	0	0	0	0	0	0	0	0	0	0	0	0	0
Potri.013G044500.v3.1	0	0	0	0	0	0	5	0	0	0	0	0	0	0	0	0	0	0	0	0	0	0	0	0	0	0	0	0	0	0	0	0	0	0	0	0	0	0	0	0	0	0	0	0	0	0	0	0	0
Potri.006G217200.v3.1	248	352	234	3103	1351	2136	2019	2225	1688	976	925	1014	4725	4873	7098	3884	2278	5121	954	1344	3124	2151	3846	3226	3447	2126	4852	279	694	469	3069	4143	2573	5109	5588	6047	183	244	740	2132	1566	1376	2847	1231	2688	516	606	548	3665
Potri.018G074951.v3.1	0	0	3	125	78	97	110	94	32	9	5	7	18	9	54	151	16	58	21	73	147	34	113	173	153	52	163	4	6	5	210	198	161	142	187	46	6	96	105	156	160	130	502	155	439	20	6	12	84
Potri.T156501.v3.1	0	0	0	0	0	0	3	0	0	0	0	0	0	0	0	0	0	0	0	1	1	2	0	0	0	3	0	0	0	0	0	0	0	0	0	0	0	0	0	0	0	2	0	0	0	0	0	0	0
Potri.018G095400.v3.1	2	0	1	32	21	24	66	37	19	0	0	0	52	27	61	77	34	94	0	2	0	25	60	48	17	36	44	1	0	0	21	22	15	44	65	53	0	0	0	62	31	23	52	38	62	2	4	0	34
Potri.006G035900.v3.1	57	85	62	491	324	371	365	432	172	103	112	127	837	570	628	516	339	481	104	39	111	344	556	400	419	371	523	24	58	41	414	521	313	1217	1455	980	18	44	117	351	201	223	271	219	229	98	87	98	398
Potri.015G147600.v3.1	440	591	441	4351	2619	2982	5457	8264	3693	1223	799	1123	3798	3046	4430	7213	3305	5188	1799	752	1581	1911	3558	2698	4825	3247	6080	201	426	323	3766	3551	3098	10556	9940	9015	366	655	1438	1820	956	2289	3503	2177	3087	1614	2361	1835	3846
Potri.T080940.v3.1	0	0	0	226	120	98	136	144	83	0	0	0	78	79	88	92	86	123	0	11	19	68	76	51	61	108	85	0	0	0	49	50	46	60	154	65	0	0	0	229	142	203	140	145	108	0	0	0	204
Potri.009G083000.v3.1	13	10	7	39	15	28	30	61	42	106	50	90	66	204	211	69	53	34	2685	426	930	70	81	100	45	38	12	38	141	100	69	73	81	159	110	257	216	134	137	25	8	28	2	4	6	900	365	600	18
Potri.010G179300.v3.1	4	3	0	5	3	0	22	9	13	18	20	14	16	10	18	7	49	15	1	22	48	26	16	30	20	9	13	3	5	4	49	12	2	18	44	7	2	2	0	0	0	14	0	0	0	1	4	1	0
Potri.003G020400.v3.1	2722	3686	3711	11243	11105	7726	12077	22008	17481	11113	9882	11521	29649	33471	37164	32524	26812	27469	2771	4078	11234	27422	26417	28918	23028	27784	25139	4155	8861	6453	38046	36999	36904	41208	33797	30988	253	286	793	2564	1527	2051	3055	3047	3361	2847	4528	3553	5655
Potri.019G060800.v3.1	0	0	0	0	0	0	7	0	0	0	0	0	0	0	0	0	0	0	1	6	9	0	0	0	0	0	0	0	0	0	0	0	0	0	0	0	0	3	5	0	0	0	8	0	0	0	0	0	0
Potri.003G126000.v3.1	0	0	0	0	0	0	0	0	0	0	0	0	0	0	0	0	0	0	0	0	4	0	0	0	0	0	0	0	0	0	0	0	7	0	0	0	0	0	0	0	0	0	0	0	0	0	0	0	0
Potri.013G128950.v3.1	0	0	0	20	17	30	9	19	17	9	3	0	23	16	19	45	16	37	0	10	15	0	22	14	15	10	30	0	0	0	28	0	0	30	44	14	0	6	7	23	22	26	26	12	27	0	0	0	33
Potri.003G190600.v3.1	0	0	0	94	42	570	98	18	591	118	50	93	199	4575	3660	88	756	2932	0	4798	5506	198	207	1833	1514	574	2645	83	435	238	503	3214	9030	5375	714	664	0	0	6	0	0	0	0	0	0	8	84	42	0
Potri.015G075600.v3.1	9	13	0	1566	735	698	1917	3147	990	47	54	61	1204	639	1163	2040	500	681	142	30	81	971	1453	1620	620	550	476	8	15	7	1062	650	619	1090	985	503	3	2	0	69	37	55	49	31	43	64	59	67	251
Potri.011G108600.v3.1	0	0	0	0	0	0	0	0	0	0	0	0	0	0	0	0	0	0	0	0	1	0	0	0	0	0	0	0	0	0	0	0	0	0	0	0	0	0	0	0	0	0	0	0	0	0	0	0	0
Potri.005G163500.v3.1	33	43	7	85	38	24	18	10	22	229	26	151	174	1336	93	1212	455	67	172	93	85	5	5	9	476	111	413	23	12	20	205	348	37	24	42	82	13	73	12	37	17	74	6	15	17	123	14	64	137
Potri.006G021000.v3.1	0	0	0	0	0	0	0	0	0	1	0	0	0	0	0	0	0	0	0	0	0	0	0	0	0	0	0	0	0	0	0	0	0	0	0	0	0	0	0	0	0	0	0	0	0	0	0	0	0
Potri.001G159700.v3.1	37	69	28	1455	1174	980	1085	980	836	243	294	295	1225	978	1059	1297	891	885	567	148	259	979	1244	933	707	777	835	98	217	0	758	1047	763	1653	1702	1420	0	68	114	1059	603	1011	1139	1095	740	694	547	571	1330
Potri.012G077200.v3.1	11	14	8	946	497	665	750	889	506	25	40	39	549	488	627	327	624	626	135	42	82	354	447	417	328	317	580	23	50	43	340	448	377	363	419	426	79	93	182	1729	1225	1027	1909	1165	1600	151	104	126	1415
Potri.003G018000.v3.1	1	3	0	8	26	20	32	16	14	0	0	0	23	19	58	42	8	37	0	1	4	7	34	15	11	5	54	0	0	0	14	20	0	13	51	33	0	0	0	36	6	7	0	7	36	0	1	0	9
Potri.T141200.v3.1	82	102	38	6519	3100	996	3383	3801	2984	44	147	98	2481	1911	2638	1339	3377	1647	82	217	643	3829	3767	2139	1032	1332	1132	35	59	48	7794	4981	13202	2026	1254	1125	6	103	653	12020	7696	3754	1922	3649	561	150	74	107	3821
Potri.002G127600.v3.1	11	21	16	140	107	91	139	131	62	26	27	26	106	108	90	245	90	51	23	40	69	292	237	256	123	111	137	5	18	0	163	185	191	142	165	139	0	12	21	84	24	75	63	45	66	20	12	16	125
Potri.017G055900.v3.1	0	0	0	0	0	0	0	0	0	0	0	0	0	0	0	0	0	0	0	0	3	0	0	0	0	0	0	0	0	0	0	0	0	0	0	0	0	0	2	74	5	0	0	16	13	0	0	0	0
Potri.005G079400.v3.1	2	6	0	221	112	140	167	132	246	0	0	0	51	90	44	112	146	62	0	15	14	0	19	0	172	74	93	0	0	0	37	57	19	164	233	219	0	158	591	1273	1230	890	927	1110	853	35	19	27	697
Potri.001G060500.v3.1	0	0	0	0	0	0	0	0	0	0	0	0	0	0	0	0	0	0	0	7	18	0	0	0	0	0	0	0	0	0	0	0	0	0	0	0	0	0	0	0	0	0	0	0	0	0	0	0	0
Potri.001G407000.v3.1	19	23	9	1708	1634	1171	1423	1824	1091	27	52	49	1267	1252	1841	1935	1586	2119	68	496	777	1737	1538	1891	1588	1754	1973	20	30	24	1242	1257	1583	988	913	700	0	288	390	1505	916	721	1178	1043	1065	76	55	62	2021
Potri.013G090400.v3.1	0	0	0	8	0	27	7	33	28	0	0	0	0	18	0	0	5	0	0	0	2	0	0	0	0	23	0	0	0	0	0	0	0	15	20	43	0	2	5	20	36	8	23	6	13	0	0	0	79
Potri.017G080500.v3.1	0	0	0	0	0	0	0	0	0	0	0	0	0	0	0	0	0	0	0	0	0	0	0	0	0	0	0	0	0	0	0	0	0	0	0	0	0	0	0	0	0	0	0	0	0	0	0	0	0
Potri.014G048000.v3.1	0	0	0	66	47	33	56	76	36	0	0	0	62	56	86	89	65	85	0	0	0	113	56	110	50	38	0	0	0	0	33	47	41	66	39	25	0	0	0	74	27	30	21	40	21	0	0	0	32
Potri.T017100.v3.1	0	0	0	0	0	0	0	0	0	0	0	0	0	0	0	0	0	0	0	0	0	0	0	0	0	0	0	0	0	0	0	0	0	0	0	0	0	0	0	0	0	0	0	0	0	0	0	0	0
Potri.014G104300.v3.1	0	0	0	0	0	0	0	0	3	0	0	0	0	0	0	0	0	0	0	10	16	0	0	0	7	0	0	2	0	0	3	22	8	0	0	0	0	0	1	16	0	0	0	0	11	0	0	0	5
Potri.018G094500.v3.1	34	36	29	130	61	76	68	139	49	376	221	327	482	334	314	524	197	273	61	153	276	1417	545	1326	335	303	657	81	237	152	859	1208	839	601	774	581	0	3	3	0	6	0	0	5	7	24	46	37	36
Potri.017G144100.v3.1	0	0	0	0	0	0	0	0	4	0	0	0	0	0	0	0	0	0	0	0	0	0	0	0	0	0	0	0	0	0	0	0	0	0	0	0	0	0	0	0	0	0	0	0	0	0	0	0	0
Potri.006G262700.v3.1	69	92	53	1227	1210	722	1090	1231	735	59	90	78	1485	1121	1320	1271	1171	1359	100	106	183	1433	1583	2507	1061	1034	988	32	59	51	757	729	835	1666	1548	1308	7	37	67	1195	662	690	716	776	881	117	79	89	1063
Potri.013G062100.v3.1	6	4	3	0	4	6	2	0	0	2	2	3	0	0	7	25	0	0	3	28	92	0	0	0	4	0	15	2	4	1	6	0	0	0	0	0	2	39	80	0	0	0	0	0	0	3	1	5	0
Potri.001G295400.v3.1	0	0	0	0	4	6	0	5	0	1	0	0	1	2	2	7	4	0	0	1	2	0	7	6	0	6	0	0	0	0	3	2	0	0	0	5	0	0	0	2	0	1	0	0	0	0	0	0	2
Potri.017G082800.v3.1	0	0	0	0	0	0	0	0	7	0	0	0	0	0	0	0	0	0	0	0	0	0	0	0	0	0	0	0	0	0	0	0	0	0	0	0	0	2	2	0	6	6	0	0	4	0	0	0	0
Potri.008G208500.v3.1	1	1	1	0	0	0	0	3	0	1	1	1	0	0	0	0	0	0	0	1	1	0	0	0	0	0	0	0	0	0	0	0	0	0	0	0	0	1	1	0	0	0	0	0	0	0	1	0	0
Potri.014G151350.v3.1	0	2	0	0	0	0	4	0	0	2	0	2	0	0	0	0	0	0	0	0	2	0	0	2	0	0	0	0	0	0	0	0	2	0	0	0	4	0	0	0	0	0	0	5	0	0	2	2	0
Potri.007G112800.v3.1	3	2	2	661	475	434	635	698	332	2	1	2	472	326	446	405	518	410	4	111	258	408	398	298	502	382	415	0	0	0	466	362	414	588	618	416	0	61	63	559	282	335	305	328	332	2	1	2	314
Potri.009G119700.v3.1	310	426	189	765	268	533	922	998	630	1347	1161	1256	512	278	391	758	454	331	1056	126	260	446	586	454	342	215	425	222	555	392	730	459	360	704	1039	1143	165	220	219	225	123	453	292	228	244	1109	922	996	268
Potri.012G030400.v3.1	0	0	0	0	0	0	0	0	0	0	0	0	0	0	0	0	0	0	0	0	0	0	0	0	0	0	0	0	0	0	0	0	0	0	0	0	0	0	0	0	0	0	0	0	0	0	0	0	0
Potri.012G026700.v3.1	0	0	0	0	0	0	0	0	0	0	1	1	0	0	0	0	0	0	0	1	1	0	0	0	3	0	0	0	0	0	0	0	0	0	0	0	0	1	1	0	0	0	0	0	0	0	0	0	0
Potri.012G096200.v3.1	0	0	0	0	0	0	0	0	0	0	0	0	0	0	0	0	0	0	0	0	0	0	0	0	0	0	0	0	0	0	0	0	0	0	0	0	0	0	0	0	0	0	0	0	0	0	0	0	0
Potri.010G138700.v3.1	0	0	0	0	0	0	1	1	0	0	0	0	0	0	0	0	0	0	0	2	2	0	0	0	0	0	0	0	0	0	0	0	0	0	0	5	0	0	0	0	0	0	0	0	0	0	0	0	0
Potri.011G002900.v3.1	165	199	93	2154	974	3375	3048	3576	2435	278	423	412	3593	4279	9194	5626	3003	10030	303	593	1245	2351	5922	4564	3084	1606	6030	82	207	144	1366	2924	2233	4724	6306	6147	69	355	621	3513	3062	2876	5419	1544	4927	372	387	374	2397
Potri.011G098600.v3.1	66	84	0	2084	1177	1612	1348	1700	1074	289	136	241	2330	1947	2453	2351	1338	2054	299	182	323	1100	2067	1780	1775	1266	2077	56	135	92	1959	2108	1285	2873	3252	2992	104	143	259	1244	708	763	1206	731	900	267	312	269	1993
Potri.006G031800.v3.1	28	34	47	252	189	244	331	465	268	58	76	55	423	370	597	569	343	595	77	244	695	320	452	416	465	371	481	28	51	43	526	345	457	601	737	483	28	121	375	415	176	231	258	250	269	114	72	55	288
Potri.005G161600.v3.1	8	7	6	56	65	36	45	52	37	25	16	18	103	67	22	46	53	38	24	6	20	37	51	40	70	34	47	0	14	8	50	73	44	53	57	81	0	11	22	41	20	31	32	26	47	13	21	15	85
Potri.T111900.v3.1	0	1	1	42	4	22	17	31	26	1	1	1	13	13	6	7	6	15	1	2	1	14	23	0	0	1	13	0	1	1	0	11	3	19	7	0	0	1	1	4	5	1	0	1	1	1	2	2	3
Potri.012G079700.v3.1	137	190	65	2534	1420	1605	1709	2219	1400	698	478	691	3051	2069	2773	4420	1431	2360	674	233	439	1315	3473	2295	1669	1395	2494	153	496	312	1753	2023	1532	4753	5470	4677	217	154	262	1508	1140	788	2015	1100	1765	563	443	480	2894
Potri.001G377600.v3.1	0	0	0	0	6	4	5	1	1	0	0	0	1	8	7	3	2	4	0	0	1	7	5	4	0	0	5	0	0	0	4	0	2	0	4	4	0	0	0	10	3	3	2	0	4	0	0	0	5
Potri.001G068400.v3.1	0	0	0	0	5	17	29	11	7	0	0	0	0	6	115	77	13	0	2	2	3	4	55	7	11	0	0	0	0	0	53	25	0	0	11	0	0	0	0	0	0	0	0	0	7	0	0	0	0
Potri.001G218250.v3.1	0	0	0	0	0	0	0	0	0	0	0	0	0	0	0	0	0	0	0	0	0	0	0	0	0	0	0	0	0	0	0	0	0	0	0	0	0	0	0	0	0	0	0	0	0	0	0	0	0
Potri.002G173200.v3.1	44	65	32	1202	1156	1454	1764	1387	1145	74	157	119	1638	747	2474	1825	650	1466	138	184	303	1005	860	821	1213	535	1981	43	0	63	1109	1046	968	2084	1511	1288	0	311	773	2822	1919	1735	2045	560	2283	138	157	142	2072
Potri.010G080100.v3.1	0	0	0	3	0	3	0	2	0	0	0	0	0	0	0	0	0	1	0	0	2	0	5	0	11	0	0	0	0	0	0	0	3	0	0	0	0	2	6	3	0	0	9	0	0	0	0	0	0
Potri.016G092100.v3.1	585	779	387	2483	1599	1493	1756	1914	1563	3662	1929	3251	1943	1613	1701	1812	1343	1699	2485	418	802	2065	1771	2130	1867	1594	1917	647	1202	947	2116	2323	1763	1881	1901	1457	445	328	730	1434	968	918	1676	1256	1230	1393	1398	1334	2439
Potri.014G099800.v3.1	0	0	0	0	0	0	0	0	0	0	0	0	0	0	0	0	0	0	0	0	0	0	0	0	0	0	0	0	0	0	0	0	0	0	0	0	0	0	0	0	0	0	0	0	0	0	0	0	0
Potri.003G187200.v3.1	0	0	0	0	0	0	0	0	0	0	1	0	0	0	0	0	0	0	0	11	10	0	0	0	0	0	0	0	0	0	0	0	0	0	0	0	0	0	0	0	0	5	0	0	0	0	0	0	0
Potri.T152900.v3.1	0	0	0	0	0	0	0	0	0	0	0	0	0	0	0	0	0	0	0	0	1	0	0	0	1	0	0	0	0	0	0	0	0	0	0	0	0	3	7	0	0	0	0	0	0	0	1	0	3
Potri.019G006000.v3.1	0	2	2	741	308	454	646	830	1235	0	0	0	99	232	176	124	407	337	79	18	40	79	89	57	320	486	346	0	18	8	84	132	103	746	1389	1021	310	313	370	5630	4326	5371	7096	3432	3376	31	63	44	3124
Potri.001G288800.v3.1	0	0	0	260	135	138	208	233	136	0	0	0	309	260	266	348	195	245	0	149	275	212	305	340	219	215	241	0	0	0	262	227	244	447	457	388	0	0	0	115	63	66	94	58	81	0	0	0	145
Potri.008G052350.v3.1	0	0	0	125	82	58	71	79	62	0	0	2	143	60	68	78	58	57	0	2	11	27	108	67	27	71	44	0	0	0	81	47	18	95	111	74	0	4	2	20	25	25	43	23	60	0	0	0	127
Potri.001G463200.v3.1	233	322	244	567	264	321	508	586	311	1936	1189	1739	1127	582	883	1097	447	837	1424	663	1085	636	978	716	902	606	764	435	857	610	1245	997	700	1435	1397	1184	362	187	316	152	90	101	260	198	263	805	835	721	379
Potri.006G179400.v3.1	0	5	0	20	38	47	117	81	34	0	0	5	95	86	48	66	134	74	0	4	16	81	124	80	64	28	42	0	0	0	128	65	189	47	44	52	0	5	5	18	18	31	80	40	56	0	8	3	76
Potri.011G046000.v3.1	1	1	0	0	4	0	4	8	10	3	2	2	8	2	0	0	19	0	0	0	0	2	2	4	0	12	0	0	0	0	10	6	17	6	10	0	0	2	4	4	6	6	6	4	6	1	0	2	0
Potri.012G071600.v3.1	241	303	205	10921	6756	6837	9606	10423	5298	480	598	622	6358	6116	9418	9327	5484	8530	1112	1055	1956	4844	7083	6224	6748	6122	9444	210	437	339	6851	6812	6735	10416	11385	10584	366	1597	3602	11551	6106	8157	11494	6512	11512	1143	958	1021	11964
Potri.007G051900.v3.1	0	0	3	960	721	746	533	530	663	9	13	9	422	546	447	291	508	446	36	28	62	349	290	251	434	361	418	5	0	0	321	314	208	587	761	666	0	43	101	772	441	419	511	551	472	52	40	40	1353
Potri.018G109100.v3.1	59	75	41	1857	905	1136	1793	1675	935	306	247	294	1072	1191	1753	1614	1660	1358	408	234	631	1561	980	1330	1519	989	1799	54	167	101	908	1065	1057	1335	1113	846	1216	540	1382	8052	4660	4126	5699	4034	4315	301	313	250	4186
Potri.005G074350.v3.1	0	0	0	0	0	0	0	0	0	0	0	0	0	0	0	0	0	0	0	0	0	0	0	0	0	0	0	0	0	0	0	0	0	0	0	0	0	0	0	0	0	0	0	0	0	0	0	0	0
Potri.014G174400.v3.1	1521	2044	1595	12882	6777	8144	7427	9169	5502	2814	3547	3589	8681	8773	10927	9429	6505	9267	3928	1752	3924	6480	8640	11378	7049	5991	9982	946	2274	1592	8412	9631	8922	7984	7298	6953	2285	1480	4010	13640	9310	9474	7518	4520	6622	4564	4459	4351	12119
Potri.016G138100.v3.1	35	54	19	7992	4667	5574	5786	7082	3338	21	4	13	4850	4704	5567	5707	3797	5488	25	282	579	3481	4960	4839	6202	3904	5829	3	7	3	4982	1195	3839	5475	6035	981	15	411	961	8437	5827	5047	7205	4991	7153	7	8	9	10953
Potri.009G012100.v3.1	0	0	0	2	7	1	4	3	0	0	0	0	0	7	0	5	7	7	2	2	4	0	9	5	10	0	13	0	0	0	13	0	5	9	0	0	0	1	2	5	14	13	1	0	15	0	0	0	15
Potri.017G023832.v3.1	0	0	0	0	0	0	0	0	0	0	0	0	0	0	0	0	0	0	0	0	0	0	0	0	0	0	0	0	0	0	0	0	0	0	0	0	0	0	0	0	0	0	0	0	0	0	0	0	0
Potri.004G086300.v3.1	0	0	0	0	0	0	12	0	0	4	0	4	7	6	0	8	16	0	0	27	27	22	7	13	0	0	0	0	4	0	0	15	7	0	0	0	0	0	1	0	0	0	0	0	0	2	0	0	0
Potri.001G142150.v3.1	0	0	0	0	0	0	0	0	0	0	0	0	0	12	15	0	0	0	0	2	3	0	0	0	5	0	12	0	0	0	0	10	0	0	0	0	0	3	0	0	0	0	0	0	0	0	0	0	7
Potri.013G072100.v3.1	198	257	188	1032	472	762	660	855	433	404	595	539	549	500	566	588	346	812	619	24	167	356	427	551	545	196	486	132	232	164	399	630	408	509	388	612	497	206	289	2673	2022	1784	2025	1006	2106	780	541	631	1686
Potri.010G039800.v3.1	10	10	10	3	14	3	27	14	0	11	16	16	10	9	22	6	14	0	7	23	45	29	22	28	7	0	11	0	4	0	18	22	17	3	29	8	0	4	11	2	6	0	20	8	13	0	13	6	11
Potri.015G124700.v3.1	56	91	41	696	465	471	557	780	447	3	166	177	576	434	553	724	470	887	9	183	416	453	606	536	816	608	847	47	3	4	492	628	430	1074	911	732	55	167	709	396	217	204	368	250	406	195	183	184	623
Potri.001G346800.v3.1	0	0	0	0	0	0	10	0	0	0	0	0	0	0	0	0	0	0	0	0	0	0	0	0	0	0	0	0	0	0	0	0	0	0	0	0	0	0	0	0	0	0	0	0	0	0	0	0	0
Potri.014G108500.v3.1	0	0	0	0	0	0	0	0	0	0	0	0	0	0	0	0	0	0	0	0	0	0	0	0	0	0	0	0	0	0	0	0	0	0	0	0	0	0	0	0	0	0	0	0	0	0	0	0	0
Potri.015G106800.v3.1	0	0	0	0	0	0	0	0	0	0	0	0	0	0	0	0	0	0	0	0	0	0	0	0	0	0	0	0	0	0	0	0	0	0	0	0	0	0	0	0	0	0	0	0	0	0	0	0	0
Potri.001G239100.v3.1	77	103	64	709	469	643	674	721	368	77	102	95	848	832	876	984	552	986	74	86	190	377	496	470	832	491	1121	38	61	45	559	463	659	1534	1395	1029	0	55	100	2108	1250	1303	915	556	881	74	95	85	1175
Potri.002G033400.v3.1	33	36	24	518	221	419	556	547	222	73	66	90	842	634	762	915	390	859	104	136	225	594	703	667	483	383	636	0	0	0	501	547	677	779	977	856	0	14	24	152	58	122	116	64	158	93	56	68	356
Potri.017G120300.v3.1	688	1046	1317	336	293	241	387	581	299	186	398	191	361	493	357	508	269	415	1017	982	2938	385	326	555	612	416	645	163	335	497	512	500	394	698	630	462	224	672	3405	413	162	112	126	62	270	1406	2673	280	476
Potri.001G367700.v3.1	0	0	0	3	3	3	0	0	3	0	1	0	0	5	10	0	5	0	0	23	63	6	9	0	2	0	0	0	0	0	0	0	0	17	22	21	5	0	0	0	0	0	0	0	2	0	0	0	0
Potri.009G038500.v3.1	2	1	0	0	0	0	0	0	0	3	0	1	0	1	0	0	3	0	2	12	13	0	0	0	0	0	0	1	3	2	0	0	0	0	0	0	3	4	2	2	0	1	3	0	5	2	2	2	1
Potri.007G088033.v3.1	0	0	0	0	0	6	21	10	0	0	0	1	7	0	0	0	0	0	0	0	0	0	0	2	12	13	5	0	0	0	0	5	0	0	0	0	0	0	0	0	0	3	3	2	3	0	0	0	2
Potri.T180400.v3.1	1	1	0	120	88	52	88	115	59	1	0	1	99	79	49	55	65	78	0	16	42	59	71	89	71	69	60	0	1	0	33	99	51	75	124	113	0	40	113	161	167	109	109	63	107	1	1	0	82
Potri.013G030800.v3.1	0	0	0	0	0	0	0	0	0	0	0	0	0	0	0	0	0	0	0	0	0	0	0	0	0	0	0	0	0	0	0	0	0	0	0	0	0	0	0	0	0	0	0	0	0	0	0	0	0
Potri.012G112600.v3.1	0	0	0	0	0	0	0	0	0	0	0	0	0	0	0	0	8	0	0	0	0	0	0	0	0	0	10	0	0	0	0	0	0	0	0	0	0	0	0	0	0	0	0	0	0	0	0	0	9
Potri.002G107800.v3.1	276	354	245	5487	3665	4406	4503	7066	3793	1302	1309	1451	3271	3061	4777	9187	3383	5812	968	5716	11141	4801	7833	6603	5164	4832	5652	406	771	597	7649	8032	5674	3933	4600	5077	65	472	771	848	535	464	1167	814	1057	795	1005	842	2140
Potri.006G064200.v3.1	35	41	20	1709	1338	1400	1464	1690	1018	65	60	74	1451	1477	1626	1169	1085	1297	128	120	173	823	1121	985	1163	1002	1668	16	45	29	1267	1112	1025	1809	1957	1837	40	222	493	3317	2202	1798	2632	2025	2520	85	110	100	2429
Potri.T014200.v3.1	0	0	0	28	25	42	45	53	40	6	9	9	48	42	0	44	36	53	15	2	0	19	32	26	30	10	57	2	0	2	0	0	11	34	16	31	0	4	13	16	16	34	18	17	17	0	0	4	28
Potri.019G033700.v3.1	107	5	103	1715	699	1222	1239	1715	784	6	6	9	1241	795	1679	1488	858	1393	230	186	348	681	1425	1302	915	685	1152	82	3	83	908	1238	845	1302	1938	1506	71	199	433	1112	784	944	1571	820	1061	4	6	3	1527
Potri.001G323400.v3.1	18	22	13	347	214	290	278	379	222	76	96	116	334	291	332	460	226	547	163	115	252	235	442	222	330	162	573	32	92	54	260	375	299	956	1203	1124	35	79	284	323	238	252	589	230	546	168	132	141	387
Potri.005G103400.v3.1	0	0	0	0	0	1	0	0	0	0	0	0	0	2	0	0	0	0	0	0	1	0	0	0	0	0	0	0	0	0	0	0	0	0	0	0	0	0	0	0	0	0	0	0	0	0	0	0	0
Potri.001G054800.v3.1	139	156	95	227	102	36	214	312	62	223	154	209	267	76	75	1031	91	70	187	62	212	129	363	80	392	235	281	58	70	55	377	288	319	1063	1150	1045	25	61	138	16	0	84	9	0	38	192	605	392	231
Potri.014G003700.v3.1	0	0	0	0	0	0	13	0	0	0	0	0	0	6	0	0	3	0	0	0	0	0	16	13	0	8	0	0	0	0	0	0	0	5	0	0	0	0	0	15	0	0	4	4	0	0	0	0	16
Potri.006G073400.v3.1	0	1	3	8	4	7	2	5	3	5	4	5	5	23	10	0	10	0	4	2	3	0	10	0	31	0	9	0	0	0	14	4	3	0	0	0	2	2	2	0	4	0	4	0	0	3	4	3	10
Potri.008G148266.v3.1	3	5	0	11	0	4	10	7	0	21	13	18	0	9	19	0	2	0	6	5	12	14	12	18	9	11	14	5	2	5	28	23	3	0	0	5	0	0	0	0	0	0	0	0	0	3	7	4	3
Potri.007G002600.v3.1	0	0	0	22	11	0	0	0	4	0	0	0	0	6	0	0	6	0	0	0	0	0	0	0	6	10	0	0	0	0	0	0	0	0	0	0	0	0	0	42	32	19	33	15	26	0	0	0	44
Potri.009G037100.v3.1	0	0	0	0	0	0	0	0	0	0	0	0	0	0	0	0	0	0	0	0	0	0	0	0	0	0	0	0	0	0	0	0	0	0	0	0	0	0	0	0	10	0	0	9	7	0	0	0	11
Potri.004G115100.v3.1	0	0	0	0	0	0	0	0	0	0	0	0	0	0	0	0	0	0	0	0	0	0	0	0	0	0	0	0	0	0	0	0	0	0	0	0	0	0	0	0	0	0	0	0	0	0	0	0	0
Potri.019G098950.v3.1	0	0	6	40	13	21	28	49	18	36	15	31	82	45	58	91	44	56	0	5	8	49	56	69	35	37	24	0	0	11	51	65	58	80	99	53	0	0	0	6	10	7	8	0	7	23	0	20	9
Potri.001G122100.v3.1	0	0	0	0	0	0	0	0	0	0	0	0	0	0	0	0	0	0	0	0	0	0	0	0	0	0	0	0	0	0	0	0	0	0	0	0	0	0	0	0	0	0	0	0	0	0	0	0	0
Potri.011G127200.v3.1	0	0	0	35	30	40	40	38	16	0	0	0	54	8	16	35	24	51	0	12	11	11	33	13	32	19	28	0	0	0	27	30	34	43	45	11	0	8	17	119	135	81	90	27	77	0	6	5	68
Potri.T072800.v3.1	0	0	0	0	0	0	0	0	0	0	0	0	0	0	0	0	0	0	0	0	0	0	0	0	0	0	0	0	0	0	0	0	0	0	0	0	0	0	0	0	0	0	0	0	0	0	0	0	0
Potri.010G171900.v3.1	0	0	0	16	4	0	0	0	10	0	0	0	6	7	0	0	9	0	0	3	1	12	6	9	16	9	0	0	0	0	6	3	18	9	5	27	0	2	1	12	15	25	0	7	11	0	0	0	10
Potri.001G432400.v3.1	0	0	0	129	57	74	70	46	45	0	0	0	90	67	96	132	49	105	0	0	0	69	87	58	45	45	51	0	0	0	50	49	45	91	143	78	0	5	12	51	18	40	52	38	45	0	0	0	50
Potri.002G147100.v3.1	3	8	0	219	131	214	186	160	166	87	65	74	199	171	180	241	90	313	266	23	39	33	86	24	236	113	211	47	126	83	107	70	101	254	219	162	185	112	215	250	326	138	234	74	191	292	305	282	425
Potri.011G055200.v3.1	15	17	7	665	484	623	444	560	506	49	23	34	241	427	290	767	447	734	150	26	41	130	104	127	380	280	559	10	22	21	94	173	194	353	661	509	25	74	120	806	428	385	1258	764	934	155	52	106	853
Potri.009G044000.v3.1	0	0	0	0	0	0	0	0	0	0	0	0	0	0	0	0	0	0	0	0	0	0	0	0	0	0	0	0	0	0	0	0	0	0	0	0	0	0	0	0	0	0	0	0	0	0	0	0	0
Potri.006G114500.v3.1	0	0	0	0	0	0	0	0	0	0	0	0	0	0	0	0	0	0	0	0	0	0	0	0	0	0	0	0	0	0	0	0	0	0	0	0	0	0	0	0	0	0	0	0	0	0	0	0	0
Potri.001G044401.v3.1	0	0	0	0	0	0	0	0	0	0	0	0	0	0	0	0	0	0	0	0	0	0	0	0	0	0	0	0	0	0	0	0	0	0	0	0	0	0	2	0	5	0	0	0	0	0	0	0	12
Potri.018G060600.v3.1	0	0	0	0	0	0	0	0	0	0	0	0	0	0	0	0	0	0	0	0	0	0	0	0	0	0	0	0	0	0	0	0	0	0	0	0	0	0	0	0	0	0	0	0	0	0	0	0	0
Potri.008G159900.v3.1	11	22	16	1308	901	680	1086	1043	667	4	47	66	1106	993	1241	1094	988	1052	5	106	217	758	819	750	947	693	918	8	30	20	812	758	650	1194	1469	1179	47	111	237	1313	684	680	1043	735	1090	60	61	53	951
Potri.007G054900.v3.1	6	4	7	397	327	417	407	604	350	51	33	50	331	235	655	696	336	521	146	178	437	252	407	365	354	194	419	12	30	16	213	259	247	475	516	390	63	62	66	711	400	821	415	188	402	81	45	56	399
Potri.018G138801.v3.1	0	0	0	0	0	4	0	0	0	0	0	0	0	0	0	0	0	0	0	0	0	0	0	0	0	0	0	0	0	0	0	0	0	0	6	0	0	0	0	0	0	0	0	11	0	0	0	0	8
Potri.005G196800.v3.1	0	0	0	0	0	0	0	0	0	0	0	0	0	0	0	0	0	0	0	0	0	0	0	0	0	0	0	0	0	0	0	0	0	0	0	0	0	0	0	0	0	0	0	0	0	0	0	0	0
Potri.005G140300.v3.1	2	17	3	93	65	91	193	221	101	2	35	39	170	167	458	294	113	144	15	174	331	274	217	302	97	104	133	0	49	33	98	185	232	300	315	285	0	5	8	41	29	59	71	26	81	17	3	0	76
Potri.004G158000.v3.1	78	101	37	1197	929	932	871	1205	927	132	130	121	966	863	1220	1581	955	1227	233	104	241	667	948	820	766	849	1309	56	108	66	652	780	703	1195	1490	1181	98	153	304	1274	713	855	1402	904	1365	201	209	196	1320
Potri.005G177300.v3.1	0	1	0	5	0	0	0	0	0	1	1	1	2	0	8	0	0	0	1	1	2	0	3	0	0	0	5	1	1	1	0	8	5	3	6	12	0	0	1	0	0	0	0	0	0	2	0	0	0
Potri.017G131300.v3.1	0	0	0	0	4	5	3	3	7	2	0	2	5	7	3	3	6	19	0	3	4	5	0	0	12	0	21	0	6	3	9	3	18	0	5	7	5	5	12	14	24	10	24	24	20	5	0	3	33
Potri.018G123600.v3.1	5	7	2	159	178	66	151	180	109	18	21	19	110	52	98	79	130	60	14	7	13	103	74	82	77	101	83	5	21	10	88	47	60	67	87	45	2	2	5	102	74	104	71	74	71	20	11	15	120
Potri.017G115300.v3.1	0	0	0	0	0	0	0	0	0	0	0	0	0	0	0	0	16	0	0	0	5	0	0	0	0	0	0	0	0	0	0	0	0	11	0	0	0	0	0	0	0	0	0	0	0	3	0	0	6
Potri.002G144600.v3.1	294	408	313	2438	1682	1061	1388	2035	1193	501	502	563	1477	1365	1363	1289	1159	1588	788	393	671	1554	1024	1346	1693	1408	1550	189	391	306	2211	1713	1519	1971	1634	1028	716	835	1879	2915	2096	1339	1809	1742	1595	953	593	782	2841
Potri.018G053600.v3.1	62	92	39	606	541	544	529	773	551	354	239	323	475	419	523	1237	449	646	208	528	999	861	839	1098	643	422	1169	84	169	105	1027	1055	781	528	357	350	30	142	185	68	41	39	105	112	165	152	241	199	476
Potri.012G004900.v3.1	0	0	0	12	0	0	16	0	0	0	0	0	11	0	4	0	28	0	0	8	22	26	7	12	7	0	0	0	0	0	29	16	14	0	16	29	0	18	41	11	0	10	11	0	0	0	0	0	13
Potri.T056901.v3.1	1	1	1	14	0	0	3	5	0	31	14	25	0	0	0	0	0	0	185	2	4	0	0	0	0	4	0	10	47	21	0	0	0	3	3	0	1513	123	586	48	36	26	58	20	37	62	54	58	12
Potri.014G001200.v3.1	0	0	0	0	0	0	0	0	0	0	0	0	0	0	0	0	0	0	0	0	0	0	0	0	0	0	0	0	0	0	0	0	0	0	0	0	0	0	0	0	0	0	0	0	0	0	0	0	41
Potri.011G131600.v3.1	0	0	0	0	0	0	0	0	0	0	0	0	0	0	0	0	0	0	0	0	0	0	0	0	0	0	0	0	0	0	0	0	0	0	0	0	0	0	0	0	10	4	0	0	0	0	0	0	0
Potri.008G193500.v3.1	8	14	18	1069	835	779	986	1266	688	75	61	70	1036	964	1543	1361	972	1374	127	62	117	731	1005	996	843	729	1015	15	44	24	644	706	757	1144	1511	923	30	41	86	809	492	519	1042	507	895	101	11	104	973
Potri.015G138700.v3.1	0	19	0	92	70	53	91	48	28	25	22	33	44	54	61	128	48	54	0	10	19	29	76	96	39	52	68	0	27	24	70	119	63	102	133	77	0	26	70	119	69	59	62	53	102	32	33	30	178
Potri.004G126400.v3.1	0	0	0	0	0	0	0	0	0	0	0	0	0	0	0	0	0	0	0	0	0	0	0	0	0	0	0	0	0	0	0	0	0	0	0	0	0	0	0	0	0	0	0	0	0	0	0	0	0
Potri.002G142700.v3.1	76	87	95	410	308	317	350	332	234	290	250	309	862	685	881	649	626	755	349	105	268	683	889	572	515	336	564	52	98	71	516	419	344	894	831	778	0	34	53	133	80	115	175	98	150	196	175	158	224
Potri.011G149500.v3.1	8	12	7	101	79	19	64	31	38	25	30	30	150	87	30	52	76	23	28	22	48	34	113	34	50	14	36	5	8	3	41	0	16	18	57	5	15	68	138	70	0	18	80	110	48	19	20	26	111
Potri.006G060700.v3.1	3	4	0	5	7	11	15	15	29	20	9	13	9	18	11	11	15	3	19	16	14	19	13	7	13	9	18	5	9	9	5	5	0	0	7	0	14	11	58	36	36	7	23	39	12	14	6	7	23
Potri.002G262050.v3.1	0	0	0	0	0	0	0	0	0	0	0	0	0	0	0	0	0	0	0	0	0	0	0	0	0	0	0	0	0	0	0	0	0	0	0	0	0	0	0	0	0	0	0	0	0	0	0	0	0
Potri.014G081100.v3.1	11	15	16	9255	6105	6833	8904	10690	5788	96	161	138	6732	5717	8803	9125	7026	11720	178	693	1362	5361	6298	6293	6810	5917	8977	33	12	60	5506	5909	6005	8339	9924	7572	23	498	564	12550	7162	7716	10967	7183	9950	49	42	35	10275
Potri.T125600.v3.1	25	35	26	734	427	435	416	620	254	50	65	60	595	426	521	558	453	484	102	50	103	339	412	274	629	383	480	30	43	36	517	459	431	811	739	598	41	91	187	850	516	476	481	470	470	92	66	79	703
Potri.001G010500.v3.1	63	3	27	798	537	792	894	918	504	14	99	11	599	616	779	730	525	574	244	117	175	343	606	478	580	506	1053	35	72	59	529	735	470	503	649	495	269	201	230	1876	1444	1541	1742	1095	1717	311	181	12	1047
Potri.001G467900.v3.1	0	0	0	0	0	0	2	2	0	0	0	1	0	0	0	1	1	0	0	0	0	15	2	0	5	2	0	0	0	0	0	0	0	0	5	0	0	0	0	2	0	2	1	3	1	0	0	0	3
Potri.009G082100.v3.1	144	175	125	997	810	460	666	764	663	332	345	382	607	676	637	692	601	396	862	227	431	639	467	525	544	618	639	116	227	164	376	439	432	914	1144	790	522	838	2515	2495	1291	1634	1243	1359	1340	712	464	573	1231
Potri.005G134500.v3.1	0	0	0	17	0	4	6	9	0	0	0	2	5	0	60	22	0	40	0	21	12	0	0	8	0	0	0	3	5	0	9	0	10	39	0	4	0	0	2	43	72	12	5	38	64	0	0	0	19
Potri.002G160700.v3.1	360	475	261	3509	2071	2297	2765	3161	1475	706	588	717	2037	1990	2405	2310	1965	2736	28	521	990	1612	2008	1878	2651	2020	3011	2	447	314	2158	2200	1911	2423	2176	1716	1098	1992	6224	8658	6693	5677	4354	3002	3990	14	817	706	3984
Potri.010G253100.v3.1	107	18	13	491	382	334	422	456	320	223	0	0	384	372	493	375	352	463	0	280	527	317	374	292	403	306	546	0	0	0	287	350	311	452	480	352	0	291	717	726	433	327	362	309	405	0	0	0	518
Potri.012G081000.v3.1	4	7	5	96	24	30	42	5	9	30	34	27	134	42	82	92	43	46	35	164	279	60	80	38	54	44	78	15	30	20	68	76	42	115	136	59	0	24	31	24	31	5	32	17	22	39	28	27	49
Potri.010G244500.v3.1	30	39	21	238	201	166	278	233	132	108	87	88	345	207	248	197	183	194	123	79	148	140	217	186	201	215	213	45	55	38	294	270	126	474	411	448	0	54	104	243	175	132	198	172	184	108	61	81	413
Potri.015G117300.v3.1	4	7	58	2456	1459	1223	2176	2998	1367	191	1	197	887	866	1229	1337	1332	1382	200	204	296	1346	1279	1072	1135	1304	1008	64	112	85	740	898	1300	1221	1390	1032	6	339	789	2511	1417	1549	2136	1524	1803	186	219	206	1729
Potri.005G180700.v3.1	34	49	48	339	224	246	320	460	213	95	55	79	301	329	378	360	270	341	80	153	178	272	243	308	428	327	444	9	30	33	389	294	360	467	472	431	18	43	116	107	61	98	140	116	137	64	95	84	367
Potri.008G106700.v3.1	2	2	4	39	55	52	27	33	33	36	13	27	240	187	222	74	28	123	24	2	3	20	45	60	55	48	95	4	8	7	49	50	16	56	34	37	42	22	55	434	569	203	154	183	169	18	28	20	216
Potri.014G009300.v3.1	3	0	0	89	53	60	80	93	51	12	14	14	90	57	124	111	101	110	17	13	24	84	108	87	74	62	103	0	9	0	28	48	39	80	82	86	10	10	21	39	16	57	32	50	57	30	15	25	111
Potri.005G239100.v3.1	0	0	0	158	51	40	47	117	15	0	6	11	108	44	46	28	97	19	70	3	0	72	29	45	20	21	35	2	0	0	3	7	2	11	25	9	179	62	85	164	78	318	58	65	67	31	23	20	120
Potri.011G066300.v3.1	0	0	0	0	0	0	0	0	0	0	0	0	0	0	0	0	0	0	0	0	0	0	0	0	0	0	0	0	0	0	0	0	0	0	0	0	0	0	0	0	0	0	0	0	0	0	0	0	0
Potri.002G046100.v3.1	0	0	0	0	0	0	0	0	0	0	0	0	0	0	0	0	0	0	0	0	0	0	0	0	0	0	0	0	0	0	0	0	0	0	0	0	0	0	0	0	0	0	0	0	0	0	0	0	0
Potri.006G220500.v3.1	2	7	4	38	17	11	40	10	40	43	23	35	49	39	30	13	51	16	52	5	12	37	58	49	21	8	15	6	11	9	16	20	45	51	37	17	11	5	13	45	5	33	11	13	33	18	32	22	60
Potri.003G213800.v3.1	0	0	0	0	0	0	0	0	0	0	0	0	0	0	0	0	0	0	0	0	0	0	0	0	0	0	0	0	0	0	0	0	0	0	0	0	0	0	0	0	0	0	0	0	0	0	0	0	0
Potri.001G034800.v3.1	0	0	0	0	0	0	1	0	0	0	2	2	0	0	0	0	0	0	0	0	2	0	0	0	0	0	0	0	1	0	0	0	0	0	0	0	0	0	0	0	0	0	0	0	0	1	0	0	0
Potri.005G222200.v3.1	25	43	29	306	276	104	194	255	261	117	127	150	183	208	168	126	202	199	139	119	245	233	85	108	207	200	120	40	104	56	135	227	164	286	278	237	20	50	150	189	80	161	136	253	128	155	184	146	208
Potri.017G140200.v3.1	0	0	0	10	0	0	13	0	0	0	0	0	5	0	0	0	4	0	0	0	0	0	0	0	0	0	0	0	0	0	0	0	0	0	0	0	0	0	2	0	0	0	0	0	0	0	0	0	0
Potri.011G029400.v3.1	0	0	0	0	0	5	36	18	13	0	9	0	11	34	29	10	11	57	30	69	228	6	0	0	14	11	39	0	0	0	33	20	9	119	134	181	0	0	6	0	0	0	0	0	0	0	10	27	0
Potri.011G106500.v3.1	0	0	0	0	0	0	0	0	0	0	0	0	0	0	0	0	0	0	0	0	0	0	0	0	0	0	0	0	0	0	0	0	0	0	0	0	0	0	0	0	0	0	0	2	0	0	0	0	0
Potri.006G246900.v3.1	0	0	0	3	16	0	0	9	9	0	0	0	0	0	5	0	0	0	0	0	0	0	0	0	0	11	4	0	0	0	0	0	0	0	0	0	0	0	3	35	14	20	10	12	5	0	0	0	18
Potri.007G002966.v3.1	18	27	4	761	490	297	779	713	411	33	38	37	875	624	676	736	843	577	22	29	51	1132	761	646	458	457	298	0	23	20	395	521	493	328	327	281	0	3	10	543	172	225	223	252	116	31	30	25	383
Potri.019G079700.v3.1	0	0	0	36	8	31	94	67	32	0	0	0	32	32	84	0	35	23	0	2	14	39	15	0	38	43	40	0	0	0	0	0	11	27	115	41	0	55	127	153	70	90	108	104	97	0	0	0	69
Potri.015G135800.v3.1	10	9	125	1786	1168	1610	1424	1551	881	9	12	8	1351	871	1790	2000	1137	2076	17	546	1597	1093	1600	1083	1787	1213	2562	5	7	7	1451	1652	1320	1608	2266	1529	5	1150	2297	1564	1021	1101	1885	914	1567	23	7	18	2299
Potri.003G141300.v3.1	4	0	0	24	10	0	21	24	11	0	0	0	4	16	0	0	6	0	0	0	2	20	18	9	7	0	15	0	0	0	0	0	0	13	20	12	0	0	2	10	11	18	8	24	12	0	0	0	15
Potri.008G218000.v3.1	0	0	0	0	0	0	0	0	0	0	0	0	0	0	0	0	0	0	0	0	0	0	0	0	0	0	0	0	0	0	0	0	0	0	0	0	0	0	0	0	0	0	0	0	0	0	0	0	0
Potri.014G075100.v3.1	103	137	68	2952	1573	2052	1889	2395	1588	122	109	120	1728	1860	2246	1692	1579	2030	217	386	602	1012	1584	1318	1700	1502	2266	21	48	37	1089	1345	1246	2248	2612	2067	157	279	414	1759	1666	1343	1999	1243	1747	311	255	277	3172
Potri.014G017701.v3.1	108	150	78	2643	1557	1563	1666	1744	1061	1332	816	1161	2645	1881	1584	1163	1472	1479	2213	126	296	1212	2003	1501	2175	1205	1489	272	679	467	1671	3005	1550	3899	3946	4135	327	136	358	1430	746	843	1764	1160	1290	1273	963	1092	2878
Potri.012G031250.v3.1	0	0	0	0	0	0	0	0	0	0	0	0	0	0	0	0	0	0	0	0	0	0	0	0	0	0	0	0	0	0	0	0	0	0	0	0	0	0	0	0	0	0	0	0	0	0	0	0	0
Potri.004G010400.v3.1	11	0	8	84	74	60	86	62	44	0	14	12	113	54	66	109	70	50	0	31	72	88	64	40	88	63	60	0	0	0	89	73	63	133	175	172	0	0	8	55	23	17	31	38	21	17	12	12	67
Potri.017G122700.v3.1	0	0	0	0	0	0	0	0	0	0	0	0	0	0	0	0	0	0	0	0	0	0	0	0	0	0	0	0	0	0	0	0	0	0	0	0	0	0	0	0	0	0	0	0	0	0	0	0	0
Potri.001G276400.v3.1	0	0	0	0	3	0	0	6	14	0	0	0	0	13	0	0	0	0	0	0	6	0	0	0	7	0	0	0	0	0	0	0	0	0	17	0	0	8	10	109	167	18	49	59	91	0	0	0	8
Potri.018G063400.v3.1	6	4	0	0	0	0	6	7	0	29	37	32	0	6	0	36	0	0	15	0	10	42	7	42	7	0	7	0	7	2	0	0	0	0	13	0	0	3	0	0	0	8	0	0	0	20	15	15	0
Potri.T123300.v3.1	0	0	0	12	14	0	66	0	18	2	0	0	25	0	51	15	14	0	0	14	24	31	38	32	18	0	0	0	0	0	0	25	9	41	32	18	0	2	2	18	17	26	23	41	51	0	0	0	30
Potri.006G154400.v3.1	30	46	32	430	244	202	318	343	156	7	7	6	356	289	418	335	229	323	6	39	86	222	345	242	284	164	399	29	50	50	312	319	180	383	434	376	5	29	96	251	165	122	166	122	227	104	5	99	310
Potri.018G141600.v3.1	3	3	0	1055	640	623	503	535	329	0	25	2	760	511	518	605	314	430	3	27	41	303	383	254	709	548	411	0	0	0	438	539	507	1009	851	417	0	57	87	971	485	536	562	486	521	35	45	40	1636
Potri.006G171000.v3.1	0	0	0	0	0	0	0	0	0	0	0	0	0	0	0	0	0	0	0	0	0	0	0	0	0	0	0	0	0	0	0	0	0	0	0	0	0	0	0	0	0	0	0	0	0	0	0	0	0
Potri.002G025850.v3.1	0	0	0	0	0	0	0	0	0	0	0	0	0	0	0	0	0	0	0	0	18	0	0	0	0	0	0	0	0	0	0	0	0	0	0	0	0	0	41	0	0	0	0	0	0	0	0	0	0
Potri.003G219800.v3.1	0	0	0	0	20	4	21	25	0	0	0	0	0	0	0	38	0	0	0	0	23	5	9	6	7	0	13	0	0	0	21	5	3	3	14	22	0	0	34	9	7	14	28	5	20	0	0	3	9
Potri.006G230000.v3.1	50	67	31	756	527	586	807	817	536	8	15	7	810	581	811	987	727	911	25	152	333	383	858	605	570	566	920	118	10	3	603	601	433	1131	1298	826	6	181	213	1140	689	624	910	492	884	42	9	27	830
Potri.018G014101.v3.1	0	0	0	274	213	87	143	35	90	2	0	0	221	189	0	94	90	147	0	15	35	245	132	62	22	157	0	0	0	0	157	0	0	75	147	80	0	12	57	179	74	23	115	215	222	0	0	0	213
Potri.002G117600.v3.1	0	0	0	0	0	0	6	5	0	0	0	0	0	6	12	40	18	0	0	0	3	36	6	26	0	7	18	0	0	0	31	23	5	0	0	0	0	0	0	0	0	0	0	0	0	0	0	0	0
Potri.016G051000.v3.1	0	0	0	0	0	0	0	0	0	0	0	0	0	0	0	0	0	0	0	0	0	0	0	0	0	0	0	0	0	0	0	0	0	0	0	0	0	0	0	0	0	0	0	0	0	0	0	0	0
Potri.010G099400.v3.1	8	10	10	577	261	382	605	529	307	70	41	57	401	455	668	524	532	915	50	57	119	238	430	371	637	386	1084	10	19	14	370	335	311	560	440	411	0	13	23	538	382	411	519	220	576	35	43	42	347
Potri.009G066900.v3.1	7	10	0	201	121	126	184	176	157	10	9	13	107	94	79	165	87	124	14	15	42	55	84	57	100	74	88	0	0	0	86	75	73	191	201	235	0	6	9	60	49	69	77	84	73	12	7	7	152
Potri.013G054900.v3.1	0	0	0	0	0	0	0	0	0	10	0	11	0	0	0	0	6	0	0	4	8	0	0	0	0	0	0	0	0	0	9	0	3	0	0	0	0	0	0	10	0	8	5	0	0	2	0	0	0
Potri.001G420300.v3.1	195	264	187	3677	1819	3102	2362	2646	2295	474	539	548	2290	1097	1947	5745	1600	2660	648	824	1736	1948	4186	3280	1904	1525	3119	131	239	191	2022	2083	2052	1199	1403	1298	86	203	398	1523	1001	1150	2093	1122	2107	708	495	549	1301
Potri.T158500.v3.1	1	1	0	34	7	23	5	7	9	0	0	1	110	43	122	43	2	109	6	1	1	0	31	15	27	7	38	0	1	0	2	2	2	55	35	43	0	0	0	0	3	0	0	0	3	5	3	3	23
Potri.011G036300.v3.1	0	0	0	0	0	0	0	0	0	0	0	0	7	0	16	0	10	0	0	0	0	0	0	0	0	0	0	0	0	0	0	0	0	0	0	0	0	0	4	35	22	0	0	0	16	0	0	0	0
Potri.019G016100.v3.1	0	0	0	0	0	0	0	0	0	0	0	0	0	0	0	0	0	0	0	0	0	0	0	0	0	0	0	0	0	0	0	0	0	0	0	0	0	0	0	0	0	0	0	0	0	0	0	0	0
Potri.015G135200.v3.1	0	0	0	0	0	0	0	0	0	0	0	0	0	0	0	0	0	0	0	0	0	0	0	0	0	0	0	0	0	0	0	0	0	0	0	0	0	0	0	0	0	0	0	0	8	0	0	0	0
Potri.002G068300.v3.1	0	0	0	29	0	0	7	8	0	23	10	24	0	0	13	0	26	0	0	87	156	49	4	21	9	0	0	0	17	7	24	0	37	33	0	44	0	0	0	0	0	0	0	0	4	0	12	3	6
Potri.009G146400.v3.1	65	63	39	1279	901	818	1097	1409	775	146	125	145	1000	1046	1352	1085	1121	1666	231	190	363	830	935	938	1004	906	1169	30	83	53	878	932	818	1480	1846	1478	107	214	503	1688	934	924	1317	990	1159	162	195	157	1668
Potri.008G158100.v3.1	1	0	1	1	0	0	0	0	0	5	5	3	0	0	0	1	2	1	7	2	3	0	0	0	0	0	0	1	1	1	0	0	0	0	0	0	4	1	7	1	0	0	0	0	1	11	1	5	1
Potri.002G087000.v3.1	0	0	0	15	0	0	0	0	0	0	0	0	0	0	15	0	11	0	0	0	2	0	0	4	0	0	0	0	0	0	0	0	0	0	0	0	0	0	0	0	0	0	0	0	0	0	0	0	0
Potri.002G127300.v3.1	3	6	0	618	433	661	547	592	352	9	8	8	794	582	1109	900	413	889	7	57	148	257	626	407	484	407	1058	0	0	0	577	639	308	1355	1439	1385	0	35	66	697	559	781	686	344	627	0	15	12	709
Potri.011G077300.v3.1	0	0	0	0	0	0	0	0	0	0	0	0	0	0	0	0	0	0	0	0	0	0	0	0	0	0	0	0	0	0	0	0	0	0	0	0	0	0	0	0	0	0	0	0	0	0	0	0	0
Potri.018G107400.v3.1	3	6	0	111	98	145	290	180	111	2	0	2	343	284	458	253	137	432	0	55	67	150	288	303	132	109	337	0	0	0	170	180	167	495	503	360	0	14	15	207	82	112	108	147	177	2	0	0	188
Potri.006G130000.v3.1	2	4	1	22	12	6	18	20	4	5	6	5	40	24	70	22	17	10	3	50	107	54	40	27	23	6	30	1	6	4	37	39	34	24	55	53	8	16	18	30	23	19	7	24	38	4	3	1	18
Potri.004G094600.v3.1	198	280	204	3315	1786	2365	2682	3336	1879	418	428	453	2606	2391	3153	3317	1955	3123	638	448	969	1540	2497	1829	2254	1814	3208	115	319	206	2162	2330	1947	3759	4586	4022	288	400	821	4318	2966	4188	3301	1520	3134	704	664	676	3610
Potri.011G042800.v3.1	6	8	0	118	32	105	68	113	53	29	25	26	53	84	107	133	94	129	15	24	38	74	70	102	81	79	86	11	16	0	84	70	34	205	158	73	0	11	25	74	47	18	66	63	58	14	22	19	108
Potri.T169700.v3.1	14	16	10	911	591	754	632	624	450	45	29	37	267	350	394	503	398	325	56	78	168	220	270	207	409	418	585	14	25	15	266	337	322	517	564	400	202	355	927	2260	1560	1454	1494	1155	1420	48	65	65	1622
Potri.005G073400.v3.1	0	0	0	4	0	0	0	0	0	0	0	0	0	2	0	2	0	11	0	0	0	0	0	0	0	0	6	0	0	0	0	0	4	0	0	0	0	0	0	10	10	10	2	2	0	0	0	0	13
Potri.012G130800.v3.1	2	0	0	10	18	13	25	10	8	0	7	0	27	7	25	41	27	4	6	4	7	32	8	18	35	23	0	0	0	2	34	37	13	14	18	54	0	3	12	57	26	37	33	28	17	0	9	7	38
Potri.010G134400.v3.1	5	7	4	954	563	599	498	528	386	24	28	23	890	680	926	989	565	627	93	100	164	350	509	417	605	563	878	10	51	20	500	438	338	1543	1669	1342	0	97	183	957	588	624	628	483	681	72	53	75	1332
Potri.006G242800.v3.1	0	0	0	0	0	0	0	0	0	0	0	0	0	1	0	0	0	0	0	4	8	0	0	0	0	0	0	0	0	0	0	0	0	0	0	0	0	0	0	0	0	7	0	0	0	0	0	0	0
Potri.001G079400.v3.1	21	34	29	1306	1009	677	809	1124	582	38	49	56	1219	915	979	1015	758	820	73	59	114	955	850	777	1098	726	730	16	31	19	1315	1059	862	1428	1350	968	40	124	238	2214	1527	991	1605	1280	1456	63	58	54	1331
Potri.008G100500.v3.1	0	0	0	0	9	0	0	0	0	0	0	0	0	0	0	0	0	0	0	505	734	27	0	108	12	0	0	0	0	0	24	23	31	0	0	0	0	2	2	20	0	0	0	0	8	0	0	0	0
Potri.002G188000.v3.1	0	0	0	171	51	38	243	134	202	2	1	0	15	27	35	32	89	90	1	5	4	11	27	21	18	40	91	0	0	0	14	15	51	92	28	13	0	7	2	61	20	48	287	230	180	1	0	2	139
Potri.017G143000.v3.1	0	1	0	40	29	27	33	46	21	0	0	1	54	20	39	61	23	32	1	10	17	47	74	70	24	12	16	0	0	0	32	17	29	22	31	20	0	0	2	12	5	9	7	5	6	0	0	0	21
Potri.017G009800.v3.1	33	49	35	410	302	196	415	566	364	224	115	182	637	521	487	436	483	303	278	59	183	453	364	360	376	358	343	47	90	53	224	281	278	900	922	997	0	22	52	274	168	241	339	254	225	165	110	130	415
Potri.013G103501.v3.1	0	0	0	20	12	0	56	0	11	0	6	0	0	10	21	0	35	14	0	3	3	0	0	11	22	18	0	0	0	2	0	15	20	17	11	35	0	5	10	53	46	0	24	24	24	2	0	0	21
Potri.005G008000.v3.1	3	2	3	367	367	246	174	193	222	2	4	4	145	134	185	178	206	118	5	6	11	91	142	77	208	165	118	1	6	4	97	75	59	165	226	195	1	4	14	144	91	45	158	152	99	3	6	5	286
Potri.008G037300.v3.1	13	13	4	356	303	306	303	259	203	127	117	141	334	208	253	336	230	351	163	112	240	243	261	160	262	266	225	35	76	60	374	302	166	291	373	401	77	120	362	409	344	204	355	345	287	149	137	139	415
Potri.019G128700.v3.1	0	0	0	0	0	0	0	0	0	1	0	1	0	0	2	0	0	0	2	0	0	0	0	0	0	0	0	0	0	0	0	0	0	0	0	0	0	0	0	0	0	0	0	0	0	0	0	0	0
Potri.001G362700.v3.1	0	0	0	0	0	0	0	0	0	0	0	0	0	0	0	0	0	0	0	0	0	0	0	0	0	0	0	0	0	0	0	0	0	0	0	0	0	0	0	0	0	0	0	0	0	0	0	0	0
Potri.003G122700.v3.1	4	0	0	415	344	274	162	63	66	7	5	7	500	341	547	163	202	354	32	0	4	105	240	138	162	200	287	6	7	7	178	236	177	225	299	236	0	4	5	483	268	201	184	129	230	10	12	14	720
Potri.004G004600.v3.1	0	0	0	0	0	0	0	0	0	0	0	0	0	0	0	0	0	0	0	0	0	0	0	0	0	0	0	0	0	0	0	0	0	0	0	0	0	0	0	0	0	0	0	0	0	0	0	0	0
Potri.010G176466.v3.1	0	0	0	993	390	707	626	658	152	0	0	0	675	414	702	1009	483	759	0	16	52	315	1018	599	662	337	792	0	0	0	642	637	488	834	1032	666	0	30	9	1448	923	820	1969	730	1588	0	0	0	1372
Potri.011G068400.v3.1	0	0	0	0	0	0	0	0	0	1	0	1	0	0	0	0	0	0	0	8	7	3	3	0	0	0	0	1	2	1	6	5	2	0	0	0	0	0	0	0	0	0	0	0	0	0	0	0	0
Potri.008G078600.v3.1	31	42	12	1195	959	653	785	803	755	401	199	9	817	824	912	1174	859	764	32	156	499	693	971	666	854	777	798	97	196	142	648	546	537	1002	1143	1161	430	314	567	1262	725	855	921	806	782	2	2	4	1418
Potri.006G076200.v3.1	10	10	6	189	134	105	311	184	94	35	35	0	247	233	249	350	266	135	0	145	448	411	293	302	107	96	180	7	40	0	200	191	277	265	230	157	0	12	9	98	26	104	127	74	58	50	0	46	160
Potri.001G161000.v3.1	3	0	0	230	171	226	251	313	192	3	0	3	121	122	177	181	183	181	8	32	44	77	146	155	172	107	186	0	4	0	99	166	165	275	329	207	0	35	46	422	286	270	478	314	460	0	11	10	349
Potri.016G014801.v3.1	4	4	3	77	45	37	44	76	16	9	6	8	141	60	161	162	71	74	16	2	8	132	140	158	38	18	86	0	0	0	130	55	74	191	234	114	0	0	0	21	0	7	0	0	11	13	0	0	15
Potri.002G216900.v3.1	20	17	20	754	549	365	585	636	436	34	39	43	837	650	916	675	611	733	75	33	75	679	769	766	582	482	512	13	33	28	357	475	495	787	810	655	16	35	71	568	374	306	485	467	436	64	48	56	585
Potri.011G160300.v3.1	0	1	1	16	3	4	19	14	42	0	0	1	7	6	2	8	15	2	1	1	1	1	1	1	6	5	7	0	0	0	4	3	4	1	2	12	0	4	4	55	42	75	47	27	39	1	2	1	29
Potri.015G098000.v3.1	0	0	0	0	0	0	0	0	0	0	0	0	0	0	0	0	0	0	0	0	0	0	0	0	0	0	3	0	0	0	0	0	0	0	0	0	0	0	0	2	5	0	0	0	2	0	0	0	3
Potri.013G146500.v3.1	0	0	0	0	0	0	0	0	0	0	0	0	0	0	0	0	0	0	0	0	0	0	0	0	0	0	0	0	0	0	0	0	0	0	0	0	0	0	0	0	0	0	0	0	0	0	0	0	0
Potri.006G108900.v3.1	0	63	2	897	486	658	857	922	486	0	30	0	1001	995	1445	1423	816	1146	0	95	185	506	857	676	942	799	1369	0	0	0	728	922	755	2365	2441	2212	0	26	48	504	307	506	485	263	434	7	0	175	473
Potri.006G001200.v3.1	0	2	0	155	85	108	70	90	56	4	0	5	79	48	121	36	67	91	3	14	25	37	78	78	143	52	90	2	6	0	81	56	58	70	88	80	4	17	32	86	45	61	75	81	95	0	0	2	133
Potri.013G006700.v3.1	5	4	2	46	29	39	40	61	40	8	6	13	42	34	33	62	37	35	7	8	17	27	68	73	36	24	76	9	5	5	36	55	26	77	47	12	7	9	14	75	38	25	44	88	62	9	7	7	127
Potri.008G221000.v3.1	9	13	6	91	70	54	112	89	86	14	13	15	112	72	93	147	181	116	3	22	50	149	121	140	108	83	162	5	12	7	154	132	104	156	119	89	0	2	4	16	4	24	11	16	11	7	9	7	30
Potri.004G177100.v3.1	71	96	28	3564	2658	3211	1947	1918	1621	274	204	258	3240	2475	2917	2770	1898	2822	415	283	514	1752	2155	1821	2050	1452	2407	91	201	154	2232	2088	1374	2701	3252	2552	149	322	845	5269	3647	2308	3142	2353	3088	339	233	279	8485
Potri.011G143200.v3.1	11	5	6	124	71	62	102	146	58	10	11	12	62	93	84	55	122	62	14	20	47	84	137	141	68	62	64	0	10	0	105	67	75	33	132	54	0	12	19	98	50	88	108	70	83	4	12	11	134
Potri.019G071100.v3.1	0	0	0	0	0	0	0	0	0	0	0	0	0	0	0	0	0	0	0	0	0	0	0	0	0	0	0	0	0	0	0	0	0	0	0	0	0	0	0	0	0	2	0	0	0	0	0	0	0
Potri.009G013000.v3.1	21	25	21	1312	1031	1083	1247	1364	743	88	56	77	1177	873	1100	1339	988	1527	170	85	208	757	1075	915	1276	919	1552	21	44	39	995	1111	944	1757	1754	1470	148	99	186	1548	1134	980	1761	1089	1798	80	74	78	1998
Potri.019G029400.v3.1	10	13	7	608	618	551	886	890	456	21	21	30	1095	616	1584	1047	694	978	61	50	114	1116	1178	890	584	353	563	7	14	12	448	395	550	1024	1096	668	15	27	60	624	435	277	554	325	441	55	36	45	653
Potri.005G235300.v3.1	214	305	188	1966	949	1732	1562	1911	828	1101	776	1035	2612	1793	2474	3001	1040	2931	1358	316	598	1092	2030	1396	2212	1094	3414	243	562	412	1774	2561	1206	4658	4610	4582	821	318	1024	2045	1147	1184	2128	723	1900	1226	1044	1037	2391
Potri.007G070700.v3.1	44	59	23	2005	2302	1137	2787	3073	2073	81	67	84	3034	2479	2426	2203	2599	2162	197	348	826	2178	3090	2837	2060	1633	3015	37	56	41	2095	2086	1369	2798	4576	3379	55	264	620	2208	2460	2328	2792	2497	1520	207	132	144	3007
Potri.011G014200.v3.1	1	1	1	0	0	0	0	0	0	1	1	2	0	7	0	0	0	0	9	3	3	0	0	0	0	4	0	1	2	1	0	0	0	0	0	0	2	4	7	0	0	0	0	0	0	10	5	8	0
Potri.002G055400.v3.1	37	49	35	560	309	321	515	606	309	209	176	226	614	450	656	988	407	817	1	68	137	603	708	622	694	301	1124	1	105	2	1171	924	763	500	561	424	1	211	347	1828	936	938	1537	1104	1626	1	96	2	742
Potri.014G148100.v3.1	0	0	0	0	0	0	0	0	0	0	0	0	0	0	0	0	0	0	0	0	0	0	0	0	0	0	0	0	0	0	0	0	0	0	0	0	0	0	0	0	0	0	0	0	0	0	0	0	0
Potri.004G066100.v3.1	12	14	11	693	549	527	576	631	372	24	29	27	447	383	649	505	457	576	26	123	189	252	441	335	481	395	876	6	18	10	380	388	364	661	703	568	15	112	304	870	515	460	813	675	957	13	25	20	1087
Potri.005G237600.v3.1	0	0	0	104	65	80	57	59	42	11	7	0	48	63	37	34	40	42	0	15	34	43	38	86	52	28	14	0	5	4	20	18	17	0	15	17	0	0	6	54	50	23	41	62	74	12	6	3	97
Potri.015G004300.v3.1	0	0	0	0	0	0	0	0	0	0	0	0	0	0	0	0	0	0	0	1	1	0	0	0	0	0	0	0	0	0	0	0	0	0	0	0	0	0	0	0	0	0	0	3	2	0	0	0	0
Potri.003G212800.v3.1	0	0	0	0	0	0	0	0	0	0	0	0	0	0	0	0	0	0	0	0	0	0	0	0	0	0	0	0	0	0	0	0	0	0	0	0	0	0	0	0	0	0	0	0	0	0	0	0	0
Potri.009G110700.v3.1	2	2	0	13	0	13	3	22	10	4	2	6	86	369	80	98	105	16	4	36	37	13	5	8	81	62	43	0	1	1	7	12	0	47	30	13	0	3	2	0	0	5	0	0	2	2	0	1	0
Potri.005G135700.v3.1	0	0	0	0	0	0	0	0	0	0	0	0	2	0	0	0	0	0	1	0	1	0	0	0	0	0	0	0	0	0	0	0	3	0	19	0	0	0	0	0	0	0	0	0	0	0	0	0	0
Potri.006G090400.v3.1	0	4	0	36	26	20	44	0	36	10	8	9	140	82	87	9	34	39	16	6	3	66	15	30	29	13	34	3	11	4	35	40	38	153	278	128	0	0	3	39	26	19	62	46	39	15	20	21	54
Potri.011G167466.v3.1	2	0	0	327	163	54	83	51	42	0	0	0	154	185	277	49	282	269	0	14	20	168	196	181	141	33	34	0	0	0	51	155	55	21	15	136	0	5	6	329	315	243	50	248	99	28	0	0	31
Potri.006G275200.v3.1	39	55	22	1065	693	565	753	914	547	130	145	134	733	760	894	635	893	696	348	130	254	644	886	857	693	769	807	41	90	48	658	738	604	833	767	534	71	78	145	988	504	433	693	489	618	210	187	190	1073
Potri.T144550.v3.1	0	0	0	0	0	0	0	0	0	0	0	0	0	0	0	0	0	0	0	0	0	0	0	0	0	0	0	0	0	0	0	0	0	0	0	0	0	0	0	0	0	0	0	0	0	0	0	0	0
Potri.019G051300.v3.1	38	51	34	1119	853	755	1055	1295	910	64	60	74	918	835	1201	1508	963	1403	5	56	131	712	940	824	815	663	1265	22	52	40	802	819	805	1238	1326	961	31	67	156	1260	786	794	1258	732	1103	120	104	113	945
Potri.015G006600.v3.1	0	0	0	0	0	0	0	0	0	0	0	0	0	0	0	0	0	0	0	0	0	0	0	0	0	0	0	0	0	0	0	0	0	0	0	0	0	0	0	0	0	0	0	0	0	0	0	0	0
Potri.002G185700.v3.1	11	26	15	680	507	403	532	900	408	164	121	156	568	507	493	784	310	467	204	251	545	482	689	430	510	433	549	49	94	63	726	610	506	235	271	189	0	7	2	16	11	18	8	12	20	53	69	65	175
Potri.002G236900.v3.1	4	9	0	23	17	19	17	43	0	8	14	13	26	34	20	18	17	22	18	3	8	18	26	12	17	12	28	5	9	6	0	8	10	18	55	28	0	4	16	17	18	12	27	20	19	11	8	8	9
Potri.015G099200.v3.1	0	0	0	780	314	242	610	327	775	0	0	0	239	115	308	143	318	219	105	6	0	40	47	18	127	114	55	4	23	12	17	45	34	81	98	107	1636	1173	2934	18516	11011	13196	9777	7847	9711	65	34	38	2883
Potri.001G057400.v3.1	5	9	60	3009	2334	1409	2908	3659	1813	9	7	10	2206	1896	2432	1973	1844	2334	25	179	226	2157	1783	1633	1825	1873	1422	3	4	4	1493	1076	1438	2110	2398	1533	52	498	946	7684	4618	5772	4341	3877	3672	13	6	13	3526
Potri.002G183500.v3.1	10	17	17	869	539	371	302	779	278	9	31	40	694	532	814	684	346	707	64	140	271	404	365	293	614	469	321	0	29	28	583	587	467	594	668	558	82	152	392	1265	558	463	601	341	618	36	64	46	605
Potri.005G056300.v3.1	0	0	0	0	0	0	0	0	0	0	0	0	0	0	0	0	0	0	0	0	0	0	0	0	0	0	0	0	0	0	0	0	0	0	0	0	0	0	0	0	0	0	0	0	0	0	0	0	0
Potri.006G162500.v3.1	29	240	121	899	545	541	626	685	486	32	18	28	760	516	652	926	363	637	27	400	641	543	656	732	905	651	901	0	4	4	965	875	593	1064	1070	1006	0	393	1157	653	350	315	705	492	558	10	6	5	993
Potri.010G144300.v3.1	0	0	0	0	0	0	0	0	0	0	0	0	0	0	0	0	0	0	0	0	0	0	0	0	0	0	0	0	0	0	0	0	0	0	0	0	0	0	0	0	0	0	0	0	0	0	0	0	0
Potri.010G147000.v3.1	3	6	3	117	58	34	40	59	62	4	15	9	29	30	55	30	60	37	9	5	10	82	45	6	23	27	36	0	0	0	0	0	30	29	4	23	0	13	26	124	103	58	149	134	66	15	18	21	39
Potri.004G225500.v3.1	56	73	31	861	382	524	524	662	333	285	204	257	903	671	828	1026	470	795	258	56	142	456	851	712	745	430	849	59	145	102	941	735	530	1292	1508	1210	0	21	56	344	203	213	349	202	319	189	153	169	788
Potri.017G101000.v3.1	70	77	30	824	564	623	517	785	514	197	209	212	1075	656	719	1239	620	712	366	203	365	442	682	513	781	581	1085	68	136	101	702	972	551	1697	1771	1671	67	233	366	535	320	348	671	421	528	300	274	266	804
Potri.005G193500.v3.1	7	11	0	793	530	553	569	589	363	4	62	6	1465	1269	1952	1072	638	1287	6	44	94	841	1090	1209	686	435	1064	23	43	27	752	684	729	881	937	753	0	11	21	688	392	373	350	207	352	5	60	6	923
Potri.003G150300.v3.1	0	0	0	0	0	0	0	5	5	13	0	8	0	0	0	0	0	0	44	54	8	0	0	0	0	9	0	3	0	3	0	6	4	0	0	0	0	0	0	0	0	0	0	0	0	0	0	0	0
Potri.005G143600.v3.1	0	0	0	413	312	448	274	428	234	0	0	0	128	210	211	256	216	296	0	0	0	165	146	140	271	228	314	0	0	0	169	229	161	235	374	290	0	35	0	394	271	246	654	367	524	0	0	0	559
Potri.018G145800.v3.1	12	22	8	138	93	80	206	135	126	77	58	62	296	210	385	231	440	264	66	191	550	410	321	290	183	151	232	24	81	46	295	236	210	331	343	319	42	55	181	468	202	141	204	142	277	43	26	37	213
Potri.007G138500.v3.1	0	0	0	0	0	0	0	0	0	0	0	0	0	0	0	0	0	0	0	0	0	0	0	0	0	0	0	0	0	0	0	0	0	0	0	0	0	0	0	0	0	0	0	0	0	0	0	0	0
Potri.015G040600.v3.1	14	16	3	1980	1094	2411	1477	2453	1971	0	13	11	928	1257	1551	711	1224	1894	23	59	135	182	418	270	909	1225	1658	5	12	7	387	522	572	1578	2807	2832	14	117	266	1633	1275	964	2376	1720	1935	64	60	56	3158
Potri.015G051700.v3.1	0	0	0	0	0	0	0	0	0	0	0	0	0	0	0	0	0	0	0	0	0	0	0	0	0	0	0	0	0	0	0	0	0	0	0	0	0	0	0	0	0	0	0	0	0	0	0	0	0
Potri.011G135600.v3.1	16	24	25	632	485	363	474	525	559	348	241	311	440	527	302	559	423	390	773	126	217	351	277	396	610	431	606	104	230	150	410	417	325	654	605	646	606	307	794	1004	643	823	695	712	644	316	255	255	584
Potri.005G234300.v3.1	0	0	0	381	221	255	312	248	185	0	5	4	425	311	470	371	204	424	13	9	30	146	527	439	171	105	297	0	9	4	258	215	210	365	275	330	0	7	14	354	229	200	296	158	287	0	0	10	424
Potri.010G071400.v3.1	0	0	0	0	0	0	0	0	0	0	0	0	0	0	0	0	0	5	0	0	2	0	6	0	0	0	0	0	0	0	0	0	0	0	0	0	0	11	7	0	0	9	0	0	0	0	0	0	0
Potri.001G217200.v3.1	0	0	0	0	0	0	0	0	0	0	0	0	0	0	0	0	0	0	0	0	0	0	0	0	0	0	0	0	0	0	0	0	0	0	0	0	0	0	0	0	0	0	0	0	0	0	0	0	0
Potri.002G019350.v3.1	0	0	0	344	174	199	263	156	90	0	0	0	206	130	238	262	215	151	0	0	0	132	217	159	160	116	196	0	0	0	114	98	117	262	337	180	0	0	0	367	209	136	261	188	196	0	0	0	344
Potri.013G140940.v3.1	0	1	0	0	1	0	0	0	0	1	1	0	0	0	0	0	0	0	1	3	4	0	0	0	0	0	0	0	1	1	0	0	0	0	0	0	2	1	4	0	0	1	0	0	0	1	0	1	0
Potri.003G068200.v3.1	1	1	0	9	0	23	11	6	7	1	2	1	11	8	11	6	3	7	2	2	2	5	16	5	7	5	9	0	0	0	3	3	2	23	10	9	0	3	10	9	8	7	12	12	20	2	1	2	19
Potri.015G084400.v3.1	0	0	0	0	2	0	0	0	0	1	0	1	0	0	0	0	0	0	0	0	0	0	0	0	3	0	0	1	1	0	0	0	0	0	0	0	0	0	0	0	0	0	0	0	0	0	0	0	0
Potri.019G036600.v3.1	3	4	0	523	358	514	178	175	89	0	0	0	680	521	679	525	144	504	0	32	42	210	515	421	471	123	512	0	0	0	368	382	367	679	828	533	0	35	41	649	152	308	588	383	681	16	0	0	747
Potri.006G195300.v3.1	52	73	42	245	207	275	143	213	275	276	194	265	141	125	106	241	165	153	565	119	290	108	126	96	301	264	372	86	147	132	182	172	96	380	666	879	23	104	170	166	56	91	109	89	67	526	321	436	245
Potri.018G001301.v3.1	0	0	0	0	0	0	0	0	0	0	0	0	0	0	0	0	0	0	0	0	0	0	0	0	0	0	0	0	0	0	0	0	0	0	0	0	0	0	0	0	0	0	0	0	0	0	0	0	0
Potri.003G205400.v3.1	3	6	0	5	14	14	44	27	20	1	0	0	40	33	83	14	34	20	4	27	47	67	41	136	18	19	11	0	0	0	52	29	49	127	87	81	0	7	18	61	65	51	81	42	38	5	7	4	78
Potri.001G055500.v3.1	0	0	0	0	0	0	0	0	0	0	0	0	0	0	0	0	0	0	0	0	0	0	0	0	0	0	0	0	0	0	0	0	0	0	0	0	0	0	0	0	0	0	0	0	0	0	0	0	0
Potri.015G037500.v3.1	3	6	7	0	2	0	0	4	0	11	9	11	0	2	6	0	0	1	11	52	147	1	1	2	0	0	7	2	8	4	0	4	2	0	9	0	13	53	166	2	0	0	3	0	0	3	2	3	0
Potri.012G142800.v3.1	17	21	12	598	446	332	459	396	330	36	36	38	279	363	404	353	289	345	62	15	57	260	297	257	238	358	296	19	22	24	326	251	308	474	516	418	0	37	92	798	575	465	629	481	480	82	68	72	520
Potri.T162400.v3.1	2	1	1	8	5	4	7	0	4	7	4	5	5	9	9	12	18	24	1	8	14	6	2	14	21	7	17	1	1	1	30	31	13	16	1	3	0	1	2	4	0	8	0	0	0	2	2	3	7
Potri.009G022366.v3.1	0	0	0	0	0	0	0	1	0	0	0	0	0	0	0	0	0	0	0	0	0	0	0	0	0	0	0	0	0	0	0	0	1	0	0	0	0	2	1	3	0	2	0	0	0	0	0	0	2
Potri.017G012600.v3.1	52	68	67	1496	1082	1071	1037	1203	969	204	152	203	693	661	766	842	815	1069	441	456	566	714	687	590	761	968	1168	54	127	89	611	569	716	827	1019	864	178	292	664	1811	1134	1146	1734	1221	1722	324	288	283	1488
Potri.004G046900.v3.1	9	8	6	913	602	472	579	734	539	1	42	53	659	638	812	836	603	893	8	39	57	397	475	489	479	386	640	21	37	27	483	477	536	864	1275	712	82	58	130	1295	797	899	1145	795	862	1	57	2	1011
Potri.002G081000.v3.1	308	381	283	2315	1104	2183	1264	1697	972	501	764	684	6782	6400	5404	3654	1479	3035	1356	535	1053	1340	3453	1896	4203	1531	4674	167	414	310	2588	3682	1704	5525	5785	5009	151	587	1004	3522	2456	1990	2843	1585	2544	1513	1119	1258	9620
Potri.003G088900.v3.1	0	9	9	9	11	0	0	8	0	27	16	32	56	23	0	30	13	0	0	16	30	47	32	41	9	7	18	7	0	13	46	0	62	75	51	32	0	0	0	0	0	0	0	0	0	9	0	0	0
Potri.T004100.v3.1	0	0	0	0	0	0	0	0	0	0	0	0	0	0	0	0	0	0	0	0	3	0	0	0	0	0	0	0	0	0	0	0	0	0	0	0	0	1	0	0	0	0	0	0	0	0	0	0	0
Potri.001G387100.v3.1	218	306	183	1874	1150	1098	1440	1654	938	307	531	434	1892	1746	2282	1660	1245	2532	417	162	351	1410	1722	1712	1125	1185	1791	172	401	277	1495	1328	1448	2467	2676	1853	129	117	275	2184	1263	1353	1683	939	1450	434	340	358	1557
Potri.018G083500.v3.1	246	348	236	5300	4204	2842	3347	3985	3974	1289	876	1158	5146	4800	3257	3641	4281	2969	2686	1938	4787	3055	3284	3258	5871	3891	4150	434	920	674	6641	7417	4220	9538	10081	11840	410	1385	4260	3198	1986	1891	3015	3053	2311	1702	1516	1510	7842
Potri.015G049500.v3.1	0	0	0	1895	1436	1677	1907	2165	1157	0	0	0	2184	1679	2246	1802	1443	1884	0	99	166	1301	1521	1340	2100	1580	1862	0	0	0	1454	1561	1407	3023	3632	2690	0	57	60	2467	1716	1657	2712	1649	1972	0	0	0	2745
Potri.008G166566.v3.1	0	1	0	0	0	0	11	0	0	1	2	4	4	0	2	0	5	0	4	1	0	14	0	8	0	0	0	0	2	1	5	0	0	22	3	4	0	1	1	0	0	3	10	0	0	2	2	3	0
Potri.013G071100.v3.1	206	286	196	869	660	505	692	606	418	332	299	335	973	736	943	928	546	738	457	235	561	532	722	461	955	482	898	102	268	185	1144	1296	696	1774	1427	1248	122	181	479	627	354	312	617	378	436	430	423	429	934
Potri.001G371000.v3.1	0	0	0	0	0	0	0	0	0	0	0	0	0	0	0	0	0	0	0	0	0	0	0	0	0	0	0	0	0	0	0	0	0	0	0	0	0	0	0	0	0	0	0	0	7	0	0	0	0
Potri.016G038400.v3.1	2	3	3	17	8	22	26	13	0	0	4	3	0	3	2	7	2	0	7	2	13	5	18	0	0	4	40	2	3	2	27	4	5	6	7	0	0	2	5	7	0	4	3	3	4	3	1	2	4
Potri.014G096801.v3.1	120	205	192	776	450	522	757	892	528	328	345	362	1311	711	1081	1286	575	763	373	174	300	500	927	632	1045	879	1199	94	199	145	1052	1087	666	2989	2613	2570	28	113	227	199	80	138	260	201	249	508	485	488	679
Potri.008G042600.v3.1	0	0	0	0	0	0	0	0	0	0	0	0	0	0	0	0	0	0	0	0	0	0	0	0	0	0	0	0	0	0	0	0	0	0	0	0	0	0	0	0	0	0	0	0	0	0	0	0	0
Potri.008G192300.v3.1	0	0	0	0	0	0	0	0	0	0	2	3	6	0	0	0	7	0	0	8	15	11	0	10	12	0	0	0	0	0	0	8	0	21	0	14	0	0	0	0	0	0	0	0	0	0	0	0	0
Potri.001G184800.v3.1	39	3	4	54	77	53	85	57	68	0	20	0	114	65	96	108	43	224	0	17	15	26	114	81	89	75	292	0	0	0	77	129	136	191	147	141	0	2	22	42	17	18	106	55	159	534	70	0	153
Potri.010G252700.v3.1	0	0	0	37	36	29	26	41	28	0	0	0	28	21	33	21	6	29	0	0	3	0	22	11	12	11	36	0	0	0	7	15	5	18	21	0	0	5	5	75	56	12	37	32	16	0	0	0	83
Potri.019G058800.v3.1	1	1	1	1	3	1	2	1	2	1	1	1	0	0	1	0	1	0	1	1	1	2	1	1	2	1	2	0	1	1	1	1	1	1	1	1	2	1	2	1	2	1	1	2	1	1	1	1	2
Potri.002G231200.v3.1	0	0	0	0	0	0	0	0	0	0	0	0	0	0	0	0	0	0	0	0	0	0	0	0	0	0	0	0	0	0	0	0	0	0	0	0	0	0	0	0	0	0	0	0	0	0	0	0	0
Potri.013G148700.v3.1	7	6	0	30	40	49	94	60	26	25	31	28	116	60	134	163	95	162	0	169	317	151	102	139	58	34	69	10	0	0	56	41	62	198	293	191	0	4	8	0	0	18	0	15	26	0	10	0	8
Potri.013G119600.v3.1	58	84	40	1591	666	894	564	620	259	207	231	246	1924	1558	2638	2067	823	1947	134	833	1365	1660	2495	1891	1541	1453	3573	212	638	394	2361	2623	2646	3605	5198	3777	24	78	131	1705	1197	566	203	126	209	156	106	128	2028
Potri.001G342600.v3.1	16	21	21	383	251	229	311	272	234	44	54	59	556	531	496	439	293	286	84	82	147	324	470	504	357	210	464	13	46	27	314	298	350	580	453	335	0	14	20	114	63	172	86	80	104	70	43	50	304
Potri.003G139400.v3.1	24	27	32	400	311	250	367	368	323	37	97	30	385	348	363	335	343	279	40	150	261	296	295	264	131	275	169	53	62	55	285	387	307	540	86	189	42	126	307	448	348	251	400	400	129	14	108	14	335
Potri.014G137300.v3.1	326	414	318	2671	1734	1315	2056	3052	1507	456	427	460	1504	1288	1564	2169	1340	1635	313	1182	2231	1143	1353	1640	2675	2440	2424	151	257	209	2679	1853	2040	3742	3110	2354	104	917	2435	1773	1196	1196	1255	1026	1331	329	487	379	2091
Potri.006G176900.v3.1	0	0	0	0	0	0	0	0	0	0	0	0	0	0	0	0	0	0	0	0	0	0	0	0	0	0	0	0	0	0	0	0	0	0	0	0	0	0	0	0	0	0	0	0	0	0	0	0	0
Potri.001G141300.v3.1	154	197	173	2182	1467	1266	1543	2572	1195	1142	587	1012	2793	2015	2613	3245	999	1749	1004	1389	2865	1818	1435	2263	3113	1820	2232	303	615	473	4180	4059	3254	3494	2934	1996	323	281	667	838	392	464	1309	926	1018	573	804	642	2586
Potri.002G175400.v3.1	11	17	7	43	16	31	98	68	32	64	15	50	78	24	38	44	60	39	14	209	782	186	92	44	18	7	23	4	13	10	34	23	37	35	25	20	2	47	16	16	4	213	0	8	6	12	15	14	25
Potri.002G160200.v3.1	40	66	33	1671	1079	1080	1043	1200	712	123	82	109	1200	742	1191	2010	777	966	290	122	257	596	936	573	889	800	1138	33	50	42	895	683	491	1118	1493	1175	173	405	758	2921	2014	1551	2476	1373	2384	209	162	174	2875
Potri.002G075950.v3.1	47	86	27	6124	4069	4168	3848	5319	4083	72	95	100	2407	2208	2339	1600	2605	2783	602	63	131	339	1301	562	2994	2985	3474	38	120	84	1214	1361	970	5749	7723	6894	992	1170	3079	14133	9722	7807	11281	7263	9293	457	453	428	6764
Potri.007G096000.v3.1	77	111	50	1138	613	754	978	1093	678	571	407	523	983	961	945	1339	993	1067	649	270	516	709	973	849	1167	751	1328	147	281	210	970	1120	693	1970	2189	2013	93	88	135	485	280	449	850	402	744	516	406	410	688
Potri.015G142400.v3.1	0	0	0	0	0	0	0	0	0	0	0	0	0	0	0	0	0	0	0	0	0	0	0	0	0	0	0	0	0	0	0	0	0	0	0	0	1	0	0	0	0	5	0	0	0	0	0	0	0
Potri.012G069900.v3.1	51	72	51	777	384	597	603	737	222	201	243	248	879	847	1135	856	597	1146	312	171	303	484	833	722	642	369	1292	66	137	91	856	1122	683	1350	1586	1306	0	28	30	205	134	133	351	164	339	312	235	277	745
Potri.002G091550.v3.1	0	0	0	0	6	0	9	3	0	0	0	0	25	0	4	13	0	0	0	8	7	6	0	0	2	0	0	0	0	0	3	12	0	21	7	0	0	8	16	0	3	7	0	4	0	3	0	2	0
Potri.011G021266.v3.1	0	0	0	3	4	0	8	3	11	0	1	1	3	4	5	17	3	23	0	23	32	0	3	10	5	2	19	0	0	0	3	0	5	0	12	0	0	1	1	11	4	11	11	8	1	3	0	0	3
Potri.017G094900.v3.1	41	60	21	294	284	173	225	194	124	82	63	76	270	248	265	299	212	224	84	46	101	262	188	154	318	146	318	15	35	24	281	220	166	438	359	232	36	45	80	326	207	131	219	218	131	83	66	59	335
Potri.015G034150.v3.1	0	0	0	0	0	0	0	0	0	0	0	0	0	0	0	0	0	0	0	0	0	0	0	0	0	0	0	0	0	0	0	0	0	0	0	0	0	0	0	0	0	2	0	0	0	0	0	0	0
Potri.001G005400.v3.1	0	0	0	0	0	0	18	0	0	0	0	0	0	0	0	0	25	0	0	0	0	0	0	0	0	0	0	0	0	0	0	0	0	0	0	0	0	0	0	0	0	0	0	0	0	0	0	0	0
Potri.008G141200.v3.1	0	0	0	0	0	0	0	9	0	0	0	0	0	0	0	11	0	0	0	0	0	0	0	0	9	0	3	0	0	0	11	0	0	11	0	0	0	0	0	0	6	0	0	0	0	0	0	0	0
Potri.007G001900.v3.1	0	0	0	0	4	82	55	49	30	0	0	0	41	25	74	16	0	81	0	0	0	7	4	0	38	0	38	0	0	0	0	0	0	17	31	24	0	0	0	0	44	0	80	0	39	0	0	0	44
Potri.002G067400.v3.1	73	104	48	342	255	216	190	237	229	112	149	128	321	242	278	217	201	380	203	150	355	136	240	168	358	222	405	41	107	67	253	291	261	428	395	338	52	145	266	323	274	180	253	262	195	248	174	200	404
Potri.013G141200.v3.1	0	0	0	10	0	2	8	6	0	6	0	3	4	0	0	0	0	0	1	0	1	0	0	2	0	0	0	0	1	1	2	10	16	0	0	0	0	0	2	10	2	6	0	4	2	0	0	0	0
Potri.013G140600.v3.1	1	3	2	74	31	34	137	171	66	2	1	3	61	52	74	121	66	151	7	18	30	57	125	47	78	42	42	0	1	1	119	101	142	46	76	89	13	8	29	17	25	9	44	30	13	7	4	5	51
Potri.001G294800.v3.1	1	0	0	28	20	36	34	26	48	6	3	5	24	36	14	7	36	8	35	1	2	0	13	27	39	21	33	3	10	9	6	20	10	9	21	11	829	58	121	1801	3153	234	446	545	1286	12	7	10	356
Potri.007G046900.v3.1	0	0	0	0	0	0	9	5	12	0	0	0	8	0	31	0	20	32	0	30	47	69	19	13	11	0	0	0	0	0	0	0	5	0	0	0	0	52	81	157	225	396	88	97	125	0	0	0	44
Potri.019G090800.v3.1	0	0	0	0	0	0	0	0	0	0	0	0	0	0	0	0	0	0	0	0	0	0	0	0	0	0	0	0	0	0	0	0	0	0	0	0	0	0	0	0	0	0	0	0	0	0	0	0	0
Potri.008G070200.v3.1	0	0	0	0	0	0	0	0	0	0	0	0	0	0	0	0	0	0	0	0	2	0	0	0	0	0	0	0	0	0	0	0	0	0	0	0	0	0	0	0	0	0	0	0	0	0	0	0	0
Potri.009G001100.v3.1	376	493	268	1985	1273	1055	1506	1570	1165	1118	898	1095	2126	1697	1626	1641	1497	1395	1147	369	606	1209	1344	1155	1484	1134	1146	300	656	461	1379	1749	1180	2195	2786	2221	471	371	1002	1961	1324	1329	1596	1324	1130	902	775	766	2156
Potri.013G098100.v3.1	5	7	4	68	51	58	55	73	29	13	32	20	42	52	64	43	20	25	50	7	16	10	18	48	39	16	25	4	5	7	8	27	18	5	39	13	5	16	35	112	69	34	49	59	58	70	38	47	164
Potri.003G130600.v3.1	0	0	0	0	0	0	0	0	0	0	0	0	0	0	0	0	0	0	0	0	0	0	0	0	0	0	0	0	0	0	0	0	0	0	0	0	0	0	0	0	0	0	0	0	0	0	0	0	0
Potri.013G026300.v3.1	4	4	2	20	26	128	179	38	284	12	8	9	14	182	211	40	155	426	10	28	285	348	183	44	241	347	385	5	5	3	28	181	34	284	146	22	62	4	12	19	146	70	136	22	169	1	3	5	15
Potri.002G238400.v3.1	0	0	0	0	0	0	0	0	0	0	0	0	0	0	0	0	0	0	0	0	0	0	0	0	0	0	0	0	0	0	0	0	0	0	0	4	0	0	0	0	0	0	0	0	0	0	0	0	0
Potri.001G355800.v3.1	26	31	10	576	327	368	329	313	267	50	52	66	359	278	280	307	315	399	105	34	68	221	256	254	312	299	321	19	44	40	217	389	226	348	384	279	42	30	65	301	274	271	217	383	304	48	50	74	387
Potri.006G039700.v3.1	13	23	13	983	662	714	770	733	375	23	35	29	603	517	811	657	436	653	3	42	86	516	584	449	547	532	723	13	40	22	541	528	529	877	1047	714	17	56	120	1055	649	707	909	709	843	3	47	68	1211
Potri.002G201400.v3.1	32	39	51	1526	1236	969	1331	1657	524	11	5	6	1134	1210	1396	1309	1087	1144	18	116	196	1014	1114	772	1172	1068	1073	25	72	50	834	879	994	1525	1373	985	62	113	159	2016	1051	1194	1556	1080	1281	12	12	14	1914
Potri.013G143700.v3.1	0	0	0	0	0	0	0	0	0	0	0	0	0	0	0	0	0	0	0	0	0	0	0	0	0	0	0	0	0	0	0	0	0	0	0	0	0	0	0	0	0	0	0	0	0	0	0	0	0
Potri.008G137200.v3.1	0	0	0	0	0	0	0	0	0	0	0	0	0	0	0	0	0	0	0	0	0	0	0	0	0	0	0	0	0	0	0	0	0	0	0	0	0	0	0	0	0	0	0	0	0	0	0	0	0
Potri.015G016600.v3.1	0	0	0	148	98	159	262	229	98	0	0	0	162	161	206	348	173	286	0	0	2	84	200	139	123	111	213	0	0	0	84	90	72	376	464	240	0	0	0	274	80	201	130	104	169	0	0	0	237
Potri.005G067901.v3.1	0	0	0	2	2	10	5	15	0	0	0	0	8	3	9	11	7	2	0	0	2	10	11	3	2	6	10	0	0	0	11	0	3	2	26	4	0	0	2	0	0	0	5	0	0	0	0	0	9
Potri.018G084000.v3.1	0	0	0	0	0	0	0	0	0	0	0	0	0	0	0	0	0	0	0	0	0	0	0	0	0	0	0	0	0	0	0	0	0	0	0	0	0	0	0	0	0	0	0	0	0	0	0	0	0
Potri.013G041600.v3.1	16	21	2	620	214	392	487	212	494	4	11	13	298	213	646	263	361	402	121	21	38	20	90	100	444	233	809	34	185	110	210	474	201	1008	1168	4577	46	161	655	3078	2787	1900	3004	1738	2998	157	58	112	3012
Potri.T082850.v3.1	0	0	0	0	0	0	0	0	0	1	0	0	0	0	0	0	0	0	0	0	0	0	0	0	0	0	0	0	1	0	0	0	0	0	0	0	0	0	0	7	0	0	0	0	0	0	0	0	0
Potri.003G222900.v3.1	396	506	364	3883	2463	1975	2860	3374	1963	3115	2130	2857	4517	2824	4043	4669	2303	2876	6076	301	682	2237	3361	3184	3843	2497	3067	890	1873	1324	4669	3474	2770	5098	4557	3645	1514	138	201	2138	1234	1083	1940	1400	1667	3405	2846	3015	3350
Potri.T007200.v3.1	39	53	26	454	277	348	310	368	164	100	63	88	547	418	526	527	312	488	114	0	77	267	356	392	343	292	534	15	32	24	416	323	254	739	759	681	29	0	63	265	149	245	268	183	258	85	61	72	461
Potri.001G384200.v3.1	0	0	0	7	0	0	3	0	0	0	0	0	0	0	0	0	0	0	0	0	1	0	0	0	0	0	6	0	0	0	0	2	0	0	0	0	0	0	0	0	0	0	3	0	5	0	0	0	0
Potri.009G047500.v3.1	15	22	16	344	153	300	278	284	136	28	29	23	323	224	363	277	182	420	50	23	53	122	376	239	263	148	291	11	23	19	151	249	175	381	674	449	0	31	47	143	130	116	319	188	311	60	38	50	555
Potri.001G023400.v3.1	0	0	0	0	0	0	0	0	0	0	0	0	0	0	0	0	0	0	0	0	0	0	0	0	0	0	0	0	0	0	0	0	0	0	0	0	0	0	0	0	0	0	0	0	0	0	0	0	0
Potri.001G047800.v3.1	2	3	3	40	26	25	61	14	10	5	4	5	20	18	31	24	30	25	2	9	18	17	27	4	11	24	23	0	0	0	19	48	18	26	21	7	0	0	4	0	0	5	22	22	29	0	0	0	69
Potri.016G073800.v3.1	0	0	0	0	0	0	0	0	0	0	0	0	0	0	0	0	0	0	0	0	0	0	0	0	0	0	0	0	0	0	0	0	0	0	0	0	0	0	0	0	0	0	0	0	0	0	0	0	0
Potri.014G036700.v3.1	0	0	0	0	0	0	0	0	0	0	0	0	0	0	0	0	0	0	0	0	0	0	0	0	0	0	0	0	0	0	0	0	0	0	0	0	0	0	0	0	0	0	0	0	0	0	0	0	0
Potri.017G129400.v3.1	7	7	7	758	795	517	583	316	415	3	10	6	724	792	754	321	206	623	195	103	157	197	554	489	559	429	541	68	6	1	493	842	474	932	935	581	45	30	98	262	229	203	600	702	618	2	4	4	1525
Potri.T103400.v3.1	0	0	0	660	388	440	258	177	294	0	0	0	259	326	293	35	153	142	0	0	35	4	117	9	46	40	60	0	0	0	11	30	32	152	164	130	0	36	55	1533	983	599	1157	559	907	0	7	0	1555
Potri.001G266300.v3.1	1	0	0	28	20	16	32	45	18	2	3	2	16	9	31	23	17	9	0	16	18	28	11	25	22	27	11	0	0	0	22	12	17	2	30	37	0	2	7	12	8	25	24	12	13	0	0	0	50
Potri.007G037600.v3.1	0	0	0	0	0	0	0	0	0	0	0	0	0	0	0	0	0	0	0	0	0	0	0	0	0	0	0	0	0	0	0	0	0	0	0	0	0	0	0	0	0	0	0	0	0	0	0	0	0
Potri.T036600.v3.1	0	0	0	0	0	0	0	0	0	0	0	0	0	0	0	0	0	0	0	0	0	0	0	0	0	0	0	0	0	0	0	0	0	0	0	0	0	0	0	0	0	0	0	0	0	0	0	0	0
Potri.008G171400.v3.1	23	22	5	2940	2038	655	1967	810	1432	89	57	88	719	284	1041	458	952	414	166	140	330	587	375	649	1116	1104	501	27	71	53	1082	775	870	1270	1311	412	145	275	564	2235	385	1514	2681	1838	919	128	134	106	1196
Potri.017G042432.v3.1	0	0	0	40	32	56	64	68	26	0	0	0	57	68	118	104	78	127	3	0	3	34	96	93	30	31	92	0	0	0	46	16	30	48	93	98	0	2	2	61	73	38	48	15	46	0	0	0	67
Potri.004G106100.v3.1	0	0	0	0	7	0	7	0	0	0	0	0	0	15	0	0	11	0	0	0	3	0	4	0	0	0	0	0	0	0	0	0	0	0	0	0	0	0	0	0	4	6	0	0	0	0	0	0	0
Potri.003G106600.v3.1	0	2	0	17	53	7	36	26	28	0	4	8	39	22	51	65	54	14	0	30	59	90	44	46	34	80	43	0	2	0	120	85	54	125	55	83	0	0	0	0	0	5	0	29	0	5	0	0	31
Potri.014G150600.v3.1	122	155	65	1781	1205	1237	1013	1265	827	170	185	174	1500	1317	1625	1219	921	1664	205	153	324	1010	1232	1006	1333	909	1264	86	221	142	1277	1824	1129	1773	2179	1602	188	468	1307	2668	1759	1243	2263	1465	2176	368	398	350	2465
Potri.015G095100.v3.1	3	16	7	467	320	338	194	382	187	4	10	15	323	351	620	353	220	505	1	69	145	300	471	163	280	224	431	1	2	5	310	541	489	446	273	405	3	95	260	319	261	146	274	192	180	10	7	7	366
Potri.009G151400.v3.1	350	446	4	15230	8305	9815	12604	16943	8523	14	7	9	16420	13361	18746	20236	10804	15961	30	1174	2405	11211	14378	13903	13595	10073	17724	9	8	2	11346	10622	10852	11524	10769	8548	83	904	1941	8184	5164	5618	5498	3381	5611	8	5	2	10100
Potri.009G046400.v3.1	2	2	1	0	0	3	0	0	0	0	1	0	8	18	1	4	0	17	0	0	2	4	24	5	0	0	0	0	0	0	11	0	6	31	29	0	0	1	1	0	2	0	9	0	0	0	0	0	13
Potri.010G222400.v3.1	78	86	60	140	82	62	154	145	62	89	97	110	201	86	165	114	97	126	76	12	33	106	163	90	137	135	137	26	54	43	146	162	87	320	278	241	0	28	94	74	83	81	107	52	31	116	81	85	88
Potri.005G175900.v3.1	13	12	7	751	458	532	542	639	430	369	217	326	692	580	862	615	571	703	658	167	385	433	474	582	486	364	554	85	236	157	407	537	480	1015	1230	974	207	123	398	779	574	550	705	426	644	516	352	391	825
Potri.001G271000.v3.1	0	0	0	0	0	0	0	0	0	0	0	0	0	0	0	0	0	0	0	0	0	0	0	0	0	0	0	0	0	0	0	0	0	0	0	0	0	0	0	0	0	0	0	0	0	0	0	0	0
Potri.010G013600.v3.1	24	27	25	242	145	140	152	189	148	27	37	37	204	191	252	139	100	224	43	28	63	165	140	181	221	157	277	12	32	25	82	96	182	250	213	306	12	32	130	198	134	126	154	117	88	41	42	43	159
Potri.006G028600.v3.1	48	70	53	2383	1498	1482	1424	1790	892	141	149	174	1353	1145	1162	1952	1164	1956	222	231	406	1415	1705	1380	1826	1763	2352	58	114	79	1584	1484	1395	559	816	953	256	687	1480	1453	995	1164	1299	856	1021	238	265	241	1295
Potri.001G037800.v3.1	0	0	0	0	0	0	0	0	0	0	0	0	0	0	0	0	0	0	0	0	0	0	0	0	0	0	0	0	0	0	0	0	0	0	0	0	0	0	0	0	0	0	0	0	0	0	0	0	0
Potri.019G012200.v3.1	0	0	0	494	346	276	341	245	263	2	5	3	254	258	324	394	229	304	0	79	111	292	229	244	133	291	274	0	4	4	168	132	160	245	248	236	0	49	81	451	289	309	208	143	214	0	0	4	431
Potri.011G008200.v3.1	0	0	0	0	0	0	0	0	0	0	0	0	0	0	0	0	0	0	0	0	0	0	0	0	0	0	0	0	0	0	0	0	0	0	0	0	0	0	0	0	0	0	0	0	0	0	0	0	0
Potri.011G014132.v3.1	0	0	0	121	68	89	82	86	40	0	0	0	68	117	154	127	86	163	0	3	0	60	76	80	95	81	145	0	0	0	26	50	68	51	98	50	0	0	0	47	13	46	55	25	39	0	0	0	91
Potri.011G044400.v3.1	22	29	16	882	561	589	724	697	547	198	92	158	767	659	794	732	474	902	262	261	443	481	566	613	592	450	747	47	103	70	573	542	650	732	811	1022	0	131	330	1072	801	659	1073	719	915	126	86	108	1157
Potri.005G157300.v3.1	3	2	1	17	37	64	14	39	25	5	5	5	44	82	34	87	26	39	24	20	39	12	11	3	66	4	32	6	12	6	52	30	19	31	15	100	30	65	133	51	29	43	62	24	56	26	19	31	66
Potri.009G123600.v3.1	0	0	0	0	0	0	0	0	0	0	0	0	0	0	0	0	0	0	0	0	2	0	0	0	0	0	0	0	0	0	0	0	0	0	0	0	0	0	0	0	0	0	0	0	0	0	0	0	0
Potri.017G067800.v3.1	0	0	0	0	0	0	0	0	0	0	0	0	0	0	0	0	0	0	0	0	0	0	0	0	0	0	0	0	0	0	0	0	0	0	0	0	0	0	0	0	0	0	0	0	0	0	0	0	0
Potri.T030100.v3.1	0	0	0	0	0	0	0	0	0	0	0	0	0	0	0	0	0	0	0	0	0	0	0	0	0	0	0	0	0	0	0	0	0	0	0	0	0	0	0	0	0	0	0	0	0	0	0	0	0
Potri.007G094300.v3.1	0	1	0	0	0	0	0	0	0	0	1	0	0	0	0	0	0	0	0	0	1	0	0	0	0	0	0	0	0	0	0	0	0	0	0	0	0	0	0	0	0	0	0	0	0	0	0	0	0
Potri.009G039100.v3.1	1	1	0	394	230	275	361	415	73	0	0	4	388	270	560	534	235	411	0	11	19	177	429	262	404	268	377	0	0	0	502	419	332	703	929	521	0	14	13	419	166	264	398	264	419	0	23	0	646
Potri.003G169600.v3.1	0	0	2	36	0	0	0	10	0	0	0	0	0	0	8	0	0	0	0	2	2	0	6	0	0	0	0	0	0	0	0	0	10	21	0	0	0	0	0	7	0	0	0	0	18	0	0	0	7
Potri.019G127000.v3.1	270	369	172	4880	3090	2253	2956	2988	2271	403	422	411	3296	2751	3696	3403	2358	2624	706	546	1314	2060	3068	2559	2644	2049	3158	124	247	194	2648	2682	2157	4244	4535	4224	114	481	912	2802	1440	2119	2097	1579	1880	865	717	733	4446
Potri.019G063700.v3.1	23	21	19	75	66	30	80	66	81	81	117	115	167	136	185	141	43	75	32	128	216	75	91	62	66	43	61	55	103	76	60	56	41	362	434	319	4	28	85	173	94	106	148	124	152	55	79	64	58
Potri.007G028800.v3.1	41	54	12	1077	500	653	802	954	347	95	76	84	1055	788	947	808	705	1025	85	226	434	606	851	552	786	494	1232	19	57	46	859	444	758	1354	1220	1118	68	268	833	1566	1076	872	1520	618	1437	81	81	81	917
Potri.012G071900.v3.1	16	16	12	866	705	731	886	1014	661	28	43	36	849	881	1061	1319	759	869	9	100	145	750	782	732	648	647	744	15	30	26	630	551	706	1103	1432	1182	0	28	78	968	660	764	821	544	749	5	58	66	983
Potri.004G149900.v3.1	48	60	46	115	67	64	154	98	84	202	141	208	122	90	122	190	116	144	117	82	149	141	139	77	165	134	81	38	68	40	164	161	71	380	275	277	0	25	42	44	14	28	46	24	29	94	117	115	76
Potri.005G102500.v3.1	0	0	0	0	0	0	0	0	0	0	0	0	0	0	0	0	0	0	0	2	8	0	0	0	0	0	0	0	0	0	0	0	0	0	0	0	0	0	0	0	0	0	0	0	0	0	0	0	0
Potri.002G263700.v3.1	0	0	0	0	0	0	0	0	0	0	0	0	0	0	0	0	0	0	0	1	0	0	0	0	0	0	0	0	0	0	0	0	0	0	0	0	0	0	0	0	0	0	0	0	0	0	0	0	0
Potri.018G012401.v3.1	0	0	6	319	151	312	207	235	97	126	60	103	309	229	310	426	173	386	73	12	21	131	312	380	299	120	234	11	27	28	250	367	232	304	237	216	0	6	15	90	52	29	121	63	183	31	26	23	411
Potri.008G180500.v3.1	5	8	4	996	694	877	647	728	513	67	42	55	811	1566	718	1774	692	949	115	107	301	303	547	331	992	441	1265	5	24	13	404	605	245	463	489	325	234	853	2216	2543	1767	1361	2611	1479	2524	63	58	63	2064
Potri.014G197200.v3.1	154	213	123	1119	756	803	665	916	600	201	184	212	977	900	1015	1005	683	1034	416	288	577	668	766	681	1063	730	1430	71	183	127	833	989	721	1954	1868	1470	136	384	1075	1403	1018	804	1203	834	1079	471	422	432	1125
Potri.006G250200.v3.1	0	0	0	77	61	76	58	94	118	0	5	4	48	0	32	8	65	76	23	24	25	34	14	10	34	54	41	0	22	15	39	36	34	51	90	139	0	18	59	317	611	276	365	497	283	16	31	25	126
Potri.015G000300.v3.1	0	0	0	0	0	0	0	0	0	0	0	0	0	0	0	0	0	0	0	3	0	0	0	0	0	0	0	0	0	0	0	0	0	0	0	0	0	0	0	0	0	0	0	0	0	0	0	0	0
Potri.002G208800.v3.1	0	0	0	0	0	0	0	0	0	0	0	0	0	0	0	0	0	0	0	2	1	0	0	0	0	0	0	0	0	0	0	0	0	0	0	0	0	0	1	0	0	0	0	0	0	0	0	0	0
Potri.007G144500.v3.1	0	0	0	0	0	0	0	0	0	0	0	0	0	0	0	0	0	0	0	0	0	0	0	0	0	0	0	0	0	0	0	0	0	0	0	0	0	0	0	0	0	0	0	0	0	0	0	0	0
Potri.009G017500.v3.1	1	0	0	0	0	0	0	0	0	0	0	2	0	0	0	0	0	0	1	3	6	0	0	0	0	0	0	0	0	0	0	0	0	0	0	0	1	0	0	0	0	0	0	0	0	2	0	1	0
Potri.012G027101.v3.1	10	8	2	2501	1713	1387	1799	1416	1301	6	13	10	1472	1299	2064	1263	1264	1546	44	11	28	1584	1587	2079	1317	1205	1301	6	6	7	1317	1139	1608	1375	1469	1017	6	29	43	1484	902	876	1129	1076	1113	34	15	23	1716
Potri.T136600.v3.1	47	64	27	1574	1189	1353	1117	1179	1088	101	65	96	781	1679	933	1408	1087	1218	284	88	186	516	519	444	1274	901	1132	31	94	63	610	881	550	998	1222	906	203	264	750	2544	1688	1345	2137	1843	2022	258	201	232	2312
Potri.013G088400.v3.1	7	13	6	1128	751	656	770	926	792	8	23	42	1000	929	1080	594	892	955	16	123	193	731	803	801	711	767	653	13	27	13	677	518	633	1099	1001	898	112	235	424	1257	827	947	995	698	900	51	66	62	912
Potri.001G003500.v3.1	4	9	5	60	39	48	45	69	42	13	13	13	79	66	108	85	48	82	14	9	12	35	63	46	42	13	53	4	14	9	29	35	28	43	71	49	27	19	35	207	194	110	190	74	159	18	18	14	69
Potri.010G152500.v3.1	0	0	0	0	0	0	0	0	0	0	0	0	0	0	0	0	0	0	0	0	0	0	0	0	0	0	0	0	0	0	0	0	0	0	0	0	0	0	0	0	0	0	0	0	0	0	0	0	0
Potri.019G082100.v3.1	0	0	0	0	0	0	0	0	0	1	0	0	0	0	0	0	0	0	0	0	2	0	0	0	0	0	0	0	0	0	0	0	0	0	0	0	0	0	0	0	0	0	0	0	0	0	0	0	0
Potri.002G054650.v3.1	0	0	0	10	3	5	16	24	16	0	0	0	12	18	22	0	10	0	0	0	1	22	19	9	3	14	5	0	0	0	0	0	3	5	5	0	0	1	1	15	2	15	9	16	10	0	0	0	2
Potri.003G187700.v3.1	0	0	0	9	0	0	0	0	0	0	0	0	0	0	0	0	0	0	0	0	0	0	0	0	0	0	0	0	0	0	0	0	0	0	0	0	0	0	0	0	0	0	0	0	0	0	0	0	19
Potri.010G231500.v3.1	0	0	0	208	65	175	299	247	376	0	0	0	40	53	68	48	155	200	0	2	0	0	9	0	86	37	96	0	0	0	9	0	25	108	80	179	0	113	248	2123	1597	1550	2200	1438	1948	0	0	0	628
Potri.T052001.v3.1	0	0	0	124	88	62	49	48	45	0	0	0	41	61	24	80	45	62	0	0	0	35	52	33	29	38	46	0	0	0	0	32	14	40	25	5	0	0	6	294	148	179	161	177	139	0	0	0	176
Potri.001G143800.v3.1	12	12	6	300	169	225	149	222	157	24	27	15	242	262	274	202	176	307	0	49	78	136	167	157	187	147	139	0	30	15	187	142	100	261	394	264	0	45	109	203	169	247	313	190	237	51	37	44	218
Potri.017G025000.v3.1	0	0	0	0	0	0	0	0	0	0	0	0	0	0	0	0	3	0	0	0	1	4	0	0	0	0	0	0	0	0	0	0	0	0	0	0	0	0	0	0	0	0	0	0	0	0	0	0	0
Potri.008G113700.v3.1	34	41	14	140	110	150	83	144	71	59	46	55	126	106	155	131	93	147	50	42	84	79	67	70	82	96	107	23	29	22	132	91	74	133	151	106	0	26	39	66	64	73	95	82	159	46	57	50	164
Potri.014G160000.v3.1	272	382	174	3412	1649	2755	2322	2532	1728	451	666	527	3472	2385	3060	3862	1968	3027	1223	324	772	2014	3375	2153	2556	1547	3598	309	696	484	2717	3434	2050	10278	11971	10250	106	183	457	2559	1842	1924	3601	1551	3590	1096	646	792	2430
Potri.002G040300.v3.1	0	0	0	0	0	0	0	0	0	0	0	0	0	0	0	0	0	0	0	0	0	0	0	0	0	0	0	0	0	0	0	0	0	0	0	0	0	0	0	0	0	0	0	0	0	0	0	0	0
Potri.018G078200.v3.1	0	2	0	39	25	11	42	17	17	0	0	0	0	18	56	18	7	25	0	10	0	0	40	42	22	0	18	0	2	0	0	14	0	24	0	6	0	0	2	0	7	8	7	0	3	0	0	0	33
Potri.011G098000.v3.1	54	65	47	185	60	79	103	136	40	101	136	122	263	174	195	221	114	155	170	81	150	89	228	126	135	65	211	61	84	67	182	135	90	537	535	527	0	13	16	24	19	35	33	33	16	158	110	122	114
Potri.015G019800.v3.1	32	39	18	5482	3240	4570	3230	3842	2605	108	74	93	2628	3974	2505	3707	3072	2877	166	431	832	2753	2816	2285	4650	2495	3455	21	76	45	2467	3315	2042	3397	4093	4060	147	921	2519	6113	3937	3041	4577	3084	4871	192	226	190	5134
Potri.004G121600.v3.1	0	0	0	0	0	0	0	0	0	0	0	0	0	0	0	0	0	0	0	0	0	0	0	0	0	0	0	0	0	0	0	0	0	0	0	0	0	0	0	0	0	0	0	0	0	0	0	0	0
Potri.014G002700.v3.1	0	0	0	0	0	0	0	0	0	0	0	0	0	0	0	0	0	0	0	0	0	0	0	0	0	0	0	0	0	0	0	0	0	0	0	0	0	0	0	0	0	0	0	0	0	0	0	0	0
Potri.005G257200.v3.1	0	0	0	114	45	97	128	131	75	0	0	0	5	8	7	6	16	26	0	2	1	0	0	10	10	22	27	0	0	0	0	11	11	7	4	0	5	227	275	636	457	641	1830	1193	1642	0	0	0	405
Potri.010G181000.v3.1	0	0	0	0	0	0	0	0	0	0	0	0	0	0	0	0	0	0	0	0	0	0	0	0	0	0	0	0	0	0	0	0	0	0	0	0	0	0	0	0	0	0	0	0	0	0	0	0	0
Potri.005G134800.v3.1	0	0	0	0	0	0	0	0	0	0	0	0	0	0	0	0	0	0	0	0	0	0	0	0	0	0	0	0	0	0	0	0	0	0	0	0	0	0	0	0	0	0	0	0	0	0	0	0	0
Potri.013G109300.v3.1	15	16	22	208	124	141	177	80	91	25	44	33	158	114	209	125	136	323	90	43	107	74	154	25	93	80	213	19	40	33	82	48	53	141	101	67	93	110	287	485	357	160	334	219	415	76	65	59	361
Potri.019G044700.v3.1	0	0	0	0	0	0	0	0	0	0	0	0	0	0	0	0	0	0	0	0	0	0	0	0	0	0	0	0	0	0	0	0	0	0	0	0	0	0	0	0	0	0	0	0	0	0	0	0	0
Potri.010G045600.v3.1	0	12	6	4269	2725	2111	3225	3190	1851	91	93	87	3763	3147	4440	2578	2727	2964	0	264	453	1672	2292	2057	2177	1841	2898	0	0	0	2205	2532	2355	3906	4341	3475	0	96	194	5438	2808	3209	3243	2176	3229	119	125	137	4800
Potri.012G009200.v3.1	4	7	13	1110	616	1851	636	957	514	12	18	45	457	1373	498	2149	1282	1394	95	50	93	315	510	382	1141	632	3015	3	5	5	622	332	599	543	1476	964	0	14	26	256	141	125	395	205	324	86	49	65	825
Potri.001G339100.v3.1	0	0	0	0	7	0	2	0	0	0	0	0	0	0	16	0	3	0	0	0	12	2	0	0	0	0	0	0	0	0	7	0	0	0	0	0	0	0	0	0	0	0	0	0	0	0	0	0	33
Potri.004G034500.v3.1	0	0	0	0	0	0	0	0	0	0	0	0	0	0	0	0	0	0	0	0	0	0	0	0	0	0	0	0	0	0	0	0	0	0	0	0	0	0	0	0	0	0	0	0	0	0	0	0	0
Potri.011G158700.v3.1	13	10	4	103	48	50	175	74	159	46	22	38	187	378	242	103	242	207	393	130	135	83	43	34	94	190	278	17	76	53	46	24	124	278	484	945	12	19	26	88	27	76	76	178	65	240	128	179	90
Potri.005G168200.v3.1	10	14	9	236	264	183	237	187	123	114	97	113	152	181	252	174	146	277	261	27	61	114	93	105	95	147	287	44	102	86	203	103	194	243	218	130	308	135	405	906	559	549	539	321	516	172	149	138	580
Potri.012G078600.v3.1	20	28	13	227	159	239	167	228	128	92	93	109	270	200	353	178	186	175	127	35	131	185	197	188	166	181	147	35	70	58	181	271	192	269	365	287	57	44	152	414	222	309	223	194	219	86	80	76	264
Potri.005G138100.v3.1	20	27	11	133	111	72	189	210	106	39	46	51	176	130	134	117	166	121	42	110	175	200	273	158	138	82	111	19	29	22	108	83	107	130	104	115	16	65	279	128	128	82	107	103	105	39	48	48	166
Potri.007G042700.v3.1	0	19	0	98	88	95	80	134	72	0	66	90	164	59	52	67	71	36	9	37	77	59	178	91	74	93	61	0	49	43	136	130	57	131	143	112	7	42	134	209	161	76	107	125	136	36	68	56	111
Potri.006G168800.v3.1	3	1	0	564	471	342	426	580	396	0	1	0	666	636	634	518	341	495	5	178	300	519	492	435	479	370	534	3	4	3	466	441	325	471	577	291	0	111	152	599	638	575	519	580	519	4	2	3	632
Potri.005G258550.v3.1	0	0	0	86	0	0	189	65	0	2	0	2	22	0	0	0	0	48	0	0	4	93	10	0	0	0	0	2	0	2	0	73	0	15	175	0	0	0	0	100	0	0	95	0	0	0	4	0	58
Potri.001G222400.v3.1	7	12	7	253	165	206	180	207	113	28	17	32	116	76	93	133	126	139	33	19	42	134	118	77	125	87	264	11	22	13	110	129	122	202	262	234	6	16	36	99	61	110	139	64	110	31	26	25	293
Potri.004G094300.v3.1	0	0	0	1161	1046	694	1086	1115	732	0	0	0	770	762	759	610	720	631	0	0	13	481	551	502	867	726	789	0	0	0	682	674	780	1091	1254	1026	0	0	0	957	540	672	941	801	996	0	0	0	1530
Potri.006G162000.v3.1	0	0	0	0	0	0	0	0	0	0	0	0	0	0	0	0	0	0	0	0	0	0	0	0	0	0	0	0	0	0	0	0	0	0	0	0	0	0	0	0	0	0	0	0	0	0	0	0	0
Potri.003G026250.v3.1	0	0	0	237	154	192	194	174	131	1	0	0	21	61	30	29	88	91	1	1	1	20	29	34	83	63	58	0	1	1	38	68	34	59	100	48	6	19	46	708	519	436	601	544	526	2	2	2	286
Potri.019G072100.v3.1	0	0	1	84	51	40	68	58	39	0	1	0	24	17	30	71	41	31	0	1	2	38	29	31	29	31	62	0	1	1	41	47	43	33	51	24	0	4	2	14	14	23	24	39	17	0	1	0	73
Potri.016G133500.v3.1	783	962	474	47911	30740	28359	29323	36698	16940	1103	2190	1690	31374	28705	31722	41666	24226	24331	1933	4107	9307	37867	32469	36006	28070	18813	22722	457	1169	833	27283	23116	25791	8759	10198	7805	1705	5175	15901	66345	43162	33743	38873	28665	34975	1737	1264	1390	49525
Potri.005G199600.v3.1	136	189	115	3675	2651	2862	2816	3926	2431	686	595	699	3964	3489	4100	4515	3057	4118	1351	696	1260	2701	3126	3268	4458	3458	5038	158	308	242	3708	4842	3354	5553	5427	3634	306	538	1150	2232	1187	2068	2051	1839	2225	1060	834	967	4317
Potri.019G106500.v3.1	0	0	0	0	0	0	0	0	0	0	0	0	0	0	0	0	0	0	0	0	0	0	0	0	0	0	0	0	0	0	0	0	0	0	0	0	0	0	0	0	0	0	0	0	0	0	0	0	0
Potri.010G227300.v3.1	0	0	0	0	0	0	0	0	0	0	0	0	0	0	0	0	0	0	0	0	0	0	0	0	0	0	0	0	0	0	0	0	0	0	0	0	0	0	0	0	0	0	0	0	0	0	0	0	0
Potri.005G186400.v3.1	0	0	0	0	0	0	0	0	0	0	0	0	0	0	0	0	0	0	0	11	6	0	0	0	0	0	0	0	0	0	0	0	7	0	0	0	0	2	0	0	0	0	0	0	0	0	0	0	0
Potri.013G125600.v3.1	210	302	209	1779	867	1661	1723	2433	991	482	540	531	1681	1020	1765	3554	798	2274	530	308	546	829	1695	1835	2153	1066	2502	154	300	257	1979	1794	1800	2476	2769	2016	329	288	480	1439	1228	837	2919	1093	3072	541	463	459	2006
Potri.014G038000.v3.1	0	0	0	161	116	83	302	137	65	0	0	0	221	118	115	30	198	52	0	2	7	54	140	23	57	73	50	0	0	0	39	7	25	44	14	35	0	56	134	463	204	205	242	233	186	0	0	0	96
Potri.013G061900.v3.1	1	1	0	0	0	2	9	0	2	10	6	13	4	11	18	0	3	0	10	54	43	4	5	0	0	0	0	7	19	8	0	0	5	0	0	5	0	0	2	0	3	0	3	2	3	11	3	6	0
Potri.001G438900.v3.1	36	44	26	1263	751	728	1002	1144	587	405	212	287	1223	1059	1224	1765	928	915	372	70	142	746	1139	879	1017	768	994	69	206	157	730	876	575	2439	2001	1683	419	1115	1773	8856	5127	5944	5509	3242	4995	336	194	280	2189
Potri.011G133700.v3.1	0	0	2	0	0	0	0	0	0	0	0	0	0	0	0	0	0	0	0	0	3	0	0	0	0	0	0	0	0	0	0	0	0	0	0	0	0	0	6	0	0	0	0	5	19	0	2	2	0
Potri.011G003300.v3.1	122	157	123	5263	2658	3423	3155	3516	1521	381	476	480	4765	3777	5466	2651	2247	4461	314	876	2872	5129	5546	6588	4440	2470	4453	80	225	158	4631	5889	4606	1427	1171	1026	102	191	811	1890	1485	1146	1562	1341	1847	271	177	216	5855
Potri.008G182300.v3.1	121	171	119	5644	3279	4367	3797	4299	2072	559	484	600	3040	2530	3946	4210	2583	4219	1276	792	1492	1972	3201	2451	3742	2663	5333	167	282	217	3478	4105	2963	5125	5515	5458	555	737	1575	3991	2302	2880	4860	2576	4202	603	627	567	6367
Potri.012G099200.v3.1	28	44	13	157	124	87	136	126	127	68	54	65	185	154	219	190	120	171	47	72	106	123	138	125	162	115	124	0	0	15	119	175	84	224	216	224	0	31	67	102	44	83	149	142	135	65	43	55	168
Potri.004G178200.v3.1	0	0	0	144	125	83	133	146	78	0	13	0	90	98	83	219	53	127	0	7	14	43	78	63	126	83	229	0	4	0	80	81	68	223	207	129	0	13	32	106	28	40	92	59	71	0	0	0	213
Potri.007G130200.v3.1	5	3	3	0	0	3	3	5	10	21	16	16	2	0	0	0	0	5	17	2	2	0	10	4	0	5	7	4	6	4	0	0	2	3	8	3	1	0	0	0	0	2	0	0	0	14	11	10	0
Potri.002G129166.v3.1	0	0	0	35	34	38	20	22	8	0	0	0	62	23	31	75	41	27	0	0	0	19	36	52	52	14	41	0	0	0	0	19	15	35	54	47	0	0	0	11	0	15	21	13	12	0	0	0	57
Potri.T126000.v3.1	0	0	0	0	0	0	2	0	0	0	0	0	0	0	4	0	3	0	0	0	13	0	0	0	0	0	0	0	0	0	4	0	0	0	0	0	0	0	0	0	0	0	0	0	0	0	0	0	10
Potri.001G011100.v3.1	0	0	0	0	0	0	0	0	0	0	0	0	0	0	0	0	0	0	0	0	0	0	0	0	0	0	0	0	0	0	0	0	0	0	0	0	0	0	0	0	0	0	0	0	0	0	0	0	0
Potri.008G010600.v3.1	38	46	21	2961	1151	1872	2315	2680	2170	172	201	202	3443	3613	4449	2391	1919	2040	219	379	745	2631	2412	2070	1861	1643	1995	73	290	165	2161	2569	2533	4751	6486	6219	105	507	911	6687	4163	6630	2237	1653	2407	280	326	294	3635
Potri.017G035800.v3.1	12	22	9	1502	1054	1189	1077	1091	807	9	14	9	590	724	840	829	745	1223	21	253	465	654	518	626	849	919	1034	37	86	58	463	723	675	836	1052	725	10	262	391	2379	1334	1309	1427	1488	1576	116	106	120	1892
Potri.017G073100.v3.1	0	0	0	0	0	5	0	0	3	0	0	0	6	0	0	0	0	0	0	0	1	3	0	6	0	0	0	0	0	0	0	0	1	0	3	0	0	0	0	0	0	0	2	0	0	0	0	0	6
Potri.009G157100.v3.1	0	0	0	0	0	0	0	0	9	0	0	0	0	0	0	0	0	0	0	0	0	0	0	0	0	0	0	0	0	0	0	0	0	0	0	0	0	0	0	0	0	0	0	0	0	0	0	0	0
Potri.008G130600.v3.1	3	9	2	380	240	245	180	307	200	17	10	12	276	358	498	418	245	333	19	78	203	250	323	343	263	218	238	7	0	5	167	222	211	361	347	224	0	25	35	487	290	327	373	210	387	17	15	12	512
Potri.001G139100.v3.1	35	32	18	230	124	104	180	222	94	0	43	62	253	211	244	286	241	213	68	37	59	150	241	239	204	135	77	0	42	27	249	225	128	236	220	193	0	12	40	109	71	57	112	78	52	69	41	43	269
Potri.012G145800.v3.1	7	5	5	948	648	645	561	633	567	9	4	5	839	2705	877	3102	1609	608	17	244	443	406	418	263	1731	717	908	2	4	3	519	607	356	413	655	444	15	269	361	2084	1082	1061	1074	1050	1052	10	6	7	2016
Potri.010G101400.v3.1	25	31	34	892	593	782	764	1051	644	4	142	171	937	170	218	828	679	1120	15	183	314	702	869	254	1127	729	259	83	166	127	1391	246	201	1183	236	173	101	202	462	1370	892	858	264	1002	252	14	12	9	1536
Potri.001G369100.v3.1	4	7	6	1032	557	728	1003	1143	659	52	64	64	653	530	911	1339	536	1327	28	71	178	1015	988	1040	788	707	968	10	0	10	742	594	609	942	833	647	22	27	65	1162	695	838	2062	1489	2169	40	38	31	810
Potri.014G130000.v3.1	1	2	9	483	181	564	434	410	171	22	23	27	439	272	657	986	241	1015	33	116	305	155	538	344	478	170	1255	5	9	6	571	682	321	442	488	261	38	109	168	473	310	201	837	170	879	14	17	12	966
Potri.008G175500.v3.1	74	110	52	619	277	533	420	416	302	236	184	238	852	424	814	965	319	777	388	93	194	385	664	413	430	315	682	77	128	116	677	823	394	1009	1158	888	0	75	155	418	221	231	547	226	449	331	298	290	775
Potri.019G058400.v3.1	46	40	15	387	301	330	288	397	211	4	3	7	365	274	340	471	253	268	7	79	172	219	279	217	345	312	384	63	4	2	267	252	252	396	507	369	277	129	308	376	217	278	325	295	231	3	1	1	488
Potri.017G136000.v3.1	0	0	0	121	132	104	233	99	40	0	0	0	181	197	360	99	173	265	0	0	2	85	157	111	88	104	150	0	0	0	59	87	76	55	98	110	0	2	7	154	60	66	59	33	47	0	0	0	116
Potri.007G005600.v3.1	0	0	0	59	12	10	24	19	30	0	0	4	28	30	37	40	40	47	9	15	36	0	32	6	29	18	34	0	0	0	12	27	10	35	47	46	0	25	93	77	51	40	27	37	66	17	0	9	91
Potri.005G095600.v3.1	0	0	0	0	0	8	0	0	0	0	0	1	0	2	0	0	0	0	0	0	0	0	0	0	0	3	7	0	0	0	0	5	0	0	0	0	0	0	1	3	11	5	17	11	5	0	2	1	10
Potri.019G031500.v3.1	253	350	225	1246	1012	1270	1480	1543	973	603	599	642	1370	1130	1552	1319	854	1898	1297	812	1730	374	941	705	1256	1053	2742	182	416	311	1038	1352	924	4390	4245	3432	611	900	2648	1703	1121	1415	2153	1157	2027	1347	1185	1238	2254
Potri.010G011200.v3.1	0	0	0	0	0	0	0	0	0	0	0	0	0	0	0	0	0	0	0	0	0	0	0	0	0	0	0	0	0	0	0	0	0	0	0	0	0	0	0	0	0	0	0	0	0	0	0	0	0
Potri.008G042300.v3.1	23	33	29	3354	2720	1643	1967	2495	1842	39	79	3	1420	1933	2310	2046	2098	1343	89	238	430	1934	1584	1349	1095	2065	2017	16	45	35	1864	1888	1589	1353	2757	1852	0	128	174	3898	1857	1836	2196	2008	2197	4	5	5	3091
Potri.016G134632.v3.1	0	0	0	2763	1526	1479	1882	1627	711	0	0	0	2125	1230	2103	1404	1170	1497	0	23	66	588	1102	886	650	730	795	0	0	0	504	371	616	288	456	243	0	43	19	1714	816	909	1468	794	1311	0	0	0	2055
Potri.017G151000.v3.1	0	0	0	0	0	0	0	0	0	0	0	0	0	0	0	0	0	0	0	0	0	0	0	0	0	0	0	0	0	0	0	0	0	0	0	0	0	0	0	0	0	0	0	0	0	0	0	0	0
Potri.010G169500.v3.1	20	30	16	350	161	205	240	280	129	51	64	53	358	386	374	409	266	425	86	35	74	201	376	266	341	184	398	16	34	29	168	306	298	645	538	547	33	22	44	501	345	356	309	148	342	79	47	62	317
Potri.006G002700.v3.1	183	212	131	941	697	462	607	891	507	387	399	463	1486	963	1151	1058	800	644	251	324	728	865	958	944	749	715	710	147	247	187	1030	904	666	824	683	561	34	59	161	253	172	145	210	258	182	336	321	325	722
Potri.009G154900.v3.1	0	0	0	0	0	0	0	0	0	0	0	0	0	0	0	0	0	0	0	0	0	0	0	0	0	0	0	0	0	0	0	0	5	0	0	0	0	0	0	0	0	0	0	0	0	0	0	0	0
Potri.T121900.v3.1	0	0	0	201	124	112	130	98	98	0	0	0	178	98	185	89	53	179	3	8	43	42	129	102	109	35	97	0	3	0	95	73	120	105	73	60	0	30	86	630	330	260	348	194	303	0	12	10	322
Potri.001G297400.v3.1	502	673	433	4226	2584	2111	2407	2536	1722	838	855	850	2367	2062	2634	2666	1613	2366	627	523	1236	2198	2611	3499	4004	2754	3558	306	495	383	3709	4372	3345	3262	2828	2069	0	54	118	269	92	175	542	448	478	789	1051	884	3050
Potri.014G089100.v3.1	204	274	202	307	213	218	362	439	219	502	410	503	508	346	331	433	307	371	440	172	405	350	511	528	461	327	449	188	334	245	451	487	359	828	795	709	0	30	60	58	42	112	125	82	89	343	350	342	275
Potri.014G193000.v3.1	0	0	0	0	0	4	0	0	0	0	0	0	0	2	0	0	0	0	0	1	0	0	2	0	0	0	0	0	0	0	0	0	0	0	0	0	0	0	0	8	5	4	0	0	0	0	0	0	0
Potri.005G201400.v3.1	24	21	25	152	124	120	104	71	62	6	65	76	79	107	162	184	92	99	84	73	155	38	114	52	160	119	184	17	41	25	101	73	69	286	325	262	87	128	234	218	119	143	209	146	170	80	113	97	235
Potri.001G088900.v3.1	2	5	12	135	112	124	116	134	76	4	8	0	123	62	83	201	72	107	0	110	277	50	77	88	100	71	111	0	0	0	102	56	34	45	22	22	4	108	194	113	73	58	113	160	157	8	0	6	176
Potri.006G153200.v3.1	0	0	0	6	3	0	0	2	0	0	0	0	2	3	0	11	0	2	2	1	0	0	2	0	1	0	3	0	0	0	4	3	1	0	6	5	0	1	2	3	24	20	9	7	12	0	0	0	9
Potri.001G463500.v3.1	0	0	0	0	0	0	0	0	0	0	0	0	0	0	0	0	0	0	0	0	0	0	0	0	0	0	0	0	0	0	0	0	0	0	0	0	0	0	0	0	0	0	0	0	0	0	0	0	0
Potri.002G212800.v3.1	0	0	1	636	333	465	454	505	228	7	2	0	477	456	568	797	337	483	9	34	56	319	577	372	481	246	616	0	12	0	478	422	275	690	819	552	4	77	93	675	390	334	576	356	494	13	22	14	697
Potri.016G132732.v3.1	0	0	0	259	157	105	191	139	184	2	0	0	737	196	225	369	450	220	0	33	125	109	147	63	380	229	231	0	0	0	473	705	161	1198	1372	2232	0	30	41	461	284	283	705	303	548	0	0	0	266
Potri.015G020700.v3.1	179	246	175	4737	3068	2175	3272	3680	2072	184	292	246	2026	1905	2515	2641	1710	2426	350	728	1470	2143	2136	2812	2834	2427	2794	96	202	132	2444	2456	2435	2577	2741	1952	105	532	1157	2962	1678	1488	2220	2001	2316	425	469	438	4591
Potri.014G191900.v3.1	0	0	0	212	146	70	118	154	68	0	0	0	143	145	94	190	101	124	0	16	49	120	157	124	123	101	137	0	0	0	95	128	122	174	113	13	0	0	66	115	81	61	73	60	76	0	0	0	136
Potri.004G162200.v3.1	0	0	0	0	4	0	0	0	0	0	0	0	9	0	0	0	21	0	0	0	0	0	0	5	0	0	0	0	0	0	0	0	0	0	0	0	0	0	0	0	0	0	0	0	0	0	0	0	0
Potri.007G015700.v3.1	0	0	0	0	0	0	0	0	0	0	0	0	0	0	0	0	0	0	0	2	3	0	0	0	0	0	0	0	0	0	0	0	0	0	0	0	0	0	0	0	0	0	0	0	0	0	0	0	0
Potri.018G106800.v3.1	1081	1522	1062	22932	13718	13200	14944	16509	12194	1648	2411	2163	19771	17365	24784	19273	13785	16261	4433	3666	8867	11178	12214	12911	14953	13560	18672	974	2695	1814	17212	15539	14094	30716	37325	34728	527	1447	3760	13351	7621	9056	13253	9881	10251	4984	4411	4318	24271
Potri.009G012400.v3.1	55	72	58	5072	3990	2592	2448	2739	2484	117	132	130	1535	1687	2503	2418	1969	2843	308	534	1088	2269	1597	2097	2463	2911	3230	94	200	157	4442	3261	3487	1395	1810	1628	75	118	170	2994	1907	2033	1088	1235	960	367	405	374	5379
Potri.008G215300.v3.1	0	0	0	949	600	870	742	1052	488	0	0	0	706	583	775	958	620	1065	0	157	192	510	739	610	766	593	974	0	0	0	863	799	589	1304	1461	1257	0	55	94	790	435	740	805	557	910	0	0	0	881
Potri.001G270400.v3.1	0	0	0	415	0	0	402	340	0	0	0	0	0	0	0	47	0	0	0	7	0	0	41	31	0	0	0	0	0	0	0	0	0	0	147	0	0	0	0	1609	1125	1453	1999	1758	1492	0	0	0	764
Potri.013G011700.v3.1	0	0	0	0	0	0	0	0	0	0	0	0	0	0	0	0	0	0	0	0	0	0	0	0	0	0	0	0	0	0	0	0	0	0	0	0	0	0	0	0	0	0	0	0	0	0	0	0	0
Potri.010G021800.v3.1	2	3	0	0	0	14	0	0	33	12	6	16	0	19	28	9	0	15	115	6	55	0	0	16	5	3	26	119	399	248	48	13	16	75	27	378	13	5	9	0	7	21	0	0	0	63	17	42	6
Potri.010G052500.v3.1	0	0	0	0	0	0	0	0	0	21	0	13	0	0	0	0	0	0	0	39	35	0	0	34	0	0	11	0	0	0	15	0	10	0	12	0	0	0	0	0	0	0	0	0	0	0	0	0	0
Potri.010G100200.v3.1	118	193	113	3685	2246	1896	2658	2855	1928	197	262	258	2702	2273	2716	2255	1944	2985	495	464	801	1844	1487	1668	2310	2097	2813	125	258	185	1905	2114	1844	4008	3961	3843	362	1497	5187	14129	9825	7665	7248	5015	7233	581	412	447	5156
Potri.T104500.v3.1	0	0	0	277	65	362	323	357	122	0	1	0	547	461	1155	1105	253	1360	0	4	6	287	1051	710	377	130	1302	0	1	0	313	486	284	1096	850	882	0	4	8	181	120	132	336	73	488	1	1	1	315
Potri.001G280266.v3.1	0	2	0	0	0	0	4	9	0	0	0	0	0	0	0	0	0	0	0	0	1	0	0	0	0	0	0	0	0	0	6	9	0	0	0	0	0	0	1	0	0	0	0	0	0	0	0	0	0
Potri.001G033400.v3.1	0	0	0	0	0	0	0	0	0	0	0	0	0	0	0	0	0	0	0	2	3	0	0	0	0	0	0	0	0	0	0	0	0	0	0	0	0	0	0	0	0	0	0	0	0	0	0	0	0
Potri.011G021400.v3.1	13	11	10	192	149	105	145	265	184	34	29	41	132	175	185	227	226	293	38	221	402	295	182	296	254	360	280	17	44	28	393	260	494	182	267	338	0	16	13	21	32	49	57	37	32	24	25	26	100
Potri.014G164200.v3.1	97	116	68	866	561	502	494	807	504	106	121	141	439	476	499	564	518	422	101	216	510	447	499	384	710	541	576	46	92	67	576	114	438	702	730	617	34	171	434	675	550	27	629	560	516	114	146	130	885
Potri.007G053800.v3.1	0	0	0	86	32	42	61	85	79	0	0	0	71	110	146	39	20	71	0	0	0	52	22	141	63	4	27	0	0	0	28	97	40	22	35	11	0	3	4	123	51	112	157	82	144	0	0	0	43
Potri.010G082000.v3.1	0	0	0	0	0	0	0	13	0	3	0	0	0	0	0	0	0	0	7	0	7	0	0	0	0	0	0	0	0	0	0	0	0	16	0	19	0	0	2	0	0	0	0	0	6	0	5	3	0
Potri.014G162700.v3.1	50	61	54	388	235	202	242	315	204	165	197	190	793	361	574	570	194	321	153	103	193	442	612	621	396	204	324	78	114	99	400	477	290	536	539	477	9	10	17	109	51	34	45	44	21	127	86	103	342
Potri.007G063100.v3.1	26	36	12	469	784	710	391	422	336	2	79	102	559	454	306	623	535	324	138	136	154	195	803	489	879	716	311	30	57	45	400	736	381	578	711	307	153	186	538	1030	813	382	910	696	1034	121	131	129	1365
Potri.003G201800.v3.1	3	0	0	278	237	202	276	230	137	4	0	0	250	231	303	85	201	100	2	31	51	227	243	106	209	153	108	0	0	0	138	102	147	191	76	174	0	15	31	325	209	104	179	170	244	0	2	14	287
Potri.002G016100.v3.1	27	35	17	28	26	10	20	28	0	93	62	88	41	53	42	13	49	41	62	24	51	16	22	27	28	26	53	24	51	36	32	17	26	23	17	35	14	4	12	13	0	0	7	0	4	56	52	49	6
Potri.011G147300.v3.1	12	17	23	360	232	226	267	370	140	46	22	28	583	358	402	384	217	299	30	28	54	326	266	176	325	293	330	11	12	8	230	294	227	1047	862	740	16	24	38	148	64	96	93	90	86	18	36	27	199
Potri.010G192300.v3.1	19	17	8	483	314	265	409	468	236	30	32	26	322	214	328	233	256	191	20	45	89	250	178	293	299	270	318	0	0	0	227	375	299	271	332	199	27	53	190	212	104	135	205	214	188	29	23	27	471
Potri.005G157600.v3.1	0	0	0	0	0	0	0	0	0	0	0	0	0	0	0	0	0	0	0	0	0	0	0	0	0	0	0	0	0	0	0	0	0	0	0	0	0	0	0	0	0	0	0	0	0	0	0	0	0
Potri.019G066700.v3.1	0	0	0	0	0	0	0	0	0	0	0	0	0	0	0	0	0	0	0	0	0	0	0	0	0	0	0	0	0	0	0	0	0	0	0	0	0	0	0	0	0	0	0	0	0	0	0	0	0
Potri.001G197200.v3.1	61	79	59	1335	1097	892	809	962	1084	92	115	126	1009	954	767	696	1016	777	162	110	234	1136	768	886	851	1067	693	43	92	60	676	934	623	1285	1327	1153	49	79	257	782	533	607	720	923	598	212	138	172	1054
Potri.008G211350.v3.1	0	0	0	0	0	0	0	0	0	0	0	0	0	0	0	0	0	0	0	0	0	0	0	0	0	0	0	0	0	0	0	0	0	0	0	0	0	0	0	0	0	0	0	0	0	0	0	0	0
Potri.003G220700.v3.1	0	0	0	0	0	0	0	0	0	0	0	0	0	0	0	0	0	0	0	1	1	0	0	0	0	0	0	0	0	0	0	0	0	0	0	0	0	1	1	0	0	0	0	0	0	0	0	0	0
Potri.005G163600.v3.1	46	54	6	71	45	31	21	26	20	133	25	94	171	1065	114	1090	374	55	118	72	60	10	6	9	546	62	300	25	18	24	175	296	37	44	74	91	3	63	9	37	14	66	18	6	20	125	13	68	120
Potri.010G122866.v3.1	0	0	0	40	42	29	14	13	25	0	0	0	26	0	14	2	19	3	0	0	0	0	12	4	19	6	27	0	0	0	8	30	7	108	73	56	0	3	0	14	5	27	14	4	2	0	0	0	44
Potri.004G013000.v3.1	7	8	3	12	31	8	19	32	26	17	13	19	43	18	31	11	21	21	9	11	11	10	34	24	12	14	24	4	5	4	20	17	15	32	37	19	0	1	4	8	4	10	12	10	5	7	10	8	15
Potri.011G129400.v3.1	18	23	17	6841	2511	6362	3999	4732	5000	2	2	8	5789	4165	6829	5850	2612	9133	12	1256	1956	1666	2473	2475	3425	2947	3214	1	15	3	3685	4200	2966	14445	16846	19612	2359	7726	20132	31408	27383	28322	25450	10313	24390	37	26	21	16293
Potri.006G117500.v3.1	0	0	0	6	29	24	18	16	6	3	0	3	7	6	12	20	0	0	2	7	24	13	8	12	8	9	0	0	0	0	16	17	18	8	0	0	0	9	10	12	11	18	8	18	29	0	0	0	37
Potri.017G096350.v3.1	1	1	1	2	0	0	0	6	1	1	1	1	3	0	0	0	1	11	1	9	16	10	0	8	4	6	21	0	0	1	1	0	0	3	12	0	0	4	4	0	0	0	5	0	0	1	1	1	9
Potri.010G154000.v3.1	5	9	0	5236	2663	3436	3928	5595	2297	108	37	86	2296	3347	4509	4267	2841	3608	351	230	433	2029	3398	3085	2442	2543	5558	26	78	59	3321	3261	3560	5830	6974	3627	0	147	201	3705	2687	3923	4080	1923	3834	96	107	101	5771
Potri.001G370900.v3.1	13	13	14	317	320	301	293	347	258	16	32	27	348	321	451	555	356	426	28	153	382	337	378	439	156	272	545	16	36	25	451	533	319	272	566	546	0	50	117	224	112	190	284	196	306	35	50	48	245
Potri.002G212000.v3.1	0	0	0	0	0	0	0	0	0	0	0	0	0	0	0	0	0	0	0	0	0	0	0	0	0	0	0	0	0	0	0	0	0	0	0	0	0	0	0	0	0	0	0	0	0	0	0	0	0
Potri.006G227500.v3.1	24	39	18	1169	678	527	753	806	616	53	37	53	855	871	983	1301	569	806	38	109	188	879	704	777	438	609	588	32	37	44	919	1196	775	1773	1637	787	0	8	26	458	262	419	324	345	341	43	53	49	868
Potri.015G144900.v3.1	51	58	3	609	466	419	601	636	330	154	139	164	871	650	592	562	528	518	264	27	56	496	727	559	549	446	480	50	108	74	495	381	545	792	1047	781	36	16	28	240	174	252	288	263	238	205	178	170	763
Potri.008G217200.v3.1	0	0	0	0	0	0	0	0	0	0	0	0	0	0	0	0	0	0	0	0	0	0	0	0	0	0	0	0	0	0	0	0	0	0	0	0	0	0	0	0	0	0	0	0	0	0	0	0	0
Potri.007G105500.v3.1	128	168	9	709	526	417	500	521	458	22	14	281	492	367	570	523	431	504	17	161	280	400	411	333	672	519	531	57	118	5	591	636	492	739	730	731	4	158	302	437	233	266	296	249	299	8	14	10	587
Potri.002G263900.v3.1	0	0	0	0	0	0	0	0	0	0	0	0	0	0	0	0	0	0	0	0	0	0	0	0	0	0	0	0	0	0	0	0	0	0	0	0	0	0	0	0	0	0	0	0	0	0	0	0	0
Potri.006G239600.v3.1	0	0	0	0	0	0	0	0	0	0	0	0	0	0	0	0	0	0	0	0	0	0	0	0	0	0	0	0	0	0	0	0	0	0	0	0	0	0	0	0	0	0	0	0	0	0	0	0	0
Potri.010G062400.v3.1	0	0	0	0	0	0	0	0	0	0	0	0	0	0	0	0	0	0	0	0	0	0	0	0	0	0	0	0	0	0	0	0	0	0	0	0	0	0	0	0	0	7	0	0	0	0	0	0	0
Potri.001G208200.v3.1	63	100	56	1962	1120	1661	1595	1777	915	169	201	232	2987	1888	2898	3725	1158	3152	379	203	444	988	2603	1401	2373	1202	4551	64	167	117	3216	2814	1522	4837	4606	3874	240	271	541	1686	959	807	1688	760	1747	296	304	281	2514
Potri.T035733.v3.1	0	0	0	0	0	0	0	0	0	0	0	0	0	0	0	0	0	0	0	0	0	0	0	0	10	0	32	0	0	0	0	0	0	0	0	0	0	0	0	14	14	0	0	0	19	0	0	0	0
Potri.017G018400.v3.1	0	2	122	622	379	540	354	564	397	6	5	0	928	670	715	774	402	685	0	183	385	601	664	572	501	416	569	0	0	0	599	493	396	795	880	656	0	227	554	721	548	437	480	321	387	0	4	0	694
Potri.015G097400.v3.1	218	317	149	912	373	486	602	724	402	452	616	557	831	742	878	980	574	718	385	203	422	637	754	752	686	448	836	187	378	273	812	895	633	1500	1294	1091	133	118	269	1040	607	447	643	359	657	438	345	349	835
Potri.013G129800.v3.1	0	0	0	69	24	45	91	101	125	11	0	13	156	624	446	194	119	365	0	0	24	103	70	66	820	267	207	0	5	0	28	72	51	149	39	43	0	0	0	18	13	41	6	0	17	0	16	0	31
Potri.019G003600.v3.1	0	0	0	26	25	18	30	20	11	0	0	0	48	25	18	27	19	0	3	0	6	29	15	11	0	0	8	0	0	0	0	8	0	30	18	22	28	51	138	316	167	123	228	202	167	4	3	3	188
Potri.003G028300.v3.1	4	4	1	7	13	10	14	34	27	3	5	5	11	23	26	33	15	61	9	3	4	5	11	2	15	14	58	1	4	3	13	9	16	178	267	227	0	2	3	6	0	3	2	8	0	11	5	8	28
Potri.011G071700.v3.1	31	37	12	891	569	574	678	789	400	31	57	53	686	783	887	1225	618	1196	30	53	102	474	685	516	605	344	945	9	22	23	627	526	443	705	674	545	28	110	244	816	533	524	751	550	716	56	59	63	820
Potri.006G268900.v3.1	0	0	0	18	5	14	24	17	2	0	0	0	0	0	0	14	5	0	0	5	15	4	4	0	8	5	0	0	0	0	14	11	0	0	4	0	0	0	0	15	6	10	12	19	14	0	0	0	10
Potri.007G034100.v3.1	3	0	0	183	0	0	395	406	243	60	67	55	310	0	74	192	450	0	106	3	13	246	218	0	334	0	0	19	25	28	240	0	0	0	0	0	0	3	22	0	112	0	0	316	175	94	113	100	140
Potri.001G008600.v3.1	0	0	0	0	0	0	0	0	0	0	0	0	0	0	0	0	0	0	0	0	0	0	0	0	0	0	0	0	0	0	0	0	0	0	0	0	0	0	0	0	0	0	0	0	0	0	0	0	0
Potri.T133700.v3.1	0	0	0	0	0	0	0	0	0	0	0	0	0	0	0	0	0	0	0	0	0	0	0	0	0	0	0	0	0	0	0	0	0	0	0	0	0	0	0	0	0	0	0	0	0	0	0	0	0
Potri.T122200.v3.1	0	0	0	0	0	0	2	0	0	0	0	0	0	0	0	0	0	0	1	1	1	0	0	0	6	0	0	0	0	1	0	0	0	0	0	0	0	1	1	0	0	0	0	0	0	0	0	0	0
Potri.010G141201.v3.1	0	5	0	64	52	74	53	51	30	8	18	13	104	49	78	89	36	50	29	4	6	62	53	34	60	69	58	4	6	3	16	30	32	75	85	41	0	3	8	38	32	21	37	32	45	23	25	24	52
Potri.008G009200.v3.1	0	0	3	0	0	0	0	0	0	0	2	0	0	0	0	0	0	0	0	0	0	0	0	6	0	0	0	0	0	0	0	0	0	0	0	0	0	1	0	0	0	0	3	0	0	0	0	0	0
Potri.007G003800.v3.1	9	11	6	1230	528	1157	661	913	1232	13	9	16	194	455	274	203	432	468	207	32	81	138	94	60	378	419	542	12	0	0	108	124	143	378	826	1068	114	218	834	4080	3898	1987	4841	2891	3499	176	123	130	6178
Potri.008G162000.v3.1	48	52	23	1134	682	593	692	716	428	261	185	237	1075	936	1159	478	494	753	390	149	441	514	492	546	644	402	699	0	127	92	450	395	478	760	507	497	296	219	657	1677	770	757	1235	784	1324	263	238	256	1279
Potri.015G082900.v3.1	0	0	15	742	776	545	619	484	678	0	0	0	423	365	613	329	490	595	6	47	25	470	251	287	415	234	357	0	0	0	229	67	183	564	699	894	4	128	302	3420	2582	1699	2102	1616	1440	4	0	2	1407
Potri.006G102300.v3.1	0	0	0	0	0	2	13	0	2	0	2	4	0	0	0	9	4	0	0	0	0	0	0	0	0	0	0	0	0	0	0	0	0	4	8	5	2	0	0	0	0	5	0	11	0	0	0	0	0
Potri.006G131200.v3.1	58	87	22	744	687	471	534	629	514	3	149	130	651	767	536	543	699	525	5	247	334	669	728	663	738	729	509	78	82	69	845	681	607	757	674	656	75	96	353	294	204	100	251	296	166	204	344	1	632
Potri.005G206600.v3.1	61	8	39	3794	2534	1727	2361	2707	1699	0	203	5	2107	1386	2374	2357	1849	2199	440	265	413	1903	1688	1724	2468	1934	2075	4	129	99	2987	2049	1704	2549	2787	1996	80	1170	1350	15443	11278	5085	6824	5337	5853	297	3	1	4450
Potri.002G259900.v3.1	103	137	67	9409	3992	5191	5886	5201	3390	277	203	258	4196	3844	7843	3786	2874	5737	357	188	367	3333	4387	6598	3709	2905	5603	72	179	123	5983	7155	6885	5664	5824	5445	0	216	359	10991	7279	7364	6893	3807	6827	322	340	322	8395
Potri.012G077400.v3.1	25	36	16	892	375	626	773	851	525	5	60	70	507	481	714	1052	356	779	4	195	406	880	664	1125	455	314	1114	28	79	49	1017	1065	1274	1095	1569	1187	0	40	76	545	391	592	942	455	979	41	38	44	760
Potri.005G112000.v3.1	8	9	7	144	74	216	208	285	75	59	30	47	153	234	522	369	209	668	29	28	34	195	265	410	316	111	979	36	69	38	349	727	323	961	854	555	0	9	16	88	64	66	209	79	223	34	83	60	348
Potri.004G164400.v3.1	0	0	0	0	0	0	9	2	0	0	0	1	0	0	0	6	0	0	0	8	13	2	0	0	0	0	0	0	0	0	0	13	5	0	0	0	0	0	0	0	5	0	0	0	0	0	0	0	0
Potri.002G094432.v3.1	0	0	0	0	0	0	0	0	0	0	0	0	0	0	0	0	0	0	0	0	0	0	0	0	0	0	0	0	0	0	0	0	0	0	0	0	0	0	0	0	0	30	0	0	0	0	0	0	0
Potri.005G181000.v3.1	0	0	0	0	0	0	0	0	0	0	0	0	0	0	0	0	0	0	0	0	0	0	0	0	0	0	0	0	0	0	0	0	0	0	0	0	0	0	0	0	0	0	3	0	0	0	0	0	0
Potri.005G149500.v3.1	239	313	313	846	649	416	534	747	486	406	533	520	660	610	566	716	653	661	445	478	1017	785	642	797	773	705	709	187	404	268	670	609	669	825	807	773	35	156	379	347	151	183	348	344	254	484	584	467	609
Potri.002G109400.v3.1	77	126	105	200	172	127	351	456	162	497	418	488	329	179	182	887	211	322	123	298	738	697	560	733	757	266	499	63	138	88	577	507	492	293	185	79	22	24	66	17	0	2	12	3	4	96	162	121	98
Potri.001G255532.v3.1	0	0	0	0	0	0	0	0	0	0	0	0	0	0	0	0	0	0	0	0	3	0	0	0	0	0	0	0	0	0	0	0	0	0	0	0	0	0	0	0	0	0	0	0	0	0	0	0	0
Potri.014G041200.v3.1	48	51	35	240	126	171	283	282	171	95	133	121	226	356	293	310	366	214	88	50	288	411	346	373	242	193	214	38	72	53	316	435	234	274	376	375	0	9	17	48	18	48	29	56	69	132	103	105	120
Potri.001G085500.v3.1	29	41	14	15512	5382	9943	11495	11976	6498	284	7	262	6135	3989	7734	11398	5286	4163	408	489	792	4476	4229	6631	6821	6330	8607	59	128	93	3588	3012	3093	3275	7799	5205	414	654	728	15469	5449	5118	6310	4913	12436	214	5	6	16562
Potri.005G192100.v3.1	0	0	0	131	54	0	52	0	0	0	0	0	0	0	0	0	26	0	0	0	0	15	0	4	22	0	0	0	0	0	5	0	0	0	0	0	0	0	0	85	18	0	0	0	0	0	0	0	172
Potri.001G193800.v3.1	0	0	0	0	0	0	0	0	0	0	0	0	0	0	0	0	0	0	0	0	0	0	0	0	0	0	0	0	0	0	0	0	0	0	0	0	0	0	0	0	0	0	0	0	0	0	0	0	0
Potri.010G241700.v3.1	1420	1906	1207	4517	3149	3291	3084	4480	2667	2826	2563	3021	3053	1994	2382	3035	2050	3176	4222	1171	1882	2697	3251	3470	3823	3097	4437	660	1249	908	2643	3358	2703	2309	1998	1709	2471	1803	5069	4326	3166	2270	3510	2326	3070	3596	2907	3138	3338
Potri.017G123600.v3.1	0	0	0	0	2	6	4	0	4	0	0	0	0	0	0	0	0	0	0	10	6	0	0	0	0	0	0	0	0	0	0	0	0	0	0	16	0	2	0	0	9	5	7	15	16	0	0	0	7
Potri.001G087600.v3.1	157	228	138	2579	1353	1547	1866	2302	1153	410	589	506	3800	2453	3569	4154	1612	2538	528	473	1180	2167	4120	3068	2191	1540	3068	123	281	212	2364	2384	1830	3506	3659	3199	94	221	577	1758	1176	1015	1392	672	1106	407	334	357	2074
Potri.009G120100.v3.1	0	0	0	0	0	0	0	0	0	0	0	0	4	0	0	0	0	0	0	0	0	0	0	0	0	0	0	0	0	0	0	0	0	0	0	0	0	0	0	0	0	0	0	0	0	0	0	0	4
Potri.013G074300.v3.1	26	24	15	823	525	317	393	418	168	252	162	208	1443	1414	1162	403	297	272	164	163	357	560	1078	1025	406	163	561	18	25	17	284	268	159	204	169	130	0	4	4	6	0	7	0	14	7	102	43	74	429
Potri.011G098700.v3.1	0	0	0	0	0	0	0	0	0	0	0	0	0	0	0	0	0	0	0	0	0	0	0	0	0	0	0	0	0	0	0	0	0	0	0	0	0	0	0	0	0	0	0	0	0	0	0	0	0
Potri.002G190500.v3.1	10	9	10	716	506	440	656	708	468	8	33	23	541	547	673	745	607	585	21	136	265	690	554	574	488	442	876	6	16	31	643	661	604	1052	1365	1152	3	70	170	827	499	608	753	594	753	15	38	29	661
Potri.002G118900.v3.1	23	22	21	1249	728	950	875	793	723	58	50	62	1273	1362	1866	834	1258	1836	80	83	159	543	1067	844	1035	613	1467	20	70	50	765	1333	394	1305	1696	1430	64	273	841	1295	765	958	1882	1110	1691	122	99	116	1853
Potri.018G033000.v3.1	6	8	0	392	153	277	236	227	92	17	33	27	335	280	357	404	152	348	0	15	46	128	323	152	208	81	327	8	0	10	170	256	149	394	490	373	11	10	35	297	224	282	419	121	354	26	27	21	509
Potri.006G165900.v3.1	0	0	0	5	14	0	9	0	0	0	0	0	0	0	0	0	4	11	0	0	0	0	0	0	10	0	11	0	0	0	0	17	0	11	0	0	0	0	0	0	0	0	0	11	0	0	0	0	9
Potri.002G166400.v3.1	2	5	3	167	134	185	130	140	74	1	6	3	254	163	194	179	97	288	1	3	8	30	172	128	286	242	327	0	2	1	145	139	143	240	181	141	0	13	30	85	106	91	101	66	80	2	5	3	156
Potri.004G005800.v3.1	0	0	0	0	0	0	0	0	0	0	0	0	0	0	0	0	0	0	0	0	0	0	0	0	0	0	0	0	0	0	0	0	6	0	0	0	0	0	0	0	0	0	0	0	0	0	0	0	0
Potri.008G129900.v3.1	15	19	5	363	213	179	235	211	50	90	64	5	183	202	147	124	122	183	121	55	137	139	186	158	192	148	235	29	66	44	235	224	161	325	384	312	0	35	91	153	82	81	135	101	34	131	101	117	356
Potri.012G035900.v3.1	7	6	0	543	342	443	522	625	305	25	37	35	531	391	834	797	372	610	41	55	89	396	620	382	407	325	623	15	0	16	423	303	307	858	748	599	18	28	68	418	369	380	487	246	532	47	48	47	501
Potri.001G050200.v3.1	0	0	0	0	0	0	0	0	0	0	0	0	0	0	0	0	0	0	0	0	0	0	0	0	0	0	0	0	0	0	0	0	0	0	0	0	0	0	0	0	0	0	0	0	0	0	0	0	0
Potri.008G051500.v3.1	0	0	0	0	0	0	0	0	0	0	0	0	0	0	0	0	0	0	0	0	0	0	0	0	0	0	0	0	0	0	0	0	0	0	0	0	0	0	0	0	0	0	0	0	0	0	0	0	0
Potri.018G062700.v3.1	27	34	28	852	622	472	677	929	546	99	95	126	716	489	631	880	677	577	111	320	517	671	570	626	566	519	644	23	65	44	470	566	397	656	660	740	80	144	286	958	586	474	687	527	666	95	90	86	821
Potri.004G065600.v3.1	18	0	14	88	48	41	66	52	66	52	46	59	34	41	31	58	67	66	47	7	17	22	51	37	61	57	55	19	33	33	50	57	43	48	69	68	0	22	60	40	30	34	73	65	69	42	60	44	60
Potri.013G008800.v3.1	0	0	0	3	0	0	0	0	0	1	0	1	0	0	0	3	0	0	2	1	0	3	0	0	3	4	0	0	0	2	0	7	0	0	0	0	0	2	5	4	0	4	26	6	7	0	1	0	18
Potri.019G129500.v3.1	0	0	0	0	0	0	0	0	0	0	0	0	0	0	11	0	7	0	0	7	8	6	0	0	0	0	0	0	3	0	14	0	0	0	0	0	0	0	0	6	0	0	4	7	0	0	0	0	0
Potri.T052100.v3.1	4	4	3	174	81	176	170	219	83	0	5	0	30	33	183	59	46	188	0	29	48	44	80	28	34	16	163	3	0	0	58	36	50	44	53	19	0	26	29	150	74	116	462	185	489	17	0	13	249
Potri.019G111501.v3.1	8	15	13	49	19	10	23	31	9	10	15	9	39	81	43	68	33	65	0	49	150	20	21	63	24	30	29	0	13	10	23	13	16	79	59	44	0	68	178	151	113	84	134	62	109	9	0	7	59
Potri.004G061500.v3.1	0	2	5	42	52	67	29	15	5	22	17	16	378	321	256	236	80	122	17	22	32	152	148	279	117	50	113	7	12	10	126	216	125	306	230	260	0	13	25	86	52	26	78	56	96	24	13	11	174
Potri.015G075100.v3.1	69	20	59	697	577	704	1228	1459	387	47	51	53	870	731	1407	742	831	1987	66	147	296	647	960	468	619	575	1681	74	167	24	495	1073	676	1168	1048	1138	37	203	637	1183	814	466	1068	584	1429	12	37	21	484
Potri.002G248800.v3.1	136	171	113	2284	1123	371	2061	704	1145	251	269	277	2242	1529	2722	1026	1225	2386	308	642	1422	1261	2179	562	2292	1712	3640	62	146	122	2922	2621	2123	2831	974	2320	33	124	225	233	431	359	981	472	947	262	450	367	1681
Potri.001G070400.v3.1	29	37	12	349	228	233	238	240	197	89	55	80	139	224	220	168	191	197	92	79	203	73	79	123	183	172	290	15	38	26	99	114	115	265	286	292	49	248	745	393	290	209	235	191	257	75	75	75	348
Potri.019G087000.v3.1	23	35	33	488	487	306	672	605	329	37	66	58	428	310	415	378	494	750	83	77	140	308	345	292	381	242	559	24	41	34	299	280	478	414	510	277	32	67	142	1316	983	1030	760	522	694	92	66	78	670
Potri.006G039100.v3.1	44	44	36	113	107	89	167	97	68	46	72	58	194	165	128	159	92	156	73	18	59	133	156	127	146	99	161	15	29	26	140	171	108	186	158	175	7	27	48	121	92	92	162	121	76	93	37	56	162
Potri.008G066950.v3.1	0	0	1	0	0	0	0	0	0	1	1	1	0	3	0	0	0	4	0	1	1	2	0	0	0	0	0	0	0	0	0	0	3	0	0	2	0	0	0	0	0	0	0	0	0	2	2	1	0
Potri.002G028100.v3.1	0	0	0	82	53	22	71	87	38	0	4	4	123	138	90	119	67	85	13	3	2	52	94	52	62	50	48	0	0	0	84	33	60	197	206	129	0	0	0	30	0	8	16	16	21	13	5	15	32
Potri.016G099500.v3.1	0	0	0	30	2	6	27	16	18	2	0	0	26	9	35	27	19	13	0	1	1	9	39	32	11	24	15	0	0	0	7	15	25	31	30	15	0	1	0	29	9	8	22	25	13	0	0	0	18
Potri.010G050500.v3.1	0	0	0	9	0	0	10	0	7	0	0	0	13	0	5	22	19	0	0	55	84	0	8	10	0	0	13	0	0	0	0	0	0	0	0	17	0	0	0	0	0	6	0	0	0	0	0	0	8
Potri.005G094900.v3.1	71	81	71	258	177	229	225	296	167	111	128	135	450	359	535	551	301	773	224	335	1014	375	536	438	402	314	483	24	63	36	319	252	231	219	283	227	52	81	232	116	83	194	99	96	117	196	113	137	341
Potri.010G045300.v3.1	58	66	32	2365	1393	1314	1677	2153	1159	114	143	64	1773	1194	1885	2253	1338	2161	130	135	257	839	1644	1204	2131	1423	2424	65	48	42	1914	1980	1664	3904	3866	2969	76	294	558	2594	1881	1761	1922	1004	1641	209	62	250	2319
Potri.017G118800.v3.1	0	0	11	215	170	171	186	265	153	22	15	20	172	177	194	270	119	279	39	10	57	117	222	143	313	237	482	0	19	13	249	264	204	420	479	278	11	33	60	196	89	148	173	125	186	49	62	50	231
Potri.006G269800.v3.1	0	0	0	0	0	0	0	0	0	0	0	0	0	0	0	0	0	0	0	1	1	0	0	0	0	0	0	0	0	0	0	0	0	0	0	0	0	0	0	0	0	0	0	0	0	0	0	0	0
Potri.009G107800.v3.1	117	162	56	2644	1386	1707	1942	2058	1134	248	180	225	2172	2018	2304	2046	1542	2551	332	183	306	1296	1545	1187	1623	1264	2615	66	184	107	1578	1978	1417	3601	4315	3352	79	139	368	2879	2134	1724	2180	1243	2216	308	255	236	2274
Potri.013G113500.v3.1	513	750	380	1035	1315	785	2467	1056	1308	666	32	47	1329	2339	1115	7403	1613	5587	537	273	526	1999	1252	1367	1061	615	4512	234	501	343	1157	3606	849	5179	5038	3565	221	235	412	437	800	851	375	749	1651	33	34	23	3720
Potri.009G058500.v3.1	1	0	2	36	2	7	14	9	10	9	4	9	13	2	9	49	0	0	9	24	75	5	8	7	16	17	0	3	3	4	5	5	0	23	0	5	0	12	9	5	22	24	17	3	34	8	6	5	52
Potri.010G115000.v3.1	641	893	516	17174	13017	8245	11423	12778	10420	2083	1909	2097	15426	14030	16490	17871	10967	19920	3553	1646	3593	14776	13628	16821	15015	13168	24740	906	1978	1485	16328	13907	14774	18595	15951	12730	942	735	1950	8700	4294	4483	8398	7915	10030	2653	2309	2368	17274
Potri.006G168400.v3.1	0	0	0	33	34	24	73	35	32	0	0	0	62	35	61	47	31	20	0	16	21	151	78	163	43	31	81	0	0	0	59	38	38	40	0	19	0	1	0	0	0	0	21	10	9	0	0	0	37
Potri.006G016200.v3.1	63	75	18	21	595	518	525	480	279	138	63	113	1930	193	1785	58	3303	1026	231	132	68	7	8	12	2821	39	50	31	48	45	5	10	5	916	25	8	182	195	342	34	15	627	8	593	32	130	56	81	13
Potri.017G010200.v3.1	21	30	15	997	427	562	717	802	361	0	52	0	761	582	1085	960	507	889	0	123	247	612	764	550	644	323	761	0	39	25	733	643	492	999	1119	782	16	92	227	769	378	430	743	413	610	66	55	60	771
Potri.002G018600.v3.1	0	0	0	132	85	92	145	70	36	0	4	0	83	44	95	56	96	134	28	8	31	124	95	75	101	57	64	0	4	2	75	75	47	66	71	164	0	12	33	258	171	138	93	105	99	12	20	7	148
Potri.008G135700.v3.1	80	123	57	625	335	409	425	604	403	167	221	197	593	369	362	889	421	570	312	88	221	206	518	363	585	476	720	57	123	91	530	395	392	601	856	923	12	47	60	213	122	188	446	258	305	320	358	303	582
Potri.009G120900.v3.1	30	38	21	1817	837	1600	1515	1841	793	55	46	58	1929	1290	2300	2465	974	2873	140	108	206	571	1979	1329	1447	895	2498	25	62	39	1177	1536	1074	2943	2665	2474	34	62	84	1188	673	873	2011	748	1717	109	80	90	2467
Potri.019G046600.v3.1	0	0	0	0	0	0	0	0	0	0	0	0	0	0	0	0	0	0	0	0	0	4	0	0	0	0	0	0	0	0	0	0	0	0	0	0	0	0	0	0	0	0	0	0	0	0	0	0	0
Potri.003G194050.v3.1	0	0	0	0	0	0	0	0	0	0	0	0	0	0	0	0	0	0	0	0	0	0	0	0	0	0	0	0	0	0	0	0	0	0	0	0	0	0	0	0	0	0	0	0	0	0	0	0	0
Potri.003G033000.v3.1	0	0	0	0	0	0	0	0	0	0	0	0	0	0	0	0	0	0	0	0	0	0	0	0	0	0	0	0	0	0	0	0	0	0	0	0	0	0	0	0	0	0	0	0	0	0	0	0	0
Potri.018G013000.v3.1	0	0	0	0	0	0	0	0	0	0	0	0	0	0	0	0	0	0	0	0	0	0	0	0	0	0	0	0	0	0	0	0	0	0	0	0	0	0	0	0	0	0	0	0	0	0	0	0	0
Potri.018G068100.v3.1	0	6	3	270	606	377	616	613	204	40	28	34	208	368	688	565	296	401	2	95	204	361	323	560	149	414	174	0	30	0	438	347	390	132	796	115	36	45	85	761	415	362	749	436	527	51	54	55	1019
Potri.015G015000.v3.1	0	0	0	2	6	4	12	0	0	0	0	3	4	2	8	7	0	8	0	0	0	0	10	11	3	0	5	0	0	0	3	3	4	8	12	0	0	0	0	0	0	2	0	0	0	0	0	0	4
Potri.006G147000.v3.1	68	90	37	1055	772	782	741	796	735	8	4	318	1115	820	898	878	733	845	8	84	159	695	788	641	639	768	754	99	12	228	661	641	648	1451	1635	1428	241	120	270	1559	1081	969	955	1055	710	3	5	10	1256
Potri.017G108500.v3.1	270	358	301	6274	5445	5840	2427	1795	5302	849	577	825	2535	2442	1745	6060	3054	3542	4007	3338	7627	681	1602	1343	7925	4464	4034	516	1328	894	5975	5459	1873	3509	2029	2996	12995	30562	108438	11584	10974	8998	8831	9807	8461	3541	4486	3757	14655
Potri.016G064800.v3.1	3	3	2	3034	2045	2104	2446	2628	2428	2	4	6	3319	2861	4260	2640	2302	3540	18	193	358	1389	2405	1995	1809	1856	2642	2	2	2	1756	1969	1869	2863	3207	2707	9	150	281	4066	2551	2177	2546	1663	2440	2	2	3	4993
Potri.002G111200.v3.1	2	0	0	34	37	5	18	19	0	0	0	0	5	34	73	46	12	10	0	13	32	84	36	76	27	40	44	0	0	0	91	89	115	99	177	167	0	2	0	9	9	0	0	0	0	2	0	0	0
Potri.T114400.v3.1	0	0	0	0	0	0	0	0	0	0	0	0	0	0	0	0	0	0	0	0	0	0	0	0	0	0	0	0	0	0	0	0	0	0	0	0	0	0	0	0	0	0	0	0	0	0	0	0	0
Potri.001G213300.v3.1	0	6	1	81	74	133	96	53	64	12	0	13	202	217	261	65	120	156	10	0	0	27	75	39	50	37	127	0	5	4	0	0	9	121	320	259	19	10	31	70	57	29	78	65	66	13	17	14	108
Potri.T119900.v3.1	3	2	2	24	11	14	36	19	18	13	3	10	19	9	17	3	16	9	10	5	11	3	14	3	5	2	23	4	9	4	1	8	6	25	31	16	17	9	31	21	11	31	44	16	84	7	12	10	16
Potri.T021600.v3.1	0	0	0	35	47	31	70	7	21	0	0	0	31	23	55	0	7	11	0	0	0	0	13	0	18	6	29	0	0	0	0	0	0	0	0	7	0	5	17	143	129	52	133	107	67	0	0	0	75
Potri.017G151300.v3.1	5	8	4	0	0	0	0	0	0	66	37	61	0	0	0	0	0	0	33	71	125	0	0	0	0	0	0	11	28	20	0	0	0	0	0	0	6	5	11	0	0	0	0	0	0	19	22	18	0
Potri.016G013600.v3.1	0	0	0	0	0	0	0	0	0	0	0	0	0	0	0	0	0	0	0	0	1	0	0	0	0	0	0	0	0	0	0	0	0	0	0	0	0	0	1	0	0	0	1	0	0	0	1	0	5
Potri.002G260900.v3.1	27	32	32	1260	774	748	892	1020	481	122	113	135	729	787	747	920	653	1078	250	130	203	514	554	791	932	578	913	29	63	47	734	920	589	305	460	541	229	154	369	801	592	567	1095	768	1306	2	3	141	2304
Potri.015G118100.v3.1	0	0	0	4	0	0	0	0	0	0	0	0	0	0	0	0	0	0	0	2	0	0	0	0	0	0	0	0	0	0	0	0	0	0	0	0	0	0	0	0	0	0	0	0	0	0	0	0	0
Potri.010G216000.v3.1	25	47	21	999	549	694	942	1317	927	114	93	124	1982	1938	2428	1849	774	1342	209	68	131	1513	1712	2213	1209	1042	1814	43	96	61	1895	1699	1356	2019	2096	2156	26	26	35	348	245	261	355	321	341	175	125	160	1068
Potri.001G022800.v3.1	0	0	0	0	0	0	0	0	0	0	0	0	0	0	0	0	0	0	0	0	0	0	0	0	0	0	0	0	0	0	0	0	0	0	0	0	0	0	0	0	0	0	0	0	0	0	0	0	0
Potri.007G024000.v3.1	0	0	0	0	0	0	0	0	0	0	20	0	0	0	0	56	3	0	0	32	77	25	30	26	0	0	0	0	4	0	5	0	0	0	0	0	0	0	0	0	0	0	0	0	0	0	0	0	0
Potri.006G025500.v3.1	0	0	0	4	0	0	0	0	0	0	0	0	0	0	0	0	0	0	0	0	5	4	0	0	0	6	12	0	0	0	0	0	13	0	11	8	0	0	3	17	4	9	0	0	0	0	0	0	14
Potri.011G030900.v3.1	3	11	4	22	17	6	28	42	92	66	47	85	60	53	54	98	52	19	35	153	218	185	53	109	62	74	49	24	88	61	169	162	139	206	238	201	17	8	10	74	46	93	99	160	94	18	23	18	16
Potri.009G164400.v3.1	18	16	20	1728	794	965	1431	1518	804	23	42	27	1130	964	1482	937	1016	952	51	125	243	812	1026	800	1076	852	1106	0	25	16	955	764	985	1085	1375	1152	0	146	299	2274	914	1314	780	960	1152	48	49	54	1682
Potri.006G007601.v3.1	0	0	0	106	104	122	63	145	64	0	3	0	73	42	48	78	53	56	0	84	183	53	50	44	52	52	55	0	0	0	33	12	51	35	56	28	0	17	23	32	5	28	82	67	49	0	0	0	59
Potri.005G046100.v3.1	1	3	1	309	185	130	210	201	100	0	1	1	202	117	187	170	132	215	0	19	35	221	256	236	183	134	129	0	0	0	202	172	170	181	218	124	1	6	6	136	101	98	146	69	85	0	0	0	151
Potri.005G230400.v3.1	13	13	7	614	426	384	444	544	307	26	23	16	349	622	854	641	550	702	65	22	40	430	590	450	449	346	643	13	15	15	410	185	323	897	1254	323	0	5	10	222	200	170	365	219	273	76	38	40	504
Potri.008G039800.v3.1	0	0	0	45	40	30	55	48	26	0	0	0	60	36	38	32	45	59	0	0	0	39	70	66	31	43	18	0	0	0	26	38	35	73	62	37	0	0	0	58	15	14	43	22	40	0	0	0	47
Potri.010G004600.v3.1	64	72	52	1041	529	685	884	1007	515	203	250	261	1074	632	1175	1555	648	1303	202	225	446	647	1002	857	695	603	1109	63	153	90	615	620	536	1248	1351	928	86	117	284	814	481	545	848	395	878	106	117	103	783
Potri.005G073900.v3.1	118	155	91	2233	1662	621	964	2514	1086	247	269	285	1676	1943	1129	2643	777	2162	323	570	1228	1236	1986	2144	2588	1616	2573	69	121	89	834	1672	1859	1125	3141	2663	47	330	569	1061	382	801	580	834	1239	345	323	325	2025
Potri.T161200.v3.1	911	1162	1261	8642	6896	5693	6406	8623	6764	4194	5025	4916	13716	9147	13327	19728	6885	10371	5281	7363	15189	8385	12320	8468	10751	8365	11793	1749	3695	2679	19738	16496	10709	17901	16605	14937	753	1523	2661	4185	2768	2176	3389	2192	2942	4656	4407	4326	5279
Potri.014G003100.v3.1	0	0	0	0	0	0	0	0	0	0	0	0	0	0	0	0	0	0	0	0	0	0	0	0	0	0	0	0	0	0	0	0	0	0	0	0	0	0	0	0	0	0	0	0	0	0	0	0	0
Potri.016G080300.v3.1	0	0	0	0	0	0	0	0	0	0	0	0	0	0	0	0	0	0	0	0	0	0	0	0	0	0	0	0	0	0	0	0	0	0	0	0	0	0	0	0	0	0	0	0	0	0	0	0	0
Potri.018G052000.v3.1	0	0	0	89	80	27	76	110	67	4	3	2	60	44	108	81	85	37	2	0	0	62	62	61	33	49	78	0	1	1	17	28	90	98	73	52	0	1	1	87	74	137	77	72	41	2	0	2	9
Potri.012G009900.v3.1	0	0	0	0	0	0	0	0	0	0	0	0	0	0	0	0	0	0	0	0	0	0	0	0	0	0	0	0	0	0	0	0	0	0	0	0	0	0	0	0	0	0	0	0	0	0	0	0	0
Potri.005G104200.v3.1	0	0	0	0	0	1	0	0	0	0	0	0	0	2	0	0	0	0	0	0	1	0	0	0	0	0	0	0	0	0	0	0	0	0	0	0	0	0	0	0	0	0	0	0	0	0	0	0	0
Potri.012G012850.v3.1	0	1	0	0	0	0	4	6	0	0	0	0	0	4	2	0	0	2	0	0	1	0	3	0	4	4	4	0	0	0	0	0	0	4	4	0	0	1	1	4	8	4	0	0	6	0	1	1	4
Potri.T098566.v3.1	14	18	15	9	4	5	0	13	7	59	32	53	2	20	13	4	9	16	29	14	22	6	9	19	2	7	7	12	29	18	25	5	0	18	27	4	2	7	10	6	6	3	0	0	0	34	39	28	5
Potri.018G105400.v3.1	44	4	17	1277	718	1877	854	1023	1817	2	5	1	581	734	965	998	742	1218	15	141	362	281	508	447	610	705	948	0	2	92	345	278	318	671	719	2103	0	369	638	994	708	1204	1739	791	956	6	2	4	1511
Potri.009G130600.v3.1	0	27	7	185	112	190	144	105	94	21	30	23	147	60	157	247	109	171	28	31	48	58	139	120	134	99	182	4	11	8	86	77	65	176	239	137	0	11	15	54	72	69	107	125	118	38	28	39	177
Potri.004G019500.v3.1	0	0	0	0	0	0	29	44	36	0	0	0	0	0	27	30	3	42	0	2	0	0	0	0	0	0	0	0	0	0	0	0	0	0	0	0	0	2	8	259	472	100	269	194	354	0	0	0	18
Potri.008G110900.v3.1	0	0	0	0	0	0	0	0	0	0	0	0	0	1	0	0	0	0	0	1	2	0	0	0	0	0	0	0	0	0	0	0	0	0	0	0	0	0	0	0	0	0	0	0	0	0	0	0	0
Potri.019G074700.v3.1	3	8	3	382	287	233	300	378	179	4	6	9	373	357	281	295	178	275	8	20	26	288	325	225	274	205	220	4	6	3	289	294	267	507	497	318	7	14	17	152	75	106	116	117	221	11	13	10	250
Potri.014G069500.v3.1	0	0	0	0	0	0	0	0	0	0	0	0	0	0	0	4	0	0	0	2	0	0	0	0	0	0	0	0	0	0	0	0	0	0	0	0	0	0	0	0	0	0	0	0	0	0	0	0	0
Potri.015G122950.v3.1	0	0	0	4	0	0	3	0	0	0	0	0	0	0	0	0	5	0	1	2	2	5	3	0	0	0	0	0	0	0	3	3	0	0	2	0	0	0	0	2	0	0	0	0	0	0	0	0	0
Potri.013G140900.v3.1	1	1	1	0	0	0	0	0	0	6	2	5	0	0	0	0	0	0	4	1	1	0	0	0	0	0	0	1	1	1	0	0	0	0	0	0	1	1	3	0	0	0	0	0	0	2	1	1	0
Potri.008G191100.v3.1	0	0	0	0	0	0	9	4	0	0	0	0	0	0	0	0	0	0	0	0	0	0	0	0	0	0	0	0	0	0	0	0	0	0	0	0	0	0	0	0	2	0	0	0	0	0	0	0	7
Potri.006G260874.v3.1	0	0	0	0	0	0	0	0	0	0	0	0	0	0	0	0	0	0	0	0	0	0	0	0	0	0	0	0	0	0	0	0	0	0	0	0	0	0	0	0	0	0	0	0	0	0	0	0	0
Potri.011G133400.v3.1	0	0	0	92	36	28	44	30	24	0	3	0	75	55	73	7	91	138	5	0	2	35	52	21	86	60	93	0	3	0	19	12	22	127	85	52	0	7	21	68	19	39	58	31	36	6	0	4	82
Potri.001G176300.v3.1	0	0	0	0	0	0	0	0	0	0	0	0	0	0	0	0	0	0	0	0	0	0	0	0	0	0	0	0	0	0	0	0	0	0	0	0	0	0	0	0	0	0	0	0	0	0	0	0	0
Potri.003G201600.v3.1	0	0	0	0	0	0	0	0	0	0	0	0	0	0	0	0	0	0	0	0	0	0	0	0	0	0	0	0	0	0	0	0	0	0	0	0	0	0	0	0	0	0	0	0	0	0	0	0	0
Potri.007G067900.v3.1	4	5	0	334	243	274	419	444	254	0	0	8	88	91	162	125	179	157	0	6	12	53	157	80	144	174	94	0	0	0	89	136	122	151	116	80	0	28	58	458	327	407	1212	884	1164	0	21	13	196
Potri.010G184400.v3.1	0	0	0	0	0	0	0	0	0	0	0	0	0	0	0	0	0	0	0	0	0	0	0	0	0	0	0	0	0	0	0	0	0	0	0	0	0	0	0	0	0	0	0	0	0	0	0	0	0
Potri.001G230400.v3.1	0	0	0	5	0	0	0	0	0	0	0	0	0	0	0	0	0	0	0	0	0	0	0	0	0	0	0	0	0	0	0	0	0	0	0	0	0	0	0	0	0	0	0	0	0	0	0	0	0
Potri.010G129466.v3.1	0	0	0	161	142	72	115	178	102	0	0	2	116	78	111	189	133	88	0	23	34	133	133	104	99	148	103	0	0	0	79	76	50	98	59	52	0	7	3	92	64	34	48	103	54	0	0	0	199
Potri.015G133100.v3.1	0	0	0	90	84	81	69	0	0	0	0	0	0	65	0	89	65	0	0	0	0	27	0	0	44	15	0	0	0	0	0	0	0	0	0	0	0	1	0	0	0	62	0	0	0	0	0	0	102
Potri.010G127500.v3.1	96	130	95	5355	3029	3259	3441	3803	2717	12	375	6	2908	3000	3507	3718	2849	3257	17	786	1682	2635	2878	2531	3362	2908	4398	120	9	168	2697	2936	2468	4792	5083	4424	183	902	3567	5643	3607	3278	4810	3190	4452	8	22	2	5444
Potri.001G364301.v3.1	22	30	22	343	244	302	359	417	245	60	91	84	453	333	442	404	308	385	95	31	50	193	344	276	353	274	454	28	63	37	304	333	324	623	619	537	28	34	93	348	251	194	282	206	297	116	96	92	452
Potri.005G189400.v3.1	16	20	18	294	159	146	217	205	117	38	32	33	195	126	262	319	236	159	32	11	39	170	172	209	294	169	322	10	22	13	226	85	139	397	387	278	0	11	27	123	100	153	159	90	97	30	31	20	140
Potri.001G054000.v3.1	0	0	0	0	0	0	0	0	0	0	0	0	0	0	0	0	0	0	0	0	0	0	0	0	3	0	0	0	0	0	0	0	3	0	0	0	0	0	0	0	0	0	0	0	0	0	0	0	0
Potri.T174600.v3.1	0	0	0	0	0	0	0	0	0	0	0	0	0	0	0	0	0	0	0	0	0	0	0	0	0	0	0	0	0	0	0	0	0	0	0	0	0	0	0	0	0	0	0	0	0	0	0	0	0
Potri.T161300.v3.1	0	0	0	0	0	0	0	0	0	0	0	0	0	0	0	0	0	0	0	0	0	0	0	0	0	0	0	0	0	0	0	0	0	0	0	0	0	0	0	0	0	0	0	0	0	0	0	0	0
Potri.004G196100.v3.1	0	0	0	0	0	0	0	0	0	0	0	0	0	0	0	0	0	0	0	0	0	0	0	0	0	0	0	0	0	0	0	0	0	0	0	0	0	0	0	0	0	0	0	0	0	0	0	0	0
Potri.019G091700.v3.1	96	138	103	911	481	698	802	843	334	127	193	161	838	740	1218	1206	661	973	173	300	663	425	965	740	852	460	1279	63	138	96	841	747	700	1423	1612	1225	25	88	104	564	417	385	646	243	637	186	221	175	928
Potri.017G036000.v3.1	6	108	73	978	611	523	604	844	447	220	189	216	560	598	660	630	537	688	341	178	377	443	484	447	705	659	925	96	182	146	784	713	640	819	996	779	163	336	1072	1560	1192	846	1338	933	1361	18	321	17	1496
Potri.008G100700.v3.1	7	9	46	786	464	533	542	770	348	59	5	3	1094	765	993	1567	507	616	4	71	135	683	1049	869	822	609	1176	31	67	56	605	900	536	836	1191	931	79	189	504	2443	1912	1382	1534	685	1485	4	8	3	1101
Potri.003G147100.v3.1	0	1	0	18	17	8	15	7	7	1	0	1	7	4	1	0	19	7	3	3	5	5	6	15	8	23	13	0	0	0	5	15	8	5	2	1	9	12	47	24	41	16	17	16	7	2	7	3	60
Potri.001G404000.v3.1	0	0	0	0	0	0	0	0	0	0	0	0	0	0	0	0	0	0	0	0	0	0	0	0	0	0	0	0	0	0	0	0	0	0	0	0	0	0	2	16	30	0	4	24	7	0	0	0	0
Potri.015G047100.v3.1	139	204	68	2182	1293	1501	1410	1113	678	230	318	312	2695	3163	3268	1913	2332	2519	393	523	971	2040	2771	2575	1550	1031	1735	104	288	223	1423	2750	1527	2034	2123	1343	74	261	697	1811	1170	960	1980	1336	1643	487	327	354	3247
Potri.002G248700.v3.1	247	330	250	650	497	367	604	729	390	489	545	541	1704	899	1074	1302	738	727	262	117	349	766	1033	862	1276	962	1250	235	355	312	856	1026	825	2135	1514	1103	118	169	427	618	298	347	356	334	348	219	208	226	624
Potri.018G133600.v3.1	0	0	0	0	0	0	0	0	0	0	0	0	0	0	0	0	0	0	0	0	0	0	0	0	0	0	0	0	0	0	0	0	0	0	0	0	0	0	0	6	18	0	0	0	8	0	0	0	0
Potri.T125000.v3.1	0	0	0	0	0	0	0	0	0	0	0	0	0	0	0	0	0	0	0	0	0	0	0	0	0	0	0	0	0	0	0	0	0	0	0	0	0	0	0	0	0	0	0	0	0	0	0	0	0
Potri.002G088300.v3.1	1414	1847	1005	1428	1041	1069	1345	2139	1171	2736	3126	3148	1191	906	1262	2776	986	1869	2606	1561	3434	911	1246	1314	1995	1381	2386	818	1375	1079	1558	1430	1172	1848	1293	1048	1344	971	2298	702	411	371	997	650	1006	2418	2412	2403	1205
Potri.003G213000.v3.1	0	0	0	0	0	0	0	0	0	0	0	0	0	0	0	0	0	0	0	0	0	0	0	0	0	0	0	0	0	0	0	0	0	0	0	0	2	0	0	0	0	0	0	0	0	0	0	0	0
Potri.001G010300.v3.1	0	0	0	0	0	0	0	0	0	0	0	0	0	0	0	0	0	0	0	0	0	0	0	0	0	0	0	0	0	0	0	0	0	0	0	0	0	1	0	0	0	0	0	0	0	0	0	0	0
Potri.014G037700.v3.1	0	0	0	0	0	0	4	0	0	0	0	0	0	0	0	0	0	0	0	0	0	0	0	0	0	0	0	0	0	0	0	0	0	0	0	13	0	0	0	0	0	0	0	0	0	0	0	0	0
Potri.019G008700.v3.1	0	0	0	0	0	0	0	0	0	0	0	0	0	0	0	0	0	0	0	0	0	0	0	0	0	0	0	0	0	0	0	0	0	0	0	0	0	0	0	0	0	0	0	0	0	0	0	0	0
Potri.001G466066.v3.1	6	12	3	282	187	148	194	241	123	16	14	23	234	124	180	260	212	144	21	16	51	87	210	147	120	128	158	6	0	14	122	82	116	232	312	160	9	19	28	128	82	93	135	162	127	33	20	21	259
Potri.002G230400.v3.1	0	0	0	0	0	0	0	0	0	0	0	0	0	0	0	0	0	0	0	0	0	0	0	0	0	0	0	0	0	0	0	0	0	0	0	0	0	0	0	0	0	0	0	0	0	0	0	0	0
Potri.006G187600.v3.1	0	0	0	0	0	0	0	0	0	0	0	0	0	0	0	0	0	0	0	0	0	0	0	0	0	0	0	0	0	0	0	0	0	0	0	0	0	0	0	0	0	0	0	0	0	0	0	0	0
Potri.001G104900.v3.1	0	0	0	155	143	161	108	153	110	0	0	0	99	138	136	101	122	133	3	33	107	89	85	128	139	139	218	0	0	0	111	160	126	267	298	327	0	30	54	169	92	147	120	84	137	0	0	6	170
Potri.010G070600.v3.1	0	3	0	159	58	95	104	138	72	15	11	20	97	51	170	228	55	191	24	28	31	81	132	130	119	102	261	8	14	12	240	269	230	213	175	222	0	7	16	47	19	59	64	48	109	10	19	15	163
Potri.006G075300.v3.1	23	17	6	710	420	530	652	667	312	88	7	84	690	640	763	811	568	853	20	69	137	385	719	532	706	442	660	22	48	37	628	617	424	1008	1267	823	0	80	152	499	318	274	483	324	474	112	89	91	695
Potri.004G015800.v3.1	0	0	0	0	0	0	0	0	0	0	0	0	0	0	0	0	0	0	0	0	0	16	0	0	0	0	0	0	0	0	0	0	0	0	0	0	0	0	0	0	0	0	0	0	0	0	0	0	0
Potri.004G225200.v3.1	0	0	0	0	0	0	0	0	0	0	0	0	0	0	0	0	0	0	0	0	0	0	0	0	0	0	0	0	0	0	0	0	0	0	0	0	0	0	0	0	0	0	0	0	0	0	0	0	0
Potri.015G091800.v3.1	9	13	5	1289	932	604	604	1163	644	13	10	12	1240	582	1411	1244	412	637	17	126	254	472	938	473	563	436	754	16	36	28	453	718	316	933	1033	381	65	161	353	1001	689	652	1444	994	786	62	62	56	1924
Potri.003G108400.v3.1	0	0	0	0	36	0	15	46	16	0	0	0	0	4	0	10	11	35	0	4	5	7	0	0	0	0	0	0	0	0	0	0	11	0	17	0	0	0	0	0	26	10	25	27	22	0	0	0	4
Potri.004G175000.v3.1	734	982	747	1705	985	1354	1600	1831	1046	2628	1826	2395	1407	1486	1905	1520	716	1654	973	2260	3761	1012	936	1207	1204	795	1670	538	987	764	1506	1414	1044	1966	2108	1695	363	834	2392	960	705	999	490	406	780	812	1099	954	1130
Potri.004G181501.v3.1	0	0	0	0	0	0	0	0	0	0	0	0	0	0	0	0	0	0	0	0	3	0	0	0	0	0	0	0	0	0	0	0	0	0	0	0	0	0	0	0	0	0	0	0	0	0	0	0	0
Potri.008G110100.v3.1	161	232	132	884	741	542	645	863	573	516	413	508	977	770	601	664	743	690	653	164	301	685	605	629	1055	786	706	156	263	196	836	996	582	1456	1600	1738	98	166	308	430	285	288	527	585	416	606	557	524	910
Potri.004G121700.v3.1	0	0	0	0	0	0	0	0	0	0	0	0	0	0	0	0	0	0	0	0	0	0	0	0	0	0	0	0	0	0	0	0	0	0	0	0	0	0	0	0	0	0	0	0	0	0	0	0	0
Potri.004G148500.v3.1	40	55	27	932	418	713	568	627	307	109	130	118	681	567	740	974	492	696	149	41	132	322	667	565	691	413	864	44	114	78	700	809	535	1049	1091	907	48	65	231	1089	604	663	991	479	958	202	185	189	1250
Potri.002G115100.v3.1	0	0	0	0	0	0	0	0	0	0	0	0	0	0	0	0	0	0	0	0	0	0	0	0	0	0	0	0	0	0	0	0	0	0	0	0	0	0	0	0	0	0	0	0	0	0	0	0	0
Potri.008G166800.v3.1	1476	2017	715	9080	6198	7372	7905	8725	8881	4915	3163	4499	7819	9422	8706	10427	8454	10496	7985	5836	13726	4707	6992	5547	6856	7201	10206	1188	2643	1920	5772	7430	5177	15979	19486	19234	1091	2597	7448	7172	4625	5119	11729	7359	10144	6243	5427	5615	9836
Potri.012G106600.v3.1	142	199	167	925	801	422	704	889	669	353	416	430	1077	927	1083	1371	728	914	221	737	1695	1167	1071	1233	1431	843	926	87	223	147	2291	1824	1241	1880	1535	1204	44	221	412	494	267	275	371	488	322	311	336	315	795
Potri.001G088200.v3.1	187	297	143	2389	1380	1734	1718	1893	1085	561	482	563	1826	1582	1848	1933	1368	2138	667	301	545	1029	1466	1301	1926	1330	2509	173	362	260	1572	2009	1590	2368	3228	2458	268	379	1111	2871	1952	1860	2813	1500	2286	557	509	548	2542
Potri.002G261700.v3.1	0	0	0	12	0	0	10	0	0	7	4	5	8	16	11	17	6	0	0	436	257	40	0	38	20	0	0	0	11	7	35	14	28	35	25	0	0	2	0	0	0	0	0	0	0	0	0	0	0
Potri.011G012501.v3.1	0	0	0	280	360	217	174	221	147	0	0	0	180	220	197	135	230	178	0	4	7	186	181	113	90	181	93	0	0	0	85	75	105	88	233	76	0	0	0	121	67	74	69	119	54	0	0	0	252
Potri.T091000.v3.1	0	0	0	0	0	0	0	0	0	0	0	0	0	0	0	0	0	0	0	1	3	0	0	0	0	0	0	0	0	0	0	0	0	0	0	0	0	1	4	0	0	0	0	0	0	0	0	0	0
Potri.019G084400.v3.1	0	0	0	0	0	0	0	0	0	0	0	0	0	0	0	0	0	0	0	0	1	0	0	2	0	0	0	0	0	0	0	0	8	0	0	0	0	0	0	0	0	0	0	0	0	0	0	0	0
Potri.012G093800.v3.1	147	199	115	3044	803	3172	2516	3106	795	375	322	359	3777	1887	4585	8082	1218	5424	302	411	1051	954	4380	4894	2550	1081	5880	92	156	134	4056	3749	2422	6669	9205	6903	0	86	82	402	191	347	1272	278	1552	385	350	357	2269
Potri.002G214300.v3.1	0	0	0	121	77	76	85	98	37	0	0	0	78	50	31	60	52	72	0	11	18	91	67	69	58	50	57	0	0	0	25	20	42	30	38	25	0	30	60	175	111	78	145	95	190	0	0	0	200
Potri.005G195200.v3.1	0	0	0	0	0	0	0	0	0	0	0	0	0	0	0	0	0	0	0	0	0	0	0	0	0	0	0	0	0	0	0	0	0	0	0	0	0	0	0	0	0	0	0	0	0	0	0	0	0
Potri.018G004500.v3.1	0	0	0	215	0	73	74	120	0	0	0	0	114	118	88	105	97	61	0	26	76	96	95	100	128	100	86	0	0	0	79	65	94	47	109	54	0	36	61	226	109	105	86	130	54	0	0	0	188
Potri.010G183700.v3.1	22	24	15	435	313	312	316	256	167	5	78	91	468	445	350	570	248	310	97	73	138	174	251	233	419	221	376	21	50	33	388	383	122	286	366	275	80	97	235	658	580	256	428	302	358	93	58	69	690
Potri.001G427900.v3.1	0	0	0	0	0	0	0	0	0	0	0	0	0	0	0	0	0	0	0	0	0	0	0	0	0	0	0	0	0	0	0	0	0	0	0	0	0	0	0	0	0	0	0	0	0	0	0	0	0
Potri.005G256650.v3.1	0	0	1	17	7	2	2	5	1	1	0	1	3	0	8	0	0	11	2	4	3	2	5	0	8	5	4	0	2	1	4	16	4	10	10	5	0	4	5	13	17	1	11	10	20	2	5	1	36
Potri.002G246300.v3.1	691	944	717	2090	1321	1183	1410	1594	1146	1369	1379	1457	2805	2085	1451	1285	1584	1401	2002	337	680	1364	1904	1732	1802	1316	1097	407	854	623	2268	2556	1387	2524	2392	2013	618	559	1575	1691	1436	1174	1426	1102	869	2271	1806	1943	1992
Potri.017G086200.v3.1	4	7	7	1157	532	561	1609	1620	655	22	11	18	321	266	512	555	428	533	51	9	16	103	210	122	262	223	677	4	9	8	199	139	250	466	323	173	173	469	1426	3638	1946	4105	2512	1349	3003	47	57	49	1291
Potri.011G009250.v3.1	0	0	0	0	0	0	0	0	0	0	0	0	0	0	0	0	0	0	0	0	0	0	0	0	0	0	0	0	0	0	0	0	0	0	0	0	0	0	0	0	0	0	0	0	0	0	0	0	0
Potri.007G077600.v3.1	0	0	0	0	0	0	6	0	0	0	0	0	0	0	27	0	0	0	0	0	0	0	0	0	0	0	0	0	0	0	0	0	0	7	10	0	0	0	0	34	21	0	5	8	18	0	0	0	24
Potri.001G248900.v3.1	0	0	0	0	0	8	0	0	0	0	0	0	0	0	0	21	0	22	0	0	0	16	0	12	0	20	0	0	0	0	0	31	0	0	0	0	0	0	0	0	0	0	0	0	0	0	0	0	0
Potri.008G090000.v3.1	13	17	11	542	309	330	440	352	223	23	29	28	421	368	496	455	310	477	29	49	125	307	302	201	302	206	353	10	21	20	252	227	218	522	666	678	0	9	19	381	201	309	448	360	493	53	50	54	391
Potri.016G058600.v3.1	0	0	0	0	0	2	7	0	2	0	0	0	0	0	20	0	0	0	0	0	0	0	0	0	0	0	0	0	0	0	0	0	0	0	5	0	0	3	0	0	30	0	0	0	2	0	0	0	18
Potri.003G035000.v3.1	31	34	24	420	274	327	275	320	203	73	73	65	347	278	225	237	312	254	113	93	174	128	283	231	231	244	325	18	47	43	350	446	236	525	524	514	12	70	178	252	160	170	207	141	173	111	63	92	410
Potri.015G012000.v3.1	3	2	3	279	188	240	396	373	226	0	0	2	147	125	247	94	229	199	0	7	19	61	98	75	133	150	135	0	0	0	65	105	92	237	366	258	0	22	38	364	260	260	912	626	615	4	0	8	377
Potri.010G189500.v3.1	15	21	20	923	601	480	592	632	362	0	28	40	424	346	397	343	375	342	2	20	55	397	345	287	446	437	580	0	35	24	473	441	443	324	374	440	0	42	74	395	215	230	383	276	408	86	68	78	883
Potri.007G058600.v3.1	73	95	45	166	96	89	132	168	104	419	276	373	147	91	164	191	151	119	299	39	58	127	198	141	137	140	231	112	147	113	213	124	59	218	366	158	19	8	24	53	24	56	69	29	53	262	201	216	126
Potri.015G074100.v3.1	15	28	585	13847	10841	6278	10172	13542	8573	15	12	7	10121	7996	9256	12251	6347	7269	5	2019	4915	13396	8797	13180	11491	10830	8570	3	318	686	11211	10014	12575	9985	8113	5620	289	908	2206	5270	2247	3326	2992	3474	2999	7	3	5	9363
Potri.T135000.v3.1	0	0	0	0	0	0	0	0	0	0	0	0	0	0	0	0	0	0	0	0	0	0	0	0	0	0	0	0	0	0	0	0	0	0	0	0	0	0	0	0	0	0	0	0	0	0	0	0	0
Potri.016G043500.v3.1	43	57	37	1126	1182	1348	1356	1761	706	31	20	37	1770	838	1583	1859	765	1034	106	269	322	645	812	777	1393	949	1491	46	28	72	603	559	1214	1659	1946	989	159	160	323	1936	1073	1174	1146	789	1108	47	43	45	1477
Potri.002G033000.v3.1	2	0	0	34	133	37	189	57	18	0	0	4	73	10	47	6	295	28	4	9	3	123	98	37	78	7	0	0	0	0	8	0	4	17	0	0	0	0	0	25	0	0	0	0	10	6	2	4	32
Potri.017G006100.v3.1	0	0	0	0	0	0	0	0	0	0	0	0	0	0	0	0	0	0	0	0	0	0	0	0	0	0	0	0	0	0	0	0	0	0	0	0	0	0	0	0	0	0	0	0	0	0	0	0	0
Potri.008G127600.v3.1	38	47	31	2552	1476	1996	1442	2008	1322	263	170	230	1788	2010	2098	7149	1829	2507	176	1389	3085	1551	2817	1860	3725	2170	3781	52	131	83	2588	2829	1829	1810	1924	1805	508	3662	12689	6806	5595	2206	5731	2939	6399	125	239	194	5721
Potri.008G217500.v3.1	0	0	0	0	0	0	0	0	0	0	0	0	0	0	0	0	0	0	0	0	0	0	0	0	0	0	0	0	0	0	0	0	0	0	0	0	0	0	0	0	0	0	0	0	0	0	0	0	0
Potri.013G074800.v3.1	0	0	0	11	22	19	16	8	8	2	0	0	0	3	0	0	0	18	0	0	2	3	0	0	0	3	0	0	0	0	9	7	21	0	0	0	0	3	22	0	9	0	0	0	0	0	0	0	0
Potri.015G009632.v3.1	0	0	0	0	0	0	0	0	0	0	0	0	0	0	0	0	0	0	0	0	0	0	0	0	0	0	0	0	0	0	0	0	0	0	0	0	0	0	0	0	0	0	7	0	0	0	0	0	0
Potri.007G016900.v3.1	28	48	15	810	753	584	707	896	587	103	95	12	446	572	794	1027	616	886	152	115	232	541	865	655	595	622	863	26	64	39	422	408	537	773	1028	801	0	22	27	249	163	185	254	140	239	152	117	128	738
Potri.006G209200.v3.1	0	0	0	107	31	69	48	88	28	0	0	0	82	479	149	279	142	136	44	11	17	0	11	27	253	85	191	0	0	0	48	45	32	122	109	209	0	16	34	65	26	49	108	36	74	37	22	28	296
Potri.009G040500.v3.1	7	11	10	463	444	305	517	583	325	3	5	7	357	342	543	437	443	414	5	344	996	282	316	287	427	396	525	2	2	2	363	252	346	560	887	572	0	100	166	671	354	378	419	275	460	0	0	0	397
Potri.014G148300.v3.1	32	47	30	350	214	225	245	343	165	204	209	192	373	250	317	414	211	396	260	99	225	255	269	397	310	254	387	56	106	79	555	347	299	487	514	450	0	25	36	52	22	55	76	91	55	232	175	185	358
Potri.007G097100.v3.1	73	102	56	4973	1570	2694	3275	2224	1666	25	39	401	2869	1678	3622	2097	1822	3999	73	601	1485	1013	2413	1121	2173	853	2617	104	246	149	1004	1925	1267	3642	3325	2066	615	1078	831	3189	1597	2053	3086	1450	3338	775	20	22	3857
Potri.011G081101.v3.1	0	0	0	181	166	77	66	34	18	0	0	0	0	10	22	22	18	42	0	0	0	28	18	32	26	28	27	0	0	0	0	0	0	0	0	0	0	0	0	99	57	12	28	48	21	6	0	3	302
Potri.005G086600.v3.1	0	0	0	4	6	9	1	6	2	5	0	2	0	4	0	2	1	3	1	2	4	0	0	1	4	5	8	0	2	2	1	8	10	3	2	8	0	3	4	6	6	3	5	6	5	3	4	2	3
Potri.019G004500.v3.1	0	0	0	0	0	0	0	0	0	0	0	0	0	0	0	0	0	0	0	0	0	0	0	0	0	0	0	0	0	0	0	0	0	0	0	0	0	0	0	0	0	0	0	0	0	0	0	0	0
Potri.008G048500.v3.1	0	0	0	0	0	0	0	0	0	0	0	0	0	0	0	0	0	0	0	0	0	0	0	0	0	0	0	0	0	0	0	0	0	0	0	0	0	0	0	0	0	0	0	0	0	0	0	0	0
Potri.018G033300.v3.1	54	81	48	1935	1466	1007	1639	1487	1060	5	145	126	2207	1880	2206	1480	1367	1428	12	332	678	1179	1542	1425	1166	1061	1376	61	4	3	1006	1227	1242	2247	2504	2290	70	393	822	3314	1968	1520	2140	1685	2035	2	3	3	2741
Potri.018G026200.v3.1	12	12	5	169	173	121	100	119	84	37	27	34	123	189	271	102	68	151	0	23	25	136	149	195	139	56	173	0	0	11	63	106	75	59	135	42	0	13	23	97	66	72	78	99	102	45	51	46	170
Potri.012G004500.v3.1	23	32	37	1418	1263	745	792	463	1206	177	144	163	582	321	346	617	303	479	55	99	287	106	526	166	428	379	219	36	117	79	168	142	162	216	195	177	66	104	373	581	250	194	236	298	240	41	29	28	1085
Potri.005G071600.v3.1	4	2	0	308	267	310	341	349	272	4	9	6	276	248	538	413	260	403	17	29	49	198	319	382	350	243	626	0	6	7	367	288	301	371	438	359	8	25	73	299	212	175	290	243	310	16	30	23	359
Potri.003G086150.v3.1	0	0	0	59	42	22	38	47	25	0	0	0	21	22	43	40	23	32	0	1	1	15	23	25	31	18	18	0	0	0	22	16	41	35	22	26	0	0	1	32	32	47	41	34	39	0	0	0	42
Potri.004G115500.v3.1	0	0	0	0	0	0	0	0	0	0	0	0	0	0	0	0	0	0	0	0	0	0	0	0	0	0	0	0	0	0	0	0	0	0	0	0	0	0	0	0	0	0	0	0	0	0	0	0	0
Potri.013G135500.v3.1	3071	4176	3716	5529	3482	2595	4135	6148	3355	5213	4828	5501	10446	10173	9586	8656	4862	7222	3357	2870	6661	7255	7904	7044	9317	5347	7614	1783	3393	2507	11575	13167	7659	15341	13372	12917	178	527	970	1275	669	654	1407	1203	1457	3672	3674	3465	4279
Potri.013G154400.v3.1	0	0	0	0	0	0	0	0	4	0	0	0	0	0	0	0	0	0	0	0	0	0	0	0	15	60	0	0	3	0	0	0	0	0	0	0	0	6	7	311	119	17	84	143	439	0	0	5	115
Potri.007G085800.v3.1	2077	2919	1960	4757	2785	3518	3690	1768	2155	2628	2765	219	4926	3929	4290	7439	906	4917	4012	2390	6537	1629	4821	2088	5597	2997	9210	95	79	85	4603	5320	1093	14939	13181	12515	89	2958	5643	2900	2011	1880	3046	1406	1019	4220	4917	4448	5000
Potri.014G127350.v3.1	0	0	0	0	0	0	0	0	0	0	0	0	0	0	0	0	0	0	0	0	0	0	0	0	0	0	0	0	0	0	0	0	0	0	0	0	0	0	0	0	0	0	0	0	0	0	0	0	5
Potri.019G133300.v3.1	0	0	0	0	0	0	0	0	0	0	0	0	0	0	0	0	4	0	0	0	0	0	0	0	0	0	0	0	0	0	0	0	0	0	0	0	0	0	0	0	0	0	0	0	0	0	0	0	0
Potri.009G150100.v3.1	21	17	0	1270	619	962	919	996	545	33	25	31	894	1055	1314	1146	784	1344	61	55	94	481	750	682	789	619	833	18	37	19	808	741	525	1321	1671	1308	22	66	150	1407	813	1058	1445	818	1281	62	74	60	1276
Potri.005G038500.v3.1	0	0	0	0	0	0	0	0	0	0	0	0	0	0	0	0	0	0	0	0	0	0	0	0	0	0	0	0	0	0	0	0	0	0	0	0	0	0	0	0	0	0	0	0	0	0	0	0	0
Potri.002G227800.v3.1	0	0	0	0	0	0	0	0	0	0	0	0	0	0	0	0	0	0	0	0	0	0	0	0	0	0	0	0	0	0	0	0	0	0	0	0	0	0	0	0	0	0	0	0	0	0	0	0	0
Potri.001G224400.v3.1	14	18	18	173	180	121	92	125	89	26	29	35	91	75	96	97	125	76	64	20	44	106	133	117	96	137	124	14	24	18	123	120	96	149	184	96	58	56	163	229	147	149	162	284	175	51	41	42	184
Potri.001G094800.v3.1	1	2	0	86	64	86	70	188	50	8	4	9	45	30	12	87	77	28	3	10	32	96	91	84	32	33	12	0	0	0	47	58	26	5	29	9	2	4	3	7	0	9	21	12	26	2	2	2	35
Potri.007G142500.v3.1	0	0	0	0	0	0	0	0	0	0	0	0	0	4	9	0	0	0	0	0	0	0	0	0	0	0	0	0	0	0	0	0	0	0	0	0	0	0	2	0	0	0	0	0	0	0	0	0	0
Potri.012G113400.v3.1	0	0	0	71	42	30	45	36	24	0	2	5	68	98	38	50	52	74	3	0	13	0	31	5	42	24	53	0	0	0	24	39	25	79	49	18	0	0	0	55	60	28	42	19	24	9	4	6	76
Potri.016G114300.v3.1	0	1	3	160	125	162	152	166	148	1	1	1	93	329	605	210	82	239	0	285	583	218	251	449	294	146	204	1	1	0	419	490	452	23	30	79	0	3	4	43	26	11	16	21	33	0	1	1	88
Potri.003G136900.v3.1	0	0	0	0	0	0	0	0	0	0	0	0	0	0	0	0	0	0	0	0	0	0	0	0	0	0	0	0	0	0	0	0	0	0	0	0	0	0	0	0	0	0	0	0	0	0	0	0	0
Potri.018G115800.v3.1	0	0	0	0	0	0	0	0	0	0	0	0	0	0	0	0	0	0	0	0	0	0	0	0	0	0	0	0	0	0	0	0	0	0	0	0	0	0	0	0	0	0	0	0	0	0	0	0	0
Potri.004G209200.v3.1	4	2	0	5	7	0	34	4	2	26	14	22	0	0	0	21	0	0	0	4	9	6	0	0	0	3	0	4	8	4	0	0	3	3	7	7	0	5	12	18	17	3	13	3	0	1	0	2	1
Potri.002G139700.v3.1	358	473	174	5182	3526	4048	3700	4557	2622	747	510	666	3661	3299	5127	5625	3327	5261	1190	689	1335	2503	3792	2848	3872	2919	6108	204	439	321	3995	3269	3245	5274	5554	4991	503	553	949	6211	4414	4093	5247	2953	5172	1052	1106	981	6301
Potri.018G014900.v3.1	4	0	0	25	10	7	22	30	0	14	0	10	161	146	22	14	402	0	0	20	9	228	54	106	61	81	58	0	0	0	25	17	12	50	34	93	0	0	0	0	0	18	0	0	0	0	0	0	10
Potri.T079400.v3.1	54	74	14	1019	492	752	701	705	584	272	205	263	710	745	873	1165	464	840	474	112	216	345	597	405	550	461	746	51	164	106	608	588	366	907	825	695	191	192	297	746	435	373	780	509	796	336	223	255	808
Potri.010G054800.v3.1	77	126	49	547	297	329	355	475	305	84	136	107	559	414	555	775	308	549	119	436	765	285	534	417	458	379	475	24	61	42	569	355	391	784	726	665	16	192	409	332	188	211	362	172	329	129	129	115	468
Potri.007G129600.v3.1	25	35	23	357	223	259	210	351	198	0	73	97	459	379	405	274	245	348	191	15	36	307	447	364	295	227	365	28	57	40	298	301	165	422	573	535	0	4	5	198	75	141	221	132	163	76	56	55	215
Potri.T113500.v3.1	18	22	11	2221	1673	2794	2231	3068	2130	66	45	59	1869	2568	4633	2974	2418	5414	186	52	88	1377	2179	1778	1991	2175	5929	29	66	48	1355	1502	2011	4721	6212	3939	31	96	157	3458	2046	2718	5675	3234	5178	141	124	125	4495
Potri.001G395900.v3.1	1	1	0	0	0	0	0	0	0	0	0	0	7	0	0	0	0	9	0	10	32	0	0	0	0	0	11	0	0	0	0	0	2	0	0	0	0	2	1	0	0	3	0	0	0	0	0	0	0
Potri.T070900.v3.1	0	0	0	0	0	0	0	0	0	0	0	0	0	0	0	0	0	0	0	0	0	0	0	0	0	0	0	0	0	0	0	0	0	0	0	0	0	0	0	0	0	0	0	0	0	0	0	0	0
Potri.013G140980.v3.1	1	0	0	17	35	0	6	15	13	128	38	108	12	5	5	3	24	3	32	18	7	33	5	6	7	7	5	5	9	10	3	9	4	8	5	0	109	2	15	4	9	0	6	11	3	7	13	8	12
Potri.019G012900.v3.1	0	1	0	0	0	0	0	0	3	0	0	1	0	0	0	0	0	0	0	1	1	3	0	0	0	0	0	0	0	0	0	3	0	11	0	7	2	0	1	0	0	1	0	3	0	1	0	1	5
Potri.014G098000.v3.1	0	0	0	0	0	0	0	0	0	0	0	0	0	0	0	0	0	0	0	0	0	0	0	0	0	0	0	0	0	0	0	0	0	0	0	0	0	0	0	17	0	3	0	0	0	0	0	0	0
Potri.002G171900.v3.1	4	5	2	341	210	177	247	213	136	5	11	10	241	193	189	165	250	260	8	34	51	205	205	165	151	158	193	0	4	7	91	177	119	222	286	171	0	27	77	327	179	176	248	190	239	17	13	12	252
Potri.008G157800.v3.1	0	0	0	3664	1813	2122	2295	3068	1251	271	2634	1443	4014	633	936	2600	919	1113	2194	1495	3362	1236	2445	1646	3346	2127	4458	156	432	301	2860	2560	1568	1997	2650	2577	1080	8329	24248	2348	1305	1585	4506	1643	3429	9760	2487	5788	2661
Potri.007G044800.v3.1	41	56	8	257	80	187	140	217	221	155	35	127	185	726	258	603	285	84	58	170	398	30	61	17	1076	202	557	19	28	25	249	358	104	93	128	181	136	764	938	867	606	528	570	409	539	49	70	55	1215
Potri.001G322401.v3.1	0	0	0	0	0	0	0	0	0	0	0	0	0	5	0	0	0	9	0	0	2	0	14	0	0	0	0	0	0	0	0	0	0	0	0	0	0	0	0	0	6	9	0	0	0	0	0	0	0
Potri.T036400.v3.1	0	0	0	0	0	0	0	0	0	0	0	0	0	0	0	0	0	0	0	0	0	0	0	0	0	0	0	0	0	0	0	0	0	0	0	0	0	0	0	0	0	0	0	0	0	0	0	0	0
Potri.007G016100.v3.1	5	7	3	3582	2262	2608	1998	2740	1479	36	43	41	1637	1675	2186	2244	1516	2078	132	195	320	1309	1661	1627	2211	1707	2742	12	37	29	1881	1835	1655	1982	2390	1914	132	243	633	4947	3518	3156	3753	2313	3780	86	98	27	4014
Potri.009G116700.v3.1	0	0	0	29	30	17	19	12	22	0	0	1	29	19	20	25	16	12	0	16	26	38	8	11	14	0	13	2	1	1	21	4	21	9	11	25	0	3	4	19	20	19	12	6	22	0	0	0	3
Potri.014G065200.v3.1	0	0	0	0	5	0	0	0	0	0	0	0	0	0	0	0	0	0	0	3	0	0	0	0	0	0	0	0	0	0	0	12	0	0	0	0	0	1	6	5	0	0	0	8	0	0	0	3	15
Potri.019G052400.v3.1	54	80	73	444	307	283	322	463	302	0	93	81	258	315	364	480	298	322	0	196	360	293	236	317	381	282	444	23	58	43	279	328	282	494	462	347	61	189	515	419	305	408	406	279	335	101	133	112	368
Potri.T083200.v3.1	0	0	0	0	0	0	0	0	0	0	0	0	0	0	0	0	0	0	0	0	0	0	0	0	0	0	0	0	0	0	0	0	0	0	0	0	0	0	0	0	0	0	0	0	0	0	0	0	0
Potri.007G020800.v3.1	24	17	14	760	447	502	518	557	498	81	73	96	1328	836	1404	794	723	762	190	128	253	793	819	726	536	355	521	38	57	45	493	283	302	758	1034	1159	27	66	120	883	418	1006	416	349	306	143	44	75	532
Potri.011G165600.v3.1	0	0	0	124	90	129	108	105	37	0	0	0	80	56	119	172	121	105	0	0	4	64	128	75	65	54	166	0	0	0	111	100	88	95	94	56	0	4	0	207	122	109	197	85	206	0	0	0	308
Potri.019G071700.v3.1	71	93	65	1478	901	982	1250	1240	791	50	103	70	1697	1209	1707	1628	983	1674	115	160	310	1025	1535	1341	1079	987	1678	29	80	44	944	1124	1044	2991	3703	3987	20	91	151	1487	929	961	1568	955	1359	132	91	112	1440
Potri.015G098300.v3.1	0	0	0	0	0	6	0	0	0	0	0	0	0	0	0	0	0	0	0	0	2	0	0	0	0	0	0	0	0	0	0	1	0	0	2	0	0	0	0	1	2	0	2	0	0	0	0	0	0
Potri.017G017000.v3.1	51	63	30	169	83	108	87	97	50	288	179	264	219	109	140	259	100	158	193	78	181	56	194	119	132	78	154	62	90	90	106	91	53	240	280	167	20	35	85	96	77	68	101	47	85	219	153	185	120
Potri.018G027001.v3.1	0	0	0	28	10	21	28	5	11	0	0	0	18	0	28	36	22	20	4	0	2	27	13	43	0	20	26	0	0	0	0	28	14	19	7	0	0	0	0	0	0	0	0	0	0	0	0	2	4
Potri.004G026000.v3.1	0	0	0	0	0	0	12	0	0	0	0	0	0	0	0	0	6	0	0	0	0	0	0	0	0	0	0	0	0	0	0	0	0	0	0	0	0	0	0	0	0	0	29	0	0	0	0	0	0
Potri.010G096200.v3.1	0	0	0	0	0	0	0	0	0	0	0	0	0	0	0	0	0	0	0	0	0	0	0	0	0	0	0	0	0	0	0	0	0	0	0	0	0	0	0	0	0	0	0	0	0	0	0	0	0
Potri.002G166800.v3.1	3321	4393	2596	7406	4337	6166	6533	7925	4177	9893	9137	10091	12847	9024	13074	14725	5258	9605	6525	3349	7825	5793	11663	10549	13847	5897	15446	3022	5661	4388	14821	14281	9670	17195	16828	14947	1085	1257	3575	3191	1715	1395	5098	2523	3773	6279	6653	6055	6804
Potri.008G049200.v3.1	0	0	0	0	0	0	0	0	0	0	0	0	0	0	0	0	0	0	0	0	0	0	0	0	0	0	0	0	0	0	0	0	0	0	0	0	0	0	0	0	0	0	0	0	0	0	0	0	0
Potri.005G005400.v3.1	1057	1473	761	10729	6124	6192	8415	9558	5430	2090	2401	2582	8196	7029	8972	8450	8069	8212	2884	2948	6427	7815	8941	8438	7188	6521	7035	622	1372	983	5454	6888	6153	5619	7119	7200	535	1471	3636	7061	3939	4444	4995	3454	4506	2739	2734	2474	6916
Potri.014G034100.v3.1	15	32	10	2202	1419	1282	1465	1666	1241	35	25	0	1007	833	1299	1587	866	1294	52	35	88	610	1210	921	1015	1096	1355	0	0	0	1045	955	985	1113	1030	1029	38	62	88	3025	1957	1637	2021	1343	2377	42	29	36	2123
Potri.019G066100.v3.1	0	0	0	0	0	0	0	0	0	0	0	0	0	0	0	0	0	0	0	2	2	0	0	0	0	0	0	0	0	0	0	0	0	0	0	0	0	0	0	0	0	0	0	0	0	0	0	0	0
Potri.009G102100.v3.1	0	0	0	0	0	0	0	0	0	0	0	0	0	0	0	0	0	0	0	0	0	0	0	0	0	0	0	0	0	0	0	0	0	0	0	0	0	0	0	0	0	0	0	0	0	0	0	0	0
Potri.006G234500.v3.1	13	20	5	2594	2200	1856	2246	2850	1838	55	66	80	2225	1970	2517	2126	2442	2274	136	212	396	1717	1960	1719	2002	2053	2092	14	51	41	1531	1392	1843	2488	2830	2361	33	184	256	4802	2799	2983	2771	2658	2597	2	11	9	3380
Potri.008G141000.v3.1	57	71	15	114	73	77	158	151	80	83	54	78	142	62	57	16	38	55	52	328	480	136	76	86	64	65	42	36	62	41	88	163	75	130	56	63	64	561	1241	234	123	497	224	338	257	86	106	96	184
Potri.005G141400.v3.1	6	5	0	80	18	34	84	40	34	14	11	14	98	40	46	60	82	55	9	24	66	59	31	35	15	54	26	7	13	9	40	35	13	123	72	75	0	12	38	119	46	51	103	74	50	0	14	8	126
Potri.001G148200.v3.1	0	0	0	263	209	180	201	148	63	0	0	0	197	157	191	137	141	201	0	7	14	91	227	73	170	60	91	0	0	0	151	218	76	182	151	97	0	15	28	164	118	126	258	116	180	0	3	0	311
Potri.019G110000.v3.1	0	0	0	18	11	0	3	0	5	2	0	0	7	0	4	0	6	3	3	0	10	0	27	4	0	0	21	0	0	0	0	16	7	11	6	0	0	0	11	28	8	0	3	14	6	0	0	0	19
Potri.002G077500.v3.1	0	0	0	572	454	321	419	455	212	17	0	0	187	137	143	279	237	342	0	32	101	104	172	113	180	234	249	0	0	21	137	127	155	154	155	131	0	54	152	995	646	474	654	429	552	64	0	0	732
Potri.005G111500.v3.1	2	0	1	16	30	4	16	50	12	4	7	8	22	30	34	8	12	20	4	9	14	29	41	23	14	10	47	2	3	5	48	30	30	26	11	5	0	2	3	6	6	0	2	5	9	2	5	2	18
Potri.011G063300.v3.1	21	26	12	164	88	126	162	243	222	27	43	33	191	146	229	243	172	232	63	43	69	118	72	133	157	164	218	13	40	19	159	222	112	247	286	200	0	24	46	213	120	151	190	216	190	62	31	46	183
Potri.011G132300.v3.1	0	0	0	0	0	0	0	0	0	0	0	0	0	0	0	0	0	0	0	0	0	0	0	0	0	0	0	0	0	0	0	0	0	0	0	0	0	0	0	0	0	0	0	0	0	0	0	0	0
Potri.002G106300.v3.1	334	464	372	3513	2138	1827	2499	2887	1312	663	1328	1010	2124	1402	1777	2137	1509	2139	578	401	838	3686	2460	3567	1857	1472	1965	238	370	284	1976	1925	2181	860	985	823	225	393	1393	2287	1766	1275	1219	1051	1342	618	373	465	1904
Potri.006G175300.v3.1	189	278	172	3982	2043	3051	3163	3793	2439	221	457	350	3009	2604	3349	5078	1929	4081	310	783	1451	2096	3049	3818	4049	2416	5442	131	249	176	3699	3576	3701	4132	3213	3104	52	752	1490	2767	1739	2005	2526	1428	3327	607	672	598	4412
Potri.002G063100.v3.1	22	39	25	67	28	57	47	53	23	78	68	70	180	89	97	138	34	97	70	27	75	42	117	62	67	21	143	22	47	36	69	47	59	230	292	269	0	3	10	6	16	20	21	0	32	66	48	41	28
Potri.007G069600.v3.1	218	268	71	3209	1721	2476	2229	2731	1943	111	108	115	2960	3481	3779	2223	2352	3502	214	264	536	1499	2242	1251	1947	2041	2759	25	75	49	2119	2741	2075	5257	6102	5793	0	77	114	998	649	522	1228	750	883	219	350	276	2182
Potri.005G137900.v3.1	2	7	3	469	257	195	255	291	149	8	2	11	193	180	234	226	213	150	11	9	9	167	172	217	186	168	159	0	0	0	123	153	156	297	278	138	5	9	29	209	125	142	195	178	179	0	2	2	427
Potri.005G241800.v3.1	0	0	0	14	12	7	12	37	18	2	0	0	20	10	15	51	15	26	1	44	62	15	39	32	0	11	14	0	4	0	12	25	19	4	41	8	0	2	2	6	0	6	6	11	0	0	0	0	4
Potri.018G077100.v3.1	1	1	1	0	0	2	0	0	0	1	2	1	0	0	0	0	0	0	1	4	6	0	0	0	0	0	0	1	1	1	0	0	0	0	0	0	1	0	1	0	0	0	0	0	0	1	1	1	0
Potri.007G050200.v3.1	70	95	21	396	293	263	383	425	158	96	152	131	414	401	433	586	223	408	70	181	359	392	502	586	457	251	475	39	57	49	120	469	331	602	89	523	14	79	187	193	100	114	187	102	172	103	78	79	316
Potri.019G127700.v3.1	1	1	1	0	0	0	0	0	0	0	1	1	0	0	0	0	1	0	0	5	11	0	0	0	0	1	0	0	0	1	0	0	1	0	1	0	0	2	6	0	0	0	0	0	0	0	0	0	0
Potri.016G056500.v3.1	21	34	20	2721	1661	2626	2944	3047	2759	80	89	92	1280	1666	2122	760	1804	3442	513	59	98	594	1002	676	1243	883	1182	34	99	61	239	445	298	657	1246	1055	0	147	407	3162	2460	1879	3327	2367	3169	310	138	239	2227
Potri.007G036800.v3.1	284	355	165	2114	875	1393	1598	1639	776	956	763	930	1901	1474	3051	3974	1075	2077	810	345	696	1290	2175	2533	1693	930	2877	309	479	371	2313	1904	1901	2166	1806	1358	43	84	164	302	168	240	613	279	551	729	608	645	1587
Potri.008G157000.v3.1	11	19	10	523	211	247	399	277	83	30	53	40	366	315	375	411	412	298	23	93	273	556	705	472	469	354	680	12	37	26	416	415	491	341	261	242	0	5	13	84	46	81	60	17	14	21	16	22	245
Potri.012G144400.v3.1	10	19	7	1492	1066	1187	1415	1699	988	6	48	8	1057	952	1175	1201	1152	1465	9	166	314	851	1137	935	1240	944	1638	0	33	3	893	671	1004	1553	1661	1426	28	151	410	1870	1317	1153	1770	1021	1126	105	53	62	2083
Potri.T116100.v3.1	0	1	1	19	36	7	8	10	4	11	6	9	10	20	14	6	16	8	38	5	10	9	5	6	14	18	8	2	5	4	7	3	6	12	31	11	4	1	4	25	33	24	7	24	13	12	9	11	33
Potri.001G257700.v3.1	10	12	7	134	129	129	164	111	41	8	15	15	101	55	92	152	139	141	5	5	11	66	122	35	96	79	49	3	3	2	36	60	48	81	47	71	11	4	20	130	60	78	102	85	66	7	17	14	156
Potri.013G007100.v3.1	8	14	8	658	538	468	498	466	452	0	13	15	455	374	381	416	453	316	0	54	108	311	376	363	486	360	507	0	0	0	333	345	391	528	535	621	0	42	92	364	169	235	371	382	432	42	28	48	551
Potri.006G072900.v3.1	52	81	19	5564	4726	4040	4517	4039	3090	461	226	385	5694	4297	6539	6479	4207	6588	669	764	1086	3887	4866	4302	4128	3951	4294	72	20	12	3852	3210	3804	3853	4235	3201	319	244	314	6938	5235	3465	3102	2353	2727	15	222	264	6008
Potri.018G053680.v3.1	0	0	0	123	62	49	97	103	16	0	0	0	121	45	117	173	89	153	0	0	0	122	168	220	104	115	133	0	0	0	212	176	224	55	64	81	0	0	0	16	13	0	15	5	9	0	0	0	45
Potri.002G215600.v3.1	12	13	7	1510	996	1470	1349	1739	683	38	44	43	935	870	1410	1347	692	1982	102	35	77	497	904	848	1217	787	2080	21	25	21	1114	937	947	1658	1968	1613	0	109	213	2168	1657	1368	2537	1019	2804	68	40	60	2338
Potri.006G147400.v3.1	25	35	11	697	368	625	556	772	336	131	82	124	643	463	739	996	442	991	196	82	187	234	834	437	786	368	1154	29	72	47	532	676	372	1048	1005	776	113	140	273	781	576	402	989	472	1023	132	114	123	872
Potri.018G029500.v3.1	12	14	11	427	302	397	379	528	382	22	58	38	182	47	78	284	92	42	163	77	140	64	256	88	111	151	56	9	24	17	124	48	85	88	96	78	109	150	312	283	251	200	295	207	194	118	54	63	142
Potri.010G251300.v3.1	12	13	0	652	483	437	480	488	307	46	32	42	464	328	392	634	490	372	35	84	161	391	417	427	555	513	507	11	22	18	434	308	304	446	545	454	0	110	201	532	352	274	369	373	389	46	33	43	671
Potri.002G220400.v3.1	494	648	961	33288	12213	23901	28721	41818	13824	225	643	435	39230	29102	45316	72538	18646	38004	515	6922	16985	21753	54628	48947	43394	19477	63414	252	1845	1050	57473	59516	43875	46359	42661	37208	0	2606	4685	8729	4938	4719	9883	3512	10618	3533	2260	2792	26185
Potri.019G083000.v3.1	0	0	0	80	64	72	100	150	127	2	0	0	234	95	182	147	84	106	120	31	101	92	99	60	101	70	141	0	0	0	56	64	107	108	99	134	0	55	109	485	256	258	267	157	212	53	0	54	132
Potri.002G202500.v3.1	0	0	0	0	0	20	22	29	12	19	0	12	0	17	42	46	14	17	0	125	257	120	57	123	14	0	0	0	0	0	75	88	109	36	65	43	0	0	0	0	0	0	5	11	0	0	0	0	0
Potri.002G134400.v3.1	25	38	13	1415	1007	809	808	865	880	111	80	87	831	974	986	640	1090	795	98	61	117	926	782	655	648	665	777	14	50	33	665	570	653	871	867	680	0	48	87	1014	563	585	1013	1022	832	95	97	79	1131
Potri.001G289700.v3.1	59	82	61	1089	694	547	621	577	633	405	503	597	2753	1581	2331	1790	601	1122	886	130	307	2585	3178	4682	808	666	828	98	154	102	2165	1579	571	752	804	1088	0	41	98	290	163	143	180	177	339	703	119	418	1792
Potri.005G066300.v3.1	0	0	0	1091	544	620	795	999	393	0	0	0	579	372	878	1001	396	540	0	66	186	514	695	847	665	459	784	0	0	0	644	315	694	559	734	457	0	52	60	555	346	320	439	320	528	0	0	0	1135
Potri.001G395200.v3.1	0	0	0	0	0	0	0	0	0	0	0	0	0	0	0	0	0	0	0	0	0	0	0	0	0	0	0	0	0	0	0	0	0	0	0	0	0	0	0	0	0	0	0	0	0	0	0	1	0
Potri.001G456000.v3.1	0	0	0	399	335	205	311	538	179	0	0	0	442	487	339	336	199	255	15	2	6	193	277	154	299	289	279	0	0	0	464	337	200	362	246	139	0	5	9	221	216	167	66	59	120	0	0	0	820
Potri.017G116600.v3.1	99	142	83	902	363	607	686	1031	477	143	240	187	950	472	787	1929	434	879	225	438	933	643	1222	806	834	568	806	42	81	45	620	706	475	770	884	773	0	23	42	59	20	45	81	42	55	213	155	192	321
Potri.009G133100.v3.1	0	0	0	0	0	0	34	0	0	0	0	0	0	0	0	0	141	0	0	5	11	16	0	0	0	0	0	0	0	0	0	0	0	0	0	0	0	0	0	0	0	0	0	0	0	0	0	0	0
Potri.009G122800.v3.1	16	20	18	129	79	69	122	168	133	23	17	16	72	71	80	79	113	77	36	2	0	85	101	93	110	106	63	3	15	9	121	95	133	92	113	112	0	21	42	270	125	82	183	196	196	11	27	16	104
Potri.002G187500.v3.1	35	43	23	2710	2243	1632	3004	2785	1670	116	68	102	1807	1869	2964	1751	2071	1934	68	821	1246	2060	1926	1687	1439	1461	1701	29	65	41	1857	1586	1895	2300	2621	1823	99	383	783	6382	3678	3339	4954	3280	4223	86	48	63	3381
Potri.001G068900.v3.1	61	86	42	984	709	784	1109	1199	707	356	164	291	1006	765	1269	1062	705	1235	673	118	234	587	942	747	732	752	1158	80	148	111	470	581	688	1304	1697	1475	80	115	271	1166	600	980	1356	558	1174	283	202	237	1120
Potri.009G053300.v3.1	1865	2630	1934	6614	4099	4321	5505	7553	3548	22	4938	4298	6182	3563	5393	9741	3409	7036	103	3087	5637	6635	9561	7721	9826	5390	7779	33	1397	38	8511	5715	6440	3862	3261	2375	13	692	2001	1750	1065	737	1497	963	1219	1784	2301	1919	4672
Potri.006G017800.v3.1	0	0	0	0	0	0	0	0	0	0	0	0	0	0	0	0	0	0	0	0	0	0	0	0	0	0	0	0	0	0	0	0	0	0	0	0	0	0	0	0	0	0	0	0	0	0	0	0	0
Potri.013G104900.v3.1	0	0	0	0	0	0	0	0	0	0	0	0	0	0	0	0	0	0	0	0	0	0	0	0	0	0	0	0	0	0	0	0	0	0	0	0	0	0	0	0	0	0	0	0	0	0	0	0	0
Potri.019G004100.v3.1	0	0	0	9	0	0	12	25	26	0	3	0	0	0	0	25	10	5	0	47	79	5	27	0	15	17	0	0	0	0	38	16	26	12	39	73	0	0	0	0	0	0	0	0	0	0	0	0	0
Potri.015G101900.v3.1	40	65	56	1040	559	740	685	920	528	105	119	141	516	534	728	755	365	533	174	267	576	455	500	474	629	475	692	45	91	63	679	700	627	945	1081	894	80	397	1194	1037	750	700	912	622	796	156	161	132	795
Potri.001G043200.v3.1	23	28	8	524	323	324	303	412	196	99	64	7	502	385	394	525	307	447	178	75	111	285	335	395	440	322	504	21	0	40	426	458	381	605	745	534	0	32	51	553	366	199	505	445	618	140	101	106	716
Potri.011G066900.v3.1	12	12	12	254	126	185	275	316	173	66	64	75	738	719	1288	566	293	339	31	233	752	395	553	1145	299	191	348	7	17	16	518	367	321	695	533	760	0	2	0	12	12	20	8	6	19	19	17	25	53
Potri.015G088600.v3.1	0	0	0	0	0	0	0	0	0	0	0	0	0	0	0	0	0	0	0	0	0	0	0	0	0	0	0	0	0	0	0	0	0	0	0	0	0	0	0	0	0	0	0	0	0	0	0	0	0
Potri.008G172500.v3.1	0	0	0	0	0	0	0	0	0	0	0	0	0	0	0	0	0	0	0	0	0	14	0	9	0	0	0	0	0	0	0	0	0	0	0	0	0	0	1	9	7	0	8	0	0	0	0	0	0
Potri.008G024400.v3.1	0	0	0	0	0	0	0	0	0	0	0	0	0	0	0	11	0	0	0	0	0	0	0	0	0	13	0	0	0	0	0	0	0	0	0	0	0	0	0	3	15	0	7	0	0	0	0	0	0
Potri.008G089301.v3.1	0	0	0	0	0	0	0	0	0	0	0	0	0	0	0	0	0	0	0	0	0	0	0	0	0	0	0	0	0	0	0	0	0	0	0	0	0	0	0	0	0	0	0	0	0	0	0	0	0
Potri.006G179900.v3.1	0	0	0	0	0	0	0	0	0	0	0	0	0	0	0	0	0	0	0	0	0	0	0	0	0	0	0	0	0	0	0	0	0	0	0	0	0	0	0	0	0	0	0	0	0	0	0	0	0
Potri.T132700.v3.1	0	0	0	0	3	13	18	0	7	0	0	0	0	5	6	0	0	12	0	0	0	5	0	0	0	0	0	0	0	0	0	0	0	0	27	0	0	0	0	21	30	13	27	11	5	0	0	0	27
Potri.005G133800.v3.1	49	68	48	3341	1688	2194	2151	2322	3554	177	157	183	1488	1500	1566	940	1500	1498	472	95	189	706	741	719	1282	1017	1191	66	223	138	618	679	492	1260	1749	1820	549	614	1761	7075	6737	4024	7991	5200	5710	501	394	413	9323
Potri.004G034200.v3.1	9	10	8	379	172	248	340	402	219	19	24	27	298	216	396	742	303	494	17	42	120	271	400	286	242	313	457	5	14	5	465	301	194	581	541	435	0	21	33	88	47	66	273	129	198	30	46	33	271
Potri.013G096300.v3.1	11	13	8	72	29	61	46	104	34	5	10	9	45	44	45	64	39	44	5	14	31	18	72	40	50	30	47	2	4	4	69	83	74	52	51	52	3	18	26	43	17	17	44	16	45	15	12	11	32
Potri.009G150800.v3.1	0	0	0	0	0	0	0	0	0	0	0	0	0	0	0	0	0	0	0	0	0	0	0	0	0	0	0	0	0	0	0	0	0	0	0	0	0	0	0	0	0	0	0	0	0	0	0	0	0
Potri.019G081900.v3.1	0	0	0	0	0	0	0	0	0	0	0	0	0	0	0	0	0	0	0	0	0	0	0	0	0	0	0	0	0	0	0	0	0	0	0	0	0	0	0	0	0	0	0	0	0	0	0	0	0
Potri.012G058501.v3.1	0	0	0	0	2	0	0	0	0	0	0	0	0	0	0	0	0	0	0	0	0	0	0	0	0	0	0	0	0	0	0	0	0	0	0	0	0	0	0	0	0	0	0	0	0	0	0	0	0
Potri.017G094400.v3.1	42	55	38	1283	1207	1216	1289	1544	747	67	99	80	1128	1045	1621	1415	1015	1332	109	175	322	887	1186	1007	1104	817	1186	36	65	55	687	666	759	1108	1187	959	40	81	184	1526	909	834	1430	831	1429	96	73	78	1691
Potri.015G094100.v3.1	22	34	28	1033	707	930	916	1045	720	42	66	54	1376	1142	1516	1369	977	1274	141	66	116	913	1005	953	1137	709	1386	0	70	46	1127	1216	1044	2247	2494	1342	0	30	89	1358	1046	1232	1140	550	1254	128	73	104	1145
Potri.008G115200.v3.1	3	3	0	0	0	0	7	0	0	0	13	16	0	22	26	18	10	0	0	3	6	8	62	85	0	0	27	0	5	4	37	81	68	76	30	60	0	0	0	0	0	0	0	0	0	0	0	0	0
Potri.002G084000.v3.1	0	0	0	0	0	0	0	0	0	0	0	0	0	0	0	0	0	0	0	0	0	0	0	0	0	0	0	0	0	0	0	0	0	0	0	0	0	0	2	0	0	0	0	0	0	0	0	0	0
Potri.002G037100.v3.1	2	3	2	61	55	16	42	6	12	8	3	9	40	20	11	21	48	12	7	4	6	28	60	17	20	6	27	4	4	2	20	14	10	22	24	9	4	5	4	91	48	13	6	8	24	15	3	7	124
Potri.005G030100.v3.1	0	0	0	0	0	0	0	0	0	0	0	0	0	0	0	0	0	0	0	0	0	0	0	0	0	0	0	0	0	0	0	0	0	0	0	0	0	0	0	0	0	0	0	0	0	0	0	0	0
Potri.016G059000.v3.1	0	0	0	213	68	195	254	356	146	0	0	0	91	106	260	181	388	452	0	2	0	50	156	61	133	57	252	0	0	0	34	37	56	42	100	114	0	5	16	483	634	296	653	235	1070	0	0	0	311
Potri.017G048100.v3.1	0	0	0	0	0	0	5	5	0	0	0	0	0	0	0	5	0	4	0	0	0	0	0	0	0	0	0	0	0	0	0	0	0	0	0	0	0	0	0	0	0	0	0	0	0	0	0	0	0
Potri.002G112600.v3.1	13	18	10	1084	590	898	830	942	417	212	167	220	703	455	926	1158	655	1339	98	401	1080	370	736	506	721	491	1217	36	55	44	758	669	601	1501	1568	1325	152	318	749	1531	901	1050	1705	701	1543	68	69	56	1179
Potri.010G046075.v3.1	0	0	0	0	0	0	0	0	0	0	0	0	0	0	0	0	0	0	0	0	0	0	0	0	0	0	0	0	0	0	0	0	0	0	0	0	0	0	0	0	3	10	1	3	8	0	0	0	10
Potri.001G249700.v3.1	2	2	0	37	8	9	4	25	22	20	7	17	26	58	53	15	0	28	34	19	13	3	15	12	12	6	21	3	5	5	0	19	9	12	13	22	2	1	1	3	3	14	11	7	0	17	4	9	5
Potri.010G197000.v3.1	0	0	0	0	0	0	0	0	0	0	0	0	0	0	0	5	2	0	0	0	2	0	0	0	0	0	0	0	0	0	0	0	0	0	0	0	0	0	0	0	0	0	0	0	0	0	0	0	0
Potri.011G099400.v3.1	0	0	0	533	322	287	368	378	356	0	0	0	748	726	1026	0	424	825	0	167	241	0	74	0	0	421	742	0	0	0	0	861	554	0	301	838	0	149	416	1224	806	505	926	756	897	0	0	0	923
Potri.004G045300.v3.1	16	19	8	853	820	650	1012	937	741	37	20	33	385	506	588	443	732	615	38	93	179	221	294	193	431	645	752	23	43	39	374	347	435	1171	931	881	0	139	350	1747	1034	909	988	891	1205	59	93	68	423
Potri.001G415400.v3.1	844	1049	568	1308	787	1026	924	1422	860	1612	2396	2093	1634	865	1439	2331	603	1257	2410	2454	4660	827	1159	1469	1735	1025	2055	806	1367	1085	2362	2042	1291	2098	1681	1306	380	1157	2748	613	364	340	913	609	916	2186	2009	2003	1497
Potri.015G082600.v3.1	0	0	0	0	0	0	0	0	0	0	0	0	0	0	0	0	0	0	0	0	0	0	0	0	0	0	0	0	0	0	0	0	0	0	0	0	0	0	0	0	0	0	0	0	0	0	0	0	0
Potri.019G055600.v3.1	0	0	0	4288	2314	3009	2584	2896	1621	0	0	0	1919	1671	3158	3130	1794	3473	0	136	227	1237	1842	1529	1686	1713	2903	0	0	0	2182	1989	1704	2476	3404	3321	0	283	553	5335	3259	2951	4871	2784	4547	0	0	0	5556
Potri.017G152420.v3.1	11	19	36	265	166	203	211	304	139	0	50	0	203	211	308	223	166	259	6	79	269	116	240	125	274	179	414	2	0	3	278	203	254	360	411	307	12	113	406	260	199	116	289	141	252	67	90	84	346
Potri.015G028000.v3.1	0	0	0	0	0	0	0	0	0	0	0	0	0	0	0	0	0	0	0	0	0	0	0	0	0	0	0	0	0	0	0	0	0	0	0	0	0	0	0	0	0	0	0	0	0	0	0	0	0
Potri.006G100000.v3.1	0	0	0	195	288	67	184	134	153	0	0	0	123	67	78	139	79	67	1	7	19	73	72	117	73	102	63	0	0	0	129	30	73	14	26	24	0	9	4	227	87	89	56	140	105	0	0	0	89
Potri.003G057351.v3.1	0	0	0	0	0	0	0	0	0	0	0	0	0	0	0	0	0	0	0	0	0	0	0	0	0	0	0	0	0	0	0	0	0	0	0	0	0	0	0	0	0	0	0	0	0	0	0	0	0
Potri.004G096800.v3.1	0	0	0	0	0	0	2	2	3	1	1	0	0	0	0	0	0	0	2	1	1	0	0	9	0	0	0	1	0	1	0	0	0	0	2	2	0	0	0	0	0	0	0	0	0	0	0	0	0
Potri.016G120532.v3.1	1	2	0	12	3	12	27	23	0	1	0	1	22	16	56	43	12	44	0	8	6	18	54	32	37	26	50	0	0	0	14	33	20	22	22	22	0	2	3	5	13	0	10	9	0	1	1	1	9
Potri.001G467800.v3.1	40	0	0	1733	1456	796	1370	1472	1170	1	101	1	1972	2219	2788	2168	1674	1788	2	303	565	2228	2176	2374	1638	1640	1805	0	0	0	1617	1517	1512	2382	2309	1582	0	390	521	2602	1728	2041	1481	1839	1489	0	0	0	1703
Potri.018G004000.v3.1	85	116	70	1114	610	534	658	676	423	139	199	174	792	640	624	562	456	700	199	242	484	507	676	545	912	536	754	44	101	66	649	886	596	952	955	833	151	259	598	986	507	520	541	537	434	247	201	199	843
Potri.001G371900.v3.1	339	443	346	2747	1593	1675	1954	2109	1502	1104	876	1096	2809	2421	2506	2311	1616	2183	1861	598	1235	1970	2029	1677	2207	1547	2455	317	902	659	2236	2266	1622	4974	5162	5225	583	652	1705	2761	1515	1659	2218	1396	1692	1501	1065	1237	3494
Potri.T150400.v3.1	0	0	0	0	0	0	0	0	0	0	0	0	0	0	0	0	0	0	0	0	0	0	0	0	0	0	0	0	0	0	0	0	0	0	0	0	0	0	0	0	0	0	0	0	0	0	0	0	0
Potri.T037800.v3.1	0	0	0	0	0	0	0	0	0	0	0	0	0	0	0	0	0	0	0	0	0	0	0	0	0	0	0	0	0	0	0	0	0	0	0	0	0	0	0	0	0	0	0	0	0	0	0	0	0
Potri.009G094300.v3.1	0	0	0	0	0	0	0	0	0	0	0	0	0	0	0	0	0	0	0	0	0	0	0	0	0	0	0	0	0	0	0	0	0	0	0	0	0	0	0	0	0	0	0	0	0	0	0	0	0
Potri.001G054900.v3.1	105	161	89	640	441	434	406	435	360	290	358	359	614	373	476	554	392	296	401	145	309	419	344	297	519	433	453	93	188	151	429	409	441	610	826	731	104	108	326	343	173	187	261	321	182	515	521	489	561
Potri.015G050800.v3.1	35	44	30	3163	2198	1992	1875	2296	1334	67	3	82	1512	774	1903	1900	1376	2300	165	193	257	1014	1048	1154	1857	1279	1611	21	53	39	1595	1186	1758	1035	1753	1558	101	236	33	4604	2862	2279	3668	2986	2522	162	165	145	4817
Potri.005G109900.v3.1	587	788	603	13419	6138	15615	10753	15376	5784	880	1747	1333	18282	12447	18459	26663	8546	25931	1164	2675	5550	7557	17891	13285	19580	7996	35044	446	877	620	24199	27547	13933	35015	29745	25815	337	3547	11187	14228	11868	8598	15907	4805	15992	1166	1224	1153	17090
Potri.001G143200.v3.1	102	151	99	3482	2735	1873	2658	2762	2860	312	354	348	2944	2900	2981	2742	2564	2623	587	547	926	2367	2300	2010	2833	2356	2623	79	183	138	2461	2849	2368	3757	3945	3424	194	525	1238	3948	2607	2520	2792	3221	2550	573	508	512	3782
Potri.014G084300.v3.1	0	0	0	0	0	0	0	0	0	0	0	0	0	0	0	0	0	0	0	0	0	0	0	0	0	0	0	0	0	0	0	0	0	0	0	0	0	0	0	0	0	0	0	0	0	0	0	0	0
Potri.003G103200.v3.1	4	0	0	0	15	0	29	0	0	18	0	12	7	0	0	0	0	0	0	9	14	13	0	0	0	0	0	0	5	0	0	0	12	0	0	0	0	0	0	0	0	9	0	8	0	0	0	0	0
Potri.001G369600.v3.1	83	148	70	2086	1239	1320	1468	1689	819	227	5	238	1244	995	1233	1366	1367	1268	463	70	163	810	1226	929	1139	1132	1230	65	174	124	919	1010	861	2289	2838	2449	58	62	72	916	454	982	1450	835	914	516	381	399	2195
Potri.011G047300.v3.1	58	73	31	7064	1942	3086	3400	2255	10373	37	20	33	720	2149	1937	829	2349	2982	1064	229	189	120	205	88	1865	1152	2177	51	166	118	438	418	293	1663	1985	5696	432	1314	3833	19356	20431	12007	22545	17133	17207	894	527	690	20221
Potri.015G107100.v3.1	0	0	0	0	0	0	0	0	0	0	0	0	0	0	0	0	0	0	0	0	0	0	0	0	0	0	0	0	0	0	0	0	0	0	0	0	0	0	0	0	0	0	0	0	0	0	0	0	0
Potri.003G094300.v3.1	181	257	127	627	420	525	529	640	482	525	419	565	793	582	890	1184	527	846	504	318	560	488	623	560	574	506	662	174	321	233	786	738	538	967	1096	877	129	177	385	490	290	330	510	380	496	592	503	468	691
Potri.002G118600.v3.1	0	0	0	9	2	11	8	15	0	0	0	0	7	5	0	0	5	3	0	0	0	0	0	0	0	7	0	0	0	0	0	9	0	0	9	0	0	1	0	12	3	5	10	6	8	0	0	0	3
Potri.001G191900.v3.1	0	0	0	0	0	0	0	0	0	0	0	0	0	0	0	0	0	0	0	0	0	0	0	0	0	0	0	0	0	0	0	0	0	0	0	0	0	0	0	0	0	0	0	0	0	0	0	0	0
Potri.002G176000.v3.1	106	120	88	1629	975	1110	1143	1118	696	151	142	158	897	784	970	1174	768	1172	168	191	346	536	931	667	1035	905	1301	48	79	67	924	955	637	1548	1763	1384	99	494	1103	1764	1378	1297	2217	1283	1734	200	188	181	1777
Potri.001G104300.v3.1	44	56	21	629	478	360	466	658	372	77	89	94	800	697	893	701	522	654	204	69	127	464	627	354	546	433	578	38	65	49	453	483	387	1009	990	699	57	70	139	1000	632	643	468	419	460	185	91	131	788
Potri.005G086500.v3.1	13	16	11	1719	104	703	1341	1212	537	159	78	135	700	908	70	1210	1122	610	79	228	744	943	901	314	1191	1010	1274	29	79	52	1446	1079	1273	693	928	266	44	90	234	1055	649	711	120	590	679	47	89	62	1726
Potri.005G079000.v3.1	0	0	8	210	248	89	212	232	150	10	14	12	120	97	151	140	153	217	11	15	27	232	202	165	155	122	185	0	0	0	189	245	202	169	183	101	0	5	10	81	37	14	126	164	121	2	7	5	172
Potri.T121101.v3.1	236	324	180	2853	1777	2069	2346	3287	1948	2642	1634	2164	3142	2925	4004	10591	2675	4045	4510	562	946	2290	4755	4606	3118	2646	5837	637	1687	1085	2947	3048	2811	2765	3090	2832	1140	758	1182	2051	1395	1079	1973	913	2677	3295	2593	2626	3169
Potri.018G099800.v3.1	336	450	111	7409	2868	5981	4119	4381	2098	634	640	666	6985	22737	10645	15116	6490	8843	1211	959	1532	2035	4008	2835	10338	3094	13522	244	516	380	5899	7822	3542	6638	8367	8561	150	978	3201	15733	11963	7780	8464	2240	9271	1438	600	955	10596
Potri.014G036100.v3.1	0	0	0	0	0	0	0	0	0	0	0	0	0	0	0	0	0	0	0	0	0	0	0	0	0	0	0	0	0	0	0	0	0	0	0	0	0	0	0	0	0	0	0	0	0	0	0	0	0
Potri.013G069825.v3.1	0	0	0	150	172	166	255	262	140	1	0	1	172	119	190	464	150	238	6	1	1	217	311	249	146	179	204	0	0	0	106	89	120	138	136	75	0	1	0	35	17	34	46	33	19	0	0	0	51
Potri.006G018500.v3.1	0	0	0	0	0	0	0	5	0	0	0	0	0	11	15	11	7	12	0	94	184	22	6	11	0	10	0	0	3	3	12	0	9	75	75	40	0	2	0	0	0	0	0	0	0	0	0	0	0
Potri.008G072901.v3.1	0	0	1	32	20	29	41	48	23	0	0	1	85	94	59	55	79	41	2	1	2	71	54	84	46	36	46	0	0	0	42	29	58	42	40	54	0	1	1	105	11	26	24	20	22	1	0	1	74
Potri.008G016200.v3.1	2	3	4	17	13	6	27	23	10	8	4	7	15	12	40	16	4	44	6	19	25	15	32	10	43	21	50	1	2	3	41	30	30	55	53	49	0	7	7	11	12	20	15	11	43	3	3	3	18
Potri.011G059800.v3.1	14	32	21	248	145	171	142	181	212	62	55	50	162	162	179	173	144	172	112	46	87	218	151	130	149	98	159	29	61	43	251	212	150	355	312	253	54	105	286	224	203	226	252	201	235	109	74	92	212
Potri.013G070350.v3.1	0	0	0	0	0	0	0	2	0	0	0	0	0	2	0	0	0	0	0	0	0	0	0	1	0	0	0	0	0	0	0	5	0	0	0	0	0	0	0	0	0	0	0	0	4	0	0	0	0
Potri.016G107600.v3.1	0	0	0	0	0	0	0	0	0	0	1	0	0	0	0	0	0	0	0	0	0	0	0	0	0	0	0	0	0	0	0	0	0	0	0	0	0	0	0	0	0	0	0	0	0	0	0	0	0
Potri.008G103900.v3.1	129	168	107	1017	708	1227	703	1218	569	317	332	350	323	278	340	1384	325	339	294	141	386	343	688	415	454	267	462	39	66	58	267	430	199	417	462	360	969	1491	3683	1206	961	977	2441	1102	1845	249	223	203	1619
Potri.009G145000.v3.1	0	0	0	85	8	29	13	9	63	3	0	0	26	0	21	0	0	94	10	26	0	0	0	0	28	24	36	0	0	0	0	81	0	39	0	0	0	0	0	0	0	0	0	0	0	2	0	3	25
Potri.008G182100.v3.1	0	0	0	96	50	59	43	67	53	192	6	160	94	119	128	74	63	76	32	0	78	60	56	48	100	56	0	76	0	0	0	95	67	233	166	221	1642	546	3233	1002	811	822	540	329	488	13	257	242	233
Potri.018G117100.v3.1	0	0	0	1	1	9	0	1	0	0	0	0	0	1	0	0	0	2	0	0	1	5	0	3	4	3	0	0	0	0	0	0	1	0	0	0	0	1	1	7	2	1	3	2	1	0	0	0	1
Potri.014G121900.v3.1	34	45	0	1287	919	972	894	1096	823	25	86	0	742	1328	677	930	608	1700	0	19	21	333	252	398	1265	608	1420	0	2	0	1442	2764	816	1871	1698	768	43	301	600	6284	6422	2688	5654	3363	5508	0	78	50	4580
Potri.005G100300.v3.1	0	0	0	0	0	0	0	0	0	0	0	0	0	0	0	0	0	0	0	0	0	0	0	0	0	0	0	0	0	0	0	0	0	0	0	0	0	0	0	0	0	0	0	0	0	0	0	0	0
Potri.007G012900.v3.1	23	32	13	299	266	205	233	253	222	45	48	54	303	249	265	240	246	264	60	73	167	219	259	278	229	212	217	18	29	26	239	209	168	606	542	407	50	117	308	874	572	349	414	322	440	58	48	62	450
Potri.011G022000.v3.1	0	0	0	0	0	0	0	0	0	0	0	0	0	0	0	0	0	0	0	0	0	0	0	0	0	0	0	0	0	0	0	0	0	0	0	0	0	0	0	0	0	0	0	0	0	0	0	0	0
Potri.005G209600.v3.1	0	0	0	16	11	26	20	15	14	0	0	0	20	16	13	21	15	27	3	4	6	7	16	18	7	9	7	0	0	0	0	11	0	13	21	14	0	4	3	26	17	9	15	34	21	0	0	0	15
Potri.007G093200.v3.1	56	77	63	51	50	43	123	190	45	74	84	90	64	56	65	178	61	71	77	73	117	83	68	121	74	57	87	18	40	22	151	36	86	379	382	249	0	6	15	7	7	19	17	22	11	67	59	66	41
Potri.001G223400.v3.1	0	0	0	0	0	0	0	0	92	0	0	0	16	0	0	0	0	0	0	0	0	0	0	0	0	0	0	0	0	0	0	0	0	0	0	0	0	0	0	355	360	277	559	625	0	0	0	0	104
Potri.007G062200.v3.1	0	0	0	0	0	0	0	0	0	0	0	0	0	0	0	0	0	0	0	0	0	0	0	0	0	0	0	0	0	0	0	0	0	0	0	0	0	0	0	0	0	0	0	0	0	0	0	0	0
Potri.015G120100.v3.1	77	83	67	1556	1268	867	1664	1318	791	347	357	377	2619	1482	2468	2066	1984	1197	106	138	212	1372	1978	1422	1347	1086	1170	113	198	135	786	1071	626	2269	2103	1699	22	52	110	1486	846	305	627	542	503	149	151	134	1063
Potri.010G151900.v3.1	0	0	0	24	88	50	60	128	44	0	0	0	77	94	143	192	23	74	0	0	3	77	93	61	47	102	67	0	0	0	120	57	105	0	77	65	0	0	0	13	10	22	7	12	14	0	3	2	35
Potri.001G234800.v3.1	26	41	16	965	704	809	760	943	535	88	70	91	1112	923	1181	830	805	1029	198	88	149	624	828	769	899	741	995	19	55	50	610	680	620	1527	1874	1426	35	127	250	1310	784	807	1402	1018	1205	181	139	152	1451
Potri.015G119500.v3.1	0	0	0	3	0	5	0	0	0	0	0	0	0	2	0	0	6	0	0	0	4	0	8	2	0	0	4	0	0	0	0	0	0	0	0	0	0	0	0	0	0	0	4	0	0	0	0	0	0
Potri.006G166250.v3.1	0	0	0	54	18	17	66	60	24	0	0	0	9	6	42	26	34	18	0	1	0	10	10	14	30	24	32	0	0	0	6	12	14	28	81	34	0	1	0	17	2	7	26	21	21	0	0	0	29
Potri.002G053801.v3.1	0	0	0	0	0	0	0	0	0	0	0	0	0	0	0	0	0	0	0	0	0	0	0	0	0	0	0	0	0	0	0	0	0	0	1	0	0	0	0	8	1	0	0	0	1	0	0	0	0
Potri.001G047000.v3.1	2	4	0	0	1	0	0	1	6	1	3	5	0	0	6	15	0	0	8	1	1	1	4	0	2	1	21	2	1	1	5	2	3	0	0	0	0	4	1	1	1	12	7	0	6	21	2	14	13
Potri.T172300.v3.1	16	19	9	3	7	13	0	3	0	16	23	18	9	11	3	11	3	0	23	24	40	15	5	15	21	9	15	5	14	10	11	31	11	7	24	15	3	6	20	5	3	3	13	3	0	51	34	43	10
Potri.017G110100.v3.1	0	0	0	0	0	0	0	0	0	0	0	0	0	0	0	0	0	0	0	0	0	0	0	0	0	0	0	0	0	0	0	0	0	0	0	0	0	0	0	0	0	0	0	0	0	0	0	0	0
Potri.002G172700.v3.1	19	28	12	560	409	375	468	534	299	40	29	40	345	363	361	468	448	453	53	13	161	233	326	296	312	384	372	13	21	24	328	20	283	354	405	342	0	30	58	446	254	418	448	291	410	40	64	63	468
Potri.007G111900.v3.1	2	4	0	122	66	70	95	72	78	4	2	3	37	60	155	39	94	137	6	9	23	45	57	81	44	46	112	1	2	1	69	52	62	55	37	25	20	15	30	276	341	182	336	324	381	1	9	6	166
Potri.015G054100.v3.1	1186	1550	1058	3377	2309	1980	2314	3223	1810	4641	12	4659	3229	2694	2674	3025	1821	2273	3742	2028	5185	2372	3019	3148	4472	3013	3169	8	2021	1492	3528	3666	2793	3645	2936	2472	3568	1600	3995	1863	1037	1030	1408	1094	1485	11	5150	4362	2919
Potri.T136000.v3.1	2	0	0	29	29	31	54	25	15	6	4	2	11	10	11	28	24	12	4	8	8	21	0	10	13	22	40	0	0	0	22	0	26	43	0	15	0	2	9	44	33	38	37	27	40	5	0	7	28
Potri.003G190500.v3.1	0	0	0	0	0	0	0	0	0	0	0	0	0	0	0	0	0	0	0	0	0	0	0	0	0	0	0	0	0	0	0	0	0	0	0	0	0	0	0	0	0	0	0	0	0	0	0	0	0
Potri.009G106900.v3.1	171	231	203	1729	1113	1110	1256	1052	645	563	505	582	2106	1556	2212	1449	1010	1401	779	191	364	1284	1949	1660	1178	697	1308	122	269	191	1319	1338	761	2040	2117	1531	6	117	254	1380	832	610	1025	674	1012	607	291	390	2050
Potri.001G003300.v3.1	0	6	0	9	0	0	31	16	0	0	2	7	0	9	25	31	0	0	0	4	9	0	9	8	0	0	0	0	0	0	0	0	0	0	0	7	0	2	4	8	9	5	3	0	9	3	0	0	0
Potri.010G161250.v3.1	0	0	0	0	0	0	5	12	12	0	0	0	0	15	21	13	4	0	0	2	3	39	4	83	9	16	23	0	6	0	0	10	14	11	24	8	0	0	0	0	0	0	0	0	0	0	0	0	0
Potri.004G087400.v3.1	18	21	7	1695	1106	1080	1365	1549	706	20	30	28	1207	902	1474	1258	677	1273	28	47	134	636	1016	1007	1134	986	1342	4	16	12	1108	901	1054	1558	1314	963	4	64	134	1542	1058	1219	1386	905	1336	42	40	41	1878
Potri.005G156600.v3.1	4	7	85	4277	4970	3607	4387	5635	2907	10	398	6	6178	6190	7492	3847	3128	2805	11	378	720	3653	2209	4253	2935	3112	5941	197	8	8	3492	4777	3103	6135	5703	1920	360	617	1178	8568	6031	3639	7533	5869	7766	5	9	7	10615
Potri.018G142300.v3.1	7	11	0	218	158	132	239	187	109	42	45	37	154	176	194	167	148	136	63	49	90	126	188	118	186	167	238	0	21	9	182	148	129	130	178	148	18	36	86	101	43	98	141	145	132	50	27	40	164
Potri.018G045600.v3.1	1	2	3	31	8	13	13	60	1	2	1	1	18	41	66	42	18	51	1	62	124	81	93	137	51	50	138	0	2	1	77	134	80	57	116	87	0	8	12	6	4	5	0	0	3	3	2	2	19
Potri.002G173500.v3.1	3	0	0	0	0	0	6	8	2	2	0	1	0	0	2	3	3	0	0	10	13	0	2	3	0	0	0	0	0	0	0	6	0	0	7	0	0	1	1	2	0	0	0	0	2	0	1	1	0
Potri.008G048900.v3.1	5	5	8	1331	882	901	1052	1076	628	14	10	15	1193	905	1617	1417	946	1094	11	132	242	744	1095	724	790	682	1165	2	5	6	740	727	643	1737	2273	1552	0	62	77	1071	698	881	1075	529	669	12	7	8	1446
Potri.007G051700.v3.1	0	0	0	0	0	0	0	0	0	0	0	0	0	0	0	0	0	0	0	0	0	0	0	0	0	0	0	0	0	0	0	0	0	0	0	0	0	0	0	0	0	0	0	0	0	0	0	0	0
Potri.014G068100.v3.1	0	4	0	253	184	168	171	204	147	30	16	36	113	154	117	172	148	162	51	7	36	68	116	142	210	199	209	5	10	9	163	168	125	136	100	107	11	19	40	130	69	77	101	86	86	23	30	16	253
Potri.006G040300.v3.1	56	65	47	415	363	252	771	976	423	9	88	99	652	516	578	1121	455	570	73	105	181	508	612	455	630	759	552	29	46	45	425	365	346	922	924	647	26	69	103	353	251	302	218	182	224	138	120	130	311
Potri.006G043000.v3.1	1	0	1	4	3	5	4	14	4	0	0	1	17	25	31	11	13	0	4	7	25	10	38	2	6	9	8	1	1	2	4	4	15	7	9	11	0	2	3	19	10	15	11	12	8	1	0	1	25
Potri.014G019500.v3.1	141	182	78	2043	1420	1195	1229	1105	2284	875	703	842	1936	3557	4491	1215	2172	2092	6233	1228	2891	792	1172	885	1016	1466	2395	403	1685	1023	1197	1718	1292	4770	4302	6677	911	1708	3519	3212	2085	2294	2488	2403	2317	6109	3081	4336	4009
Potri.005G217700.v3.1	108	141	111	525	355	293	421	388	307	386	300	421	451	394	333	496	358	288	407	170	418	374	282	359	377	344	314	111	232	169	409	313	297	525	383	282	112	90	218	323	160	211	175	274	219	353	310	342	451
Potri.010G090100.v3.1	62	80	35	3568	1826	2565	2642	3065	1375	1	6	2	2551	1790	3121	3508	1767	3809	15	199	369	1639	2400	1904	2146	1333	3804	29	74	44	1830	1862	1778	3526	4324	3302	58	272	751	6554	4437	4082	5586	2306	4872	11	4	3	4512
Potri.004G112600.v3.1	0	0	0	0	0	0	0	0	0	0	0	0	0	8	0	0	0	0	0	0	0	0	0	0	0	6	0	0	0	0	0	0	0	0	0	0	0	0	0	0	0	0	0	0	0	0	0	0	0
Potri.001G452400.v3.1	446	582	321	984	1306	347	1102	1200	609	920	873	970	1126	1009	892	715	1381	527	475	401	828	979	1296	937	786	693	511	101	164	141	737	673	589	994	985	915	140	334	585	794	376	293	636	890	416	435	528	421	802
Potri.010G190800.v3.1	23	20	7	58	91	34	109	69	38	36	33	29	31	32	24	64	69	52	0	90	156	20	65	39	70	62	62	0	39	32	97	73	44	75	90	55	0	127	345	114	68	72	162	106	166	21	34	24	74
Potri.002G102100.v3.1	12	12	5	642	180	235	351	263	1370	127	57	104	742	557	637	285	228	239	677	49	80	121	207	91	299	175	547	68	180	118	167	125	185	1389	1304	1374	667	580	761	3711	2916	4795	753	679	1047	526	311	412	1418
Potri.014G048300.v3.1	0	0	0	0	0	0	0	0	0	0	0	0	0	0	0	0	0	0	0	0	0	0	0	0	0	0	0	0	0	0	0	0	0	0	0	0	0	0	0	0	0	0	0	0	0	0	0	0	0
Potri.008G153800.v3.1	9	11	17	2000	2226	2288	2748	3043	1165	40	22	32	1401	1166	3464	3239	2789	4068	66	309	618	689	2560	1879	2914	2099	4830	18	18	17	2420	2557	2157	4696	4931	3585	31	271	514	4182	2460	2104	2842	2316	3192	17	20	23	3882
Potri.006G067600.v3.1	224	302	128	1736	1045	881	854	1053	704	2360	1369	2092	1493	1087	1406	2028	719	1373	2386	875	1484	1121	1038	1319	1554	825	1385	715	1272	1013	1575	2019	1044	1558	1551	1306	596	277	382	588	346	235	847	810	789	1360	1315	1281	1741
Potri.013G037600.v3.1	0	0	0	0	0	0	0	0	0	0	0	0	0	0	0	0	0	0	0	0	0	0	0	0	0	0	0	0	0	0	0	0	0	0	0	0	0	0	0	0	0	0	0	0	0	0	0	0	0
Potri.005G253000.v3.1	24	35	7	652	531	403	389	625	282	42	67	55	343	372	417	481	335	412	6	107	201	314	392	301	360	470	306	29	40	29	261	303	301	352	396	316	43	132	176	1140	571	509	670	608	686	82	92	92	621
Potri.014G040100.v3.1	0	0	0	0	0	0	0	0	0	0	0	0	0	0	0	0	0	0	0	0	0	0	0	0	0	0	0	0	0	0	0	0	0	0	0	0	0	0	0	0	0	0	0	0	0	0	0	0	0
Potri.011G092400.v3.1	0	0	0	0	0	0	0	0	0	0	0	0	0	0	0	0	0	0	0	0	0	0	0	0	0	0	0	0	0	0	0	0	0	0	0	0	0	0	0	0	0	0	0	0	0	0	0	0	0
Potri.008G165100.v3.1	57	57	17	688	290	350	437	622	329	79	126	129	443	368	572	494	340	420	100	101	163	266	330	348	525	385	343	31	61	44	353	339	259	597	796	524	108	218	566	1372	942	712	1310	888	1042	86	92	92	829
Potri.019G097400.v3.1	0	0	0	0	0	0	0	0	0	0	0	0	0	0	0	0	0	0	0	0	0	0	0	0	0	0	0	0	0	0	0	0	0	0	0	0	0	0	0	0	0	0	0	0	0	0	0	0	0
Potri.008G063500.v3.1	12	19	10	182	92	104	198	207	74	18	19	17	240	192	207	269	137	277	20	25	37	153	162	173	138	96	188	0	16	8	172	161	112	463	504	314	0	7	17	170	143	178	194	113	242	23	15	21	192
Potri.005G186150.v3.1	0	0	0	0	0	0	0	0	0	0	0	0	0	0	0	0	0	0	0	0	0	0	0	0	0	0	0	0	0	0	0	0	0	0	0	0	0	0	0	0	0	0	0	0	0	0	0	0	0
Potri.018G039500.v3.1	6	8	0	241	236	140	211	247	106	31	22	30	104	137	116	233	192	212	36	35	76	130	161	102	97	128	166	0	12	10	60	112	80	112	171	85	0	30	56	296	136	214	200	132	193	23	26	27	292
Potri.014G191300.v3.1	0	2	9	39	15	25	11	13	10	0	0	2	59	60	49	9	0	25	4	0	0	12	22	14	0	17	0	0	0	0	3	0	11	24	5	0	0	0	0	0	0	10	0	0	3	6	2	4	24
Potri.T098100.v3.1	0	0	0	0	0	0	0	4	0	0	0	0	0	0	0	0	0	0	0	0	0	0	0	0	0	0	0	0	0	0	0	0	0	0	0	0	0	0	7	11	0	0	0	0	0	0	0	0	0
Potri.T173400.v3.1	49	58	53	350	250	331	404	565	355	172	177	194	553	454	691	1193	346	622	0	232	384	614	1239	944	653	430	676	43	73	54	743	579	450	642	803	605	0	57	71	104	51	70	124	65	108	123	85	89	216
Potri.006G059700.v3.1	74	111	52	3128	2336	2091	2421	2585	1569	135	161	155	3367	2861	3627	2440	2336	3213	250	357	530	1873	3001	2445	2460	1647	2847	42	100	76	1912	2083	2094	3179	3469	2763	74	291	652	4024	2460	2211	2578	1833	2602	213	245	221	3941
Potri.002G132800.v3.1	0	0	0	0	0	0	0	0	0	0	0	0	0	0	0	0	3	0	0	0	0	0	0	0	0	0	0	0	0	0	0	0	0	0	0	0	0	0	2	1	7	0	6	0	2	0	0	0	5
Potri.005G182400.v3.1	0	0	0	0	4	0	0	3	0	0	0	0	0	0	0	0	0	0	0	0	0	0	0	1	0	0	0	0	0	0	0	0	0	0	0	0	0	3	7	9	8	0	5	5	5	2	0	2	5
Potri.002G251300.v3.1	1	2	1	0	4	5	7	4	5	3	4	4	13	12	21	9	6	4	2	3	6	8	17	8	5	9	9	1	1	2	0	0	6	7	24	5	0	1	2	0	0	0	0	0	0	3	2	3	1
Potri.002G000300.v3.1	5	5	6	1096	713	895	839	1123	544	311	305	9	935	745	997	488	700	399	730	311	545	560	427	449	753	644	925	116	3	2	571	638	502	1563	1501	1143	194	406	918	1144	921	610	1214	711	995	4	637	649	1415
Potri.004G145300.v3.1	0	1	0	28	42	7	16	13	35	0	0	0	19	16	2	17	15	34	4	0	1	32	12	23	10	42	4	1	0	0	14	31	15	34	13	3	4	2	2	32	35	62	60	38	20	2	0	1	35
Potri.015G022300.v3.1	0	0	0	0	0	0	0	0	0	0	0	0	0	0	0	0	0	0	0	0	0	0	0	0	0	0	0	0	0	0	0	0	0	0	0	0	0	0	0	0	0	0	0	0	0	0	0	0	0
Potri.016G107900.v3.1	0	0	0	0	0	0	0	0	0	0	0	0	0	0	0	0	0	0	0	0	0	0	0	0	0	0	0	0	0	0	0	0	0	0	0	0	0	0	0	0	0	0	16	0	16	0	0	0	0
Potri.003G172950.v3.1	0	0	0	0	0	0	0	0	0	0	0	0	0	0	0	0	0	0	0	0	0	0	0	0	0	0	0	0	0	0	0	0	0	0	0	0	0	0	0	0	0	0	0	0	0	0	0	0	0
Potri.008G012100.v3.1	71	82	82	410	276	226	308	368	228	112	133	123	392	365	319	375	329	326	145	103	215	296	353	305	490	354	291	27	64	44	332	352	276	391	510	511	41	113	331	323	252	241	276	200	194	166	121	153	362
Potri.003G026000.v3.1	0	0	0	11	13	13	0	19	16	0	0	0	45	8	15	31	0	39	0	6	26	7	26	7	26	0	33	0	0	0	7	19	10	13	42	21	0	11	32	10	6	0	16	0	25	0	0	0	22
Potri.001G068700.v3.1	25	32	16	302	296	120	334	313	262	5	24	51	277	139	210	248	213	141	50	111	172	223	166	156	199	188	215	22	25	22	191	219	170	255	265	226	0	50	110	256	101	126	170	196	196	38	39	39	272
Potri.011G027100.v3.1	0	0	0	0	0	0	0	0	0	0	0	0	0	0	0	0	0	0	0	0	0	0	0	0	0	0	0	0	0	0	0	0	0	0	0	0	0	0	0	0	0	0	0	0	0	0	0	0	0
Potri.006G102500.v3.1	0	22	12	704	455	399	607	578	383	54	65	73	683	461	595	561	473	489	0	100	160	428	518	372	538	336	301	0	34	22	489	516	243	380	330	354	0	112	268	980	545	547	908	494	737	69	92	76	770
Potri.013G136800.v3.1	0	1	0	2	2	2	2	2	2	1	1	1	2	2	4	3	2	2	1	2	3	2	2	2	2	2	4	1	0	0	2	2	2	2	5	1	0	1	4	2	2	2	3	2	2	0	1	0	2
Potri.015G041100.v3.1	2	5	0	24	8	7	147	70	24	7	0	0	11	20	34	18	52	26	0	8	14	12	8	0	29	24	16	0	7	0	30	66	95	128	138	46	0	0	0	11	8	12	21	22	12	9	0	0	14
Potri.001G434501.v3.1	0	0	0	5	3	0	5	0	0	9	0	9	18	0	15	0	0	0	0	0	6	0	0	0	0	0	0	3	5	0	0	0	0	10	0	0	0	2	0	0	0	0	0	8	0	3	0	4	0
Potri.004G017500.v3.1	4	5	0	174	68	166	114	179	106	4	0	0	182	157	317	248	131	318	0	5	13	84	231	100	236	163	211	0	0	0	163	133	121	9	59	93	0	0	2	11	12	16	0	0	11	0	0	0	94
Potri.016G036500.v3.1	263	315	120	2981	1807	2055	2476	2687	1421	665	460	575	2201	1865	2491	2183	1538	2444	1036	300	568	1374	1719	1683	2151	1422	2504	134	303	219	2169	1977	1669	2543	2612	1811	390	397	938	3882	2303	2361	2579	1507	2447	802	558	640	3633
Potri.010G103100.v3.1	2	3	2	126	37	60	52	37	138	1	2	3	0	47	23	0	44	41	15	2	2	8	21	3	40	12	14	6	1	6	0	3	16	0	15	24	17	32	54	448	329	252	192	211	247	7	11	8	163
Potri.009G170400.v3.1	0	3	0	0	10	20	12	0	9	8	3	4	0	0	0	29	10	0	5	6	15	20	5	8	0	0	20	2	5	5	2	13	8	28	45	32	0	6	10	0	0	0	11	10	0	5	5	3	10
Potri.008G102700.v3.1	41	61	31	1295	665	913	989	840	547	135	121	133	886	801	1118	1150	795	1236	132	144	282	701	954	858	657	562	1036	0	86	66	809	313	643	951	1130	863	62	164	471	1810	1443	1024	1734	1134	1723	145	158	143	1549
Potri.012G120500.v3.1	176	248	70	1243	735	686	1197	1445	730	6	900	812	1033	757	1028	1303	680	1392	12	211	360	716	1232	839	1294	588	1634	5	16	6	1398	1206	1116	1538	1609	1375	72	90	85	585	448	379	857	355	840	728	2	712	1162
Potri.004G110700.v3.1	0	0	0	0	0	0	0	0	0	0	0	0	0	0	0	0	0	0	0	0	0	0	0	0	0	0	0	0	0	0	0	0	0	0	0	0	0	0	0	0	0	0	0	0	0	0	0	0	0
Potri.010G095650.v3.1	0	0	0	0	0	0	0	0	0	0	0	0	0	0	0	0	0	0	0	0	1	0	0	0	5	0	0	0	0	0	0	0	3	0	0	0	0	0	1	0	0	0	0	0	0	0	0	0	0
Potri.010G094200.v3.1	0	0	0	35	12	14	30	17	9	0	0	0	36	10	38	0	30	7	0	22	63	50	10	30	0	13	0	0	0	0	22	10	27	22	11	50	0	15	10	17	5	56	36	22	12	5	11	0	37
Potri.017G050000.v3.1	0	0	0	0	136	82	72	227	101	122	130	127	0	0	193	0	5	0	301	42	45	219	24	0	127	0	3	43	75	61	0	0	0	0	0	233	0	33	72	381	209	150	296	130	9	221	181	187	312
Potri.005G172250.v3.1	0	21	0	98	99	50	66	99	45	0	0	172	46	45	37	42	67	41	0	0	41	24	17	19	80	61	39	0	0	0	35	46	46	60	109	50	193	0	138	123	57	37	80	33	62	101	103	108	85
Potri.017G056300.v3.1	0	0	0	3	0	0	0	0	0	0	0	0	0	0	0	0	2	0	0	0	0	0	0	0	0	0	0	0	0	0	0	0	0	0	0	0	0	0	0	0	0	0	0	0	0	0	0	0	0
Potri.008G134600.v3.1	15	15	3	3392	1969	2262	2583	2922	1483	54	37	55	1956	1528	2874	2085	1503	2612	134	134	190	1116	1408	1559	1643	1278	2381	17	39	54	1343	1896	1964	2485	2630	2178	62	269	552	7748	5563	4445	6479	3493	4805	112	92	87	4544
Potri.008G121300.v3.1	265	342	188	1486	775	1075	1094	1214	732	306	495	429	1625	1122	1604	1562	856	1612	538	280	571	703	995	920	960	754	1722	147	318	238	1447	1602	912	2089	1918	1766	171	390	1233	1626	1065	1129	1495	949	1410	697	594	629	1540
Potri.011G016640.v3.1	0	0	0	6	0	0	0	0	0	0	0	0	0	0	0	0	0	0	0	2	3	0	0	0	0	0	0	0	0	0	0	0	0	0	0	0	0	0	0	0	0	0	0	0	0	0	0	0	0
Potri.019G027850.v3.1	2	2	3	63	24	33	98	128	83	38	10	25	0	5	19	34	82	52	116	9	8	18	0	34	17	16	7	3	12	5	68	32	220	17	17	7	94	3	7	21	33	11	33	21	17	44	50	49	129
Potri.001G283800.v3.1	0	0	0	0	0	0	0	0	0	0	0	0	0	0	0	0	0	0	0	0	0	0	0	0	0	0	0	0	0	0	0	0	0	0	0	0	0	0	0	0	0	0	0	0	0	0	0	0	0
Potri.T139400.v3.1	0	0	0	0	0	0	0	0	0	0	0	0	0	0	0	0	0	0	0	0	0	0	0	0	0	0	0	0	0	0	0	0	0	0	0	0	0	0	0	0	0	0	0	0	0	0	0	0	10
Potri.007G088100.v3.1	0	0	0	0	0	0	0	0	0	0	0	0	0	0	0	0	0	0	0	0	0	0	0	0	0	0	0	0	0	0	0	0	0	0	0	0	0	0	0	0	0	0	0	0	0	0	0	0	3
Potri.004G041700.v3.1	4	16	7	172	139	106	139	164	82	28	27	29	110	162	167	137	179	157	33	30	87	114	167	151	139	167	218	9	23	11	121	223	123	258	211	213	6	29	69	186	110	88	235	157	194	31	43	35	225
Potri.018G020300.v3.1	0	0	0	40	13	18	57	23	9	0	0	0	14	33	40	2	31	34	1	0	2	10	16	22	10	16	32	0	0	0	2	1	18	11	13	16	0	0	4	24	7	7	6	13	42	1	1	1	35
Potri.012G071500.v3.1	113	184	86	6458	5400	3603	4252	5957	4446	145	365	255	5899	7096	6658	5110	5318	5273	315	1740	4049	6648	5192	5974	5455	5934	6200	93	155	88	6486	5733	5527	2174	2358	2593	59	215	516	1536	862	1257	1044	1154	815	450	554	450	3737
Potri.005G066600.v3.1	5	5	4	363	277	216	262	180	137	17	12	19	165	106	174	145	116	190	30	29	85	163	184	153	240	170	231	0	24	19	243	222	169	149	192	163	0	23	55	298	182	174	272	159	166	16	23	21	351
Potri.005G176100.v3.1	0	0	0	32	10	38	28	16	128	11	4	7	18	16	46	26	21	16	5	15	21	0	0	0	11	10	51	5	10	9	0	0	0	12	0	36	104	2346	8958	2185	2048	1211	1343	1360	1624	106	44	63	313
Potri.004G129200.v3.1	68	79	42	5173	2896	3627	3827	4902	2554	190	183	204	4279	3014	6075	7272	2461	5570	182	522	958	3267	4774	5076	4568	3181	7300	52	106	83	5000	4274	4102	6306	6588	4927	56	244	402	2028	1057	1128	2437	1321	2337	159	167	163	4767
Potri.T001700.v3.1	0	0	0	0	0	0	0	0	0	0	0	0	0	0	0	0	0	0	0	3	0	0	0	0	0	0	0	0	0	0	0	0	0	0	0	0	0	0	0	0	0	0	0	0	0	0	0	0	0
Potri.003G037000.v3.1	0	0	0	1375	732	773	1099	1462	745	0	0	0	985	945	1595	1104	817	1149	0	16	22	609	983	882	687	779	1410	0	0	0	956	764	1022	1246	1377	1318	0	12	30	2342	1686	1780	1366	717	1469	0	0	0	1672
Potri.T048500.v3.1	12	14	10	107	192	132	132	154	153	14	20	24	158	282	312	161	190	202	25	31	46	148	138	163	124	128	174	10	16	17	142	85	124	196	230	156	6	22	37	136	75	58	136	105	119	33	21	25	152
Potri.006G139100.v3.1	0	0	0	0	0	0	0	0	0	0	0	0	0	0	0	0	0	0	0	0	0	0	0	0	0	0	0	0	0	0	0	0	0	0	0	0	0	0	0	0	0	0	0	0	0	0	0	0	0
Potri.013G122500.v3.1	0	0	5	117	65	124	88	70	60	10	7	0	100	148	201	123	94	155	6	71	146	63	81	112	191	75	142	0	9	1	153	204	114	170	196	190	0	26	61	64	104	49	237	131	210	3	16	0	236
Potri.T095650.v3.1	0	0	0	0	0	0	0	0	0	0	0	0	0	0	0	0	0	0	0	0	0	0	0	0	0	0	0	0	0	0	0	0	0	0	0	0	0	3	0	0	20	0	0	11	0	0	0	0	0
Potri.006G021900.v3.1	112	122	68	1183	700	822	874	1145	496	171	175	194	798	681	1111	1348	532	1266	215	317	663	445	917	628	777	691	1103	55	132	83	737	604	663	1119	1241	864	127	293	684	1715	960	875	1275	786	1069	148	188	150	1434
Potri.013G092100.v3.1	0	6	0	383	271	206	377	503	188	7	26	21	467	272	382	416	295	464	26	36	64	342	375	377	317	299	364	6	9	8	251	153	307	530	501	342	18	19	35	317	187	221	264	258	206	32	33	26	350
Potri.001G182100.v3.1	84	130	87	124	42	53	40	39	34	131	339	224	164	95	104	133	53	36	132	47	115	70	143	94	90	84	100	32	76	72	79	93	40	154	212	156	8	14	22	51	25	22	38	20	29	179	84	103	38
Potri.005G054901.v3.1	0	0	0	123	93	55	75	91	31	0	0	1	86	69	109	117	64	114	0	4	5	95	107	106	40	45	65	0	3	0	102	75	54	160	68	34	0	0	3	49	16	40	24	16	50	5	0	4	76
Potri.001G284200.v3.1	0	0	0	0	0	0	0	0	0	0	0	0	0	0	0	0	0	0	0	0	0	0	0	0	0	0	0	0	0	0	0	0	0	0	0	0	0	0	0	0	0	0	0	0	0	0	0	0	0
Potri.005G211500.v3.1	35	47	19	1985	931	1204	1229	892	761	304	213	304	2194	1187	2035	1651	849	1125	508	839	2372	1006	1105	1164	610	543	1150	96	158	117	778	637	651	1018	857	704	224	429	1178	3859	1987	3262	1089	1029	1553	295	93	168	2297
Potri.013G075000.v3.1	1	1	3	82	85	28	175	183	165	2	0	2	15	24	19	37	180	72	1	0	0	70	24	32	18	32	37	0	0	0	77	13	229	5	3	0	0	1	2	56	42	22	26	86	16	1	1	1	122
Potri.013G127900.v3.1	5	5	0	18	5	6	16	9	9	28	41	41	26	14	10	12	18	5	6	54	74	8	36	14	14	3	13	6	12	14	34	18	2	23	33	11	1	4	1	0	3	10	0	0	0	3	2	4	8
Potri.T072750.v3.1	2	0	0	0	0	5	0	0	3	0	1	0	9	9	0	0	3	13	0	3	0	0	0	0	8	15	5	0	12	0	0	0	0	0	0	12	0	0	11	26	17	11	9	17	12	13	12	11	0
Potri.018G003900.v3.1	34	34	8	263	172	290	163	266	129	154	60	133	243	202	362	377	163	366	188	48	94	109	292	212	262	126	380	0	55	28	257	241	206	291	342	348	80	73	185	300	295	163	375	149	329	90	74	79	449
Potri.009G013600.v3.1	53	76	58	2474	1429	1805	1572	1503	1354	166	246	204	2017	1969	2285	2864	1580	2577	566	407	846	1268	2277	1616	1562	1212	2347	96	242	174	1627	1674	1207	3809	4488	5018	59	236	419	1905	1184	1600	2228	1071	2029	587	337	439	2386
Potri.007G050900.v3.1	0	0	0	0	0	0	0	0	0	0	0	0	0	0	0	0	0	0	0	0	0	0	0	0	0	0	0	0	0	0	0	0	0	0	0	0	0	0	0	0	0	0	0	0	0	0	0	0	0
Potri.002G012900.v3.1	8	10	0	23	19	6	49	31	38	3	0	3	114	73	66	75	73	11	0	18	54	42	26	50	31	35	32	0	0	0	0	40	55	67	16	38	0	0	3	0	8	0	0	0	0	0	0	14	19
Potri.008G093050.v3.1	0	0	0	9	0	0	0	0	0	0	0	0	0	0	0	0	0	0	0	0	0	0	0	8	22	0	0	0	0	0	7	0	19	9	10	21	0	0	0	0	0	0	0	0	8	0	0	2	0
Potri.004G213300.v3.1	0	0	0	48	57	18	164	41	8	0	0	0	69	0	16	0	196	0	0	2	3	42	40	0	20	5	0	0	0	0	0	0	0	8	0	0	0	0	11	148	60	117	79	75	46	0	0	0	92
Potri.013G021100.v3.1	0	2	0	66	46	73	61	54	27	7	8	8	41	34	63	29	38	28	11	4	15	58	22	62	74	32	77	3	3	6	47	55	26	53	44	33	4	3	7	9	6	19	35	26	39	7	5	6	108
Potri.010G033200.v3.1	0	0	0	0	0	0	0	0	0	0	0	0	0	0	0	0	0	0	0	0	0	0	0	0	0	0	0	0	0	0	0	0	0	0	0	0	0	0	0	0	0	0	0	0	0	0	0	0	0
Potri.014G087000.v3.1	2	2	14	4104	3287	1885	3114	3911	2090	5	5	5	1489	892	1259	1551	1554	1657	20	473	794	1987	1349	1738	1969	2343	1743	3	3	3	1437	1263	1607	670	913	631	15	564	1106	1855	1101	1142	1509	1871	1448	14	13	13	2660
Potri.T074101.v3.1	1	2	5	15	4	9	9	11	25	0	1	0	11	14	16	39	10	22	1	11	28	8	16	3	28	17	25	0	1	1	8	20	4	26	28	26	0	7	10	16	8	3	10	2	4	1	1	1	18
Potri.008G009800.v3.1	73	56	63	936	570	755	759	613	382	255	176	291	850	1079	1311	1177	796	1083	302	278	758	610	834	731	1342	534	1317	61	159	115	804	783	558	1131	1167	1185	105	381	972	1607	983	881	1255	474	1111	254	145	191	1133
Potri.008G117700.v3.1	53	66	28	1300	997	527	1054	1143	854	15	190	12	1137	776	741	921	681	1415	25	426	860	1158	1082	604	725	727	1261	70	9	100	393	629	627	1135	1640	1174	14	429	1007	2956	1366	1147	1104	946	903	19	11	8	846
Potri.008G144800.v3.1	10	11	6	459	234	380	223	318	154	10	23	13	217	162	270	183	187	340	47	18	33	102	205	121	344	213	305	0	14	11	169	214	106	273	254	248	61	161	427	663	585	441	646	384	614	75	48	47	637
Potri.010G247750.v3.1	0	0	0	0	0	0	0	0	0	0	0	0	0	0	0	0	0	0	1	0	0	0	0	0	0	0	0	0	0	0	0	0	0	0	0	0	2	1	0	0	0	1	0	0	0	0	0	0	0
Potri.007G077900.v3.1	43	56	32	1819	1209	886	1104	1153	1281	16	3	10	1070	947	945	1226	849	1109	12	267	431	531	726	652	906	821	1085	48	7	6	1016	921	779	1301	1521	1407	99	398	1077	2728	1612	1580	1902	1371	1877	6	8	4	1903
Potri.011G168500.v3.1	11	12	7	132	115	112	131	148	126	20	19	26	123	110	145	69	154	78	28	29	57	121	115	117	65	85	104	4	0	0	117	105	70	102	100	128	16	74	239	327	188	169	212	167	176	21	39	30	158
Potri.015G027600.v3.1	0	0	0	0	0	0	7	0	0	0	0	0	0	0	0	0	5	0	0	0	2	0	0	0	0	0	0	0	0	0	0	0	0	0	0	0	0	1	0	0	2	0	3	13	5	0	0	0	0
Potri.003G040800.v3.1	185	244	173	3779	2553	3008	4064	5586	3059	966	907	1045	4210	3127	4255	5510	2402	3105	888	1315	2905	4001	4440	6675	5472	3927	4803	310	559	418	5733	4899	4736	4495	3701	3283	0	409	1025	2118	1177	1062	1984	1358	1870	516	665	612	2811
Potri.012G126500.v3.1	0	0	0	0	0	0	0	0	0	0	0	0	0	0	0	0	0	0	0	8	7	0	0	0	0	0	0	0	0	0	0	0	0	0	0	0	0	0	0	0	0	0	0	0	0	0	0	0	0
Potri.004G099100.v3.1	8	10	0	608	603	518	498	491	465	213	75	141	446	274	434	510	357	329	134	436	614	395	303	335	372	372	343	43	103	70	584	427	408	527	567	590	89	119	209	495	237	243	342	546	337	74	74	65	565
Potri.007G061700.v3.1	18	27	14	208	243	156	159	354	182	21	41	39	208	136	176	227	193	121	38	32	62	153	145	94	144	180	204	8	20	15	247	131	140	160	263	126	0	43	85	322	219	160	145	62	239	71	30	53	126
Potri.011G005700.v3.1	0	0	0	8	28	15	33	33	25	0	0	1	7	8	13	33	16	13	0	5	8	9	0	6	20	0	11	0	0	0	22	9	3	11	5	0	0	3	6	43	10	28	62	22	38	0	0	0	30
Potri.012G126900.v3.1	0	0	0	0	0	0	0	0	0	0	0	0	0	0	0	0	0	0	0	0	0	0	0	0	0	0	0	0	0	0	0	0	0	0	0	0	0	0	0	0	0	0	0	0	0	0	0	0	0
Potri.T130000.v3.1	24	25	17	2669	2114	1414	1430	1899	1527	50	32	36	587	816	534	721	734	1082	83	31	58	525	577	458	910	1078	614	14	23	18	413	621	532	548	645	624	189	366	842	9678	7026	3727	3910	5046	4743	71	63	70	4391
Potri.014G095900.v3.1	0	0	0	0	12	0	0	0	0	0	0	0	0	0	20	0	0	0	0	0	0	0	0	0	8	0	17	0	0	0	14	16	0	0	16	22	0	0	0	0	16	0	0	0	0	0	0	0	0
Potri.012G023100.v3.1	8	12	8	5	13	13	0	7	0	23	22	18	18	24	22	20	24	0	14	50	98	22	16	28	0	48	0	0	9	7	21	0	10	25	39	18	3	20	40	0	0	24	7	23	11	21	13	18	11
Potri.015G073400.v3.1	65	16	39	1288	683	811	728	836	629	17	160	185	1150	954	1269	1270	585	887	7	151	243	558	872	767	1081	703	1319	66	15	5	1489	1532	918	1453	1270	1241	43	77	174	579	380	369	655	443	595	17	16	152	1145
Potri.007G023100.v3.1	0	0	0	15	0	5	8	0	0	0	0	0	11	0	0	21	0	0	0	0	2	5	0	0	0	0	0	0	0	0	0	0	0	0	0	0	0	6	13	4	12	9	0	0	11	0	0	0	0
Potri.016G084200.v3.1	13	18	27	414	237	354	364	311	254	7	21	10	286	268	249	372	242	406	6	137	372	216	273	284	379	263	425	3	6	4	256	182	255	380	396	275	0	82	164	501	326	301	475	201	486	15	13	13	365
Potri.004G216100.v3.1	0	0	6	318	207	333	150	217	222	6	10	10	112	238	206	434	220	408	54	74	118	50	117	108	151	78	252	0	9	5	54	128	75	196	158	252	0	6	5	55	15	36	93	87	119	45	21	28	274
Potri.018G080050.v3.1	0	0	0	0	0	0	0	0	0	0	0	0	0	0	0	0	0	0	2	0	0	0	0	0	0	0	0	0	0	0	0	0	0	0	0	0	0	0	0	0	0	0	0	0	0	0	0	0	0
Potri.005G013500.v3.1	0	0	0	0	0	0	0	0	0	0	0	0	0	0	0	0	0	0	0	0	0	0	0	0	0	0	0	0	0	0	0	0	0	0	0	0	0	0	0	0	0	0	0	0	0	0	0	0	0
Potri.003G115100.v3.1	0	0	0	0	0	0	12	0	0	0	0	0	0	0	0	0	0	0	0	2	2	0	0	0	0	0	0	0	0	0	0	0	0	0	0	0	0	0	0	0	0	6	0	0	0	0	0	0	0
Potri.008G080700.v3.1	125	159	83	391	228	217	275	351	234	726	419	650	403	247	259	399	279	268	656	120	216	250	403	304	470	285	266	0	225	176	418	361	276	456	582	520	313	177	474	306	209	161	273	238	206	315	309	297	255
Potri.001G450300.v3.1	0	0	0	0	0	0	0	0	0	0	0	0	0	0	0	0	0	0	0	0	0	0	0	0	0	0	0	0	0	0	0	0	0	0	0	0	0	0	0	0	0	0	0	0	0	0	0	0	0
Potri.009G115100.v3.1	9	7	28	4715	2455	3516	3887	4182	2076	3	234	8	4407	3411	5161	5656	2806	5094	19	264	465	2454	4565	3434	3334	2565	4991	62	7	103	2534	3132	2783	7214	8196	6776	3	133	207	3291	1666	2502	3792	1842	3642	8	9	4	5855
Potri.009G119300.v3.1	93	139	113	1707	1255	969	1283	1574	1071	153	173	179	2381	1834	1831	2184	1458	1322	167	268	579	1438	1916	1756	1910	1233	1672	60	106	85	1723	1558	1398	3059	3459	3457	0	69	155	548	293	379	753	595	528	173	161	164	1323
Potri.002G179600.v3.1	16	17	12	464	259	340	330	302	192	76	34	63	286	246	360	393	270	400	78	107	252	164	266	163	291	117	355	11	31	20	206	312	253	547	548	479	69	98	212	505	327	245	462	258	370	41	32	38	408
Potri.014G162300.v3.1	0	0	0	0	0	0	0	0	0	0	0	0	0	0	0	0	0	0	0	0	0	0	0	0	0	0	0	0	0	0	5	0	0	0	0	0	0	0	0	0	0	0	0	0	0	0	0	0	0
Potri.005G111100.v3.1	0	0	0	1137	435	857	1417	1393	611	3	3	3	1024	620	1527	2511	581	2922	8	58	88	469	1205	1147	1354	576	2995	0	0	0	1348	1048	874	1906	2232	1973	0	31	28	879	711	556	1475	494	1896	0	0	0	957
Potri.011G059400.v3.1	0	0	0	0	0	3	0	0	0	0	0	0	0	0	7	0	0	11	0	0	0	0	0	5	0	0	0	0	0	0	0	0	0	0	2	0	0	0	0	15	35	3	11	11	14	0	0	0	5
Potri.016G138000.v3.1	7	12	0	146	78	51	168	229	98	16	21	21	144	90	138	294	89	173	14	40	85	242	223	332	162	155	152	3	7	5	189	145	192	228	151	109	0	12	28	91	39	84	99	70	89	48	16	24	103
Potri.014G124300.v3.1	0	8	0	36	15	11	37	116	11	65	55	73	78	20	48	307	36	33	0	52	114	349	199	382	29	44	0	11	22	24	212	188	139	86	48	24	0	4	10	14	22	58	0	6	17	9	0	0	0
Potri.015G138400.v3.1	61	84	33	738	506	472	498	642	432	125	137	36	748	603	702	1186	457	765	206	71	153	377	567	539	920	599	663	22	158	119	775	800	600	1203	1038	746	91	63	148	720	418	412	638	429	657	224	175	193	897
Potri.T109700.v3.1	1	2	1	2	0	0	11	11	0	0	1	1	2	0	0	0	2	0	1	2	1	0	3	0	7	0	0	2	1	0	0	14	5	7	0	2	0	1	2	0	0	17	2	6	8	3	2	2	0
Potri.001G034000.v3.1	0	0	0	0	0	0	0	0	0	0	0	0	0	0	0	0	0	0	0	0	0	0	0	0	0	0	0	0	0	0	0	0	0	0	0	0	0	0	0	0	0	0	0	0	0	0	0	0	0
Potri.009G141800.v3.1	0	0	0	10	0	51	0	0	70	27	6	19	81	565	1282	51	32	145	0	1280	1659	28	56	91	63	0	161	0	0	26	105	130	232	4787	260	532	0	0	0	0	0	0	0	0	0	0	69	32	0
Potri.003G206300.v3.1	0	0	0	0	0	0	0	0	0	0	0	0	0	0	0	0	0	0	1	0	0	0	0	0	0	0	0	0	0	0	0	0	0	0	0	0	0	0	0	0	0	0	0	0	0	0	0	0	0
Potri.001G044200.v3.1	12	12	14	135	67	89	112	164	81	124	73	115	173	150	139	152	109	169	77	44	65	117	206	83	133	123	211	22	42	32	111	141	58	195	249	313	0	11	22	59	58	40	80	24	88	46	55	44	132
Potri.004G157700.v3.1	67	89	30	1854	1291	1290	1459	1438	1122	6	8	9	1563	931	1743	1416	1227	1433	13	326	565	863	1377	1093	1108	1095	1393	4	3	3	1072	1291	1120	1667	2458	2010	5	135	329	1846	1225	1172	2068	1385	1617	7	6	6	1941
Potri.007G080000.v3.1	0	0	0	21	0	0	18	31	0	0	0	0	18	9	0	8	29	0	0	0	98	0	0	5	20	23	14	0	0	0	13	16	0	0	28	0	0	512	1476	103	74	104	39	72	31	0	0	0	0
Potri.003G099700.v3.1	0	0	0	0	0	0	0	0	0	0	0	0	0	13	9	0	0	0	0	0	0	0	8	15	0	0	0	0	0	0	0	0	0	5	0	0	0	0	0	0	0	0	0	0	6	0	0	0	0
Potri.009G137100.v3.1	0	0	0	1	0	0	1	0	2	0	0	1	1	1	1	1	0	1	0	0	1	0	0	0	0	0	2	1	0	0	0	0	0	5	2	1	0	1	1	3	2	1	1	1	2	2	1	1	2
Potri.006G171700.v3.1	0	0	0	262	164	212	133	112	666	26	20	19	324	1139	1158	120	271	583	14	61	92	148	181	153	258	357	410	0	16	11	161	280	222	820	496	558	0	6	16	126	85	58	87	64	78	25	55	41	233
Potri.002G075700.v3.1	16	21	8	4	0	0	9	17	0	40	49	46	0	23	0	54	8	21	0	106	204	85	11	82	36	22	0	14	30	23	31	28	60	11	12	15	0	0	0	0	0	0	0	0	0	6	17	7	0
Potri.018G094600.v3.1	0	0	0	0	0	0	0	0	0	0	0	0	0	0	0	0	0	0	0	0	0	0	0	0	0	0	0	0	0	0	0	0	0	0	0	0	0	0	0	0	0	0	0	0	0	0	0	0	0
Potri.007G047200.v3.1	12	16	9	323	154	127	221	203	72	41	37	39	258	218	226	147	304	138	24	27	54	176	271	175	130	83	112	11	22	16	64	96	102	222	235	159	8	32	115	413	465	203	279	215	270	32	22	19	364
Potri.003G164000.v3.1	0	0	0	0	0	0	0	0	10	0	0	0	0	0	0	0	4	0	0	0	2	13	0	0	0	0	0	0	0	0	0	0	0	0	0	0	0	0	0	0	0	0	0	0	0	0	0	0	0
Potri.006G141100.v3.1	0	0	0	0	0	0	0	6	0	0	0	0	0	0	0	0	0	0	0	6	11	0	0	0	0	0	0	0	0	2	24	18	18	15	0	0	0	0	0	0	0	0	0	0	0	0	0	0	0
Potri.016G045500.v3.1	0	0	0	74	43	36	50	18	32	0	5	0	46	35	68	46	24	16	0	19	39	47	30	46	39	10	71	0	0	0	57	32	47	68	32	28	0	19	19	143	77	119	78	59	110	0	0	0	140
Potri.014G198300.v3.1	0	0	0	61	19	54	32	26	9	0	7	0	14	23	39	34	5	46	0	4	10	34	43	20	56	6	90	0	0	0	51	13	11	125	94	72	0	0	0	29	9	21	30	24	18	0	0	0	58
Potri.005G209500.v3.1	777	1025	655	10644	6065	6389	7948	10682	6511	1065	1210	1241	11215	9730	12289	15660	6307	7799	832	3930	8480	7778	11631	11473	12588	7903	12811	494	1017	718	18659	13794	12154	11412	9258	9549	300	1496	2384	2624	1364	1877	2825	1871	3165	1252	1815	1436	7490
Potri.013G010100.v3.1	1	0	0	0	0	0	0	0	0	0	0	0	0	0	0	0	0	0	0	0	0	0	0	0	0	0	0	0	0	0	0	0	0	0	0	0	0	0	0	0	0	0	0	0	0	0	0	0	0
Potri.018G109800.v3.1	120	182	90	641	365	453	434	471	196	395	256	370	429	437	565	383	288	514	295	143	270	321	421	357	584	341	563	87	159	118	386	485	397	643	703	627	136	113	225	751	532	365	581	290	478	162	190	143	919
Potri.008G164600.v3.1	0	0	0	0	0	0	0	0	0	0	0	0	0	0	0	0	0	0	0	0	0	0	0	0	0	0	0	0	0	0	0	0	0	0	0	0	0	0	0	0	0	0	0	0	0	0	0	0	0
Potri.006G180300.v3.1	21	19	15	241	231	135	168	181	224	36	37	38	247	268	273	166	273	236	46	51	108	293	220	244	230	284	208	0	12	11	181	199	234	421	422	285	0	12	18	111	68	112	109	137	66	44	44	44	304
Potri.008G175900.v3.1	0	0	0	14	26	29	45	43	15	0	0	0	28	16	13	46	39	83	0	5	12	74	35	51	36	31	39	0	0	0	56	18	44	17	10	0	0	0	0	0	0	0	0	0	0	0	0	0	18
Potri.T067000.v3.1	0	0	0	0	0	0	0	0	0	0	0	0	0	0	0	0	0	0	0	0	0	0	0	0	0	0	0	0	0	0	0	0	0	0	0	0	0	0	0	0	0	0	0	0	0	0	0	0	0
Potri.008G192700.v3.1	0	0	0	41	19	43	53	70	19	0	0	0	93	53	49	90	36	63	0	0	2	42	95	72	65	35	93	0	0	0	20	11	47	21	68	64	0	0	7	86	52	19	60	22	35	0	0	0	68
Potri.009G153300.v3.1	6	0	0	505	435	302	483	447	300	33	0	36	260	275	284	366	412	427	74	42	61	237	237	227	275	309	302	11	19	14	191	231	238	356	362	347	0	28	55	737	430	403	612	422	611	45	49	51	690
Potri.008G206900.v3.1	0	0	0	0	0	0	0	0	0	0	0	0	0	0	0	0	0	0	0	0	0	0	0	0	0	0	0	0	0	0	0	0	0	0	0	0	0	0	0	0	0	0	0	0	0	0	0	0	0
Potri.010G242300.v3.1	0	0	0	0	0	0	0	0	0	0	0	0	0	0	0	0	0	0	0	0	0	0	0	0	0	0	0	0	0	0	0	0	0	0	0	0	0	0	0	0	0	0	0	0	0	0	0	0	0
Potri.002G233400.v3.1	0	0	0	0	0	0	0	0	0	0	0	0	0	10	5	0	0	0	0	61	67	29	11	22	0	0	0	5	72	31	35	23	58	6	22	9	0	0	0	0	0	0	0	0	0	0	0	0	0
Potri.011G053700.v3.1	8	15	13	44	28	89	100	64	46	32	11	28	78	59	85	69	84	73	37	180	538	25	52	43	64	21	109	5	24	19	32	36	23	96	110	105	333	538	2208	242	155	169	339	138	359	34	24	28	168
Potri.019G090000.v3.1	0	0	0	0	0	0	0	0	0	0	0	0	0	0	0	0	0	0	0	0	0	0	0	0	0	0	0	0	0	0	0	0	0	0	0	0	0	0	0	0	0	0	0	0	0	0	0	0	0
Potri.009G108600.v3.1	3	8	10	823	523	516	636	963	560	0	10	8	445	534	606	872	472	742	11	115	262	384	429	421	674	574	953	0	2	0	590	525	548	789	878	831	0	143	378	1083	802	721	999	665	1013	0	30	32	996
Potri.003G206600.v3.1	0	0	0	0	0	0	0	0	0	0	0	0	0	0	0	0	0	0	0	0	0	0	0	0	0	0	0	0	0	0	0	0	0	0	0	0	0	1	1	0	0	0	0	0	0	0	0	0	0
Potri.006G056500.v3.1	7	12	5	4405	4332	3565	4843	3641	2874	7	22	5	3897	3698	4770	2328	3896	4094	6	272	475	4749	4206	3713	4289	3383	3626	260	5	3	4418	5030	3693	3616	4216	2717	17	639	2040	6448	4083	3492	4997	4004	4049	11	2	7	5368
Potri.014G100700.v3.1	41	55	29	307	291	229	298	331	229	24	18	27	442	324	362	458	385	397	52	26	61	374	395	330	320	343	366	78	8	12	287	292	286	789	579	432	0	28	43	243	134	214	208	132	280	36	42	35	337
Potri.015G089900.v3.1	0	0	0	0	0	0	0	0	0	0	0	0	0	0	0	0	0	0	0	0	0	0	0	0	0	0	0	0	0	0	0	0	0	0	0	0	0	0	0	0	0	0	0	0	0	0	0	0	0
Potri.017G126200.v3.1	71	105	13	2184	1476	1356	734	696	585	418	175	341	1370	2105	994	2377	1439	1611	163	454	478	377	1075	570	2029	1563	1546	87	89	76	1566	1133	546	600	615	357	183	501	547	2512	4564	753	1284	1637	1406	180	116	149	1769
Potri.001G445000.v3.1	0	0	1	0	6	2	4	0	6	1	1	1	1	3	6	0	1	0	1	2	3	2	8	3	3	0	0	0	1	1	0	0	3	8	5	0	0	1	1	1	5	2	2	3	2	1	0	1	1
Potri.010G087000.v3.1	212	288	194	2178	1080	2041	2981	4682	1382	0	548	933	2887	2239	3212	4519	2176	4945	619	237	458	1283	2891	2483	2568	1715	4642	176	119	164	1596	2065	1552	4047	4153	3217	133	139	378	1032	708	650	1313	458	1560	567	522	481	1763
Potri.004G043400.v3.1	4	6	1	201	88	215	151	186	62	14	4	15	77	82	94	115	62	156	10	16	28	42	119	76	131	86	166	12	14	8	61	42	94	167	195	128	9	10	29	150	69	78	152	68	225	10	16	11	181
Potri.009G131800.v3.1	0	0	0	0	0	0	0	2	2	1	1	2	0	3	5	0	0	0	0	3	0	0	16	4	0	0	0	0	0	1	0	15	2	0	0	0	0	0	0	0	0	0	0	0	0	0	0	0	0
Potri.010G087800.v3.1	185	241	136	1035	593	822	649	774	498	533	477	561	1421	995	943	1056	797	1003	1101	221	529	502	1403	840	1283	607	1087	154	348	229	1078	1381	590	2197	2233	2042	179	189	334	447	260	377	560	367	466	914	910	897	909
Potri.001G194300.v3.1	0	0	0	0	0	0	0	0	0	0	0	0	0	0	0	0	0	0	0	0	0	0	0	0	0	0	0	0	0	0	0	0	0	0	0	0	0	0	0	0	0	0	0	0	0	0	0	0	0
Potri.015G065200.v3.1	0	0	0	0	0	0	0	0	0	0	0	0	0	0	0	0	0	0	0	0	0	0	0	0	0	0	0	0	0	0	0	0	0	0	0	0	0	0	0	0	0	0	0	0	0	0	0	0	0
Potri.T157400.v3.1	5	6	12	138	124	113	148	167	140	3	6	3	254	208	215	267	148	240	0	56	114	84	101	122	118	134	294	3	0	0	125	188	93	309	362	252	0	241	750	834	682	540	663	384	573	0	0	0	286
Potri.013G108400.v3.1	26	32	14	295	136	149	218	172	141	34	65	46	253	152	235	143	163	156	54	43	132	156	198	184	197	135	210	0	22	20	190	185	208	298	292	195	15	43	104	220	158	136	162	96	115	84	63	64	224
Potri.004G189200.v3.1	2	0	0	0	4	0	0	0	0	0	0	0	0	6	0	0	0	0	0	0	0	0	8	0	0	0	0	0	0	0	0	0	0	0	0	0	0	5	29	7	21	10	26	0	0	0	0	0	33
Potri.017G078400.v3.1	0	0	0	0	0	0	0	0	0	0	0	0	0	0	0	0	0	0	0	0	0	0	0	0	0	0	0	0	0	0	0	0	0	0	0	0	0	0	0	0	0	0	0	0	0	0	0	0	0
Potri.005G181600.v3.1	45	5	21	1293	1063	690	918	912	1106	8	2	162	1182	540	1056	607	337	430	8	166	309	58	161	85	341	688	518	102	5	166	325	287	309	1750	1362	1425	14	2754	10059	14205	9441	7507	6812	6846	7122	6	4	6	4072
Potri.013G003500.v3.1	0	0	0	122	126	46	169	85	72	0	0	0	51	43	31	64	137	57	0	28	46	53	102	30	16	35	12	0	0	0	18	0	14	18	0	0	0	20	22	95	62	61	146	119	100	0	0	0	91
Potri.008G186200.v3.1	2	28	20	1065	507	304	771	539	55	19	6	9	1346	697	1567	561	345	732	13	104	114	416	701	1176	902	444	155	6	10	6	1749	2575	1056	1812	1305	618	69	35	117	324	226	150	283	414	412	17	12	11	2029
Potri.016G022100.v3.1	0	1	0	25	8	22	40	14	21	0	2	0	3	0	0	0	6	0	0	0	2	0	0	15	0	0	0	0	0	0	0	0	0	0	5	0	0	0	0	128	85	93	0	110	0	0	0	0	0
Potri.001G453600.v3.1	68	86	43	537	291	374	659	786	321	11	70	127	684	507	930	894	728	949	89	199	526	404	733	508	431	535	923	24	42	36	370	463	408	2431	2648	1604	0	109	183	376	127	366	230	109	234	104	127	116	490
Potri.T084000.v3.1	0	0	0	0	0	0	0	0	0	0	0	0	0	0	0	0	0	0	0	0	0	0	0	0	0	0	0	0	0	0	0	0	0	0	0	0	0	0	0	0	0	0	0	0	0	0	0	0	0
Potri.013G064501.v3.1	0	0	0	0	0	0	0	0	0	0	0	0	0	0	0	0	0	0	0	0	0	0	0	0	0	0	0	0	0	0	0	0	0	0	0	0	0	0	0	0	0	0	0	0	0	0	0	0	0
Potri.014G084800.v3.1	0	0	0	0	0	0	0	0	0	0	0	0	0	0	0	0	0	0	0	0	2	5	0	0	0	0	0	0	0	0	16	0	0	0	0	0	0	0	0	0	0	0	0	0	0	0	0	0	0
Potri.012G096350.v3.1	0	0	0	12	15	8	6	13	6	0	0	0	21	10	6	10	15	13	0	0	0	5	5	20	18	24	0	0	0	0	11	0	5	22	33	5	0	0	0	20	8	17	13	4	6	0	0	0	5
Potri.004G062900.v3.1	0	0	0	0	0	0	0	0	0	0	0	0	11	0	0	7	0	0	0	3	4	4	8	0	0	0	9	0	0	0	0	0	0	0	0	7	0	0	4	0	0	0	0	0	6	0	0	0	0
Potri.008G037400.v3.1	4	2	3	67	28	60	35	58	18	7	0	2	42	16	34	43	23	65	0	10	27	23	11	0	39	12	47	0	0	0	0	40	23	24	31	0	0	10	19	46	52	35	64	49	38	2	6	2	21
Potri.001G160300.v3.1	34	35	16	1015	749	564	666	967	571	139	121	130	519	700	757	739	631	627	223	143	298	613	642	698	741	604	883	52	126	104	706	757	815	894	1047	773	99	78	202	445	452	321	569	458	690	176	144	145	863
Potri.005G243600.v3.1	30	40	11	1073	648	629	265	829	539	195	173	219	1130	812	956	832	778	926	250	202	480	688	799	736	414	710	849	75	163	116	1014	846	628	1329	1621	1508	110	217	459	950	682	557	895	595	604	183	245	194	979
Potri.010G074201.v3.1	0	0	0	0	0	0	0	0	0	0	0	0	0	0	0	0	0	0	0	0	0	0	0	0	0	0	0	0	0	0	0	0	0	0	0	0	0	0	0	0	0	0	0	0	0	0	0	0	0
Potri.010G249000.v3.1	0	0	0	0	0	0	0	0	0	0	0	0	0	0	0	0	0	0	0	0	0	0	0	0	0	0	0	0	0	0	0	0	0	0	0	0	0	0	0	0	0	0	0	0	0	0	0	0	0
Potri.007G103800.v3.1	14	30	13	68	7	20	32	31	16	94	61	76	42	16	44	36	18	42	0	110	170	282	56	355	44	31	85	32	60	52	160	100	106	4	10	9	0	5	2	0	0	0	0	0	0	0	0	0	5
Potri.014G069700.v3.1	19	26	16	646	385	263	370	375	208	43	47	44	246	234	239	286	249	420	47	61	101	331	224	206	248	292	212	0	15	14	248	176	193	167	213	132	10	26	74	194	135	122	170	166	130	70	54	56	376
Potri.011G011200.v3.1	0	0	0	0	0	0	0	0	0	0	0	0	0	0	0	0	0	0	0	0	0	0	0	0	0	0	0	0	0	0	0	0	0	0	0	0	0	0	0	0	0	0	0	0	0	0	0	0	0
Potri.003G127400.v3.1	106	173	66	977	592	778	761	825	371	6	323	436	824	818	1346	1040	603	1134	773	216	404	492	904	652	886	571	1013	98	229	149	556	721	604	1205	1325	929	283	184	424	1013	830	517	814	379	828	408	347	365	1059
Potri.007G011700.v3.1	0	0	0	68	30	20	68	104	90	0	0	0	79	15	140	53	48	137	0	19	19	36	20	65	75	52	103	0	0	0	30	53	42	93	196	275	0	3	4	20	11	29	17	26	17	0	0	0	32
Potri.015G000400.v3.1	6	10	10	100	98	70	88	102	59	29	32	34	96	112	139	163	83	149	58	57	86	32	77	80	60	20	60	9	24	13	42	82	25	144	135	129	18	21	62	206	150	101	153	86	233	52	39	55	119
Potri.012G021601.v3.1	0	0	0	7	4	3	0	0	0	0	0	0	0	14	0	36	18	0	0	4	14	0	0	0	31	0	22	0	0	0	0	5	0	0	7	0	0	38	89	20	11	0	0	7	20	0	0	0	11
Potri.008G019800.v3.1	126	148	70	1069	669	569	783	1149	426	368	270	357	1508	1179	1745	1887	965	1390	273	204	420	1531	1954	2372	1462	1076	1489	84	206	128	1564	1608	1379	995	1170	1068	33	56	94	830	560	593	421	254	385	209	240	227	849
Potri.008G022900.v3.1	0	2	3	22	11	22	71	116	14	8	5	7	115	97	142	119	62	87	13	27	38	59	79	117	73	38	47	2	8	6	63	95	74	156	203	110	0	15	19	14	15	32	19	0	38	8	9	8	0
Potri.017G135000.v3.1	11	14	3	92	22	33	40	14	34	209	9	126	112	1667	158	264	312	50	261	33	15	2	11	5	283	100	548	13	6	5	103	242	33	5	27	9	344	206	49	277	332	132	182	168	265	111	11	55	312
Potri.T059500.v3.1	0	0	0	0	0	4	0	0	0	0	0	0	0	0	0	0	15	0	0	0	2	0	0	0	0	0	0	0	0	0	0	0	0	0	0	0	0	11	28	18	0	0	55	12	14	0	0	0	0
Potri.005G036300.v3.1	6	9	8	44	47	34	65	40	15	31	20	34	97	55	80	0	147	67	0	62	166	91	191	66	55	27	63	6	7	8	26	86	18	75	28	33	0	10	10	20	0	7	0	0	15	7	22	18	47
Potri.001G016600.v3.1	28	41	24	1190	698	583	1474	2251	889	282	144	254	1043	772	1738	2301	969	2187	121	222	357	1204	1670	2075	1318	1192	2166	56	73	58	2277	1406	1915	1224	1335	845	0	51	101	432	248	236	377	277	394	55	130	84	562
Potri.003G209000.v3.1	12	0	8	11	90	192	24	242	82	13	0	16	33	96	409	11	254	15	0	7	15	82	266	191	167	151	414	0	0	0	15	6	164	5	11	245	0	9	13	25	216	136	324	125	21	0	21	17	17
Potri.014G067000.v3.1	0	7	0	134	56	51	151	95	31	20	17	22	159	89	116	93	73	68	0	30	54	60	116	45	72	35	38	0	0	0	52	35	88	61	65	33	0	11	18	64	32	39	53	67	68	9	0	7	82
Potri.006G213900.v3.1	153	202	153	869	577	637	714	904	451	522	503	564	1021	761	776	1213	641	1456	382	754	721	706	954	922	673	578	1415	161	276	198	723	856	698	1658	1843	1134	76	384	929	792	462	496	658	487	693	329	375	354	836
Potri.009G017800.v3.1	0	0	0	0	0	0	0	0	0	0	0	0	0	0	0	0	0	0	0	0	0	0	0	0	0	0	0	0	0	0	0	0	0	0	0	0	0	2	7	0	0	0	6	0	0	0	0	0	0
Potri.010G198200.v3.1	0	0	0	0	0	0	0	0	0	0	0	0	0	2	0	0	0	0	0	0	0	0	0	0	0	0	0	0	0	0	0	0	0	0	0	0	0	0	0	0	0	0	0	0	0	0	0	0	0
Potri.004G169200.v3.1	0	0	0	89	28	26	0	34	47	0	13	9	140	41	89	28	6	38	49	94	133	105	65	57	22	24	46	0	0	0	16	14	30	71	44	0	0	2	2	14	10	0	0	0	0	11	5	11	5
Potri.006G106600.v3.1	0	0	5	1284	923	766	1202	1573	646	0	0	0	837	788	1228	1128	806	1358	0	139	283	606	902	753	795	818	1102	0	0	0	603	601	817	863	1515	1084	0	108	104	2005	1179	1332	1533	977	1805	0	0	0	1444
Potri.T177700.v3.1	0	0	0	0	0	0	0	0	0	0	0	0	0	0	0	0	0	0	0	0	0	0	0	0	0	0	0	0	0	0	0	0	0	0	0	0	0	0	0	0	0	0	0	0	0	0	0	0	0
Potri.009G105700.v3.1	73	83	82	3735	2200	3243	3776	4892	2581	154	114	174	2586	2928	5920	4679	3042	4099	168	256	659	2436	4628	3010	2652	2938	3693	54	97	81	2355	2516	3111	3509	5292	4370	0	75	143	1615	1127	1539	1530	827	1539	197	279	203	3977
Potri.014G171100.v3.1	0	0	0	0	0	0	0	0	0	0	0	0	0	0	0	0	0	0	0	0	4	0	0	0	0	0	0	0	0	0	0	0	0	0	0	0	0	0	0	0	0	0	0	0	0	0	0	0	0
Potri.015G006800.v3.1	11	8	10	238	172	141	173	232	96	232	95	171	173	154	163	328	111	248	165	50	77	168	247	114	170	183	177	38	92	73	138	206	148	331	225	129	1075	368	1205	476	413	351	294	264	349	60	85	68	237
Potri.005G250200.v3.1	165	226	62	1014	752	571	982	1156	579	529	288	472	1094	639	1119	1568	593	1144	526	496	1030	450	820	642	992	872	1477	96	187	132	959	905	789	1639	1241	1061	79	281	668	470	243	294	439	292	458	371	418	385	1029
Potri.008G189801.v3.1	0	0	0	0	6	0	0	0	0	0	0	0	6	0	0	0	8	0	0	0	0	0	0	0	0	7	0	0	0	0	0	0	0	0	0	0	0	0	0	0	0	0	0	0	0	0	0	0	0
Potri.001G107100.v3.1	0	0	0	0	0	0	0	0	0	0	0	2	0	0	0	0	0	0	0	6	7	0	0	0	0	0	0	0	0	0	17	0	0	0	0	0	0	0	0	0	0	0	0	0	0	0	0	0	0
Potri.012G116300.v3.1	0	0	0	0	0	0	0	0	0	0	0	0	0	0	0	0	0	0	0	0	0	0	0	0	0	0	0	0	0	0	0	0	0	0	0	0	0	0	0	0	0	0	0	0	0	0	0	0	0
Potri.014G107200.v3.1	3	4	3	381	212	408	260	416	213	34	32	37	311	272	500	219	131	673	66	60	115	113	128	152	332	201	490	7	15	13	300	256	201	417	611	464	61	142	303	680	505	463	656	341	720	43	78	49	897
Potri.002G137100.v3.1	17	22	10	835	418	624	730	723	403	79	74	72	831	608	1038	1007	510	803	180	32	100	467	791	649	569	465	711	0	64	35	542	469	426	936	1219	1036	22	35	64	686	400	444	573	412	628	112	89	102	777
Potri.002G126000.v3.1	37	52	16	525	384	270	331	410	315	77	68	79	287	348	411	384	369	386	106	156	298	360	246	227	463	437	364	18	50	29	394	338	357	409	499	286	40	158	539	556	369	409	426	430	354	89	108	96	497
Potri.005G043851.v3.1	1	1	3	0	0	0	0	0	0	2	1	2	3	0	3	0	0	19	4	4	8	0	0	0	0	0	0	2	2	2	0	11	0	5	0	0	0	1	2	0	3	4	3	0	0	1	1	2	0
Potri.006G135000.v3.1	0	0	0	0	0	0	0	0	0	0	0	0	0	0	0	0	0	0	0	0	0	0	0	0	0	0	0	0	0	0	0	0	0	0	0	0	0	0	0	0	0	0	0	0	0	0	0	0	0
Potri.010G178900.v3.1	32	41	21	47	46	62	79	92	23	61	63	79	70	53	82	83	37	87	121	13	27	35	65	43	41	34	95	26	0	42	49	42	52	99	59	43	0	8	15	65	40	32	54	23	48	114	81	70	67
Potri.010G147400.v3.1	22	34	17	801	453	545	753	1234	406	257	251	253	378	382	503	714	388	667	536	1082	1710	427	432	332	505	392	604	62	142	98	522	604	374	785	699	431	1145	1784	5052	1149	906	708	1098	774	1116	247	218	213	659
Potri.001G331300.v3.1	0	0	0	0	0	0	0	0	0	0	0	0	0	0	0	0	0	0	0	0	0	0	0	0	0	0	0	0	0	0	0	0	0	0	0	0	0	0	0	0	0	0	0	0	0	0	0	0	0
Potri.008G171000.v3.1	2277	3066	1863	8961	7308	5412	5702	9978	5936	19775	15223	19414	5805	4166	4222	7568	4250	4087	16630	4832	10998	6007	5931	5878	7665	6895	5487	3219	5551	4373	6943	6134	5418	3349	2917	2319	9522	5185	17481	3755	2302	2468	3030	3139	2474	10091	10655	10001	4418
Potri.004G046300.v3.1	8	12	4	225	176	183	170	149	134	30	33	36	257	153	366	294	188	248	29	190	402	198	314	228	246	186	386	7	16	14	197	179	175	234	284	248	13	116	303	360	113	190	215	127	182	14	26	20	392
Potri.T020800.v3.1	0	0	0	0	0	0	0	0	0	0	0	0	0	0	0	0	0	0	0	0	0	0	0	0	0	0	0	0	0	0	0	0	0	0	0	0	0	0	0	0	0	0	0	0	0	0	0	0	0
Potri.001G187200.v3.1	25	30	34	429	330	354	498	636	356	60	54	75	458	325	490	643	378	523	98	32	67	290	377	364	337	286	503	18	44	26	237	438	324	612	854	454	0	23	31	399	234	267	489	173	450	107	77	8	359
Potri.001G323800.v3.1	0	0	0	0	0	0	0	0	0	0	0	0	0	0	0	0	0	0	0	0	0	0	0	0	0	0	0	0	0	0	0	0	0	0	0	0	0	0	0	0	0	0	0	0	0	0	0	0	0
Potri.008G015600.v3.1	42	70	51	415	153	305	445	562	142	145	112	167	484	281	544	875	372	561	163	73	126	178	476	383	509	300	799	32	70	61	212	515	353	1143	1455	816	56	75	166	230	94	168	306	106	287	133	129	120	372
Potri.008G158700.v3.1	0	0	0	0	0	0	0	4	0	0	0	1	0	0	0	0	0	0	0	0	0	0	0	0	0	0	0	0	0	0	0	0	0	0	0	0	0	1	0	0	0	0	2	0	2	0	0	0	0
Potri.006G274300.v3.1	0	0	0	0	0	0	0	0	0	1	0	1	0	0	0	0	0	0	1	2	3	3	0	0	0	0	0	0	1	0	0	0	0	0	0	4	0	2	2	0	0	0	0	0	0	1	1	1	0
Potri.003G110200.v3.1	0	0	0	0	0	0	0	0	0	0	0	0	0	0	0	0	0	0	0	0	0	0	0	0	0	0	0	0	0	0	0	0	0	0	0	0	0	0	0	0	0	0	0	0	0	0	0	0	0
Potri.010G104600.v3.1	9	18	10	542	630	377	345	377	471	38	33	33	190	293	285	360	259	440	88	71	111	48	285	70	560	524	319	13	53	43	59	55	54	134	184	178	5	161	230	929	704	490	386	595	286	53	70	80	657
Potri.014G039700.v3.1	14	18	17	462	309	380	399	518	256	43	29	42	554	534	601	408	458	624	0	30	63	342	496	512	401	399	362	0	19	20	309	553	287	765	907	561	0	8	8	144	67	76	134	170	74	37	40	0	517
Potri.001G376600.v3.1	36	18	28	514	232	238	288	485	223	119	83	0	410	346	425	515	350	362	120	41	107	224	257	355	413	359	441	36	0	53	403	225	456	821	1129	888	12	30	57	185	89	154	228	172	274	104	37	36	429
Potri.011G123500.v3.1	5	7	4	1396	992	981	1216	1523	797	153	102	144	923	913	1130	655	1032	1140	181	92	141	480	524	374	667	712	1400	36	62	49	447	407	349	847	1040	574	231	137	289	1441	1096	782	799	584	853	133	181	158	1857
Potri.017G080400.v3.1	0	0	0	0	0	0	0	0	0	0	0	0	0	0	0	0	0	0	0	0	0	0	0	0	0	0	0	0	0	0	0	0	0	0	0	7	0	0	0	0	0	0	0	0	0	0	0	0	0
Potri.002G026900.v3.1	0	0	0	0	0	0	0	0	0	0	0	0	0	0	0	0	0	0	0	0	0	0	0	0	0	0	0	0	0	0	0	0	0	0	0	0	0	0	0	0	0	0	0	0	0	0	0	0	0
Potri.015G009800.v3.1	12	20	5	131	175	49	37	104	134	19	27	28	102	86	97	110	30	34	56	11	21	78	70	39	178	99	52	6	20	13	101	124	138	123	87	201	27	11	85	134	175	126	144	60	202	37	54	46	46
Potri.002G165000.v3.1	75	91	150	769	439	572	543	432	260	528	257	454	1319	3010	1012	2761	786	784	496	523	671	129	465	212	4167	901	6332	125	157	155	1021	1741	375	2203	1808	1442	522	1457	5590	784	708	484	1835	522	1595	436	330	358	1275
Potri.002G069900.v3.1	34	47	51	486	343	289	300	226	212	11	52	29	233	179	243	436	233	454	11	172	412	152	223	189	362	315	400	4	13	5	236	316	130	565	394	450	16	280	537	443	277	285	339	296	357	73	87	77	693
Potri.014G088200.v3.1	60	66	51	882	528	487	509	566	324	118	105	116	608	393	640	765	494	316	173	82	155	428	582	422	722	327	677	31	64	41	551	474	383	829	865	772	14	50	78	313	125	262	277	280	194	104	94	101	741
Potri.003G000800.v3.1	7	13	8	223	111	98	115	127	67	0	7	8	188	111	189	182	263	160	19	71	120	55	171	60	132	171	159	0	0	0	40	38	44	75	63	47	0	50	134	350	179	207	119	57	74	0	0	0	264
Potri.014G057500.v3.1	0	0	0	0	0	0	0	0	0	0	0	0	0	0	0	0	0	0	0	0	0	0	0	0	0	0	0	0	0	0	0	0	0	0	0	0	0	0	0	0	0	0	0	0	0	0	0	0	0
Potri.007G094700.v3.1	0	0	0	0	0	0	0	0	0	0	0	0	0	0	0	0	0	0	0	0	0	0	0	0	0	0	0	0	0	0	0	0	0	0	0	0	0	0	0	0	0	0	0	0	0	0	0	0	0
Potri.016G101800.v3.1	0	0	0	0	0	0	0	0	0	0	0	0	0	0	0	0	0	0	0	0	0	0	0	0	0	0	0	0	0	0	0	0	0	0	0	0	0	0	0	0	0	0	0	0	0	0	0	0	0
Potri.012G060000.v3.1	6	8	0	1454	747	969	999	983	427	28	31	42	818	571	1217	1510	542	1469	0	33	88	453	988	668	771	483	1648	0	33	29	768	521	741	840	959	882	0	29	56	1150	676	690	1232	337	1162	62	79	57	1343
Potri.006G189100.v3.1	47	64	78	975	627	713	785	976	750	28	72	17	1063	634	1509	758	757	1317	50	47	98	423	273	659	895	807	1374	34	13	57	1055	1227	817	2018	855	1782	4	72	745	1475	1081	906	1334	1115	633	42	49	36	1766
Potri.002G243000.v3.1	14	12	6	1003	631	678	588	833	525	40	31	34	392	389	407	720	442	567	75	51	119	393	368	307	552	503	555	0	21	17	546	528	327	654	656	639	66	152	289	966	775	847	906	561	566	61	65	62	802
Potri.001G099300.v3.1	50	520	26	6062	3341	4383	4598	6545	3145	97	99	114	8354	6142	8074	9348	4231	7823	129	2241	3915	4456	5955	6673	6631	4292	7571	24	24	37	7596	7817	5399	7730	7464	6378	58	664	2342	3899	2420	1925	4099	2052	3519	111	84	105	6637
Potri.012G135400.v3.1	0	0	0	0	0	0	0	0	0	0	0	0	0	0	0	0	0	0	0	0	0	0	0	0	0	0	0	0	0	0	0	0	0	0	0	0	0	0	0	0	0	0	0	0	0	0	0	0	0
Potri.002G035100.v3.1	0	0	0	0	0	0	0	0	0	0	0	0	0	0	0	0	0	0	0	0	0	0	0	0	0	0	0	0	0	0	0	0	0	0	0	0	0	0	0	0	0	0	0	0	0	0	0	0	0
Potri.010G149400.v3.1	4	3	0	350	200	129	341	447	187	13	14	17	393	345	536	229	308	475	44	97	240	232	341	199	127	160	231	7	13	9	316	467	237	434	401	240	0	22	55	469	227	275	361	197	343	24	17	21	388
Potri.014G171900.v3.1	63	73	41	1110	902	1066	1503	1826	952	53	75	78	1206	1044	1910	1299	1374	1468	108	186	510	1082	1202	1450	981	1062	1016	18	47	37	661	895	766	1153	1894	1279	28	239	661	1797	927	1367	1765	738	1459	166	116	138	1770
Potri.005G116500.v3.1	0	0	0	61	126	120	138	111	120	2	2	0	111	75	349	202	146	196	5	2	0	198	258	348	141	79	301	0	0	0	118	50	145	102	132	103	0	0	0	69	52	40	109	80	124	5	7	5	146
Potri.014G179700.v3.1	11	5	10	930	532	601	748	909	414	249	143	178	1125	847	935	987	653	977	387	115	203	654	993	820	685	427	704	0	93	0	852	726	472	1006	1341	802	0	110	271	862	416	450	537	419	548	110	74	92	719
Potri.006G177800.v3.1	0	0	0	0	0	0	0	0	0	0	0	0	0	0	0	0	0	0	0	0	0	0	0	0	0	0	0	0	0	0	0	0	0	0	0	0	0	0	0	0	0	0	0	0	0	0	0	0	0
Potri.017G088500.v3.1	0	2	0	13	12	14	27	22	4	8	0	9	44	16	23	21	40	20	0	3	9	25	15	7	18	4	2	0	0	0	5	0	30	0	30	28	0	4	3	41	24	16	43	35	22	0	0	0	48
Potri.002G063500.v3.1	91	143	57	5175	3764	3556	4367	5586	2811	31	28	52	4643	3805	5707	6276	3264	4384	413	176	222	4284	3317	3817	4400	3279	5421	54	21	18	4248	3454	3943	4556	4426	2641	11	97	124	2082	1081	1443	1931	1825	1827	454	369	387	4069
Potri.013G110650.v3.1	50	58	10	63	33	58	54	49	76	64	88	78	46	46	33	65	54	121	65	8	21	37	33	42	69	54	96	21	49	39	34	18	23	91	53	93	8	9	20	9	25	13	32	42	53	77	76	74	70
Potri.001G282900.v3.1	966	1360	704	6502	5448	4777	5279	7474	7144	2463	2361	2662	5122	4958	3912	9192	6488	4993	2850	1795	5204	5758	7724	6543	7446	7429	6383	493	946	686	4645	5063	4869	6918	7628	8400	529	1844	6147	5630	4046	4025	4679	4037	4159	2484	2402	2207	4865
Potri.016G125400.v3.1	4	6	31	1668	1088	1211	874	1164	660	77	92	79	81	131	109	616	335	409	24	133	334	307	576	287	614	307	188	24	33	26	554	809	408	74	160	209	419	1960	9699	2849	2053	1263	6083	2786	4798	15	24	15	1201
Potri.018G061701.v3.1	31	54	37	1281	587	692	796	997	551	249	97	175	711	573	570	567	535	468	204	66	126	571	480	553	561	570	793	39	97	66	666	548	596	704	745	702	174	63	119	774	371	378	572	391	565	108	122	109	999
Potri.010G252300.v3.1	67	106	50	528	359	348	372	520	333	89	159	117	433	516	385	546	322	343	128	189	383	362	414	286	508	492	531	41	77	66	562	490	306	745	623	721	53	355	1305	617	374	439	493	366	481	243	243	224	396
Potri.006G247801.v3.1	0	0	0	0	0	0	0	0	0	0	0	0	0	0	0	0	0	0	0	0	0	0	0	0	0	0	0	0	0	0	0	0	0	0	0	0	0	0	0	0	0	0	0	0	0	0	0	0	0
Potri.T057633.v3.1	0	0	0	212	141	116	159	176	76	0	0	0	83	111	139	88	119	124	0	10	16	102	78	90	107	81	122	0	0	0	77	86	105	84	181	114	0	5	0	220	128	117	154	120	120	0	0	0	216
Potri.013G117150.v3.1	1	1	0	0	0	0	0	0	2	4	7	7	0	2	0	0	0	0	5	12	43	0	0	0	0	0	0	3	4	4	0	0	1	0	0	0	0	9	47	0	0	0	0	0	0	3	3	3	0
Potri.010G124900.v3.1	0	0	0	0	0	0	0	0	0	0	0	0	0	0	0	0	0	0	0	1	0	0	0	0	0	0	0	0	0	0	0	0	0	0	0	0	0	0	0	0	0	0	0	0	0	0	0	0	0
Potri.001G227800.v3.1	0	0	0	19	86	38	107	76	38	22	16	25	182	75	43	98	151	240	59	4	4	75	141	118	88	128	155	8	15	9	4	72	71	154	105	54	50	3	6	149	79	102	132	86	95	41	27	26	226
Potri.018G139400.v3.1	0	0	0	0	0	0	0	0	0	0	0	0	0	0	0	0	0	0	0	0	0	0	0	0	0	0	0	0	0	0	0	0	0	0	0	0	0	0	0	0	0	0	0	0	0	0	0	0	0
Potri.003G199725.v3.1	0	0	0	0	0	0	0	0	0	0	0	0	0	0	0	0	0	0	0	0	0	0	0	0	0	0	0	0	0	0	0	0	0	0	0	0	0	0	0	0	0	0	0	0	0	0	0	0	0
Potri.007G072800.v3.1	0	0	0	0	0	0	0	0	0	0	0	0	0	0	0	0	0	0	0	0	0	0	0	0	0	0	0	0	0	0	0	0	0	0	0	0	0	0	3	0	0	0	8	0	0	0	0	0	0
Potri.015G106500.v3.1	667	927	538	5798	3999	5092	3972	4038	2858	1171	1413	1374	4539	3322	4127	5433	3833	5463	2087	684	1601	3496	5374	4702	4228	3237	5379	325	798	543	4899	6677	4276	5840	5936	5160	445	655	1506	3270	2090	2591	4260	2720	3673	3019	2626	2678	5774
Potri.007G035700.v3.1	0	0	0	0	0	0	0	0	0	0	0	0	0	0	0	0	0	0	0	0	0	0	0	0	0	0	0	0	0	0	0	0	0	0	0	0	0	0	0	0	0	0	0	0	0	0	0	0	0
Potri.016G016700.v3.1	3	3	0	97	28	79	102	116	86	37	10	25	98	253	200	41	129	213	85	14	13	40	46	41	50	78	167	16	35	25	71	88	49	146	231	162	15	8	25	238	194	151	290	244	187	38	38	46	197
Potri.001G201400.v3.1	15	17	25	1220	1001	715	1109	1132	950	429	283	419	1170	865	1127	1680	776	873	543	303	648	884	1030	1242	1228	1043	1502	74	180	127	1651	1306	1201	1738	1665	1622	0	123	156	377	197	301	366	417	382	523	398	465	960
Potri.013G051200.v3.1	8	18	0	2070	1659	1156	1592	1777	1018	14	20	25	1220	988	1521	1421	1332	1322	0	82	153	1019	1332	1214	1126	1144	1202	0	26	14	1121	1005	1113	1186	1603	1100	0	33	102	1531	729	1061	1102	1127	1104	60	40	48	1971
Potri.003G160400.v3.1	15	24	6	253	227	168	128	166	120	23	16	13	79	285	51	296	169	163	27	41	55	26	32	29	266	109	174	0	6	4	40	98	32	56	44	34	33	225	445	174	106	93	240	172	245	40	15	32	381
Potri.008G221900.v3.1	80	116	53	242	203	211	341	381	232	177	109	172	367	319	400	555	245	444	92	120	205	257	252	264	411	333	538	47	81	64	508	381	272	957	865	830	24	42	116	207	129	155	176	149	182	123	179	154	254
Potri.007G128500.v3.1	0	0	4	1031	679	513	712	990	429	111	80	89	856	822	1042	773	756	883	90	98	147	797	684	796	726	784	912	25	45	38	554	641	752	742	1066	728	81	69	112	828	515	575	637	504	530	49	3	56	839
Potri.009G111900.v3.1	0	0	0	0	0	0	0	0	0	0	0	0	0	0	0	0	12	0	0	0	0	4	0	0	0	0	0	0	0	0	0	0	0	0	0	0	0	0	0	0	2	0	0	0	0	0	0	0	0
Potri.007G071400.v3.1	25	35	21	470	479	269	368	320	217	57	67	64	316	386	296	324	270	299	56	44	81	353	329	303	375	378	236	18	36	20	297	396	303	335	481	334	17	83	195	406	264	262	348	309	293	81	56	73	472
Potri.010G020300.v3.1	0	0	0	0	0	0	0	0	0	0	0	0	0	0	0	0	0	0	0	0	0	0	0	0	0	0	0	0	0	0	0	0	0	0	0	0	0	0	0	0	0	0	0	0	0	0	0	0	0
Potri.013G072000.v3.1	130	208	88	494	370	384	533	630	280	213	228	258	634	643	615	626	445	579	422	158	320	403	404	415	533	375	746	121	203	161	550	544	573	973	750	742	84	124	331	338	199	292	388	212	311	457	360	400	497
Potri.010G176250.v3.1	0	0	0	0	0	0	0	0	0	0	0	0	0	0	0	7	0	0	0	0	0	0	0	0	0	0	0	0	0	0	0	0	0	0	0	0	0	0	11	0	0	3	0	0	0	0	0	0	0
Potri.001G357700.v3.1	5	11	0	210	227	126	330	281	130	17	15	19	268	320	382	255	385	190	15	161	306	398	330	357	227	147	178	8	19	12	344	287	352	359	248	201	0	2	15	122	55	140	117	42	82	11	0	10	249
Potri.018G151300.v3.1	81	116	27	1691	877	1205	1130	1182	696	263	188	229	1923	1576	1934	1737	1088	1709	405	273	503	973	1628	1301	1446	872	1602	74	162	109	1746	1470	1036	2113	1905	1872	215	223	566	1818	1311	1192	1189	775	1190	287	203	235	2017
Potri.018G107100.v3.1	0	0	0	0	0	0	0	0	3	0	0	0	0	0	0	0	0	0	0	0	0	0	0	0	0	0	0	0	0	0	0	0	0	5	0	0	0	0	0	0	5	0	0	0	0	0	0	0	0
Potri.009G103200.v3.1	0	0	0	0	0	0	0	0	0	0	0	0	0	0	0	0	0	0	0	0	0	0	0	0	0	0	0	0	0	0	0	0	0	0	0	0	0	0	0	0	0	10	0	0	0	0	0	0	0
Potri.011G034100.v3.1	0	0	0	19	15	13	15	7	0	0	0	0	13	15	15	15	12	6	0	1	2	8	9	2	0	5	0	0	0	0	19	0	0	4	15	9	0	1	2	19	26	8	7	17	15	0	0	0	9
Potri.003G147300.v3.1	3	0	0	20	7	5	9	2	52	4	0	2	3	6	7	0	11	0	1	2	7	0	3	0	11	6	0	0	0	0	0	2	3	0	13	10	0	2	1	7	0	4	3	3	0	2	6	4	29
Potri.003G189850.v3.1	0	0	0	0	0	0	0	0	0	0	0	0	0	0	0	0	0	0	0	0	0	0	0	0	0	0	0	0	0	0	0	0	0	0	0	0	0	0	0	0	0	0	0	0	0	0	0	0	0
Potri.001G007201.v3.1	0	0	0	155	49	106	98	83	99	2	0	0	33	38	106	45	59	39	0	13	34	36	56	49	44	47	21	0	0	0	23	52	33	77	107	58	0	12	23	152	100	203	69	81	65	0	0	0	106
Potri.005G095200.v3.1	23	32	23	2260	1442	1276	1048	1179	871	4	64	49	1180	1208	1347	1371	866	1184	87	231	401	594	832	1114	1211	1056	765	11	34	21	736	900	653	929	1846	1752	1	97	163	2578	1491	1052	1586	1154	1588	5	2	6	2414
Potri.009G154001.v3.1	0	0	0	0	0	0	0	0	0	0	0	0	0	0	0	0	0	0	0	0	0	0	0	0	0	0	0	0	0	0	0	0	0	0	0	0	0	0	0	0	0	0	0	0	0	0	0	0	0
Potri.017G076300.v3.1	0	0	0	13	0	0	9	11	0	0	0	0	6	0	0	10	0	0	0	22	46	0	13	0	0	0	0	0	0	0	0	0	0	6	20	0	0	0	0	0	16	0	0	0	0	0	0	0	10
Potri.006G050000.v3.1	19	24	14	1095	796	515	868	847	639	91	63	87	658	538	712	727	607	649	164	59	137	396	512	465	507	623	681	24	53	30	328	397	487	1018	1142	1095	46	77	110	634	310	617	687	605	645	132	119	103	1266
Potri.001G341800.v3.1	0	0	0	0	0	0	0	0	0	0	0	0	0	0	0	0	0	0	0	0	0	0	0	0	0	0	0	0	0	0	0	0	0	0	0	0	0	0	0	0	0	0	0	0	0	0	0	0	0
Potri.008G061100.v3.1	15	21	9	672	400	485	678	661	247	39	26	37	663	819	207	525	632	784	69	31	77	385	80	459	589	403	901	14	18	12	477	776	381	1014	985	669	19	17	40	461	274	288	382	188	365	60	111	64	1034
Potri.002G148000.v3.1	82	96	69	1440	656	1095	854	1273	804	293	286	304	1118	943	1097	903	579	1033	488	79	117	443	856	716	885	748	1110	67	152	114	558	586	486	1219	1412	1459	87	97	216	896	611	636	1091	592	994	552	464	474	1397
Potri.013G131301.v3.1	38	57	34	3568	2953	2669	2304	3076	2011	56	56	60	1145	1302	1747	1632	1444	1964	121	283	558	909	1160	1053	2256	1828	2225	43	55	39	1473	1259	1604	1360	1464	1474	243	1079	3146	7348	4863	4823	4517	2648	3876	115	177	134	4633
Potri.004G101600.v3.1	2	3	0	96	46	56	37	45	34	5	3	0	0	9	0	0	16	21	0	3	13	21	18	5	57	48	70	0	0	0	43	12	21	28	0	11	0	13	26	17	27	30	19	0	30	0	6	5	104
Potri.001G441400.v3.1	0	0	0	0	0	0	6	0	0	0	0	0	0	0	0	0	0	0	0	0	0	0	0	0	0	0	0	0	0	0	0	0	0	0	0	0	0	0	0	69	112	0	78	33	89	0	0	0	24
Potri.008G112700.v3.1	392	509	452	6901	3397	4848	5553	6912	2888	694	1750	1310	9629	5064	8382	11318	3119	6314	1258	1057	2183	3054	8359	5404	6190	4037	7714	665	1171	976	7188	5779	4706	13042	14208	11157	153	752	1664	3212	1597	2103	4712	2003	4755	1174	875	1007	7691
Potri.002G044800.v3.1	0	0	0	0	0	0	23	19	6	0	0	0	13	0	17	22	0	13	0	3	9	0	0	0	0	0	0	0	0	0	0	0	0	0	15	0	0	0	0	0	0	13	0	0	0	0	0	0	0
Potri.012G107800.v3.1	0	0	0	0	0	0	0	0	0	0	0	0	0	0	0	0	0	0	0	0	0	0	0	0	0	0	0	0	0	0	0	0	0	0	0	0	0	0	0	0	0	0	0	0	0	0	0	0	0
Potri.013G042600.v3.1	4	5	0	324	158	82	281	239	119	0	0	10	147	109	135	143	194	167	10	30	54	123	154	110	93	124	159	0	7	4	133	179	167	308	223	121	0	16	35	436	227	112	306	179	194	0	0	13	346
Potri.001G264566.v3.1	0	0	0	0	0	0	0	19	0	0	0	0	0	0	0	0	0	23	0	0	2	17	20	13	0	0	16	0	0	0	9	10	15	0	6	25	0	0	0	9	12	10	11	14	25	0	0	0	38
Potri.003G219400.v3.1	0	0	0	0	0	0	0	0	0	0	0	0	0	0	0	0	0	0	0	0	0	0	0	0	0	0	0	0	0	0	0	0	0	0	0	0	0	0	0	0	0	0	0	0	0	0	0	0	0
Potri.004G132800.v3.1	0	0	0	0	0	0	0	0	0	1	0	0	0	0	0	0	0	0	0	0	0	0	0	0	0	0	0	0	0	0	0	0	0	0	0	0	0	0	0	0	0	0	0	0	0	0	0	0	0
Potri.010G091700.v3.1	0	0	0	4	0	0	0	0	0	0	0	0	0	0	0	8	0	0	0	0	0	0	0	0	0	0	0	0	0	0	0	0	0	0	10	0	0	0	0	0	0	0	13	0	0	0	0	0	0
Potri.008G070500.v3.1	0	0	0	0	0	0	0	0	0	0	0	0	0	0	0	0	0	0	0	0	0	0	0	0	0	0	0	0	0	0	0	0	0	0	0	0	0	0	0	0	0	0	0	0	0	0	0	0	0
Potri.001G236600.v3.1	0	0	0	0	0	0	0	0	0	0	0	0	0	0	0	0	0	0	0	0	0	0	0	0	0	0	0	0	0	0	0	0	0	0	0	0	0	0	0	0	0	0	0	0	0	0	0	0	0
Potri.T106000.v3.1	4	5	5	47	39	63	58	57	41	9	9	11	86	40	85	140	47	83	3	22	59	34	86	27	45	46	90	2	1	2	42	57	36	172	124	165	0	6	9	16	33	21	72	34	56	8	3	6	121
Potri.016G028000.v3.1	288	387	384	9491	5447	5863	6845	7608	3951	560	477	557	6979	5962	7878	7678	6030	8232	703	685	1322	4889	6467	4558	8240	5077	7660	127	276	202	6342	6971	5181	11386	12460	11415	577	958	2163	11676	7395	6413	9038	4732	7749	803	733	719	10158
Potri.001G024401.v3.1	0	0	4	45	8	11	21	0	15	3	0	3	28	16	11	15	11	15	9	2	3	42	54	26	15	26	0	3	2	0	0	14	18	6	16	17	0	0	2	16	0	9	0	9	4	1	0	2	11
Potri.019G080400.v3.1	0	0	0	0	0	0	0	0	0	0	0	0	0	0	0	0	0	0	0	0	0	0	0	0	0	0	0	0	0	0	0	0	0	0	0	0	0	0	0	0	0	0	0	0	0	0	0	0	0
Potri.018G124400.v3.1	8	12	3	1212	406	204	107	244	458	35	15	31	117	134	133	143	283	148	24	10	21	136	109	90	186	584	936	10	48	25	62	130	255	945	466	1638	0	22	35	283	149	173	84	93	51	153	68	120	686
Potri.014G158800.v3.1	0	0	0	0	0	0	0	0	0	0	0	0	0	0	0	0	0	0	0	0	0	0	0	0	0	0	0	0	0	0	0	0	0	0	0	0	0	0	0	0	0	0	0	0	0	0	0	0	0
Potri.019G061400.v3.1	69	106	64	2373	1991	1946	1886	2231	1429	229	185	229	1430	1380	1723	1376	1375	1702	437	309	663	1169	1321	1191	1388	1250	1399	83	154	121	1059	1005	1202	2086	2399	1685	306	237	447	3074	1778	1675	2504	1605	2036	342	297	299	2687
Potri.002G167200.v3.1	32	42	27	4262	2675	2475	3204	3587	1943	157	148	169	2618	1856	2653	3365	2023	2260	227	196	408	1859	2314	2100	2495	2315	3018	36	56	40	2203	2306	2001	2651	2637	2157	126	295	536	3267	1968	2034	2969	2379	2603	200	186	204	3419
Potri.002G013300.v3.1	0	0	0	0	5	0	0	0	0	0	0	0	0	0	0	0	0	0	0	0	0	0	0	0	0	0	0	0	0	0	0	0	0	0	0	0	0	0	0	0	0	0	0	0	0	0	0	0	0
Potri.008G056900.v3.1	0	0	0	0	0	0	0	0	0	0	0	0	0	0	0	0	0	0	0	0	0	0	0	0	0	0	0	0	0	0	0	0	0	0	0	0	0	0	0	0	0	0	0	0	0	0	0	0	0
Potri.008G061800.v3.1	0	11	3	0	3	11	32	9	14	10	0	0	0	0	0	5	34	25	0	53	146	12	0	37	0	131	7	8	26	0	6	5	3	0	3	0	0	29	22	241	102	593	109	56	228	0	0	0	63
Potri.T098600.v3.1	0	0	0	1351	777	626	894	817	587	0	0	0	660	624	723	633	650	485	0	140	254	501	521	561	485	659	583	0	0	0	476	525	537	716	1046	795	0	0	0	1630	895	993	879	854	854	0	0	0	1254
Potri.003G172200.v3.1	0	0	0	0	0	0	0	0	0	0	0	0	0	5	0	0	0	0	0	0	0	0	0	0	0	0	0	0	0	0	0	0	0	0	0	0	0	0	0	0	0	0	0	0	0	0	0	0	0
Potri.002G063700.v3.1	52	70	45	1797	973	1775	1358	1547	682	79	87	84	2536	2103	3182	2097	1417	2967	165	40	75	674	1726	1080	2067	1047	2153	0	51	0	620	1004	894	2405	2160	1216	86	45	199	2609	2411	969	3370	1178	2267	191	155	161	1960
Potri.011G038100.v3.1	0	0	0	0	0	0	0	0	0	0	0	0	0	0	0	2	0	0	0	0	1	0	0	0	0	0	0	0	0	0	0	0	0	0	0	0	0	1	1	0	0	0	0	0	0	0	0	0	0
Potri.008G225900.v3.1	0	0	0	0	0	0	0	0	0	0	0	0	0	0	0	0	0	0	0	0	0	0	0	0	0	0	0	0	0	0	0	0	0	0	0	0	0	0	0	0	0	0	0	0	0	0	0	0	0
Potri.002G207300.v3.1	0	0	0	0	0	0	0	0	0	0	0	0	0	0	0	0	0	0	0	0	0	0	0	0	0	0	0	0	0	0	0	0	0	0	0	0	0	0	0	0	0	0	0	0	0	0	0	0	0
Potri.018G017300.v3.1	167	260	171	811	534	610	797	1013	725	299	330	335	939	652	873	1002	666	940	410	453	844	636	623	727	824	666	999	109	213	153	680	827	475	1275	1223	1093	196	374	900	712	593	530	785	591	707	456	378	415	809
Potri.006G250800.v3.1	4	13	5	240	146	190	196	179	90	17	15	24	146	121	82	115	83	121	28	11	20	92	93	96	107	101	155	7	8	7	63	50	46	165	263	122	10	16	30	152	87	166	235	185	183	35	25	33	267
Potri.001G300500.v3.1	433	645	421	502	288	270	389	417	300	1056	925	1068	469	432	403	570	319	487	975	252	582	339	349	467	477	403	467	232	471	369	402	539	352	937	751	630	288	240	903	411	235	253	300	272	305	941	930	838	405
Potri.010G110100.v3.1	865	1297	961	1524	854	968	1454	1695	1087	1819	1790	2019	1912	1364	1810	2024	911	1433	2197	2706	5306	1231	1496	1740	2061	1324	2469	700	1264	961	2628	2581	1735	2541	2255	1749	366	729	1924	592	268	390	647	647	699	1831	2252	2032	1661
Potri.008G177700.v3.1	10	8	10	53	70	39	70	51	37	16	20	20	66	130	114	44	61	102	11	16	37	45	104	48	58	30	40	11	16	8	42	59	42	97	104	66	4	4	13	12	23	36	37	41	24	25	11	15	24
Potri.012G133500.v3.1	0	0	0	14	0	5	8	19	27	4	0	0	8	14	60	0	6	10	0	6	5	6	0	0	12	4	0	7	0	10	0	10	9	10	45	12	0	2	5	30	11	15	26	0	38	0	0	0	16
Potri.010G187401.v3.1	0	0	0	16	0	0	4	7	0	0	0	0	16	8	13	8	0	0	0	0	0	5	7	6	7	4	37	0	0	0	0	0	8	17	14	10	0	1	0	0	0	0	3	0	0	0	0	0	8
Potri.009G079700.v3.1	34	52	28	2679	1704	1382	1658	1647	1300	304	289	308	1616	912	1233	1491	1045	1181	330	585	1229	616	1208	607	1230	1157	1235	99	217	175	832	816	840	2000	2280	2352	109	523	1148	1137	651	1197	1519	1268	1407	305	205	223	2249
Potri.015G083000.v3.1	16	175	84	3911	3029	2378	2604	3112	1949	36	281	34	1235	1160	1655	1618	1715	2007	69	261	512	1664	1243	1315	2400	2012	2810	102	19	185	1704	1461	1766	2162	2556	1997	210	1377	1407	6170	4391	3936	5436	3792	5550	39	31	48	4816
Potri.016G061400.v3.1	0	0	0	0	0	0	0	0	0	0	0	0	0	0	0	0	0	0	0	0	0	0	0	0	0	0	0	0	0	0	0	0	0	0	0	0	0	0	0	0	0	0	0	0	0	0	0	0	0
Potri.010G083200.v3.1	264	368	229	6366	3834	4680	5061	5889	3425	1048	919	1078	5729	4511	4771	7359	4652	6053	1547	830	1784	3188	5415	4169	6132	3932	7218	226	452	317	4524	5603	3552	8823	9257	9290	453	785	1790	3942	2422	2754	5845	3383	5468	1031	1064	988	6577
Potri.006G082000.v3.1	3	0	0	31	46	38	34	38	18	5	5	5	47	49	61	26	40	21	6	5	9	17	70	9	56	13	11	0	0	0	27	0	11	50	118	22	0	8	16	254	76	126	70	33	105	0	11	0	113
Potri.011G080100.v3.1	0	0	0	132	76	85	101	118	54	0	0	0	158	81	161	225	68	227	0	16	32	73	153	117	98	86	122	0	0	0	62	69	74	114	173	91	0	6	4	107	60	75	117	82	76	0	0	0	75
Potri.017G116100.v3.1	1	2	0	27	28	12	45	6	8	5	2	6	18	4	25	3	20	24	1	30	36	28	22	2	24	8	11	1	2	3	34	30	13	6	5	17	6	7	6	17	18	16	12	18	17	4	3	3	108
Potri.008G031800.v3.1	141	176	101	5154	2868	4453	3247	3287	2204	41	4	11	2217	3029	3738	3495	2440	3891	25	435	911	1661	2222	1522	2469	2135	3805	47	149	99	2470	1969	1957	4479	5249	3520	586	666	1359	8510	5643	6299	6884	3790	7078	18	10	10	6187
Potri.002G078200.v3.1	5	7	0	0	0	0	0	0	0	10	0	11	0	0	0	0	0	0	23	0	0	0	0	0	0	0	0	0	0	0	0	0	0	0	0	0	0	4	9	0	0	0	0	0	0	10	19	12	0
Potri.008G123600.v3.1	0	0	0	12	8	4	7	33	0	0	0	0	45	28	19	26	21	39	0	13	22	38	48	26	0	15	15	0	0	0	20	48	28	34	22	25	0	0	0	0	0	3	9	0	27	4	0	0	17
Potri.014G081150.v3.1	294	430	0	904	537	621	608	704	488	13	6	13	575	671	557	599	579	944	25	201	515	376	651	421	788	579	952	2	291	4	572	863	552	1126	918	1023	24	225	1023	1163	910	619	819	625	1000	646	695	666	1053
Potri.007G111600.v3.1	7	9	5	676	513	220	355	441	802	14	11	18	112	210	218	56	343	122	282	35	31	6	40	7	309	223	149	23	65	42	36	30	26	66	42	157	52	169	399	3367	4633	1427	684	2041	759	356	204	230	791
Potri.002G045100.v3.1	197	245	160	1515	895	829	958	1195	940	720	628	713	2383	1732	2137	2252	998	1477	554	298	675	837	1717	1399	1631	1216	1863	146	317	246	1722	1336	987	3127	3013	2431	0	114	151	333	269	305	393	213	399	557	561	552	1026
Potri.006G128200.v3.1	199	260	266	2818	2496	1877	770	983	1035	885	1243	1199	3454	3194	5070	3216	1466	3760	384	838	1488	2701	2966	3334	2139	1984	4217	285	514	382	3233	3456	2363	3273	3769	4186	0	72	189	1706	1133	593	933	625	1619	344	246	287	3368
Potri.018G108100.v3.1	8	8	3	53	45	31	41	16	33	9	9	12	18	37	32	15	20	36	40	4	7	14	20	13	30	13	24	5	17	10	37	34	30	45	44	16	61	38	124	159	139	64	146	134	118	42	20	30	122
Potri.016G070900.v3.1	58	75	60	434	238	199	384	463	127	257	213	274	573	444	531	604	255	251	387	223	475	344	310	489	377	417	443	91	183	126	651	490	328	1098	1281	1107	123	278	220	278	259	241	355	218	188	266	234	219	387
Potri.004G056700.v3.1	0	0	0	0	0	0	0	0	0	0	0	0	0	12	0	0	0	10	0	0	0	0	0	0	0	0	0	0	0	0	0	0	0	0	0	0	0	0	0	0	0	0	0	0	0	0	0	0	7
Potri.005G068000.v3.1	35	40	23	888	624	970	312	1632	1003	52	47	51	737	451	400	392	449	1123	108	83	182	495	373	457	812	548	932	13	38	25	420	758	1065	476	983	397	42	45	87	574	267	301	325	473	405	79	93	75	908
Potri.005G154500.v3.1	6	6	3	378	223	161	424	471	365	54	26	43	145	110	144	413	553	458	49	19	30	362	277	309	166	149	131	9	29	21	422	244	626	85	113	118	114	9	29	165	155	83	134	225	78	24	30	29	250
Potri.013G140500.v3.1	0	1	0	68	26	16	104	137	43	1	1	1	54	6	54	92	68	129	2	5	10	14	50	16	16	10	4	1	1	0	127	50	143	26	26	30	1	4	7	34	20	4	10	4	18	1	0	2	30
Potri.009G030500.v3.1	10	0	0	46	38	31	51	19	26	0	8	0	38	10	9	33	10	8	0	16	31	39	23	28	9	17	0	0	13	0	29	31	35	31	55	16	0	2	7	19	7	4	18	0	0	10	4	6	28
Potri.T074700.v3.1	1	1	0	9	2	5	2	4	4	1	2	1	0	2	2	4	4	0	0	4	5	1	0	9	7	3	2	1	0	0	19	20	12	6	3	0	0	4	8	9	6	4	0	6	4	1	2	1	4
Potri.013G035800.v3.1	54	65	30	1715	1475	1189	1582	1920	1576	172	142	181	1472	1638	2057	1907	1532	1924	345	292	621	1275	1598	1301	1187	1381	1612	53	127	90	1124	1227	1331	2471	2809	2364	88	259	509	2649	1737	1928	2529	1606	2202	352	235	285	2163
Potri.003G024000.v3.1	11	25	7	1238	515	687	553	521	298	31	46	56	554	811	927	1586	469	560	15	107	269	866	1438	1415	1236	786	1269	10	20	14	1494	1525	1041	1358	1020	915	11	154	295	762	563	380	338	325	577	47	35	42	1842
Potri.008G072066.v3.1	3	7	0	3494	2303	3334	3041	4218	2145	3	0	3	2024	3397	3404	3610	2632	4275	8	159	259	2042	2552	2260	3684	2709	5527	0	0	0	2120	2694	1915	3697	4399	3356	4	192	523	2863	1881	1471	3171	1606	2980	0	8	0	4104
Potri.010G030600.v3.1	17	20	22	252	188	166	176	313	102	79	44	4	159	173	291	234	94	303	5	141	311	180	190	178	253	173	206	11	24	16	153	134	147	294	393	271	33	120	289	315	184	125	213	119	228	35	29	27	292
Potri.001G313301.v3.1	5	6	9	795	622	566	854	858	566	207	81	154	593	414	851	447	627	658	166	57	90	541	575	537	577	489	563	0	43	31	423	458	474	623	713	605	0	29	69	748	387	544	741	671	639	33	33	31	583
Potri.012G100400.v3.1	363	474	206	2374	1713	1192	1782	2246	1888	569	574	641	2244	1992	1930	1813	1569	1637	739	170	335	2309	1683	1598	2000	1601	1412	266	490	400	1879	2279	1762	2697	2740	2539	77	146	448	2693	1629	1505	1451	1619	1401	653	627	636	2079
Potri.015G031000.v3.1	2	3	0	101	11	24	41	20	112	12	5	9	10	672	144	109	91	52	18	15	8	2	8	0	279	70	169	3	1	0	24	99	15	27	79	44	4	17	11	97	118	61	78	40	62	24	2	8	76
Potri.010G205700.v3.1	820	1122	446	25716	11721	22512	11287	11869	11274	2002	2114	2166	18367	25734	19809	28361	16621	17565	1849	4146	9932	5847	11963	5300	21603	8830	26281	578	1172	890	11886	10666	8764	21161	24022	23902	274	1107	1505	16776	9304	13835	17453	8500	12486	1465	1172	1279	14644
Potri.006G207100.v3.1	0	0	0	29	22	0	21	11	36	0	0	0	0	0	5	0	11	0	0	0	0	0	0	0	0	0	0	0	0	0	0	0	0	0	0	0	0	5	11	117	61	50	64	26	53	0	0	2	40
Potri.015G017500.v3.1	5	6	0	765	429	539	939	605	907	2	38	106	967	561	1240	531	635	536	2	1100	1129	868	481	666	501	410	793	0	3	5	658	489	850	698	907	1230	0	45	77	2629	1772	1805	1594	1208	1312	102	41	58	2106
Potri.T146500.v3.1	657	879	669	19464	9444	12831	14056	16586	7784	670	1088	947	12281	7933	16227	25907	7555	16305	1302	3202	6470	6931	14543	12657	11511	9587	18398	301	598	465	11715	10739	11306	11543	13997	10714	437	3001	6551	12377	7611	8911	12207	5401	12544	1625	1705	1675	17624
Potri.001G463800.v3.1	78	3	49	216	144	149	290	318	167	8	4	9	245	212	280	602	207	218	6	194	379	491	504	428	275	232	344	3	3	2	311	129	237	290	354	235	0	47	59	21	18	51	20	36	17	10	5	7	41
Potri.003G207900.v3.1	0	0	0	67	47	110	102	60	38	0	0	0	93	78	148	92	73	0	0	2	10	29	103	78	60	45	59	0	0	0	49	0	63	80	18	107	0	2	0	109	77	61	76	35	29	0	0	0	110
Potri.004G170000.v3.1	0	0	0	2	0	4	3	0	0	0	0	0	3	0	2	0	2	0	0	1	1	3	1	6	3	0	4	0	0	0	0	3	2	0	10	2	0	1	1	5	4	1	0	4	4	0	0	0	4
Potri.013G126701.v3.1	8	5	8	200	112	81	204	134	91	32	22	32	193	151	206	122	147	183	69	22	35	119	181	191	145	129	203	12	32	17	47	68	95	225	207	161	6	10	22	100	62	54	80	78	125	42	47	35	201
Potri.002G144700.v3.1	28	44	27	692	555	510	809	756	452	98	107	104	498	378	709	712	452	635	95	261	559	523	488	400	495	492	679	36	55	44	428	368	482	437	509	429	85	144	295	720	391	441	568	422	542	82	159	114	586
Potri.001G286700.v3.1	651	812	537	6882	3327	4796	3051	3006	2934	1765	2148	2013	5494	3273	5161	5571	3436	4424	656	1587	3786	2217	5172	2054	4254	1919	4381	425	884	627	2879	2545	2295	7361	7365	6853	202	535	1144	3143	1890	3443	2388	1841	1741	472	471	445	2723
Potri.006G260911.v3.1	0	0	0	0	0	0	0	0	0	0	0	0	0	0	0	0	0	5	0	0	0	0	0	0	0	0	0	0	0	0	0	0	0	0	0	0	0	0	0	0	0	0	8	0	0	0	0	0	0
Potri.005G169366.v3.1	100	125	69	359	380	227	321	321	323	429	217	348	443	354	300	302	374	271	459	147	244	443	342	310	397	388	202	76	146	119	278	351	228	471	417	445	214	188	511	369	365	266	392	456	242	263	250	259	525
Potri.009G052000.v3.1	494	706	149	8215	4834	4365	6226	6997	5031	1923	1495	1898	9064	7404	8485	7092	5591	6945	2249	1544	3134	5488	5929	6358	6465	5659	7056	651	1343	942	7510	6208	5612	8233	9695	8290	445	999	2526	6573	3645	4069	5836	4432	5129	1820	1877	1631	8819
Potri.003G030000.v3.1	34	44	27	3723	2735	2470	2876	3369	2183	141	134	166	3028	2725	3957	2788	2553	3514	285	553	1060	2680	2498	2547	2530	2621	3149	36	91	67	2361	2399	2671	3821	4286	3763	89	210	470	3856	2274	2040	3483	2701	3383	220	175	187	4152
Potri.004G033050.v3.1	0	0	0	0	0	0	0	0	0	0	1	1	0	0	0	0	0	0	0	0	3	3	3	0	0	0	0	0	0	0	0	0	0	0	0	0	0	1	2	0	0	0	0	0	0	0	0	0	0
Potri.005G088300.v3.1	0	0	0	0	0	0	0	0	0	0	0	0	0	0	0	0	0	0	0	0	0	0	0	0	0	0	0	0	0	0	0	0	0	0	0	0	0	0	0	0	0	0	0	0	0	0	0	0	0
Potri.008G163450.v3.1	0	0	0	0	0	0	0	0	0	0	0	0	0	0	0	0	0	0	0	0	4	0	0	0	0	0	0	0	0	0	0	0	0	0	0	0	0	0	0	0	0	0	0	0	0	0	0	0	0
Potri.003G072900.v3.1	1	2	0	534	316	782	356	419	289	9	9	10	396	592	692	836	562	690	40	12	25	119	432	161	673	271	512	7	15	12	202	508	294	937	1142	770	12	50	158	952	732	685	1455	674	765	32	19	23	1231
Potri.004G071800.v3.1	0	0	0	64	31	46	56	18	26	4	4	6	16	20	36	16	25	41	4	1	4	18	22	26	38	31	29	2	5	3	30	36	32	27	27	30	0	1	3	3	4	0	36	18	11	4	1	4	71
Potri.014G103200.v3.1	0	0	0	86	24	21	28	40	13	0	0	0	15	13	40	14	32	28	0	0	5	42	15	37	21	29	18	0	0	0	28	14	29	34	44	11	3	2	0	9	11	9	5	19	11	0	0	0	12
Potri.007G047900.v3.1	7	10	7	125	115	64	123	161	111	26	20	21	122	123	123	188	122	133	36	31	56	143	194	107	48	122	117	7	24	14	63	143	125	131	200	163	12	10	27	170	88	119	109	129	191	33	22	23	118
Potri.013G032100.v3.1	0	0	0	1036	812	721	1059	1194	579	0	0	0	835	779	1175	1402	843	1040	0	95	123	934	978	1095	714	675	1069	0	0	0	603	791	899	1023	1223	815	0	35	63	1149	658	913	1036	588	908	0	0	0	1298
Potri.016G113300.v3.1	8	9	0	5	29	0	9	0	50	29	21	37	34	9	16	0	13	45	38	398	519	57	7	50	0	0	9	19	75	54	21	22	22	0	0	22	0	0	2	0	0	4	0	0	0	30	19	25	19
Potri.001G118100.v3.1	163	219	124	813	533	625	607	660	471	336	350	414	748	497	506	796	591	684	447	209	477	370	494	434	716	542	882	142	266	169	587	812	496	1066	1304	1263	40	121	185	316	170	259	450	406	339	594	477	518	886
Potri.001G165600.v3.1	75	100	46	2789	1554	2168	2031	2205	1006	254	192	237	2122	1716	2140	2244	1290	2393	375	106	184	1269	1866	1348	2499	1366	2346	68	177	125	2112	2120	1498	3116	3348	2714	196	245	504	3179	1848	1845	3100	1463	3092	339	302	307	3182
Potri.013G019900.v3.1	0	0	0	0	0	0	0	0	0	0	0	0	0	0	0	0	0	0	0	0	0	0	0	0	0	0	0	0	0	0	0	0	0	0	0	0	0	0	0	0	0	0	0	0	13	0	0	0	0
Potri.002G088000.v3.1	0	33	18	812	462	1072	552	591	434	7	4	62	581	529	1259	894	403	856	121	90	222	873	787	703	354	372	599	0	57	34	402	442	707	463	1006	857	0	82	209	1867	1511	1498	1282	1278	654	128	5	88	796
Potri.003G162300.v3.1	129	195	130	1910	1057	1512	1850	2022	738	243	255	304	1642	1422	2278	2173	1247	2293	456	190	379	1032	1823	1456	1640	1152	2420	102	191	131	1179	1737	1426	3219	4090	3824	72	102	220	1138	731	872	1486	765	1353	381	347	340	1952
Potri.001G264700.v3.1	2	2	2	28	26	15	32	8	20	2	3	4	8	14	18	42	21	67	5	33	103	17	18	4	10	10	21	0	0	0	4	6	6	6	8	6	2	14	20	18	5	5	6	10	19	1	2	2	10
Potri.001G221300.v3.1	0	0	0	0	0	0	0	0	0	0	0	0	0	0	0	0	0	0	0	8	40	0	0	0	0	0	0	0	0	0	0	0	0	0	0	0	0	0	6	0	0	0	0	0	0	0	0	0	0
Potri.013G057500.v3.1	2	4	2	2	0	0	3	6	0	74	76	78	0	0	0	39	0	6	0	96	231	20	8	35	0	0	0	14	21	18	4	16	4	0	0	4	2	0	0	0	0	0	0	0	0	1	3	2	0
Potri.002G022600.v3.1	7	0	3	46	18	0	84	11	0	321	95	250	22	10	9	27	133	0	25	33	48	948	129	232	102	0	0	38	121	81	155	98	139	30	32	0	10	0	5	48	0	39	0	0	0	11	2	5	0
Potri.007G014700.v3.1	3	2	0	14	5	0	16	11	0	3	3	2	15	10	26	4	6	0	0	41	63	14	6	14	0	12	10	0	1	0	2	15	20	13	14	26	0	4	5	9	5	32	3	0	0	0	0	1	0
Potri.001G328800.v3.1	53	77	35	421	339	254	385	458	223	20	75	11	573	499	510	255	381	487	12	80	113	267	355	310	186	189	390	44	18	83	7	415	209	784	947	474	0	26	104	247	150	178	265	243	244	87	9	14	430
Potri.001G339500.v3.1	9	11	0	76	7	58	224	49	114	33	12	31	152	205	422	84	134	231	169	131	19	49	77	116	119	75	329	11	30	21	57	14	166	200	78	118	0	4	0	0	0	36	0	0	0	119	75	85	26
Potri.002G208000.v3.1	0	0	0	17	10	10	0	0	4	0	0	3	0	8	11	7	7	0	0	0	0	6	0	0	4	0	0	0	4	3	0	0	0	0	0	0	0	0	3	4	0	8	4	0	0	0	0	0	11
Potri.016G039050.v3.1	0	0	0	9	0	5	0	0	0	0	0	0	0	0	0	0	0	0	0	0	0	0	0	0	0	0	0	0	0	0	0	0	0	0	0	0	0	0	0	0	0	3	5	0	0	0	0	0	12
Potri.012G121100.v3.1	0	0	0	0	0	0	0	0	0	0	0	0	0	0	0	0	0	0	0	0	0	0	0	0	0	0	0	0	0	0	0	0	0	0	0	0	0	0	0	0	0	0	0	0	0	0	0	0	0
Potri.013G078550.v3.1	4	9	3	0	0	8	2	3	0	12	7	12	4	6	8	0	0	2	50	6	13	0	0	0	0	0	0	7	7	5	8	0	6	0	0	0	85	45	204	18	10	8	16	3	0	29	12	17	11
Potri.018G033400.v3.1	0	0	0	0	0	0	5	0	0	0	4	4	0	0	0	9	0	0	0	39	61	6	0	6	0	0	0	7	9	7	49	14	45	0	0	0	0	0	5	0	0	4	0	0	0	0	0	0	0
Potri.002G136700.v3.1	57	60	38	2333	1854	1363	1512	1882	1411	80	109	107	1889	1488	1675	2997	1819	1319	109	236	491	2306	2926	2382	1746	1750	1376	20	38	29	1647	1331	1223	1416	1398	1529	30	109	194	1343	744	797	980	952	876	111	113	90	1497
Potri.001G049200.v3.1	0	0	0	51	27	0	125	38	36	0	0	0	58	26	36	25	120	15	8	0	2	84	20	11	19	3	7	0	0	0	21	3	24	5	0	4	6	0	0	138	47	32	76	48	23	0	4	0	75
Potri.017G142400.v3.1	7	7	5	1599	1030	1101	1281	1526	705	217	73	165	922	906	1267	1225	732	1816	261	579	1152	895	1080	788	1613	1043	1623	37	119	82	1310	1161	870	1325	1187	1096	2546	1146	2450	3953	2987	1869	2642	1497	2796	102	158	124	2227
Potri.010G088050.v3.1	1	2	0	0	1	7	4	4	13	4	1	2	1	2	0	0	3	11	1	3	3	1	7	2	0	2	6	2	0	1	2	3	5	0	8	3	0	5	6	6	2	2	15	4	4	2	2	1	3
Potri.015G024000.v3.1	22	29	7	664	328	670	648	681	844	302	94	209	1081	1481	1283	1075	839	1587	3337	277	494	110	307	180	1117	926	1649	300	1068	657	620	620	429	2213	2706	9700	123	65	199	436	454	406	213	235	328	2921	1191	2007	1105
Potri.001G443300.v3.1	0	0	0	0	0	0	0	0	0	0	0	0	0	0	0	0	0	0	0	0	0	0	0	0	0	0	0	0	0	0	0	0	0	0	0	0	0	0	0	0	0	0	0	0	0	0	0	0	0
Potri.014G175600.v3.1	23161	30312	15544	12114	9163	5805	8993	14695	9134	56204	45496	55367	18577	15740	13482	15312	9932	9551	27814	67564	195732	18128	15568	18123	22587	14608	12423	15291	29653	22485	24779	26023	20368	21524	16981	16822	7576	16130	47627	7048	4028	2957	4730	4273	4646	23068	30936	25850	9629
Potri.010G240800.v3.1	13	20	0	278	154	181	157	176	73	66	33	53	226	266	251	217	115	429	144	24	30	131	62	107	242	96	173	19	49	24	85	155	107	343	358	395	73	54	197	1821	2443	398	773	668	1189	96	95	84	729
Potri.018G022000.v3.1	0	0	0	0	0	0	0	0	0	0	0	0	0	0	0	0	0	0	0	0	0	0	0	0	0	0	0	0	0	0	0	0	0	0	0	0	0	0	0	0	0	0	0	0	0	0	0	0	0
Potri.009G100700.v3.1	32	30	49	270	127	216	150	205	144	62	118	90	317	232	234	554	158	262	89	87	217	176	262	279	279	120	331	47	46	43	176	222	221	323	384	385	10	15	33	89	102	96	172	106	171	102	64	86	224
Potri.001G023000.v3.1	31	41	30	204	89	141	230	275	112	1	74	2	185	182	103	254	196	291	67	29	65	134	199	170	269	114	221	16	59	38	179	241	143	398	489	304	29	16	90	146	111	112	193	107	188	74	70	82	277
Potri.007G030700.v3.1	41	60	32	2330	1351	1217	1032	998	1174	225	113	168	1800	1850	2517	1239	1144	2148	145	414	1454	660	773	725	1961	1443	1503	35	80	62	789	1098	884	2871	2511	1742	52	132	561	1141	819	774	936	777	795	153	139	159	1550
Potri.011G062851.v3.1	0	0	0	0	0	0	0	0	0	0	0	0	0	0	0	0	0	0	0	0	0	0	0	0	0	0	0	0	0	0	0	0	0	0	0	0	0	2	2	0	0	0	0	0	0	0	0	0	0
Potri.004G124500.v3.1	14	24	7	984	858	700	710	759	636	73	37	74	427	461	665	517	610	453	105	147	251	568	439	353	564	664	531	12	47	27	441	419	417	505	626	643	75	155	302	1505	933	1056	1131	1078	863	73	61	65	1147
Potri.009G142100.v3.1	0	2	0	0	0	0	0	0	0	0	0	0	0	0	0	11	0	0	0	184	222	0	0	0	0	0	0	0	0	0	0	0	0	2	0	0	0	1	0	0	0	0	0	0	0	0	0	0	0
Potri.009G076850.v3.1	0	0	0	13	26	24	20	5	19	0	0	0	35	40	27	25	7	31	1	0	1	22	41	31	10	0	21	0	0	0	0	7	2	18	9	5	0	0	0	7	1	12	2	2	32	0	2	0	40
Potri.008G026700.v3.1	33	39	26	2342	1561	1905	1487	2315	2036	37	21	33	873	812	721	868	890	1005	130	45	76	445	484	305	767	764	865	27	46	34	807	700	703	2599	3272	2224	418	1464	5418	18062	11543	10218	14609	10863	11048	125	170	139	5903
Potri.003G173000.v3.1	305	401	364	1294	1014	503	757	865	773	10	816	839	1133	1023	758	829	960	733	25	402	811	990	877	794	972	869	696	236	547	378	1183	1228	795	1476	1314	1316	228	377	1232	918	618	572	642	917	520	900	776	790	1030
Potri.T096500.v3.1	0	0	0	0	0	0	0	0	0	0	0	0	0	0	0	0	0	0	0	0	0	0	0	0	0	0	0	0	0	0	0	0	0	0	0	0	0	0	1	0	0	1	1	3	2	0	0	0	0
Potri.005G225000.v3.1	321	432	221	6601	3681	3791	4035	4121	2450	543	673	688	3872	3386	4089	4780	3105	3794	886	1438	2898	3219	3209	2926	4608	3267	5103	147	321	219	4699	4237	3331	3904	4220	3402	470	1792	4051	5311	3317	2673	3995	2524	2592	1069	1109	1022	5928
Potri.003G207600.v3.1	10	11	4	162	109	165	164	223	144	59	24	43	80	134	136	73	123	166	0	17	42	147	108	100	73	78	128	0	17	15	38	53	63	107	100	69	0	54	125	355	259	261	396	213	219	34	25	28	231
Potri.010G158700.v3.1	47	57	70	300	217	290	328	335	168	147	96	115	411	359	283	611	511	404	197	140	244	410	483	305	265	236	554	27	58	59	521	434	395	806	880	776	0	10	23	31	6	32	67	58	44	170	108	159	103
Potri.008G151600.v3.1	7635	10371	9733	21126	14056	14988	21721	32527	21989	38498	29200	37063	33583	30212	32805	46748	25146	44967	15705	16267	36536	25368	32213	35807	42281	27840	45966	9531	19614	14255	41464	46654	32839	54863	47215	38802	3756	3739	11841	10445	7259	4169	13120	10422	17683	12609	15711	13506	16274
Potri.010G137400.v3.1	23	27	7	3307	1525	2125	2636	2556	201	96	82	72	1628	1670	2917	1979	1541	3012	3	197	374	1544	2319	2308	2400	1048	2452	28	45	34	1470	611	1717	1757	3578	1759	0	112	197	2182	1455	1272	2401	1721	2175	53	34	45	2676
Potri.010G012200.v3.1	0	0	0	0	0	0	0	0	0	0	0	0	0	0	0	0	0	0	0	0	0	0	0	0	0	0	0	0	0	0	0	0	0	0	0	0	0	0	0	0	0	0	0	0	0	0	0	0	0
Potri.009G166300.v3.1	0	0	0	0	0	0	0	0	0	0	0	0	0	0	0	0	0	0	0	0	0	0	0	0	0	0	0	0	0	0	0	0	0	0	0	0	0	0	0	0	0	0	0	0	0	0	0	0	0
Potri.003G161600.v3.1	61	88	29	1251	1076	780	970	1153	829	73	88	98	704	939	784	711	1013	823	5	81	137	856	601	812	944	833	987	37	63	55	732	675	658	1073	1002	808	48	159	292	1780	1224	1197	1098	1202	1098	180	154	176	1064
Potri.005G248900.v3.1	0	0	0	179	57	51	22	24	22	0	0	0	5	28	25	0	4	8	0	0	0	0	0	0	38	0	0	0	5	2	0	0	0	0	0	0	53	212	653	857	723	233	449	325	452	18	8	12	1240
Potri.012G103400.v3.1	55	75	91	95	93	64	90	149	50	206	159	208	208	156	117	110	87	125	232	32	54	65	96	127	96	67	81	28	51	41	129	163	24	169	162	156	31	33	84	18	18	31	22	3	0	162	99	121	49
Potri.003G172650.v3.1	0	0	0	0	0	0	0	0	0	0	0	0	0	0	0	0	0	0	0	0	0	0	0	0	0	0	0	0	0	0	0	0	0	0	0	0	0	0	0	0	0	0	0	0	0	0	0	0	0
Potri.011G026700.v3.1	2	3	0	0	16	0	41	52	41	0	0	0	5	12	0	34	15	10	0	3	3	16	8	0	0	11	14	0	0	0	12	0	8	0	29	0	0	15	20	0	13	7	10	0	7	0	33	0	13
Potri.002G159800.v3.1	61	89	54	285	127	122	148	154	105	111	143	7	177	123	97	148	113	116	177	71	188	149	112	160	257	137	128	31	65	39	121	108	159	209	222	174	23	24	74	38	11	18	55	38	53	143	97	133	217
Potri.002G089500.v3.1	99	139	64	795	546	462	605	701	427	198	197	227	795	599	774	674	536	722	232	146	226	604	754	693	810	625	716	42	94	94	593	695	561	990	996	818	62	166	272	697	439	373	462	335	406	220	209	211	718
Potri.017G075000.v3.1	0	2	0	0	0	0	0	0	0	0	0	0	0	0	0	0	0	0	0	0	0	0	0	0	0	0	0	0	0	0	0	0	0	0	0	0	0	0	0	5	0	0	0	0	0	0	0	0	0
Potri.008G217400.v3.1	0	0	0	0	0	0	0	0	0	0	0	0	0	0	0	0	0	0	0	0	0	0	0	0	0	0	0	0	0	0	0	0	0	0	0	0	0	0	0	0	0	0	0	0	0	0	0	0	0
Potri.007G091600.v3.1	7	11	4	115	115	204	190	217	164	32	25	33	76	89	177	118	64	231	50	178	288	40	62	64	61	32	185	8	13	13	20	33	14	89	116	182	5	57	115	115	63	79	232	105	216	28	21	24	146
Potri.009G027000.v3.1	41	51	34	158	79	115	95	129	82	36	55	68	137	68	135	208	90	85	70	62	139	89	170	113	97	70	129	27	43	0	103	167	72	217	188	261	0	24	47	62	10	48	113	20	71	116	121	107	74
Potri.017G113200.v3.1	23	32	0	707	431	661	595	536	278	0	0	0	1209	935	971	974	587	648	0	75	187	542	932	946	760	418	953	0	0	0	1025	881	686	1296	1239	1039	0	35	62	340	159	202	265	129	234	42	0	0	761
Potri.015G107300.v3.1	4	7	1	0	0	3	13	9	5	3	5	2	4	8	19	15	18	11	4	5	10	10	9	9	0	0	3	3	5	2	0	17	2	9	20	21	0	1	0	24	0	3	5	5	3	1	1	1	6
Potri.012G057800.v3.1	0	0	0	46	39	49	95	63	32	0	0	0	68	35	132	127	64	121	0	0	2	48	78	79	103	51	153	0	0	0	114	78	108	99	214	62	0	3	0	167	155	129	83	77	150	0	0	0	61
Potri.002G162900.v3.1	9	15	8	1967	1205	1330	1350	1373	891	59	65	70	1362	1096	1402	1438	989	1191	364	228	430	978	1348	1139	1282	1068	1489	30	73	52	1353	1385	1062	1647	1639	1446	373	290	755	3034	1899	2182	1952	1509	1733	225	180	189	2531
Potri.014G123800.v3.1	47	53	17	988	557	749	1080	1264	552	3	14	6	905	790	1198	883	841	1259	21	33	70	649	818	730	809	650	1017	44	7	57	582	705	569	1475	1459	1074	28	18	63	1343	876	828	889	450	920	7	1	7	822
Potri.004G054400.v3.1	0	0	0	0	0	0	0	0	0	0	0	0	0	0	0	0	0	0	0	0	67	22	0	23	10	0	0	0	0	0	9	21	6	25	27	0	0	0	0	0	0	0	0	0	0	0	0	0	0
Potri.014G113100.v3.1	0	0	0	0	0	0	0	0	14	0	0	0	9	0	0	0	24	0	0	0	2	0	0	0	0	0	16	0	0	0	0	0	0	0	0	0	0	2	7	0	5	7	24	23	16	0	0	0	0
Potri.002G049300.v3.1	0	0	0	50	35	64	31	29	35	0	4	0	63	32	104	82	68	76	9	11	16	67	55	57	43	43	68	0	6	0	33	23	40	89	66	70	0	5	12	21	27	50	63	0	48	0	0	0	59
Potri.003G128900.v3.1	0	0	0	0	0	0	0	0	0	0	0	0	0	0	0	0	0	0	0	0	0	0	0	0	0	0	0	0	0	0	0	0	0	0	0	0	0	0	0	4	0	0	0	0	0	0	0	0	0
Potri.017G004032.v3.1	0	0	0	0	0	0	8	9	0	0	0	0	4	11	0	0	3	0	0	0	0	3	0	0	0	0	0	0	0	0	0	0	0	0	8	0	0	2	4	4	0	0	0	7	0	0	0	0	0
Potri.010G024100.v3.1	18	32	10	281	282	139	280	372	124	63	64	24	395	340	390	324	195	230	85	36	80	254	318	223	236	203	188	21	44	33	263	196	163	172	457	367	36	32	63	306	134	171	203	180	312	88	66	86	348
Potri.004G220550.v3.1	0	1	0	0	3	0	5	0	0	2	1	0	3	8	3	7	4	2	3	2	1	1	0	0	3	5	10	1	3	1	6	3	0	0	1	5	1	1	1	0	1	1	1	2	2	1	3	1	1
Potri.001G291932.v3.1	0	0	0	55	41	22	85	100	46	0	0	0	62	62	58	54	69	73	0	5	10	70	57	78	71	54	128	0	0	0	59	59	75	50	78	69	0	3	8	88	34	46	53	49	39	0	0	0	42
Potri.019G083600.v3.1	0	0	0	0	0	0	0	0	0	0	0	0	0	0	0	0	0	0	0	0	4	0	0	0	0	0	0	0	0	0	0	0	0	0	0	0	0	2	3	16	12	0	0	8	21	0	0	0	0
Potri.016G017100.v3.1	172	228	128	5631	2770	5282	2700	2554	2958	221	269	274	3152	3883	4651	2519	3248	5678	498	483	938	849	2225	1032	4201	2756	5989	79	276	178	3441	4586	2562	5891	6117	6066	233	1391	4092	9351	5945	6552	10460	7112	8744	573	537	570	12728
Potri.010G090900.v3.1	54	83	58	1936	1361	1325	1762	1959	1113	47	104	67	2470	2165	2762	2101	1581	2088	3	144	253	1551	2276	1749	1506	1339	2155	36	91	50	1377	1743	1283	2730	2826	2257	25	102	202	1570	959	940	988	869	1039	159	143	136	2107
Potri.011G113300.v3.1	0	0	0	4	0	0	0	0	5	0	0	0	0	0	0	0	0	0	0	0	0	0	0	0	0	0	0	0	0	0	0	0	0	0	0	0	0	0	2	21	44	29	15	29	16	0	0	0	0
Potri.001G112800.v3.1	0	0	0	0	0	0	0	0	0	0	0	0	0	0	0	0	0	0	0	0	0	0	0	0	0	0	0	0	0	0	0	0	0	0	0	0	0	0	0	0	0	0	0	0	0	0	0	0	0
Potri.001G144300.v3.1	22	35	7	64	12	36	15	42	0	69	54	77	22	43	120	127	40	82	0	155	337	116	96	160	132	79	236	25	41	28	146	219	328	167	233	240	0	17	27	19	24	12	0	0	0	15	30	18	50
Potri.001G173300.v3.1	9	19	12	108	91	112	105	67	83	20	14	16	170	123	84	130	86	99	26	5	23	55	130	98	91	60	116	9	15	8	58	59	85	205	256	204	0	7	0	48	34	66	94	88	71	42	22	21	154
Potri.002G104900.v3.1	0	0	0	0	0	0	0	0	0	0	0	0	0	0	0	0	0	0	0	0	0	0	0	0	0	0	0	0	0	0	0	0	0	0	0	0	0	0	0	0	0	0	0	0	0	0	0	0	0
Potri.002G039100.v3.1	12	21	4	119	77	116	91	51	204	15	33	76	305	203	215	88	67	79	57	10	31	50	79	24	123	75	108	23	64	48	103	55	74	202	249	267	52	42	105	1281	775	449	324	36	431	51	122	84	1028
Potri.008G160700.v3.1	47	56	48	1289	849	742	844	1082	649	86	165	136	964	655	1340	1117	574	997	122	316	587	937	1216	1509	777	780	1296	57	92	71	1141	735	1051	1069	1254	1049	14	28	52	471	226	294	472	310	372	135	147	108	1204
Potri.017G045800.v3.1	0	0	0	0	0	0	0	0	0	0	0	0	0	0	0	0	0	0	0	0	1	0	0	0	0	0	0	0	0	0	0	0	0	0	0	0	0	0	0	0	0	0	0	0	0	0	0	0	0
Potri.017G011800.v3.1	10	12	0	497	389	231	436	467	278	2	0	0	620	751	834	349	602	771	0	23	31	358	643	461	304	345	381	0	0	0	264	174	311	436	513	243	0	14	27	854	442	782	551	279	420	43	0	0	350
Potri.008G008400.v3.1	0	0	0	0	0	0	0	0	0	0	0	0	0	0	0	0	0	0	0	0	0	0	0	0	0	0	0	0	0	0	0	0	0	0	0	0	0	0	0	0	0	0	0	0	0	0	0	0	0
Potri.002G044632.v3.1	0	0	0	10	3	9	4	12	5	0	0	0	8	0	12	7	12	0	0	0	2	4	0	0	7	3	15	0	0	0	4	0	0	0	17	0	0	1	1	4	0	3	0	0	6	0	0	0	18
Potri.006G174000.v3.1	353	446	257	1511	1048	966	1086	1323	851	654	636	701	1547	1074	1104	1215	926	1277	819	253	503	968	1224	1067	1421	982	1080	197	357	298	1081	1254	885	1975	2087	1414	144	464	1253	1086	713	607	982	918	794	1007	774	815	1345
Potri.006G161100.v3.1	0	0	0	0	0	0	0	0	0	0	0	0	0	0	0	0	0	0	0	2	0	0	0	0	0	0	0	0	0	0	0	0	0	0	0	0	0	0	0	0	0	0	0	0	0	0	0	0	0
Potri.018G082300.v3.1	2	4	0	0	0	6	9	0	0	0	3	2	0	6	11	13	0	0	0	8	11	10	22	0	12	0	17	0	0	3	0	0	9	39	32	61	0	2	0	0	0	7	0	0	0	0	0	0	0
Potri.001G409900.v3.1	0	0	0	111	103	45	62	25	21	0	0	0	28	13	30	28	9	30	0	31	9	28	0	8	0	0	13	0	0	0	47	17	21	81	20	20	196	136	223	3457	2596	3267	3617	2209	4514	0	0	0	350
Potri.012G094900.v3.1	0	0	0	51	28	10	40	44	9	0	3	0	61	57	65	11	52	64	0	21	31	19	69	23	54	30	0	0	0	0	28	46	14	88	36	36	0	2	3	87	52	40	71	27	25	8	0	6	66
Potri.005G029300.v3.1	0	0	0	0	0	0	0	0	0	0	0	0	0	0	0	0	0	0	0	22	15	0	0	0	0	0	0	0	0	0	0	0	0	0	0	0	0	40	61	0	0	0	5	0	0	0	0	0	0
Potri.009G073400.v3.1	8	10	6	2605	1251	1905	1691	1721	905	11	5	10	3316	1964	2729	2594	1402	2719	14	193	421	1305	2493	1922	1896	1079	2959	2	6	10	1892	2501	1222	4791	4424	4064	24	126	44	1643	920	1122	1715	918	1475	8	6	4	2781
Potri.001G065000.v3.1	0	0	0	0	0	0	0	0	0	0	0	0	0	0	0	0	0	0	0	0	0	0	0	0	0	0	0	0	0	0	0	0	0	0	0	0	0	0	2	0	0	0	0	0	0	0	0	0	0
Potri.008G089200.v3.1	0	0	0	0	0	0	0	0	0	0	0	0	0	0	0	0	0	0	0	0	0	0	0	0	0	0	0	0	0	0	0	0	0	0	0	0	0	0	0	0	0	0	0	0	0	0	0	0	0
Potri.T099000.v3.1	29	41	8	1	0	0	0	5	0	48	103	77	2	1	5	6	2	0	62	9	15	1	0	1	0	0	0	22	41	29	0	0	1	4	0	0	0	2	5	0	0	0	0	0	0	61	25	43	0
Potri.017G091500.v3.1	0	0	0	0	0	0	0	0	0	0	0	0	0	0	0	0	0	0	0	0	0	0	0	0	0	0	0	0	0	0	0	0	0	0	0	0	0	0	0	0	9	0	0	0	0	0	0	0	0
Potri.006G133600.v3.1	0	0	0	0	0	0	0	0	0	0	0	0	0	0	0	0	0	0	0	0	0	0	0	0	0	0	0	0	0	0	0	0	0	0	0	0	0	0	0	0	0	0	0	0	0	0	0	0	0
Potri.002G058500.v3.1	19	30	13	197	163	152	245	308	193	43	35	48	221	200	243	361	286	287	94	44	47	190	172	219	167	236	192	18	36	22	93	148	194	362	221	295	0	18	33	243	205	233	265	219	238	68	45	56	227
Potri.004G172800.v3.1	0	0	9	117	70	46	17	44	46	0	13	8	92	84	111	17	25	20	61	0	2	10	8	6	4	0	0	0	0	0	0	0	0	0	10	0	0	4	32	78	12	14	8	41	43	27	8	18	228
Potri.011G118000.v3.1	69	84	35	380	287	346	305	363	284	169	146	175	461	331	304	462	305	470	249	92	162	330	439	516	415	373	600	43	100	68	384	396	241	569	530	559	79	56	94	183	69	132	260	265	301	223	184	201	487
Potri.001G420900.v3.1	354	441	336	2906	1695	2233	2118	2619	1811	1277	1205	1405	2960	2187	3312	4514	1443	2515	1147	812	1667	2175	2610	3062	2987	2268	3378	361	682	486	4428	3433	2511	3344	2804	2294	406	564	1549	1498	850	833	1906	1386	1817	1098	935	1005	2761
Potri.009G112700.v3.1	5	4	0	56	72	27	130	48	34	10	7	6	99	51	66	29	155	38	8	9	21	90	87	88	45	14	13	0	0	9	50	23	63	33	19	34	0	0	2	11	0	34	0	18	0	4	0	0	43
Potri.001G270100.v3.1	55	61	28	669	554	551	471	468	356	100	106	106	368	428	415	349	412	396	136	122	178	382	297	233	408	505	504	61	85	74	532	454	272	497	617	559	65	233	733	842	620	383	566	504	445	157	163	155	567
Potri.012G138600.v3.1	0	5	0	619	200	462	513	426	235	114	87	104	551	428	493	875	395	747	170	153	276	291	453	363	752	403	773	53	107	3	735	775	450	904	1000	845	145	261	745	663	460	384	811	330	654	225	189	186	790
Potri.010G007000.v3.1	50	66	42	1097	550	666	711	730	414	84	86	90	661	583	766	840	543	823	79	246	546	496	620	532	664	439	778	20	56	31	721	683	528	900	741	863	48	293	765	1305	1030	860	1119	555	932	109	118	119	897
Potri.018G134200.v3.1	0	0	0	257	137	215	147	169	130	2	0	0	185	92	132	174	146	119	7	10	49	74	143	97	113	91	155	0	0	0	46	48	81	118	96	66	0	22	54	349	287	197	202	147	139	0	0	13	216
Potri.009G081150.v3.1	3	2	4	6	10	6	2	4	6	6	8	7	5	5	0	2	6	12	4	4	6	3	5	4	10	0	6	5	4	3	8	3	8	16	16	0	13	5	13	38	8	10	14	29	27	5	10	8	20
Potri.002G124100.v3.1	0	0	0	0	0	5	21	0	0	0	0	0	15	0	0	0	11	0	0	2	2	4	0	0	0	0	0	0	0	0	0	17	0	0	0	0	0	0	0	0	0	0	0	0	0	0	0	0	0
Potri.002G153000.v3.1	20	24	19	100	33	54	57	151	26	51	44	49	135	37	134	368	34	110	51	74	170	45	154	85	48	28	109	10	30	17	91	117	53	318	231	136	7	17	68	46	26	36	62	31	30	28	26	34	32
Potri.018G021200.v3.1	0	0	0	0	0	0	0	0	0	0	0	0	0	0	0	0	0	0	0	0	2	0	0	0	0	0	0	0	0	0	0	0	0	0	0	0	0	0	0	0	0	0	0	0	0	0	0	0	0
Potri.019G032100.v3.1	0	0	0	0	0	0	0	0	0	2	0	3	0	0	0	0	0	0	0	1	1	0	0	0	0	0	0	0	0	0	0	0	0	0	0	0	0	2	0	0	0	0	0	0	0	0	0	0	0
Potri.010G145900.v3.1	76	120	36	1830	1290	1114	1515	1692	1070	137	162	158	2437	2145	3318	3926	1754	3123	154	427	1002	2733	2954	2994	2251	1720	3131	34	80	54	2255	1830	2148	2114	2114	1741	33	103	265	1173	562	746	862	605	870	177	249	168	1545
Potri.010G154400.v3.1	0	0	0	0	2	0	0	0	0	0	0	0	0	0	0	0	0	0	0	0	1	0	0	0	0	0	0	0	0	0	0	5	0	0	0	0	0	0	0	3	0	0	0	1	0	0	0	0	2
Potri.013G143501.v3.1	0	0	0	0	0	0	0	0	0	0	0	0	0	0	0	0	0	0	0	0	0	0	0	0	0	0	0	0	0	0	0	0	0	0	0	0	0	0	0	0	0	0	0	0	0	0	0	0	0
Potri.003G198300.v3.1	80	92	44	3622	3233	2413	2671	2937	2414	200	167	196	2332	2814	2732	1888	2736	2762	376	138	224	2596	2119	2067	2434	2381	2342	72	155	117	2062	2378	2139	3067	3192	1623	363	306	789	5833	3894	3437	4198	4562	3678	336	319	286	3789
Potri.013G069750.v3.1	237	340	137	6501	3740	4713	5512	8007	4437	399	587	540	7685	5234	7114	10031	4121	8084	778	432	876	4592	8815	7151	6821	6229	11379	108	235	148	6055	6075	5376	6031	5772	5660	105	368	968	1568	827	1020	1504	969	1395	1009	802	867	3810
Potri.017G148800.v3.1	51	71	34	3986	2241	2616	3126	2838	1819	247	212	246	3241	2570	3281	3447	2541	3353	504	359	716	1720	2546	1919	2545	1977	3339	93	223	154	2187	2135	1785	4644	4967	4538	162	415	946	5905	3890	4093	4160	2704	3724	517	459	439	4031
Potri.006G026950.v3.1	0	0	0	29	18	13	9	25	24	0	0	0	9	4	7	7	17	7	0	0	1	17	10	0	15	7	28	0	0	0	17	9	15	14	5	6	0	0	0	37	16	15	6	43	8	0	0	0	18
Potri.014G062600.v3.1	4	6	8	211	153	103	171	83	53	11	7	14	127	72	74	45	75	22	24	33	56	59	84	87	49	77	127	2	6	4	65	63	52	136	105	96	18	85	169	198	136	97	138	107	138	18	14	14	402
Potri.008G028600.v3.1	0	0	0	0	0	0	0	0	0	0	0	0	0	0	0	0	0	0	0	0	0	0	0	0	0	0	0	0	0	0	0	0	0	0	0	0	0	0	0	0	0	0	0	0	0	0	0	0	0
Potri.004G003000.v3.1	608	780	668	11237	5020	8862	10499	15097	4723	1941	1198	2036	8278	5747	10134	12818	4336	13773	790	1829	4913	4035	8229	5693	9941	6063	12791	513	1034	810	6990	8549	6543	19088	14900	10300	1885	4349	12749	13464	8891	7149	9985	4956	9277	596	1299	827	12876
Potri.001G404400.v3.1	0	0	0	40	21	8	18	0	0	0	0	0	5	8	7	0	22	35	2	0	0	8	11	0	16	14	0	0	3	0	11	16	8	6	14	13	0	8	16	137	77	60	12	32	15	0	0	2	56
Potri.015G046700.v3.1	8	13	6	2650	1775	1592	1969	2401	1431	71	46	74	2333	2329	3181	2174	2321	2393	140	76	160	1772	2101	2067	1854	1604	1784	30	47	40	1428	1428	1882	2367	2715	1999	31	38	95	1974	1117	1116	1608	1136	1356	70	66	66	2426
Potri.010G117600.v3.1	0	0	0	229	201	214	305	264	175	1	0	1	156	100	258	268	145	283	2	5	6	113	231	108	112	112	162	0	1	0	64	69	140	145	228	169	6	18	24	418	356	462	515	371	416	2	1	2	266
Potri.005G179600.v3.1	228	287	319	391	324	278	416	533	212	697	592	734	506	458	394	590	516	302	568	536	1341	652	703	967	732	355	529	231	368	298	894	1169	818	710	490	836	72	134	405	136	48	59	89	92	76	463	538	478	297
Potri.001G159200.v3.1	0	0	0	0	0	0	0	0	0	0	0	0	0	0	0	0	0	0	0	0	0	0	0	0	0	0	0	0	0	0	0	0	0	0	0	0	0	0	0	0	0	0	0	0	0	0	0	0	0
Potri.006G218800.v3.1	0	0	0	1531	956	1265	1265	1317	769	0	0	4	603	726	1179	1499	1098	1421	0	150	235	756	1129	1064	948	1115	1344	0	0	0	730	707	856	688	933	636	0	130	130	1433	915	1342	992	717	1081	0	2	2	1486
Potri.002G047100.v3.1	1779	2404	1748	13401	8578	7015	10656	14794	7996	5195	5882	5996	15148	10694	16551	19317	8028	12161	3094	4251	9857	13478	16252	18447	14307	10349	14133	1743	3305	2513	19910	16380	13967	17396	17335	13562	335	520	1270	3498	1488	2188	3490	2359	3522	3352	3705	3421	10562
Potri.002G039900.v3.1	63	70	45	2925	2180	1507	2381	2699	1421	161	166	163	1638	1618	1868	2321	1560	2293	245	288	594	1445	1471	1509	1740	1719	1788	75	137	98	1458	1290	1635	1858	1942	1578	207	554	1264	5113	4221	2584	2439	1986	3142	238	249	221	3098
Potri.008G034100.v3.1	0	0	0	0	0	0	0	0	0	0	0	0	0	0	0	0	0	0	0	0	0	0	0	0	0	0	0	0	0	0	0	0	0	0	0	0	0	0	0	0	0	0	0	0	0	0	0	0	0
Potri.008G043000.v3.1	16	30	20	335	220	82	269	342	264	28	54	42	429	457	162	133	349	70	67	113	223	322	400	124	338	371	188	10	19	20	363	415	95	241	146	134	8	61	152	339	151	209	37	217	85	57	74	71	121
Potri.010G048700.v3.1	8	8	8	252	147	178	213	200	66	15	33	24	333	227	397	305	234	268	39	37	66	212	295	301	177	127	246	8	14	11	148	315	168	441	453	425	0	13	36	140	83	72	126	82	60	48	31	35	175
Potri.003G191500.v3.1	0	0	0	0	0	0	0	0	0	0	0	0	0	0	0	0	0	0	0	0	0	0	0	0	0	0	0	0	0	0	0	0	0	0	0	0	0	0	0	0	0	0	0	0	0	0	0	0	0
Potri.009G038300.v3.1	30	32	35	2465	2037	1547	858	854	992	41	39	38	3968	4565	3420	1329	1975	4969	50	236	383	1531	1410	2267	2199	1148	3011	40	169	93	2196	4345	2485	3213	2952	2081	66	1643	5157	8621	9474	2667	4665	5381	6069	131	149	126	8102
Potri.005G006800.v3.1	0	5	2	246	231	123	12	0	31	0	0	0	37	17	0	16	7	151	0	5	6	0	0	0	36	0	0	0	0	0	0	0	0	0	0	0	0	7	9	374	371	61	76	36	91	0	0	0	358
Potri.008G044500.v3.1	0	0	0	0	0	0	0	0	0	0	0	0	0	0	0	0	0	0	0	0	0	0	0	0	0	0	0	0	0	0	0	6	0	0	0	0	2	0	0	0	0	0	0	0	0	0	0	0	0
Potri.015G059000.v3.1	70	88	67	2917	1878	1934	1987	2331	1335	159	2	4	2056	1707	2214	2293	1542	2364	313	187	392	1381	1536	1419	2158	1735	2397	72	3	4	2157	2121	1719	2496	2726	2098	3	274	664	3692	2307	2160	2853	2071	2705	305	265	280	3298
Potri.T019700.v3.1	10	2	21	567	246	533	421	401	151	0	0	0	555	300	662	0	8	5	0	0	27	147	368	275	322	211	587	0	0	0	493	271	209	375	553	414	0	49	107	622	359	325	776	193	641	0	0	0	864
Potri.017G076800.v3.1	5	7	11	16584	7055	18021	23084	33294	13612	3	5	5	9659	16795	26252	13534	12118	29883	8	964	2253	4166	7734	7905	20088	9595	29309	0	4	2	7462	13473	14544	28838	50847	44769	21	1607	3296	36057	37709	41499	77867	15002	59336	18	23	22	19359
Potri.009G016350.v3.1	4	1	0	11	12	3	6	17	16	2	3	3	0	2	7	20	14	0	3	32	58	3	9	0	0	4	0	0	1	1	10	0	8	0	3	0	0	14	26	8	2	4	4	4	2	0	0	0	3
Potri.005G246400.v3.1	0	0	0	47	27	60	34	74	21	0	0	0	96	44	64	82	60	81	0	4	21	56	55	59	68	53	50	0	0	0	64	77	62	44	47	28	0	0	0	76	27	24	17	25	26	0	0	0	77
Potri.001G037400.v3.1	118	159	137	409	184	332	341	323	109	280	234	279	474	199	556	839	171	724	246	257	521	242	440	412	442	266	763	133	236	194	633	617	370	796	956	565	200	337	925	97	72	64	150	65	140	164	241	184	426
Potri.T108500.v3.1	0	0	0	0	0	0	0	0	0	1	1	1	0	0	0	0	0	0	1	1	1	0	0	0	0	0	0	0	0	0	0	0	0	0	0	0	0	2	2	0	0	0	0	0	0	0	2	1	0
Potri.013G109701.v3.1	0	0	0	0	0	0	0	0	0	0	0	0	0	0	0	0	0	0	1	0	1	0	0	7	0	0	0	0	1	0	0	0	0	0	0	0	0	1	1	0	3	0	3	0	0	1	0	0	0
Potri.005G096100.v3.1	0	0	0	5	0	0	2	0	0	3	3	0	0	0	0	0	12	5	1	4	7	0	0	0	0	0	0	0	2	1	3	0	0	6	0	3	0	1	0	0	0	0	0	0	0	0	1	0	0
Potri.002G254000.v3.1	55	82	76	394	183	82	213	89	124	64	445	484	350	67	83	120	190	414	318	325	646	139	59	60	357	171	417	23	204	150	259	365	312	482	510	426	6	120	387	310	78	87	373	187	301	58	295	305	137
Potri.002G251100.v3.1	0	0	0	0	0	0	0	0	0	0	0	0	0	5	0	0	2	0	1	0	1	0	0	0	0	0	0	0	0	0	5	1	0	0	0	0	0	0	0	1	0	0	0	0	1	0	0	0	1
Potri.012G140400.v3.1	5	3	0	80	31	27	38	41	12	6	5	7	34	30	45	66	41	46	13	5	8	19	49	32	23	34	62	3	3	4	27	51	30	46	38	34	3	2	7	8	10	15	18	10	27	5	4	3	28
Potri.002G103132.v3.1	0	0	0	32	34	31	86	51	21	0	0	0	91	81	83	59	28	67	0	0	0	53	79	81	40	41	67	0	0	0	49	27	24	79	116	39	0	0	0	73	42	46	49	9	50	0	0	0	47
Potri.008G022600.v3.1	0	0	0	0	0	0	0	0	0	0	0	0	0	0	0	0	0	0	0	0	0	0	0	0	0	0	0	0	0	0	0	0	0	0	0	0	0	0	0	18	30	15	30	25	23	0	0	0	6
Potri.014G134500.v3.1	0	0	0	29	14	14	38	16	18	0	0	0	21	30	31	27	27	23	0	0	0	2	5	28	3	11	17	0	0	0	23	10	5	35	27	27	0	1	0	25	13	17	23	11	21	0	0	0	20
Potri.005G123500.v3.1	34	48	24	7911	6127	5193	11211	12589	5373	20	22	11	6712	3589	3988	9695	5370	6707	81	532	984	4038	6925	5246	6755	7930	9084	23	29	21	11236	6911	10116	6931	14763	9339	58	969	1253	8008	2990	3256	7935	12798	10538	90	60	81	5588
Potri.006G164800.v3.1	0	0	0	0	28	4	22	11	2	2	0	3	0	11	0	0	10	0	0	0	0	0	0	0	0	0	0	0	0	0	0	0	0	0	0	0	0	3	5	26	22	0	12	0	0	0	0	0	87
Potri.017G097500.v3.1	60	75	49	425	257	444	258	439	195	60	43	56	268	285	352	380	222	301	42	127	396	285	178	201	453	346	435	15	38	28	195	202	189	910	1195	823	7	40	73	143	75	93	190	125	121	62	81	66	188
Potri.002G074500.v3.1	188	291	116	9448	5225	6111	6228	7612	4213	2	8	16	7489	6230	8483	9896	5206	7826	7	1335	2911	6708	8170	7800	9285	6398	9275	236	5	2	8866	8453	6717	10249	11175	8553	193	868	2625	9081	5900	5424	7973	4358	6737	708	639	10	10455
Potri.009G143600.v3.1	0	0	0	0	0	0	0	0	0	0	0	0	0	0	0	0	0	0	0	0	0	0	0	0	0	0	0	0	0	0	0	0	0	0	0	0	0	0	0	0	0	0	0	0	0	0	0	0	0
Potri.010G250200.v3.1	181	237	129	711	552	418	474	752	474	226	342	324	740	625	709	1085	454	509	343	508	1115	491	416	539	607	541	643	136	209	165	687	580	431	1068	1040	877	46	281	542	517	313	330	429	398	382	480	435	436	841
Potri.010G241300.v3.1	13	10	8	380	230	209	293	292	179	34	33	42	398	288	466	472	220	453	98	48	95	152	249	323	321	170	578	16	23	23	351	298	263	553	549	475	13	14	24	256	104	99	184	102	274	35	44	46	330
Potri.010G229350.v3.1	23	23	25	114	127	60	94	64	86	58	48	54	55	20	32	50	50	44	0	20	41	11	29	46	52	100	108	27	56	30	60	56	86	73	76	91	51	41	101	147	56	85	74	76	52	93	90	85	97
Potri.T157000.v3.1	0	0	0	0	0	0	0	0	2	0	0	0	0	0	0	0	0	0	0	0	0	0	0	0	0	0	0	0	0	0	0	0	0	0	0	0	2	0	1	0	0	0	0	0	0	0	0	0	0
Potri.001G060100.v3.1	74	6	80	13534	8051	9711	10251	11870	3730	145	2	174	3608	3942	5303	5792	3586	7337	6	508	1049	4559	5908	6710	6156	4533	6672	60	92	65	5582	6270	5861	2501	2935	1982	73	367	581	1496	848	1476	2725	1817	2689	5	180	116	13041
Potri.005G208800.v3.1	0	0	0	0	10	0	5	0	6	0	0	0	0	0	22	4	0	0	0	10	11	0	0	0	0	0	0	0	0	0	0	0	0	0	0	0	0	3	16	51	146	0	6	20	0	0	0	0	9
Potri.003G002800.v3.1	0	0	0	0	0	0	0	0	0	0	0	0	0	0	0	0	0	0	0	48	84	11	0	0	0	0	0	0	0	0	0	0	0	0	0	0	0	0	0	0	0	0	0	0	0	0	0	0	0
Potri.011G109900.v3.1	0	0	0	21	14	19	48	33	4	0	5	0	37	19	0	0	14	37	0	2	10	40	22	7	21	22	18	0	0	0	15	0	20	0	0	0	0	2	17	34	21	26	35	24	16	0	0	0	35
Potri.T003300.v3.1	0	0	0	0	0	0	0	0	0	0	0	0	0	0	0	0	0	0	0	9	11	0	0	0	0	0	0	0	0	0	0	0	0	0	0	0	0	4	0	0	0	0	0	0	0	0	0	0	0
Potri.013G126600.v3.1	0	0	0	7	0	0	0	0	4	0	0	0	0	0	0	0	31	0	0	5	10	0	0	0	0	0	32	0	0	0	4	0	0	24	21	0	0	0	0	18	11	0	4	4	9	0	0	0	24
Potri.001G380300.v3.1	0	0	0	0	2	0	0	0	0	0	0	0	0	0	0	0	0	0	0	0	0	0	0	0	0	0	0	0	0	0	0	0	0	0	0	0	0	0	1	0	0	0	0	0	0	0	0	0	0
Potri.008G124000.v3.1	101	138	80	1413	699	977	1024	1254	719	143	187	164	918	615	1227	1334	777	1231	243	439	822	767	1127	896	763	780	1085	40	73	53	675	860	796	689	762	651	14	114	167	814	471	389	627	376	503	335	200	266	947
Potri.007G026700.v3.1	5	8	0	93	136	77	131	168	56	14	5	7	62	21	79	98	61	162	22	10	35	120	57	84	69	54	164	2	9	0	117	157	133	118	163	128	0	13	37	209	114	145	201	108	116	0	12	7	154
Potri.016G005700.v3.1	0	0	0	0	0	0	0	0	0	0	0	0	0	0	0	0	0	0	0	0	1	0	0	0	0	0	0	0	0	0	0	0	0	0	0	0	0	0	0	0	0	0	0	0	0	0	0	0	0
Potri.004G081532.v3.1	0	0	0	0	0	0	0	0	0	0	0	0	0	0	0	0	0	0	0	0	0	0	0	0	0	0	0	0	0	0	0	0	0	0	0	0	0	0	0	0	0	0	0	0	0	0	0	0	0
Potri.008G199700.v3.1	0	0	0	6	20	0	0	0	0	0	0	0	10	5	0	0	15	0	0	0	2	0	8	0	5	0	0	0	0	0	0	0	0	0	0	0	0	0	0	15	22	0	0	0	14	0	0	0	16
Potri.007G102400.v3.1	28	39	15	1666	685	1522	1173	1174	654	30	83	61	836	655	1197	1262	735	1874	75	220	448	495	903	717	805	497	1361	26	60	38	772	998	732	737	1205	998	44	131	378	1293	831	789	1507	730	2250	102	112	108	2584
Potri.002G029000.v3.1	6	11	6	290	227	166	209	208	164	13	9	15	236	316	178	177	273	231	88	3	3	97	152	110	138	166	160	4	10	5	58	93	30	128	187	56	6	3	9	213	145	179	96	57	61	81	30	50	388
Potri.006G149600.v3.1	0	0	0	0	0	0	0	0	0	0	0	0	0	0	0	0	0	0	0	0	0	0	0	0	0	0	0	0	0	0	0	0	0	0	0	0	0	0	0	0	0	0	0	0	0	0	0	0	0
Potri.001G399500.v3.1	26	32	29	814	426	338	524	657	437	28	140	183	602	285	899	1037	371	711	24	190	464	822	947	913	216	223	443	45	76	48	353	458	359	549	453	451	5	243	551	497	601	437	521	736	508	145	127	120	862
Potri.003G177400.v3.1	0	0	0	0	0	0	0	0	0	0	0	0	0	0	0	0	0	0	0	0	0	0	0	0	0	0	0	0	0	0	0	0	0	0	0	0	0	0	0	0	0	0	0	0	0	0	0	0	0
Potri.008G190500.v3.1	0	0	0	0	0	0	0	0	0	2	4	0	13	0	0	0	0	0	0	13	18	0	7	0	0	0	0	0	0	0	0	0	0	0	0	0	0	0	2	0	6	0	0	0	0	0	0	0	0
Potri.001G263500.v3.1	0	0	0	0	0	0	0	0	0	0	0	0	0	0	0	0	0	0	0	0	0	0	0	0	0	0	0	0	0	0	0	0	0	0	0	0	0	0	0	0	0	0	0	0	0	0	0	0	0
Potri.007G062400.v3.1	0	0	0	0	0	0	0	0	0	0	0	0	0	0	0	0	0	0	0	0	0	0	0	0	0	0	0	0	0	0	0	0	0	0	0	0	0	0	0	0	0	0	0	0	0	0	0	0	0
Potri.010G055300.v3.1	78	103	45	858	537	1372	530	936	644	367	212	314	341	345	507	881	422	980	333	364	535	388	710	684	628	497	1018	55	158	103	557	755	507	359	402	304	380	287	977	788	815	479	1358	680	1562	234	289	249	1384
Potri.001G456400.v3.1	69	105	93	1306	721	659	962	1259	1007	147	210	178	1349	1038	1584	1543	634	981	273	191	483	729	986	826	935	639	804	58	100	70	810	847	711	1293	1297	1175	362	881	953	7532	6112	4316	2635	1809	2938	260	224	235	2461
Potri.009G168400.v3.1	54	74	36	100	24	44	56	96	38	114	100	109	106	92	109	167	31	66	104	57	132	65	156	71	96	36	107	22	61	43	79	70	56	224	195	239	2	3	42	51	30	18	38	25	28	108	75	83	29
Potri.013G014900.v3.1	183	279	223	2615	1693	2694	2064	2451	1864	141	122	166	2793	3376	5110	2300	2792	7417	447	939	2077	2285	1954	3280	3757	1880	8148	64	227	141	3952	5820	2970	6553	6219	4403	8	187	593	2679	1707	1357	4777	2571	5088	3	4	4	5234
Potri.002G198700.v3.1	0	0	0	0	0	0	0	0	0	0	0	0	0	0	0	0	0	0	0	2	2	0	0	0	0	0	0	0	0	0	0	0	0	0	0	0	0	1	0	0	0	0	0	0	0	0	0	0	0
Potri.018G044800.v3.1	1	2	1	72	43	20	87	107	41	1	4	1	84	38	63	28	14	32	1	8	14	14	31	45	22	23	42	0	1	0	41	7	15	49	22	8	0	7	33	47	33	14	12	22	10	2	2	1	50
Potri.011G073260.v3.1	0	0	0	310	238	246	298	241	119	0	0	0	75	80	140	0	134	136	0	4	13	50	114	12	89	78	146	0	3	0	53	87	86	89	136	60	0	5	13	260	176	192	288	194	270	0	0	2	418
Potri.013G083101.v3.1	1	0	0	0	0	0	0	0	0	0	0	0	0	0	0	0	0	0	0	0	0	0	0	0	0	0	0	0	0	0	0	0	0	0	0	0	0	0	0	0	0	0	0	0	0	0	0	0	0
Potri.005G086200.v3.1	38	41	64	1426	735	906	1253	1542	875	553	577	599	826	810	1287	1804	785	1381	892	567	1183	1004	1089	1167	1028	955	1455	207	413	333	1023	1018	1087	1218	1391	1226	378	273	705	777	615	519	961	532	796	409	412	376	852
Potri.011G044900.v3.1	73	119	44	1250	1044	732	1409	2009	862	236	255	258	1528	1089	1362	2578	960	974	219	172	413	2184	1405	1734	884	914	963	57	135	89	1835	1262	1440	1353	1137	1109	148	155	376	2209	1068	1610	718	736	731	164	203	152	972
Potri.009G132700.v3.1	9	24	0	1140	511	723	808	707	858	98	58	79	583	1103	956	954	778	949	158	132	282	318	594	551	663	505	934	25	59	37	584	639	437	783	886	1237	35	87	189	941	1063	518	1571	1062	1281	152	78	100	2836
Potri.002G010800.v3.1	0	0	0	751	506	450	803	812	407	0	2	0	915	675	1023	763	527	688	0	52	108	354	645	497	622	579	994	0	0	0	596	827	525	1956	2290	1919	0	19	34	503	344	319	268	163	240	0	0	3	623
Potri.012G076500.v3.1	0	0	0	0	0	0	0	0	0	0	0	0	0	0	0	0	0	0	0	0	0	0	0	0	0	0	0	0	0	0	0	0	0	0	0	0	0	0	0	0	0	0	2	0	0	0	0	0	0
Potri.011G066100.v3.1	12	20	0	72	26	62	111	168	86	18	34	20	178	174	218	166	100	75	13	246	281	209	196	194	74	79	78	0	0	6	128	118	146	175	193	173	0	9	9	65	40	61	78	56	61	16	20	14	62
Potri.005G211700.v3.1	32	52	28	683	555	417	529	550	424	80	64	73	418	434	425	548	447	418	137	111	207	360	384	456	562	469	392	29	49	25	519	526	348	524	480	413	91	132	310	438	251	312	315	294	303	138	95	115	516
Potri.003G171400.v3.1	9	10	7	573	387	431	385	486	303	58	62	75	430	236	483	869	360	843	60	223	473	760	884	857	765	490	804	25	42	39	992	891	662	434	594	385	8	41	90	80	40	42	165	111	117	30	53	32	443
Potri.002G057800.v3.1	0	0	0	418	297	355	330	363	235	0	2	0	438	316	634	591	363	481	0	41	83	359	397	352	301	251	452	0	2	2	257	300	291	596	685	510	0	27	16	586	333	407	473	322	386	0	0	0	458
Potri.008G098400.v3.1	0	0	0	0	0	0	0	0	12	0	0	2	0	29	19	0	0	0	0	2	15	20	0	12	0	0	0	0	0	0	13	18	22	0	22	0	0	0	0	0	0	0	0	0	0	0	0	0	0
Potri.016G143900.v3.1	0	0	0	0	0	0	0	0	0	0	0	0	0	0	0	0	12	0	0	2	0	0	0	0	4	0	0	0	0	0	0	0	0	0	0	0	0	0	0	0	0	0	0	0	0	0	0	0	0
Potri.013G036800.v3.1	1	3	1	15	3	7	5	8	4	32	16	23	0	3	0	0	8	15	19	6	8	0	3	2	8	8	7	7	13	10	0	4	14	13	0	0	7	3	4	14	10	3	5	0	16	6	14	11	16
Potri.T029701.v3.1	114	159	99	63	61	26	66	71	28	378	450	439	152	103	109	67	89	57	183	49	75	52	62	23	111	94	111	267	432	371	101	104	62	409	538	202	18	18	105	34	9	2	7	3	7	144	119	110	36
Potri.009G054500.v3.1	0	0	0	0	0	0	0	0	0	0	0	0	0	0	0	0	0	0	0	0	0	0	0	0	0	0	0	0	0	0	0	0	0	0	0	0	0	0	0	0	0	0	0	0	0	0	0	0	0
Potri.001G153700.v3.1	0	0	0	0	0	0	0	0	0	0	0	0	0	0	0	0	0	0	0	0	0	0	0	0	0	0	0	0	0	0	0	0	0	0	0	0	0	0	0	0	0	4	0	0	0	0	0	0	0
Potri.008G186900.v3.1	10	20	13	1041	739	648	883	820	614	55	50	55	815	691	967	761	576	895	37	75	135	592	768	591	611	719	917	22	42	27	459	210	551	932	1055	726	28	53	133	982	372	612	585	653	647	105	62	83	1174
Potri.015G001600.v3.1	0	0	0	0	0	0	0	0	0	0	0	0	0	0	0	0	0	0	0	0	0	0	0	0	0	0	0	0	0	0	0	0	0	0	0	0	0	0	0	0	0	0	0	0	0	0	0	0	0
Potri.005G045600.v3.1	54	63	48	1217	697	929	864	871	536	217	254	242	1043	726	972	1016	660	974	296	123	317	497	910	682	964	746	1100	57	148	108	817	896	690	1546	1590	1754	59	69	119	537	212	417	596	446	591	222	278	228	1101
Potri.003G027900.v3.1	0	0	0	0	0	0	0	0	0	0	0	0	0	0	0	0	0	0	0	0	0	0	0	0	0	0	0	0	0	0	0	0	0	0	0	0	0	0	0	0	0	0	0	0	0	0	0	0	0
Potri.001G225600.v3.1	0	0	0	0	0	6	9	7	3	4	3	5	8	8	24	0	6	8	0	5	6	8	10	0	0	0	0	0	0	2	0	21	0	0	0	0	0	3	3	8	11	0	9	4	11	0	0	0	21
Potri.015G049000.v3.1	166	242	152	2457	1399	2332	1558	1661	1364	114	240	190	1121	1216	1230	1684	1056	1665	306	267	530	596	816	646	1814	1136	2010	2	178	123	1025	1267	809	1946	2220	1722	205	1213	3713	3937	3301	1776	4348	2432	3511	572	573	549	3681
Potri.008G205100.v3.1	3	5	3	104	34	31	28	88	36	55	53	53	151	82	57	82	20	149	17	116	249	128	83	165	132	91	117	39	81	57	202	221	119	221	189	141	0	0	13	10	0	12	6	0	7	20	21	23	57
Potri.002G138800.v3.1	1506	2026	2032	6497	3222	5381	5729	6669	3032	3778	3310	3810	10313	6480	8419	11139	4815	6230	5259	665	1502	4464	9018	7369	6767	3877	8395	882	2030	1405	9915	11144	6314	16187	18091	16904	1114	814	2047	3744	2156	2610	5375	1856	4186	4319	3141	3584	6113
Potri.017G053100.v3.1	0	0	0	16	24	18	49	52	24	8	42	10	55	47	49	36	19	22	288	18	0	16	106	35	41	24	51	0	8	4	26	24	98	129	43	68	608	13	19	65	45	47	22	72	271	18	10	10	267
Potri.012G041000.v3.1	273	376	195	1998	1220	1351	1256	1499	631	835	641	855	1692	1486	1138	1115	1066	1427	940	384	602	1055	1162	1156	1566	869	1351	180	464	312	1932	2502	1362	3055	3470	3033	571	434	605	1466	966	1126	1483	909	1232	765	649	632	2019
Potri.019G093400.v3.1	966	1312	1954	18319	14192	12080	20467	26268	18366	6304	5480	6493	30907	31830	50846	38819	21616	52263	2028	9004	21535	22267	22707	27088	30456	21040	50210	2846	6932	4838	42922	36615	32545	47323	35121	28990	936	1909	3996	2351	1401	2156	3217	2928	6074	1824	5744	3774	19555
Potri.001G219800.v3.1	0	0	0	0	0	0	0	0	0	0	0	0	0	0	0	0	0	0	0	0	0	0	0	0	0	0	0	0	0	0	0	0	0	0	0	0	0	0	0	0	0	0	0	0	0	0	0	0	0
Potri.005G132600.v3.1	0	0	0	0	0	0	0	0	0	0	0	0	66	81	0	0	0	0	0	0	0	0	0	0	0	0	0	0	0	0	0	89	0	0	0	0	0	0	0	0	0	0	0	0	0	0	0	0	0
Potri.T118901.v3.1	0	0	0	76	62	74	55	74	33	0	0	0	35	99	58	33	34	57	0	0	7	55	68	29	132	66	135	0	0	0	40	141	114	59	69	69	0	15	19	173	109	55	134	43	82	0	0	0	133
Potri.001G293200.v3.1	3	6	1	18	12	17	4	0	2	21	19	13	32	3	10	5	8	6	5	18	30	27	18	17	18	8	17	9	19	17	56	65	17	30	56	15	0	0	0	0	0	0	0	0	0	3	0	0	0
Potri.003G119000.v3.1	0	0	0	0	0	0	0	0	0	0	0	0	0	0	0	0	0	0	0	0	0	0	0	0	0	0	0	0	0	0	0	0	0	0	0	0	0	0	0	0	0	0	0	0	0	0	0	0	0
Potri.001G308600.v3.1	0	0	0	1283	828	1003	1097	1244	727	0	0	0	840	728	941	896	699	878	0	23	51	588	764	677	605	665	874	0	0	0	579	651	629	1069	1537	1180	0	95	139	1436	1078	935	2180	1459	1840	0	0	0	1721
Potri.005G092200.v3.1	0	0	0	56	28	9	28	26	38	6	0	2	45	0	128	0	0	54	23	6	2	0	9	0	8	23	10	0	0	0	0	0	0	14	0	0	0	0	0	0	0	0	0	0	0	12	0	4	29
Potri.019G006401.v3.1	0	0	0	0	0	0	0	0	0	0	0	0	0	0	0	0	0	0	0	0	7	0	0	0	0	0	0	0	0	0	0	0	0	0	5	0	0	0	0	0	0	0	0	0	0	0	0	0	0
Potri.014G117900.v3.1	97	147	59	4928	2845	3201	3799	3836	1990	92	223	161	3205	2456	3595	3872	2503	3454	252	298	587	2443	3440	2698	3014	2359	3684	61	132	95	3102	2553	2687	3532	4336	2984	68	284	584	3503	1920	2418	2984	1891	2856	364	305	326	4770
Potri.008G165700.v3.1	59	76	58	453	337	433	444	525	313	121	109	109	511	377	465	792	208	575	120	74	203	225	491	348	493	299	772	42	58	53	531	481	416	741	745	692	89	352	1071	1069	879	769	945	457	885	101	104	84	882
Potri.014G033950.v3.1	0	0	0	0	0	0	0	0	0	0	0	0	0	0	0	0	0	0	0	0	0	0	0	0	0	0	0	0	0	0	0	0	0	0	0	0	0	0	0	0	0	0	0	0	0	0	0	0	0
Potri.001G313500.v3.1	0	0	0	0	0	0	0	0	0	0	0	0	0	0	0	0	0	0	0	1	0	0	0	0	0	0	0	0	0	0	0	0	0	0	0	0	0	0	0	0	0	0	0	0	0	0	0	0	0
Potri.004G045700.v3.1	1092	1410	778	6861	3162	4319	5973	6500	3847	1197	1270	1359	5832	4290	6880	7611	3182	6620	1095	2979	7110	3445	5424	6063	6309	3536	7221	391	653	535	7163	7447	6148	7741	6681	5599	518	1102	2345	3879	2310	2059	4295	2558	4586	1376	1397	1305	6452
Potri.014G101200.v3.1	0	0	0	0	0	0	0	0	0	0	0	0	0	0	0	0	0	0	0	0	0	0	0	0	0	0	0	0	0	0	0	0	0	0	0	0	0	0	0	0	0	0	0	0	0	0	0	0	0
Potri.009G066700.v3.1	0	0	5	0	1	0	0	0	0	0	0	0	0	13	0	9	0	0	0	0	2	7	15	16	0	0	0	0	0	0	8	3	0	0	17	0	0	0	0	0	0	0	0	9	0	9	0	2	0
Potri.002G246500.v3.1	67	86	31	475	352	299	331	397	244	302	149	249	515	457	523	465	413	456	372	283	582	388	322	251	389	298	291	62	224	152	470	519	341	839	815	987	0	34	47	201	103	228	143	148	114	264	192	226	305
Potri.018G013700.v3.1	42	58	31	287	171	169	224	233	127	0	65	86	333	243	331	387	213	307	100	42	65	228	286	300	314	178	279	28	63	41	263	283	195	515	611	432	33	65	152	264	207	119	259	167	251	118	95	98	335
Potri.009G155700.v3.1	70	89	53	493	245	295	404	608	275	553	352	548	599	370	688	864	348	634	338	267	678	387	548	545	581	358	780	93	196	159	590	457	445	555	436	439	121	85	350	158	124	125	153	110	146	146	200	169	276
Potri.017G105100.v3.1	1	0	1	1	0	0	2	0	0	0	1	1	4	3	0	0	0	4	0	1	2	0	0	3	0	0	3	0	0	0	0	0	0	0	0	0	0	2	1	0	0	3	0	0	0	0	1	1	0
Potri.008G044800.v3.1	25	33	14	213	289	253	298	220	107	95	3	2	193	240	212	303	264	189	1	56	124	76	235	89	340	293	320	47	3	2	329	231	249	568	511	434	7	169	403	698	820	344	718	442	702	2	2	3	527
Potri.001G117500.v3.1	133	169	71	210	162	92	187	194	106	228	287	276	515	339	330	403	182	207	161	103	194	298	484	429	328	166	228	80	134	104	357	383	162	473	399	301	0	32	49	64	38	33	35	54	26	177	174	175	136
Potri.001G388500.v3.1	0	0	0	0	0	0	0	0	0	0	0	0	0	0	0	0	0	0	0	0	0	0	0	0	0	0	0	0	0	0	0	0	0	0	0	0	0	0	0	0	0	0	0	0	0	0	0	0	0
Potri.001G147600.v3.1	26	43	31	716	409	652	604	927	515	198	112	166	572	545	923	928	472	893	130	102	187	385	648	667	461	475	198	55	117	95	458	655	495	794	1197	886	80	155	239	876	635	487	1650	922	253	106	225	118	1228
Potri.003G213100.v3.1	0	0	0	0	0	0	0	0	0	0	0	0	0	0	0	0	0	0	0	0	0	0	0	0	0	0	0	0	0	0	0	0	0	0	0	0	0	0	0	0	0	0	0	0	0	0	0	0	0
Potri.001G401150.v3.1	0	0	0	0	0	0	0	0	0	0	0	0	0	0	0	0	0	0	0	0	0	0	0	0	0	0	0	0	0	0	0	0	0	0	0	0	0	0	0	0	0	0	0	0	0	0	0	0	0
Potri.016G076800.v3.1	0	0	0	3871	2672	2713	2030	2421	1693	0	0	0	4695	3451	3334	3537	2818	2689	0	379	790	3065	4074	3682	4080	2426	3010	0	0	0	5250	5169	2909	6805	6563	7462	231	525	1167	1672	864	1281	1770	1382	1334	0	0	0	3520
Potri.016G067900.v3.1	2	1	1	11	28	9	41	22	5	6	4	4	2	3	21	0	4	18	0	20	42	20	2	30	2	10	0	5	10	3	38	37	40	24	28	5	3	4	19	14	14	3	22	7	36	0	0	1	12
Potri.001G378400.v3.1	129	163	175	96	58	60	89	239	161	1296	501	1045	194	63	106	141	105	81	400	138	424	49	89	30	136	79	129	191	177	181	52	118	113	341	473	351	442	458	1109	668	692	467	385	274	290	127	135	140	131
Potri.006G019000.v3.1	10	16	16	640	299	261	384	463	273	13	16	15	332	298	59	66	343	263	12	109	155	339	45	351	51	381	133	0	7	5	349	455	57	1064	1305	886	0	77	211	154	98	129	150	24	217	0	16	17	341
Potri.004G019100.v3.1	21	42	24	601	375	281	462	705	296	10	66	5	441	340	421	626	332	299	7	67	118	346	348	441	480	412	403	11	21	16	590	544	484	774	700	677	0	26	33	143	103	100	167	198	169	48	59	39	411
Potri.009G027500.v3.1	15	19	6	224	102	227	133	164	44	34	30	40	101	94	134	243	102	188	34	199	397	130	228	155	120	122	155	34	73	59	444	341	197	189	282	187	0	29	63	75	98	17	44	27	35	0	16	0	155
Potri.012G120300.v3.1	0	208	93	1957	1068	1253	1483	1481	854	0	0	0	1637	1018	1238	1241	846	1375	0	574	962	613	1103	1117	1184	692	1359	0	0	0	1299	1168	851	1253	1523	1248	0	1281	3823	4884	3504	2531	3362	1962	3665	0	0	0	3075
Potri.005G229300.v3.1	10	15	51	163	514	228	575	397	249	23	25	26	312	591	305	767	463	1041	30	128	157	366	122	429	614	334	873	7	13	7	183	277	431	345	831	280	42	105	226	260	344	603	703	394	363	27	19	16	489
Potri.006G034000.v3.1	4	2	5	170	82	153	77	15	38	10	23	19	191	192	154	172	37	252	18	60	113	124	239	213	134	79	184	7	22	0	57	110	92	175	215	77	0	5	6	45	0	13	0	17	0	13	11	12	186
Potri.013G040800.v3.1	0	0	0	8	0	0	0	0	0	0	0	0	27	0	8	0	14	0	0	3	7	0	0	0	8	0	0	0	0	0	7	0	10	31	28	0	2	2	0	0	0	4	8	0	0	0	0	0	0
Potri.002G237700.v3.1	42	46	13	1030	592	720	745	864	587	62	78	86	917	883	1044	823	618	714	152	58	95	546	698	502	410	421	783	24	59	46	706	715	646	1499	1586	1307	46	67	172	1419	917	957	1112	689	1344	141	76	108	1230
Potri.010G023600.v3.1	0	0	2	39	50	15	330	53	0	0	0	0	12	0	0	9	10	0	0	13	24	6	28	10	20	13	23	0	0	0	59	30	69	17	28	14	10	70	238	852	359	315	595	55	486	0	3	0	26
Potri.001G323300.v3.1	0	0	0	30	46	46	70	49	104	0	0	0	23	36	14	18	22	35	0	14	16	0	0	0	25	32	0	0	9	5	21	20	8	0	14	32	0	42	169	213	285	116	279	366	283	33	24	24	128
Potri.002G224900.v3.1	0	0	0	153	92	87	121	98	64	0	0	0	25	88	52	14	77	37	2	6	0	40	65	50	53	33	29	0	0	0	39	15	51	39	59	18	0	2	9	114	77	99	117	79	100	3	0	4	104
Potri.013G031400.v3.1	39	61	20	544	261	307	491	405	225	131	134	133	871	658	894	844	524	724	115	486	885	1027	1020	1088	849	596	1024	50	108	84	966	1096	1030	911	1034	936	24	72	157	397	226	124	240	169	217	93	95	109	427
Potri.005G015051.v3.1	241	311	268	801	640	554	707	947	848	355	425	433	1220	1146	1540	942	758	977	598	120	267	622	777	674	952	645	1281	148	386	263	1030	1366	754	3070	2762	2617	131	480	1304	1389	1007	1051	1414	1021	1607	954	856	795	1222
Potri.001G450900.v3.1	93	166	111	677	565	542	766	760	571	183	260	247	1074	842	1233	1160	679	850	233	516	1029	859	847	921	762	750	1095	60	171	106	938	873	826	1405	1541	1099	0	279	529	817	411	496	643	429	446	355	426	371	746
Potri.005G038800.v3.1	359	527	32	159	127	85	192	114	92	2993	2585	2593	237	217	188	142	192	228	2740	60	110	351	163	181	89	59	23	1579	2317	2063	155	113	195	164	207	46	1043	13	158	177	175	155	102	160	24	1637	1744	1558	341
Potri.011G011500.v3.1	0	0	0	0	0	0	0	0	0	0	0	0	0	0	0	0	0	0	0	0	0	0	0	0	0	0	0	0	0	0	0	0	0	0	0	0	0	0	0	0	0	0	0	0	0	0	0	0	0
Potri.010G173100.v3.1	72	72	80	5740	3228	4456	6166	8568	3107	7	6	8	617	719	8256	9757	1149	10268	8	350	602	3738	2641	2469	1683	3915	11187	59	13	75	5063	1194	5761	1834	2271	5765	137	278	555	4674	2861	2949	5644	1973	5505	4	4	6	1094
Potri.010G059100.v3.1	21	32	13	529	424	282	404	420	212	70	70	72	388	387	330	350	211	328	105	68	207	197	227	192	349	252	480	38	58	45	344	286	301	587	667	628	13	45	90	241	91	137	272	243	260	126	77	98	464
Potri.002G072600.v3.1	0	0	0	0	0	0	0	0	0	0	0	0	0	0	0	0	0	0	0	0	0	0	0	0	0	0	0	0	0	0	0	0	0	0	0	0	0	0	0	0	0	0	0	0	0	0	0	0	0
Potri.011G143400.v3.1	0	0	1	0	0	0	0	0	0	3	0	2	0	0	0	0	0	0	1	8	13	0	0	0	0	0	0	0	2	2	0	0	0	0	0	0	0	1	0	0	0	0	0	0	0	0	0	0	0
Potri.003G023000.v3.1	0	0	0	4625	2280	3922	2983	3870	2033	9	0	4	3157	2633	3887	3550	2052	3657	4	349	619	1869	2591	1913	2686	2212	4239	0	0	3	2732	2807	2425	6065	8320	5925	0	118	102	3651	2175	2082	3500	1909	2890	0	5	0	6017
Potri.005G075300.v3.1	5	6	2	278	199	310	154	200	253	6	0	7	24	107	104	93	153	170	31	17	33	36	43	54	95	182	174	0	13	8	62	87	17	65	136	130	62	119	216	958	1011	741	1004	755	898	22	23	19	496
Potri.007G096500.v3.1	12	22	6	457	263	251	500	347	289	63	43	61	460	1217	1511	471	305	750	29	106	259	281	380	342	959	262	607	0	26	20	387	509	307	842	326	422	0	32	65	261	192	193	328	188	221	57	54	50	503
Potri.010G002900.v3.1	25	51	17	90	90	110	106	224	121	0	64	2	133	117	212	269	142	190	2	64	115	308	213	304	202	141	138	0	0	0	351	186	325	202	273	210	0	0	3	32	11	23	71	44	6	57	69	62	103
Potri.015G086300.v3.1	0	0	0	0	2	12	2	2	2	3	2	1	0	7	3	11	5	30	1	3	5	3	8	4	6	5	4	0	2	3	10	15	8	4	19	0	0	0	0	10	4	0	0	0	6	0	0	0	36
Potri.004G004800.v3.1	27	38	46	1437	686	1099	925	1125	494	68	99	85	1161	974	1139	1415	618	1446	6	66	148	425	997	695	852	582	1347	44	81	59	793	1004	628	2170	2418	2113	29	50	92	522	282	465	282	137	984	6	128	126	1487
Potri.018G030800.v3.1	0	0	0	3	0	0	4	0	0	0	0	0	6	0	0	0	0	0	0	4	10	0	0	0	0	0	0	0	0	0	0	0	0	0	5	0	0	0	5	0	0	0	0	0	0	0	2	0	0
Potri.007G083200.v3.1	0	0	0	0	0	0	0	0	0	0	0	0	0	0	0	0	0	0	0	0	1	0	0	0	0	0	0	0	0	0	0	0	0	0	0	0	0	1	1	0	0	0	0	0	0	0	0	0	0
Potri.001G233400.v3.1	57	69	42	10341	6276	9731	8845	10858	6196	271	222	251	7747	7918	11937	14660	6955	12288	453	390	697	4583	10591	7513	6144	6127	10606	70	176	111	4873	6801	6248	12235	13503	12736	172	613	1363	17425	11282	11308	15562	6647	15268	408	270	333	15752
Potri.018G128300.v3.1	26	40	38	444	344	308	390	482	294	51	65	68	549	309	520	662	267	622	77	112	237	430	562	408	426	323	535	22	55	31	320	358	277	647	579	602	20	89	200	336	334	240	363	265	351	62	76	70	437
Potri.001G138500.v3.1	37	37	24	1500	967	1044	1175	1427	660	199	374	369	1150	990	1158	1574	1098	1287	308	513	836	1046	1206	1337	1354	1046	1650	90	260	166	997	1119	904	1154	1294	1150	54	216	452	770	592	512	787	546	817	354	280	312	1117
Potri.005G115601.v3.1	6	5	4	164	82	249	208	132	197	44	32	43	115	94	107	268	101	103	79	71	113	6	78	40	163	130	130	13	37	27	110	139	54	153	150	176	266	406	913	63	73	149	260	114	158	59	89	88	299
Potri.004G195000.v3.1	1	2	3	13	8	8	0	5	8	8	8	7	31	0	18	2	0	6	13	4	7	6	13	0	3	2	17	3	6	4	21	11	7	9	19	24	2	3	9	8	16	0	17	13	16	12	13	11	40
Potri.002G196000.v3.1	105	130	84	2985	1596	2435	2439	3140	1299	16	15	25	2598	2401	3436	3457	1603	2696	44	427	851	1207	2375	1826	1741	1421	2407	9	18	10	2418	2384	1767	4380	3921	3333	13	410	1144	4841	2724	2965	4439	1780	4492	21	14	14	3557
Potri.006G173000.v3.1	9	0	0	0	0	0	0	6	0	0	0	0	4	0	0	0	0	0	0	10	38	0	0	0	0	0	0	0	0	0	0	0	0	0	6	0	0	28	65	0	0	5	0	0	5	0	0	0	0
Potri.009G114900.v3.1	201	297	105	1671	961	1077	1124	1259	642	654	1063	848	994	1120	1244	966	780	1161	1103	177	536	737	806	834	756	830	993	339	629	506	960	747	959	899	1247	899	339	169	533	2685	1923	1528	2336	1254	1873	1334	1073	1215	2211
Potri.001G125100.v3.1	0	0	0	26	39	24	10	32	50	0	0	0	39	10	16	49	27	12	0	13	20	22	0	6	37	31	32	0	0	5	15	20	17	20	15	20	0	14	45	25	37	39	42	63	39	30	15	19	40
Potri.001G176600.v3.1	0	4	0	227	73	44	30	30	8	7	3	0	22	6	13	20	16	52	0	3	12	14	20	0	32	14	0	0	0	0	25	17	24	34	27	15	0	8	24	114	58	38	72	106	60	0	0	0	299
Potri.005G234600.v3.1	0	0	0	8	3	1	0	1	0	1	0	1	8	1	0	1	2	2	1	0	1	0	0	5	0	0	3	0	1	1	0	2	0	0	0	0	0	1	4	7	6	5	3	1	3	0	2	1	5
Potri.008G061700.v3.1	6	8	0	296	225	211	239	158	387	33	0	35	326	74	163	337	323	178	87	17	19	23	138	32	157	140	551	0	29	24	82	223	20	115	306	638	54	281	518	1258	1561	598	2782	1517	2639	77	42	59	797
Potri.003G175300.v3.1	0	0	0	0	0	0	0	0	0	0	0	0	0	0	0	0	0	0	0	0	0	0	0	0	0	0	0	0	0	0	0	0	0	0	0	0	0	0	0	0	0	0	0	0	0	0	0	0	0
Potri.012G031600.v3.1	4	3	0	383	209	184	309	208	179	3	0	2	305	197	271	560	206	292	4	43	82	273	317	200	336	200	413	0	0	9	200	177	159	483	444	360	0	14	16	119	66	91	132	157	173	0	0	0	283
Potri.013G062500.v3.1	19	24	19	346	125	351	337	298	153	30	31	38	277	289	428	279	160	404	58	45	83	143	243	158	276	113	448	10	26	22	366	388	253	434	405	272	35	73	181	486	260	193	422	171	381	86	64	84	500
Potri.014G045100.v3.1	43	52	28	236	128	124	105	138	80	201	92	145	175	170	277	245	117	331	83	111	300	139	177	233	168	177	582	28	52	36	344	539	316	277	227	225	0	48	106	188	135	69	223	114	168	74	153	114	364
Potri.005G001100.v3.1	136	183	71	218	355	341	316	1820	283	329	35	55	1409	1016	402	1328	339	354	219	343	602	1539	1406	1386	1059	430	1196	59	123	87	849	182	587	723	633	525	0	211	255	259	146	375	323	479	448	342	36	282	558
Potri.011G118500.v3.1	4	0	0	18	17	16	13	3	0	4	3	4	0	14	9	6	7	16	0	17	27	0	17	15	31	11	18	0	2	0	13	8	13	30	27	11	0	2	6	8	5	7	0	0	6	0	0	0	12
Potri.014G060500.v3.1	64	71	46	1987	1132	1640	1727	2558	941	154	120	179	1516	1220	2276	3269	1244	3269	179	435	1008	1138	1781	1611	1711	1307	3118	20	55	46	1417	1456	1512	2061	2094	1598	134	542	1112	2568	1737	2492	2790	1211	3130	133	142	107	3698
Potri.019G065400.v3.1	13	11	25	921	373	686	746	1027	324	0	7	5	773	590	1183	1785	468	1511	0	141	262	542	1540	1619	952	477	1602	0	3	0	616	812	827	950	1243	834	0	31	63	298	180	126	639	162	539	0	0	0	580
Potri.006G120700.v3.1	43	66	26	667	467	424	533	382	488	37	50	54	294	310	440	369	402	364	70	37	74	297	224	221	366	283	297	23	32	22	231	272	224	550	565	438	55	157	383	2368	1923	1215	1644	1235	1199	141	135	130	1072
Potri.012G132100.v3.1	0	0	0	0	0	0	0	0	0	0	0	0	0	0	0	0	0	0	0	0	0	0	0	0	0	0	0	0	0	0	0	0	0	0	0	0	0	0	0	0	0	0	0	0	0	0	0	0	0
Potri.010G213000.v3.1	850	1194	702	2936	2103	1482	2418	2209	2708	3874	2153	3492	4418	2979	2896	2602	2556	1958	5218	1628	3000	2509	2251	1956	2493	2835	2646	723	1631	1202	2428	2335	2399	4029	5154	5726	862	1127	2972	1427	798	2288	810	924	691	3932	2454	3098	1939
Potri.T044200.v3.1	0	0	3	1916	1716	1417	1638	2247	1012	70	75	82	1077	1000	1536	1211	1227	1565	503	122	224	715	974	836	1038	1204	1563	47	147	82	807	882	1222	1343	1760	1120	0	102	141	2966	1459	2182	2142	1558	1880	280	248	238	2584
Potri.014G042200.v3.1	12	20	15	1032	792	469	843	809	584	38	27	56	763	846	819	271	575	468	19	66	135	618	391	670	562	587	639	16	25	46	685	738	482	1160	1163	1017	99	166	460	2003	1281	1571	1213	1115	1061	125	100	108	1319
Potri.006G006901.v3.1	0	0	0	0	0	0	0	15	18	0	0	0	0	0	6	0	0	0	0	0	2	4	0	0	12	0	21	0	0	0	0	12	0	0	10	0	0	0	0	6	5	0	17	10	48	0	0	0	6
Potri.018G024600.v3.1	343	454	257	1520	940	1088	974	1026	693	637	644	663	1315	878	1847	1654	777	1696	1181	501	829	707	1222	948	977	787	1396	210	466	356	1158	1243	842	1358	1758	1368	571	547	1489	1931	1358	992	1525	1163	1469	986	833	834	2182
Potri.018G122666.v3.1	0	0	0	0	4	0	7	0	0	3	0	0	0	4	0	22	0	0	6	7	7	0	0	4	0	0	0	0	0	0	0	3	0	0	0	0	0	7	30	7	8	0	11	11	9	3	2	4	2
Potri.014G039000.v3.1	0	31	0	636	325	321	271	359	1052	0	25	0	97	983	136	1010	295	77	0	17	47	57	164	0	575	200	286	0	0	0	104	77	55	187	269	492	0	351	97	301	208	2185	105	78	120	0	79	104	842
Potri.014G166900.v3.1	13	13	4	36	20	38	34	26	42	86	28	66	148	328	257	1042	206	166	55	24	72	70	50	70	265	89	268	29	109	70	90	141	73	838	985	772	0	6	5	21	5	16	7	10	3	75	30	51	46
Potri.019G025200.v3.1	10	17	6	695	530	340	578	652	329	11	18	21	536	444	707	501	411	578	40	66	123	423	370	376	446	430	461	13	22	16	444	385	556	947	895	809	6	21	31	512	236	535	333	314	330	47	31	34	849
Potri.015G033000.v3.1	0	0	0	0	14	0	0	0	0	6	0	2	0	0	0	0	0	0	0	3	7	30	8	23	10	6	0	0	0	0	0	0	6	8	10	0	0	1	0	0	0	10	0	0	0	0	0	2	0
Potri.016G070600.v3.1	0	0	0	0	0	0	0	0	0	0	0	0	0	0	0	0	0	0	0	0	0	0	0	0	0	0	0	0	0	0	0	0	0	0	0	0	0	0	0	0	0	0	0	0	0	0	0	0	0
Potri.014G106100.v3.1	1	0	0	0	0	0	9	0	16	6	2	5	0	0	0	0	2	2	3	8	24	0	0	5	0	0	0	1	2	2	0	0	2	0	3	0	0	2	2	0	0	3	7	0	3	3	0	1	11
Potri.010G235800.v3.1	0	0	0	753	465	672	802	995	406	0	0	0	585	450	1344	1154	633	1615	0	0	0	364	985	932	503	413	1218	0	0	0	282	556	556	465	698	435	0	0	9	641	504	341	862	374	934	0	0	0	711
Potri.018G057000.v3.1	42	54	18	811	559	611	584	595	466	67	51	63	425	384	593	330	325	459	108	33	67	270	253	210	241	371	523	12	44	30	269	241	272	757	1149	696	0	9	16	130	59	159	128	66	68	73	90	88	694
Potri.009G117700.v3.1	0	0	0	0	0	0	9	0	0	0	0	0	0	0	0	0	0	0	0	0	0	0	0	0	0	0	0	0	0	0	0	0	0	0	0	0	0	0	0	0	0	0	0	0	0	0	0	0	0
Potri.001G025900.v3.1	2	1	1	9	2	4	0	0	0	2	3	3	5	0	0	21	3	0	10	1	2	2	4	6	0	3	4	1	2	3	0	4	5	3	2	6	0	1	4	9	4	7	3	9	7	4	8	5	4
Potri.016G141600.v3.1	10	7	0	327	222	233	276	141	144	41	47	48	329	329	439	532	340	260	6	69	111	185	398	251	267	273	362	19	36	20	227	263	310	398	33	279	11	19	49	245	95	153	277	164	156	70	34	54	270
Potri.007G055300.v3.1	0	0	0	8	0	0	38	18	6	0	0	0	10	0	22	39	12	0	0	0	4	28	30	32	0	0	16	0	0	0	15	9	25	13	9	13	0	0	0	0	0	10	0	4	0	0	0	0	0
Potri.009G055100.v3.1	4	3	7	539	273	553	377	421	454	11	15	13	327	479	414	244	295	450	108	98	162	125	98	52	451	370	376	4	22	16	143	289	138	887	911	1394	307	1088	3753	2575	2149	1498	3154	1289	2610	109	50	60	990
Potri.007G023700.v3.1	50	80	29	2055	1462	1168	1883	2164	1026	118	143	138	942	981	1113	1259	1404	1053	128	99	209	895	1108	789	842	969	914	39	65	52	556	751	647	987	1465	839	128	174	462	2632	1843	1474	1440	1380	1101	124	142	135	1443
Potri.003G032000.v3.1	0	0	0	0	0	0	0	0	0	0	0	0	0	0	0	0	0	0	0	0	0	0	0	0	0	0	0	0	0	0	0	0	0	0	0	0	0	0	0	0	0	0	0	0	0	0	0	0	0
Potri.T114001.v3.1	1	1	1	131	74	183	33	80	117	1	2	1	39	152	64	110	119	163	2	6	9	15	30	14	157	47	116	1	3	1	9	40	25	32	69	83	0	9	13	190	130	108	358	299	406	1	3	2	394
Potri.018G090700.v3.1	112	156	125	1541	987	916	1634	1731	1015	189	245	227	1479	1165	1741	2034	1080	1920	326	150	323	977	1257	1430	1726	1310	2305	83	136	117	1494	1274	1310	2734	2590	2061	113	134	300	1856	974	962	1703	1203	1845	351	300	310	1633
Potri.009G069850.v3.1	0	1	0	0	0	2	0	2	0	0	0	1	12	6	0	0	0	11	3	0	0	0	3	0	5	0	0	0	1	1	0	0	11	0	14	10	0	0	0	0	10	0	2	0	4	0	0	0	5
Potri.008G035700.v3.1	30	36	47	2446	1519	1691	1715	1584	1026	50	60	64	1579	1294	1844	2218	1291	2022	66	206	335	972	1407	1083	1376	1174	1956	0	45	0	1175	1140	1049	1992	2584	2095	0	497	948	3884	2498	2506	3355	1672	2917	87	95	79	2349
Potri.T085500.v3.1	0	0	0	0	0	0	0	0	0	0	0	0	0	0	0	0	0	0	0	0	0	0	0	0	0	0	0	0	0	0	0	0	0	0	0	0	0	0	0	0	0	0	0	0	0	7	0	0	0
Potri.002G115400.v3.1	2	0	0	7	11	4	2	7	17	9	6	11	4	3	4	0	2	9	12	1	4	22	4	7	5	2	12	4	4	5	2	4	4	4	0	7	3	0	5	0	0	2	2	11	6	5	3	3	0
Potri.002G169000.v3.1	0	0	0	8	19	0	0	9	0	2	0	0	0	0	0	0	0	0	0	0	0	6	0	12	9	0	6	0	0	0	0	0	11	0	0	0	0	0	0	0	0	0	10	0	0	0	0	0	35
Potri.001G306500.v3.1	20	23	21	1401	1212	813	995	1203	715	41	53	50	1128	1009	1019	1122	1067	1125	90	129	217	795	882	783	1011	907	1042	17	38	22	1156	953	761	1076	1052	775	35	235	562	1741	1261	826	1287	1089	1296	82	92	85	1440
Potri.008G149600.v3.1	0	0	0	5	5	4	20	13	0	0	1	1	0	0	5	3	0	9	0	5	5	3	0	0	5	3	4	0	0	0	5	5	6	0	5	0	0	0	0	0	0	0	7	0	0	0	0	0	12
Potri.004G018000.v3.1	11	11	31	61	17	41	38	66	34	19	22	17	139	51	85	199	30	85	11	29	79	28	84	33	63	23	100	2	7	0	47	53	21	240	276	302	0	8	12	0	0	24	26	19	23	32	0	31	24
Potri.005G250000.v3.1	13	302	250	2179	1231	1235	1579	1820	960	9	7	12	2925	2107	2482	3094	1132	2179	16	354	792	1789	2519	2498	2456	1416	2238	10	353	14	3079	2865	1879	3592	3404	3310	338	366	750	1711	950	1083	1650	707	1302	6	14	6	2050
Potri.008G087600.v3.1	3	4	2	1198	670	640	1188	1485	467	43	39	38	1172	693	1185	1398	898	1312	52	82	143	735	821	1009	927	468	1126	11	23	23	941	789	683	1331	1373	720	49	42	53	591	340	499	606	233	354	35	27	34	900
Potri.003G139900.v3.1	68	75	37	1403	827	1072	848	1035	500	134	149	128	777	756	961	1292	603	1479	81	280	560	784	903	882	702	583	1320	40	71	50	706	963	684	982	1138	787	0	78	152	1082	746	512	1086	690	1216	93	106	84	1379
Potri.010G102400.v3.1	4	2	0	59	33	41	111	108	49	31	15	31	107	43	79	107	111	97	15	56	84	77	56	84	34	11	91	8	30	23	80	62	34	96	83	97	8	20	6	30	12	124	36	14	29	16	21	15	49
Potri.013G074600.v3.1	0	0	0	0	0	0	0	0	0	0	0	0	0	0	0	0	0	0	0	0	0	0	0	0	0	0	0	0	0	0	0	0	0	0	0	0	0	0	0	0	0	0	0	0	0	0	0	0	0
Potri.005G085000.v3.1	0	0	0	35	20	10	0	24	11	0	0	2	49	8	27	5	21	15	0	3	8	0	10	0	0	0	0	0	0	0	11	38	0	24	4	2	0	12	34	54	15	3	49	24	19	0	0	0	41
Potri.001G419300.v3.1	9	16	8	1644	854	1266	1551	1496	914	76	35	66	1734	1451	1744	1515	1105	1674	121	107	154	1003	1459	1320	1035	913	1255	11	45	0	1504	1346	1058	2498	2825	2561	50	89	89	1073	863	1139	1453	1018	1436	53	42	44	1613
Potri.012G114400.v3.1	11	13	7	211	145	143	164	231	106	26	15	26	150	185	269	165	181	206	33	28	46	343	210	259	226	100	213	2	19	9	196	185	181	325	307	207	0	10	28	161	97	128	130	150	131	24	20	21	226
Potri.T040300.v3.1	0	0	0	0	0	0	0	0	0	0	0	0	0	0	0	0	0	0	0	0	0	0	0	0	0	0	0	0	0	0	0	0	0	0	0	0	0	0	0	0	0	0	0	0	0	0	0	0	0
Potri.012G077800.v3.1	0	5	0	72	33	51	71	70	29	0	4	6	43	64	78	79	47	120	5	12	23	36	61	69	28	36	74	0	0	0	83	52	49	85	105	85	0	6	39	30	38	33	73	23	90	5	6	7	67
Potri.006G055900.v3.1	0	1	0	6	4	0	13	7	3	7	8	6	16	20	10	7	21	57	11	15	9	8	8	16	17	2	19	1	7	2	0	10	0	20	0	0	0	15	2	13	57	43	14	14	36	7	5	3	9
Potri.001G428700.v3.1	3	4	0	855	721	637	611	556	408	6	3	5	580	476	853	426	527	642	8	28	39	668	534	520	385	320	462	2	5	5	332	304	391	500	521	428	0	6	8	395	257	192	398	298	308	27	9	12	855
Potri.016G037200.v3.1	0	1	0	2	0	0	0	0	0	6	5	4	5	0	11	11	2	0	2	6	7	0	0	3	0	0	5	2	6	3	2	7	9	3	13	7	0	1	1	0	2	0	0	0	0	4	1	1	0
Potri.015G132300.v3.1	104	149	77	1287	929	976	1085	1034	867	160	185	187	1299	874	1299	1300	1005	1685	207	331	560	1127	1248	1333	1165	854	1401	66	140	102	981	1238	973	1524	1817	1380	37	135	397	939	547	756	906	789	997	192	129	167	831
Potri.019G001200.v3.1	18	21	14	29	0	5	0	18	3	322	395	395	26	3	3	81	7	0	68	342	682	63	26	74	26	12	61	25	45	42	108	84	52	9	52	31	14	4	2	0	0	0	0	4	3	33	8	20	0
Potri.008G005400.v3.1	0	0	0	16	24	12	20	17	16	0	0	0	9	30	21	9	32	30	0	0	0	16	4	19	10	29	29	0	0	0	16	0	20	7	21	14	0	0	0	51	20	19	21	12	38	0	0	0	17
Potri.014G134800.v3.1	21	29	9	542	350	296	558	580	294	51	42	58	869	616	932	533	754	562	63	21	48	666	839	754	563	463	442	0	35	0	341	545	400	1313	1098	891	0	4	3	294	207	130	156	200	290	66	56	56	455
Potri.014G167500.v3.1	1	1	1	0	0	0	0	0	0	1	0	0	0	0	0	0	0	0	1	39	65	0	0	0	0	0	0	1	0	0	0	0	0	0	0	0	0	75	158	0	0	0	0	0	0	1	1	1	0
Potri.001G252100.v3.1	7	5	6	961	726	713	811	579	564	0	7	10	170	181	260	271	472	469	31	49	75	105	121	136	450	443	563	0	0	2	255	260	210	224	187	220	753	872	1477	5370	3833	4598	8426	5323	7998	33	40	35	2852
Potri.003G081300.v3.1	0	0	0	0	0	0	0	0	0	0	0	0	0	0	0	0	0	0	0	0	0	0	0	0	0	0	0	0	0	0	0	0	0	0	0	0	0	0	0	0	0	0	0	0	0	0	0	0	0
Potri.018G015800.v3.1	25	82	58	79	151	196	222	258	348	22	31	23	198	22	77	36	143	9	29	1123	2607	200	189	62	257	230	100	6	27	14	107	67	97	297	176	37	7	944	2290	297	166	134	152	240	270	13	17	17	99
Potri.005G051300.v3.1	128	186	61	3075	1682	1767	2062	2217	1698	393	339	408	2430	2238	2388	2437	1890	2141	418	416	806	1691	2057	1749	2471	1794	2299	77	188	125	2288	2295	1733	3502	4017	3407	132	427	1196	3117	1873	2200	2671	1756	2200	363	339	336	2741
Potri.005G211900.v3.1	0	0	0	0	0	6	0	0	0	0	0	0	0	0	11	0	0	56	0	4	2	0	0	0	0	0	0	0	0	0	0	10	0	0	0	0	0	0	0	0	0	0	0	0	0	0	0	0	0
Potri.T135800.v3.1	0	0	0	0	0	0	0	0	0	0	0	0	0	0	0	0	0	0	0	0	0	0	0	0	0	0	0	0	0	0	0	0	0	0	0	0	0	0	0	0	0	0	0	0	0	0	0	0	0
Potri.001G002900.v3.1	0	0	0	0	0	0	0	0	0	0	0	0	0	0	0	0	0	0	0	0	0	0	0	0	0	0	0	0	0	0	0	0	0	0	0	0	0	0	0	0	0	0	0	0	0	0	0	0	0
Potri.001G264800.v3.1	42	62	52	1847	1236	1515	1534	1925	1172	68	3	6	1758	1444	2229	2339	1303	639	133	140	240	1155	1823	1523	1600	1428	443	27	54	41	1253	1442	1469	2256	2236	1799	4	131	264	1825	1288	1093	643	1126	2096	5	130	121	2503
Potri.019G090600.v3.1	25	29	18	1226	636	724	864	1275	576	97	132	137	1165	796	1376	1099	845	1039	124	214	415	872	1107	1455	999	825	1071	39	73	59	1214	800	1018	1017	1071	803	31	65	123	427	283	318	496	387	574	159	156	142	986
Potri.002G051400.v3.1	2	0	0	108	36	48	75	110	38	0	7	2	83	48	100	96	86	98	0	17	35	135	134	90	60	76	99	0	0	0	66	102	146	96	163	136	0	2	5	42	20	10	7	8	24	0	0	0	60
Potri.015G046100.v3.1	0	0	0	5	0	0	0	0	0	0	0	0	0	0	0	0	0	0	0	1	1	0	0	0	0	0	0	0	0	0	0	0	0	0	0	0	0	0	0	8	0	0	41	18	13	0	0	0	0
Potri.001G175200.v3.1	185	17	9	3517	1545	1689	2162	2095	1519	5	3	12	2288	1457	2381	2220	1083	1996	502	430	934	1215	3086	1567	2423	1506	1928	2	223	177	1425	1318	1100	3394	3092	3426	216	908	1760	3181	1998	2664	2047	1436	1685	25	642	23	2519
Potri.006G130200.v3.1	286	348	170	1821	956	1252	901	1149	554	1336	872	1289	2606	1555	1616	1821	1195	1906	1398	316	675	1021	2048	1307	1525	999	1223	273	635	470	1560	2456	1040	3130	3326	3027	308	221	653	1279	834	829	1350	868	1097	906	661	744	1721
Potri.001G274100.v3.1	0	0	0	0	0	0	0	0	0	0	0	0	0	0	0	0	0	0	0	4	8	0	0	0	0	0	0	0	0	0	0	0	0	0	0	0	0	0	0	0	0	0	0	0	0	0	0	0	0
Potri.015G068200.v3.1	72	105	89	994	716	848	659	811	778	108	113	113	431	570	671	507	589	890	210	104	243	278	483	289	753	644	755	51	112	71	413	729	325	1755	1992	1962	7	24	102	249	129	97	297	195	145	260	316	265	492
Potri.019G103500.v3.1	7	6	9	227	181	120	162	471	139	17	9	12	560	639	722	620	289	535	22	387	911	521	409	554	600	200	487	42	4	8	606	545	607	1219	773	516	8	0	0	0	9	0	0	0	0	0	36	29	74
Potri.005G071100.v3.1	0	0	0	0	0	0	0	0	0	0	0	0	0	0	0	0	13	0	0	0	0	0	0	0	0	0	0	0	0	0	0	0	0	0	0	0	0	0	0	0	0	0	0	0	0	0	0	0	0
Potri.002G139900.v3.1	37	40	21	15763	7405	15198	18146	16065	6942	195	155	183	10791	10022	19951	25191	11025	28622	325	304	493	6034	12087	10861	12462	6909	26961	58	101	83	9970	11559	10306	18962	23214	15824	215	388	825	21779	14472	14083	27243	8426	33106	217	171	172	17042
Potri.016G135400.v3.1	22	0	78	262	110	116	50	86	310	0	161	0	305	144	261	18	0	255	888	814	255	18	70	78	58	36	201	0	174	167	27	40	19	234	57	98	0	49	58	35	17	40	0	0	0	445	314	375	98
Potri.017G002900.v3.1	0	0	0	426	324	281	439	0	237	0	22	0	261	0	330	93	0	187	0	0	0	57	0	92	67	82	131	0	0	0	25	73	0	0	0	52	0	0	0	1473	1050	1008	994	679	929	44	0	0	493
Potri.002G258832.v3.1	0	0	0	12	20	0	0	8	0	0	0	0	0	11	4	0	0	0	0	0	0	19	0	18	0	0	0	0	0	0	0	10	12	12	13	8	0	1	2	0	0	0	8	3	6	0	0	0	9
Potri.013G138100.v3.1	4	3	1	136	68	72	186	194	138	21	10	16	51	29	59	149	212	218	22	10	14	113	103	79	47	48	41	3	13	7	125	69	233	27	36	45	30	6	20	59	76	44	31	69	39	14	15	14	104
Potri.010G043800.v3.1	19	30	15	261	184	260	234	317	160	85	47	81	241	301	248	167	339	166	160	114	149	155	171	199	191	252	305	26	69	46	159	187	187	352	408	449	89	135	293	807	471	432	593	393	409	155	123	147	461
Potri.T140700.v3.1	24	0	0	436	335	349	284	339	244	112	42	0	237	200	259	295	192	270	0	0	13	150	191	164	262	209	345	0	0	0	153	169	187	386	395	327	131	78	152	1136	882	780	994	808	832	0	79	0	537
Potri.005G077800.v3.1	0	0	0	0	0	0	0	0	0	0	0	0	0	0	0	0	0	0	0	0	0	0	0	0	0	0	0	0	0	0	0	0	0	0	0	0	0	0	0	0	0	0	0	0	0	0	0	0	0
Potri.017G024800.v3.1	0	0	0	0	0	0	0	0	0	0	0	0	0	0	0	0	0	1	0	0	0	0	0	0	0	0	0	0	0	0	0	0	0	0	0	0	0	0	0	0	0	0	0	0	0	0	0	0	0
Potri.016G031900.v3.1	0	14	0	639	466	526	425	572	433	40	31	47	551	537	662	917	631	739	61	58	103	522	601	514	632	427	721	0	25	0	537	450	500	1049	869	952	10	26	68	390	258	373	489	326	317	41	32	37	662
Potri.006G114100.v3.1	62	98	66	942	589	704	932	1146	510	109	140	126	1168	843	1190	1793	666	1416	116	281	593	667	1311	1304	1200	789	1550	32	76	52	1060	1120	912	1834	1749	1431	7	56	95	241	95	162	383	206	310	138	143	134	893
Potri.001G444701.v3.1	0	0	0	0	0	0	0	0	0	0	0	0	0	0	0	0	0	0	0	0	0	0	0	0	0	0	0	0	0	0	0	0	0	0	0	0	0	0	0	0	0	0	0	0	0	0	0	0	0
Potri.007G077500.v3.1	7	11	7	64	18	32	74	72	16	63	61	59	80	82	46	41	69	25	49	34	31	101	70	97	22	30	39	24	40	23	70	62	28	87	25	21	13	19	48	118	36	40	65	28	19	42	47	53	55
Potri.004G149700.v3.1	0	0	0	0	0	0	0	0	0	0	0	0	0	0	0	0	0	0	0	0	0	0	0	0	0	0	0	0	0	0	0	0	0	0	0	0	0	0	0	0	0	0	0	0	0	0	0	0	0
Potri.018G071900.v3.1	0	0	0	3	0	1	2	0	0	0	0	0	0	3	0	0	0	0	0	0	0	0	0	0	5	0	5	0	0	0	0	0	0	0	0	0	0	0	1	0	7	3	2	0	2	0	0	0	9
Potri.004G008600.v3.1	1	1	0	0	0	0	0	0	0	0	1	0	0	0	0	0	0	0	0	0	0	0	0	0	0	0	0	0	0	0	0	0	0	0	0	0	1	1	2	5	0	2	0	2	1	0	0	0	0
Potri.010G218800.v3.1	871	1164	671	19337	12207	12582	12265	14364	10525	2359	2849	2725	17434	16209	17194	16080	12988	13724	3075	1664	4101	12919	15240	15559	13899	10590	14310	707	1550	1111	15421	14890	12534	23719	25340	25933	535	862	1718	11171	6642	8033	10310	7023	9081	3436	2662	2852	15566
Potri.015G080000.v3.1	105	158	77	2344	2317	799	1639	1460	1397	100	154	131	2257	1679	1518	1080	2156	1370	123	89	179	1698	1187	1244	1632	1651	787	51	104	64	1701	1202	1351	1997	2099	1239	0	39	132	890	457	445	515	1199	477	172	134	150	1593
Potri.014G017000.v3.1	45	51	32	1057	748	750	1079	1021	780	38	63	56	913	576	1005	1057	731	719	100	213	346	897	1028	857	760	857	723	15	34	33	406	428	756	741	849	633	29	229	636	1318	865	880	961	968	912	90	75	61	1149
Potri.014G119600.v3.1	10	16	5	341	237	254	335	356	227	56	39	53	345	327	339	324	215	365	76	90	188	135	303	188	278	298	376	14	25	22	407	300	226	367	428	328	52	70	118	387	278	240	348	192	320	66	107	83	588
Potri.008G154900.v3.1	0	0	0	0	0	0	3	0	5	0	0	0	0	0	0	0	0	0	0	1	1	1	0	7	0	0	0	0	0	0	1	0	0	0	0	2	0	0	1	0	3	2	0	4	8	0	0	0	3
Potri.005G201500.v3.1	0	0	0	0	0	0	0	0	0	0	0	0	0	0	0	0	0	0	0	0	0	0	0	0	0	0	0	0	0	0	0	0	0	0	0	0	0	0	0	0	0	0	0	0	0	0	0	0	0
Potri.008G029900.v3.1	41	52	51	822	593	574	891	930	551	203	145	186	755	715	612	683	601	709	136	230	443	338	482	376	998	750	571	66	104	82	774	756	498	1340	1475	1411	48	313	1088	743	570	357	703	601	555	88	96	90	1948
Potri.002G187100.v3.1	32	43	18	1889	1589	818	1373	1737	1258	21	27	24	1414	1530	1786	939	1312	1023	82	202	507	1209	1010	1215	1251	1362	1765	53	17	16	1188	1032	980	1344	1259	1220	63	277	493	2676	1807	1879	1585	1669	1749	78	47	60	2080
Potri.T106700.v3.1	0	8	6	311	146	128	207	272	95	15	16	15	185	124	205	158	160	171	14	7	26	121	160	219	217	152	203	5	0	4	181	186	153	333	216	151	4	36	60	216	134	126	222	136	240	15	22	15	181
Potri.014G120200.v3.1	0	0	0	0	0	0	0	0	0	0	0	0	0	0	0	0	0	0	0	0	0	0	0	0	0	0	0	0	0	0	0	0	0	0	0	0	0	0	0	0	0	2	0	0	0	0	0	0	4
Potri.015G121900.v3.1	0	0	0	0	0	0	0	0	0	0	0	0	0	0	0	0	0	0	0	0	0	0	0	0	0	0	0	0	0	0	0	0	0	0	0	0	0	0	0	0	0	0	0	0	0	0	0	0	0
Potri.001G415900.v3.1	37	54	21	1125	661	848	887	1143	445	278	176	236	1369	1023	1593	1463	698	894	380	190	376	611	1034	946	993	709	1048	65	134	76	1100	1142	826	1817	1677	1428	0	190	538	1411	831	604	1224	514	1109	220	157	170	1820
Potri.002G185200.v3.1	0	429	302	2035	1350	1088	1038	1228	999	0	761	0	1645	1420	1910	1578	970	1178	1561	1060	2233	1344	1143	2350	1782	1297	1664	0	0	0	1988	2121	1591	1495	1242	1009	0	322	517	187	115	154	386	342	305	0	0	0	1690
Potri.007G124400.v3.1	78	101	37	2396	1338	1603	2241	2823	1273	95	85	75	1708	1424	2309	2410	1815	3378	84	145	216	1160	1732	1715	2052	1562	3113	22	56	37	1620	1561	1258	2690	2873	2292	71	134	333	3739	2384	2066	3167	1669	3311	95	103	92	2531
Potri.018G101200.v3.1	0	31	10	389	338	245	390	476	304	0	26	33	510	459	382	422	254	410	6	9	33	287	427	239	264	260	259	14	28	19	231	171	206	607	503	451	68	49	77	578	628	563	501	353	454	115	49	73	338
Potri.002G149700.v3.1	35	43	25	185	256	133	174	260	92	165	128	177	212	164	78	146	160	91	226	20	43	174	205	145	227	178	123	57	124	99	185	196	119	60	298	198	32	18	28	114	70	76	96	170	50	124	87	116	171
Potri.010G200901.v3.1	0	0	0	0	0	0	0	0	0	0	0	0	0	0	0	0	0	0	0	0	0	0	0	0	0	0	0	0	0	0	0	0	0	0	0	0	0	0	0	0	0	0	0	0	0	0	0	0	0
Potri.004G057600.v3.1	87	135	40	735	547	378	485	485	392	210	205	203	600	572	770	873	459	865	173	590	1533	741	747	642	626	540	771	60	131	81	714	816	679	827	703	724	54	173	349	575	414	340	430	459	322	184	191	197	607
Potri.018G054200.v3.1	0	0	0	15	9	0	2	0	4	0	0	0	4	0	0	0	1	0	0	0	0	3	10	4	0	3	0	0	0	0	0	0	7	4	2	0	0	0	0	3	1	0	0	3	2	0	0	0	4
Potri.011G035850.v3.1	0	0	0	41	38	43	30	42	18	0	0	0	20	29	47	16	22	27	0	0	0	0	13	5	32	18	54	0	0	0	0	9	7	14	15	9	26	18	34	266	193	93	160	101	130	0	0	0	167
Potri.014G077800.v3.1	17	26	12	1029	842	806	768	1128	523	0	0	0	684	713	811	620	692	737	110	45	84	557	794	542	673	758	696	0	0	0	532	428	614	848	920	712	0	56	134	1056	797	709	1065	796	750	54	63	50	1445
Potri.001G143600.v3.1	89	123	63	198	183	176	139	203	191	274	253	287	147	104	115	144	131	163	283	249	541	134	100	53	236	184	204	78	134	102	197	220	144	255	220	174	129	302	973	233	203	205	205	185	233	216	239	225	287
Potri.002G156600.v3.1	0	0	0	15	0	26	69	14	0	0	0	0	18	0	28	0	0	10	0	0	0	0	14	7	21	6	0	0	0	0	0	25	8	25	6	35	0	0	6	35	34	41	52	57	63	0	0	0	16
Potri.001G059100.v3.1	0	0	0	0	0	0	0	0	0	0	0	6	0	0	0	0	8	0	0	2	9	0	0	0	0	0	0	0	0	0	0	0	0	0	0	0	0	0	0	0	0	0	0	0	0	0	0	0	0
Potri.016G002000.v3.1	0	0	0	0	0	0	0	0	0	0	0	0	0	0	0	0	2	0	0	0	1	0	0	3	0	0	1	0	0	0	0	0	0	0	0	0	0	0	0	5	0	0	0	0	0	0	0	0	0
Potri.006G110200.v3.1	341	449	307	4862	3489	3014	3178	3035	2534	366	752	578	4136	4154	4271	2651	3955	4033	1051	569	1289	3636	3380	4059	3513	2785	3339	295	804	516	2904	3313	2812	3673	3980	3041	270	660	2207	5247	3715	2987	3067	3102	2801	1524	1426	1404	4463
Potri.010G211900.v3.1	0	0	0	0	0	0	0	0	0	0	0	0	0	0	0	0	0	0	0	0	0	0	0	0	0	0	0	0	0	0	0	0	0	0	0	0	0	0	0	0	0	0	0	0	0	0	0	0	0
Potri.012G140001.v3.1	196	277	140	3749	2207	2751	3212	4884	1895	1890	1268	1735	4157	2755	3557	4736	2141	3953	1716	1311	2761	1926	3062	2512	4250	2830	4441	448	943	637	4446	4339	3331	3742	3924	2867	1514	693	1517	3353	2487	2269	2432	1658	2823	1096	1488	1273	4175
Potri.002G141300.v3.1	7	13	8	2703	2048	1817	2220	2782	1268	33	49	39	2200	1967	2284	2277	1774	2152	65	155	251	1393	1727	1567	1957	1733	2401	11	32	23	1751	1593	1717	2266	2738	2058	54	187	146	3558	2357	2001	2858	2315	2528	87	83	70	3688
Potri.002G054100.v3.1	39	50	34	229	83	172	148	303	178	166	146	173	301	239	389	344	228	229	341	162	409	138	261	268	195	169	324	28	61	26	395	256	257	530	357	891	13	27	47	146	109	478	85	48	96	212	111	176	144
Potri.016G045600.v3.1	16	32	8	520	243	493	699	571	244	52	35	61	426	435	716	500	514	609	112	49	114	265	647	311	300	281	641	19	28	0	275	344	258	512	797	588	18	58	157	676	457	407	1170	515	1005	100	72	79	505
Potri.001G455400.v3.1	0	0	0	30	30	19	42	40	28	0	0	0	25	33	16	0	62	0	0	0	0	22	36	33	10	12	22	0	0	0	7	8	0	42	81	26	0	9	27	817	523	626	284	247	325	0	6	0	74
Potri.008G041100.v3.1	50	85	28	271	176	148	154	228	163	100	90	110	183	160	222	191	180	226	144	118	198	168	192	144	260	252	302	41	55	45	142	163	127	264	213	285	45	106	298	294	176	165	327	292	311	103	113	115	250
Potri.001G389700.v3.1	0	0	0	0	13	0	12	0	4	0	0	0	10	0	12	0	0	9	0	0	0	0	17	0	0	0	0	0	0	0	0	0	0	0	0	10	0	0	0	0	0	0	0	0	0	0	0	0	0
Potri.006G247000.v3.1	17	22	9	3140	1835	2351	2371	3284	1404	152	127	155	2059	1860	2677	3131	1818	2895	153	171	350	1506	2260	1897	2697	2023	3648	28	74	55	2631	2650	2082	3650	4024	3046	203	296	672	4258	2982	2499	3741	2189	3398	135	148	144	4109
Potri.008G169800.v3.1	170	237	0	13	17	9	9	0	0	0	0	0	9	8	0	14	0	0	33	225	512	15	10	4	15	6	8	0	0	0	6	0	9	0	15	21	0	197	529	0	0	0	10	4	4	0	0	0	3
Potri.016G048800.v3.1	0	0	0	0	0	0	0	0	0	0	0	0	0	0	0	0	0	0	0	0	0	0	0	0	0	0	0	0	0	0	0	0	0	0	0	0	0	0	0	0	0	0	0	0	0	0	0	0	0
Potri.003G119700.v3.1	22	25	6	490	389	344	457	508	394	122	96	120	877	716	703	1074	544	861	234	210	359	424	731	662	671	488	956	36	100	69	738	926	516	1332	1257	971	13	42	96	167	122	94	156	175	171	195	188	188	608
Potri.003G202100.v3.1	14	15	13	270	99	282	315	506	127	17	25	27	182	221	311	483	277	87	20	24	50	254	335	371	356	285	437	0	13	11	271	312	224	228	268	108	0	4	7	18	0	14	75	64	29	0	20	16	110
Potri.001G106200.v3.1	0	0	0	0	0	0	0	0	0	0	0	0	0	0	0	0	0	0	0	0	0	0	0	0	0	0	0	0	0	0	0	0	0	0	0	0	0	0	0	0	0	0	0	0	0	0	0	0	0
Potri.019G098200.v3.1	0	0	0	0	0	0	0	0	0	0	0	0	0	0	0	0	0	0	0	0	0	0	0	0	0	0	0	0	0	0	0	0	0	0	0	0	0	0	0	0	0	0	0	0	0	0	0	0	0
Potri.010G095900.v3.1	24	29	19	44	47	23	56	50	26	58	60	58	30	45	95	63	50	77	124	54	73	61	38	57	37	53	48	13	40	26	59	100	104	36	84	46	59	16	106	70	21	40	34	19	13	95	88	99	80
Potri.013G071400.v3.1	0	0	0	0	0	0	0	0	0	0	0	0	0	0	0	0	0	0	0	0	0	0	0	0	0	0	0	0	0	0	0	0	0	0	0	0	0	0	0	0	0	0	0	0	0	0	0	1	0
Potri.001G215800.v3.1	279	336	170	1434	1470	794	1252	1541	1139	496	616	567	1424	1280	1282	1613	1494	1550	794	350	639	1441	1382	1221	1413	1356	1391	210	433	317	1302	1151	985	1752	1888	1472	175	393	925	1714	1213	941	1084	1442	800	834	640	688	1316
Potri.008G179201.v3.1	6	10	0	51	30	11	37	35	26	25	26	28	20	19	24	16	32	45	27	9	18	37	23	19	32	20	58	0	16	5	24	26	28	14	21	20	21	25	39	74	27	38	41	60	44	16	17	20	41
Potri.016G033700.v3.1	0	0	0	0	0	0	0	0	0	0	0	0	0	0	0	0	0	0	0	0	0	0	0	0	0	0	0	0	0	0	0	0	0	0	0	0	0	0	0	0	0	0	0	0	0	0	0	0	0
Potri.007G039600.v3.1	0	0	0	0	0	0	0	0	0	0	0	0	0	0	0	0	0	0	0	0	0	0	0	0	0	0	0	0	0	0	0	0	0	0	0	0	0	0	0	0	0	0	0	0	0	0	0	0	0
Potri.014G163900.v3.1	8	5	5	1	3	17	7	22	11	1	4	5	9	13	22	4	15	6	4	4	8	0	7	6	22	8	4	2	3	3	9	12	2	4	19	20	2	6	21	12	13	5	23	8	16	12	12	10	5
Potri.009G157600.v3.1	5	10	3	71	48	26	53	61	12	73	40	57	137	76	51	76	50	44	19	348	623	46	26	28	59	16	32	31	65	45	138	98	106	98	135	137	12	0	1	0	5	0	0	0	3	4	2	8	18
Potri.005G154101.v3.1	0	0	0	58	56	36	56	32	24	0	0	0	21	12	51	31	29	32	0	7	0	25	29	28	47	40	42	0	0	0	37	86	50	56	36	45	0	29	59	135	73	43	77	79	72	0	0	0	124
Potri.005G191100.v3.1	1	3	5	114	94	65	114	94	53	0	0	6	225	186	254	202	181	136	7	23	42	133	166	160	51	96	185	0	0	0	237	142	119	337	272	218	0	11	18	88	67	45	83	55	68	4	2	2	137
Potri.002G170701.v3.1	0	0	0	138	83	63	149	127	52	2	0	2	122	96	137	201	106	261	1	4	10	110	136	99	63	84	80	1	2	0	130	136	94	246	207	196	0	3	12	160	116	127	136	72	128	2	1	2	122
Potri.016G100100.v3.1	0	0	0	161	76	146	119	105	96	0	5	3	307	240	227	246	137	210	0	31	77	217	215	175	206	111	196	0	0	0	212	139	174	166	160	173	0	7	13	54	33	63	37	29	34	0	0	0	70
Potri.T151900.v3.1	0	0	0	128	29	77	122	134	58	0	0	0	69	58	212	34	36	54	0	34	82	12	22	34	62	16	190	0	0	0	39	123	54	61	52	40	0	0	13	55	38	37	19	14	23	0	0	0	197
Potri.017G090100.v3.1	2552	3409	1858	7572	6331	3741	6987	9124	6249	6637	4875	6278	8496	8090	7227	9736	7503	6503	4387	2171	4626	10948	8740	8792	9810	8624	6415	1217	2453	1801	8818	7550	8127	6674	5659	5113	1629	1937	4539	4524	2337	2485	2250	2626	2281	3356	4235	3611	4051
Potri.002G138300.v3.1	167	249	134	3584	2285	2813	2344	2645	1591	1075	663	973	4339	3017	4064	4166	2261	3475	2253	795	2033	2155	4063	2959	3693	1831	5088	234	517	352	5197	5785	2683	6601	6839	6289	676	645	1567	2635	1674	1647	3512	1892	2756	1118	1009	1002	4275
Potri.T076300.v3.1	2	1	0	3	4	15	9	10	0	1	1	1	6	9	9	8	17	20	2	1	1	25	16	14	4	2	16	1	1	1	5	0	7	33	36	10	0	2	3	3	9	24	9	2	15	1	2	2	6
Potri.005G196200.v3.1	0	0	0	75	27	69	55	99	28	1	1	1	26	26	46	31	36	35	1	3	4	47	42	42	48	45	85	0	0	0	71	56	72	55	97	56	0	3	9	62	53	51	92	61	129	1	0	0	134
Potri.002G116000.v3.1	0	0	0	0	0	0	0	0	0	0	0	0	0	0	0	0	0	0	0	0	0	0	0	0	0	0	0	0	0	0	0	0	0	0	0	0	0	9	0	0	0	0	0	0	0	0	0	0	0
Potri.001G393300.v3.1	0	0	0	13	3	0	2	11	0	0	1	2	3	3	21	0	0	0	2	2	0	2	11	5	0	0	0	0	1	0	7	5	0	9	7	0	0	0	0	0	0	0	0	0	0	2	0	1	0
Potri.007G110901.v3.1	0	0	0	9	0	0	6	7	0	1	1	0	0	0	0	0	0	0	0	0	0	0	0	0	0	2	0	0	0	0	10	0	0	0	0	0	0	0	0	0	0	0	0	0	0	0	0	0	0
Potri.010G058700.v3.1	0	0	0	5	10	0	5	20	0	0	0	0	5	0	0	0	0	0	0	9	8	6	7	12	0	6	0	0	0	0	0	6	0	19	15	8	0	0	4	0	0	0	9	0	8	0	0	0	0
Potri.013G151432.v3.1	1	1	0	0	0	0	0	0	0	0	0	0	0	0	0	0	0	0	0	0	0	0	0	0	0	0	0	0	0	0	0	0	0	0	0	0	0	0	0	0	0	0	0	0	0	0	0	0	0
Potri.008G119000.v3.1	0	0	0	165	183	123	181	174	120	0	0	0	87	93	144	174	144	104	0	2	0	212	155	163	45	128	79	0	0	0	75	48	51	89	123	110	0	7	4	253	164	188	167	167	171	4	0	2	145
Potri.019G047600.v3.1	16	22	13	104	44	102	136	61	56	40	38	37	190	102	236	189	81	152	17	267	303	99	222	141	70	31	145	8	42	29	174	129	98	314	246	206	0	3	10	44	25	28	36	10	14	38	27	35	71
Potri.005G212900.v3.1	8	10	10	50	53	39	25	59	60	6	23	10	64	58	46	142	50	31	6	70	213	41	76	79	113	55	178	6	16	11	144	175	77	104	118	126	1	35	153	61	52	27	62	26	33	21	25	25	123
Potri.005G260300.v3.1	7	6	6	628	376	398	469	534	261	127	55	106	352	410	531	610	378	549	158	118	198	266	424	282	347	279	583	34	77	46	397	304	363	744	707	524	53	40	78	490	249	320	419	365	409	56	80	63	652
Potri.001G373700.v3.1	106	2	63	3070	2289	1467	1766	2497	2165	6	9	6	1668	1917	1140	1610	1535	1480	11	555	1278	1291	1301	1711	1509	1708	1329	5	153	11	1793	1005	1635	1712	1568	1248	3	787	1472	5262	3315	3347	2154	2681	2250	12	7	6	3608
Potri.006G192000.v3.1	276	404	278	6896	4185	9604	6809	8186	4251	11	13	9	6168	4377	4859	5754	5383	5359	21	3602	7352	3548	3584	5179	6525	3602	6738	17	8	7	6639	7568	5712	6190	7917	18162	8	2843	6382	6514	4400	3838	10703	3346	9889	12	21	13	8941
Potri.004G044100.v3.1	0	0	0	435	417	380	304	483	282	38	27	33	249	271	312	421	270	411	53	108	205	257	193	170	237	184	229	0	0	0	181	171	225	369	625	345	59	143	350	1047	633	599	1218	706	874	49	52	58	763
Potri.007G111400.v3.1	0	0	0	0	0	0	0	0	0	0	0	0	11	0	0	0	0	0	0	0	0	0	0	0	0	0	0	0	0	0	0	0	0	0	0	0	0	0	0	0	0	0	0	0	0	0	0	0	0
[truncated: 40,956 more rows]
[truncated: 5 more columns]
