# Supplementary material for: Extensive transcriptome changes during seasonal leaf senescence in field-grown black cottonwood (Populus trichocarpa Nisqually-1)
Source: Sci Rep. 2020 Apr 20;10:6581. doi: 10.1038/s41598-020-63372-2 (PMC7170949; doi:10.1038/s41598-020-63372-2)
Supplement: Supplementary file 3 — Supplementary information3. [file 41598_2020_63372_MOESM3_ESM.xlsx]

## Sheet: List of DEGs
Supplementary information
Extensive transcriptome changes during seasonal leaf senescence in field-grown black cottonwood (Populus trichocarpa Nisqually-1)
Haiwei Lu, Michael Gordon, Vindhya Amarasinghe, & Steven H. Strauss*
Department of Forest Ecosystems and Society, Oregon State University, Corvallis, Oregon, USA. Correspondence and requests for materials should be addressed to S.H.S. (email: Steve.Strauss@oregonstate.edu)
Supplementary Table S7 List of DEGs (FDR < 0.05, LFC cutoff = 0) identified from 2009, and 2015 and 2016 RNA-Seq data, respectively.
gene_id	09MS09O_D	09MS09O_U	GI_D	GI_U	IR_D	IR_U	RT_D	RT_U	Pfam	Panther	KOG	KO	GO	Best-hit-arabi-name	arabi-symbol	arabi-defline
Potri.001G000400	FALSE	TRUE	FALSE	FALSE	FALSE	FALSE	FALSE	FALSE	PF11779	PTHR33727				AT2G30942.1		Protein of unknown function (DUF3317)
Potri.001G000700	FALSE	FALSE	FALSE	TRUE	FALSE	FALSE	FALSE	FALSE	PF04845	PTHR12611	KOG3074			AT2G32080.2	PUR ALPHA-1	purin-rich alpha 1
Potri.001G000900	TRUE	FALSE	FALSE	FALSE	FALSE	FALSE	FALSE	TRUE		PTHR35285				AT3G13410.1
Potri.001G001000	FALSE	FALSE	TRUE	FALSE	FALSE	FALSE	FALSE	FALSE	PF14383	PTHR37897,PTHR37897:SF1
Potri.001G001100	FALSE	FALSE	FALSE	TRUE	FALSE	FALSE	FALSE	FALSE	PF03330,PF01357	PTHR31867				AT2G03090.1	ATEXP15,ATEXPA15,ATHEXP ALPHA 1.3,EXP15,EXPA15	expansin A15
Potri.001G001300	TRUE	FALSE	TRUE	FALSE	FALSE	FALSE	FALSE	FALSE		PTHR34554,PTHR34554:SF2				AT4G26410.1		Uncharacterised conserved protein UCP022280
Potri.001G001500	FALSE	TRUE	FALSE	FALSE	FALSE	FALSE	FALSE	FALSE	PF14369,PF13639	PTHR22763,PTHR22763:SF59		K11982	GO:0008270,GO:0005515	AT5G56340.1	ATCRT1	RING/U-box superfamily protein
Potri.001G001600	FALSE	TRUE	FALSE	FALSE	FALSE	FALSE	FALSE	TRUE	PF02887,PF00224	PTHR11817,PTHR11817:SF5		K00873	GO:0030955,GO:0006096,GO:0004743,GO:0000287	AT5G56350.1		Pyruvate kinase family protein
Potri.001G001700	TRUE	FALSE	TRUE	FALSE	FALSE	FALSE	FALSE	FALSE	PF13015,PF12999	PTHR12630,PTHR12630:SF1	KOG2397	K08288	GO:0006491	AT5G56360.1	PSL4	calmodulin-binding protein
Potri.001G001900	TRUE	FALSE	FALSE	FALSE	FALSE	FALSE	FALSE	FALSE
Potri.001G002000	FALSE	TRUE	FALSE	FALSE	FALSE	FALSE	TRUE	FALSE	PF04146	PTHR12357,PTHR12357:SF21	KOG1901			AT3G13460.1	ECT2	evolutionarily conserved C-terminal region 2
Potri.001G002300	TRUE	FALSE	FALSE	FALSE	FALSE	FALSE	FALSE	FALSE	PF07714	PTHR27001,PTHR27001:SF76	KOG1187		GO:0006468,GO:0004672	AT5G56460.1		Protein kinase superfamily protein
Potri.001G002400	FALSE	FALSE	TRUE	FALSE	FALSE	FALSE	FALSE	FALSE	PF03106	PTHR31221,PTHR31221:SF16			GO:0043565,GO:0006355,GO:0003700	AT5G64810.1	ATWRKY51,WRKY51	WRKY DNA-binding protein 51
Potri.001G002600	TRUE	FALSE	FALSE	FALSE	FALSE	FALSE	FALSE	FALSE	PF00806	PTHR12537,PTHR12537:SF13	KOG1488		GO:0003723	AT5G56510.1	APUM12,PUM12	pumilio 12
Potri.001G002700	FALSE	FALSE	FALSE	FALSE	TRUE	FALSE	FALSE	FALSE		PTHR17130,PTHR17130:SF24				AT1G55480.1	ZKT	protein containing PDZ domain, a K-box domain, and a TPR region
Potri.001G003500	FALSE	FALSE	FALSE	FALSE	FALSE	FALSE	FALSE	TRUE		PTHR35104,PTHR35104:SF1				AT5G56520.1
Potri.001G003700	FALSE	FALSE	FALSE	FALSE	TRUE	FALSE	FALSE	FALSE	PF05158	PTHR12780,PTHR12780:SF1	KOG3233	K03025	GO:0006351,GO:0003899,GO:0003677	AT5G23710.1		DNA binding;DNA-directed RNA polymerases
Potri.001G004100	TRUE	FALSE	FALSE	FALSE	FALSE	FALSE	TRUE	FALSE		PTHR34114,PTHR34114:SF2				AT5G56540.1	AGP14,ATAGP14	arabinogalactan protein 14
Potri.001G004500	TRUE	FALSE	FALSE	FALSE	FALSE	FALSE	FALSE	FALSE	PF00153	PTHR24089,PTHR24089:SF266	KOG0759	K15104		AT5G19760.1		Mitochondrial substrate carrier family protein
Potri.001G004700	TRUE	FALSE	FALSE	FALSE	FALSE	FALSE	FALSE	FALSE	PF00847	PTHR31194,PTHR31194:SF5		K09286	GO:0006355,GO:0003700	AT5G19790.1	RAP2.11	related to AP2 11
Potri.001G004800	FALSE	FALSE	FALSE	TRUE	FALSE	TRUE	FALSE	FALSE	PF04510,PF02985,PF13646	PTHR10527,PTHR10527:SF29			GO:0005515	AT5G19820.1	emb2734	ARM repeat superfamily protein
Potri.001G005000	FALSE	FALSE	FALSE	TRUE	FALSE	FALSE	TRUE	FALSE	PF01195	PTHR17224,PTHR17224:SF4	KOG2255	K01056	GO:0004045	AT5G19830.1		Peptidyl-tRNA hydrolase family protein
Potri.001G005300	TRUE	FALSE	FALSE	FALSE	TRUE	FALSE	FALSE	FALSE		PTHR10992,PTHR10992:SF351				AT5G19850.1		alpha/beta-Hydrolases superfamily protein
Potri.001G006000	TRUE	FALSE	FALSE	FALSE	FALSE	FALSE	FALSE	FALSE	PF03134	PTHR12300,PTHR12300:SF27				AT2G42820.1	HVA22F	HVA22-like protein F
Potri.001G006100	FALSE	FALSE	FALSE	FALSE	TRUE	FALSE	TRUE	FALSE	PF00954,PF01453,PF07714	PTHR27002,PTHR27002:SF150	KOG1187		GO:0048544,GO:0006468,GO:0004672	AT2G41890.1		curculin-like (mannose-binding) lectin family protein / PAN domain-containing protein
Potri.001G006400	TRUE	FALSE	TRUE	FALSE	FALSE	FALSE	FALSE	FALSE	PF00076	PTHR23147,PTHR23147:SF6	KOG4207	K12900	GO:0003676	AT3G13570.1	SCL30A	SC35-like splicing factor 30A
Potri.001G007000	FALSE	FALSE	TRUE	FALSE	FALSE	TRUE	FALSE	FALSE	PF00646,PF01344	PTHR24412,PTHR24412:SF230			GO:0005515	AT1G15670.1		Galactose oxidase/kelch repeat superfamily protein
Potri.001G007201	FALSE	FALSE	FALSE	TRUE	FALSE	FALSE	FALSE	FALSE	PF13520	PTHR11785,PTHR11785:SF359			GO:0016020,GO:0015171,GO:0003333	AT3G13620.1		Amino acid permease family protein
Potri.001G007300	FALSE	FALSE	FALSE	TRUE	FALSE	FALSE	FALSE	FALSE	PF00324	PTHR11785,PTHR11785:SF378	KOG1287		GO:0055085,GO:0016020,GO:0006810,GO:0015171,GO:0003333	AT3G13620.1		Amino acid permease family protein
Potri.001G007501	FALSE	FALSE	FALSE	TRUE	FALSE	FALSE	FALSE	FALSE						AT2G20142.1		Toll-Interleukin-Resistance (TIR) domain family protein
Potri.001G008000	FALSE	FALSE	FALSE	FALSE	TRUE	FALSE	FALSE	FALSE	PF00646,PF01344	PTHR24412,PTHR24412:SF234			GO:0005515	AT1G55270.1		Galactose oxidase/kelch repeat superfamily protein
Potri.001G008400	FALSE	FALSE	FALSE	FALSE	FALSE	FALSE	FALSE	TRUE	PF04398	PTHR31676,PTHR31676:SF12				AT5G19860.1		Protein of unknown function, DUF538
Potri.001G008500	FALSE	FALSE	TRUE	FALSE	FALSE	FALSE	FALSE	FALSE	PF14368	PTHR33044,PTHR33044:SF28				AT2G44290.1		Bifunctional inhibitor/lipid-transfer protein/seed storage 2S albumin superfamily protein
Potri.001G008700	FALSE	TRUE	FALSE	FALSE	FALSE	FALSE	FALSE	TRUE	PF00013	PTHR11208,PTHR11208:SF52	KOG0119	K13095	GO:0003723	AT3G32940.1		RNA-binding KH domain-containing protein
Potri.001G009000	TRUE	FALSE	TRUE	FALSE	TRUE	FALSE	FALSE	FALSE	PF04819	PTHR16007,PTHR16007:SF29				AT1G55230.1		Family of unknown function (DUF716)
Potri.001G009100	FALSE	FALSE	FALSE	FALSE	FALSE	FALSE	TRUE	FALSE	PF03018	PTHR21495,PTHR21495:SF77				AT1G58170.1		Disease resistance-responsive (dirigent-like protein) family protein
Potri.001G009200	TRUE	FALSE	TRUE	FALSE	FALSE	FALSE	FALSE	FALSE		PTHR33306,PTHR33306:SF3				AT5G19875.1
Potri.001G009501	TRUE	FALSE	TRUE	FALSE	TRUE	FALSE	FALSE	FALSE		PTHR37207,PTHR37207:SF1				AT2G20480.1
Potri.001G009700	FALSE	TRUE	FALSE	TRUE	FALSE	FALSE	FALSE	FALSE	PF00069	PTHR11909,PTHR11909:SF146	KOG1164		GO:0006468,GO:0005524,GO:0004672	AT3G13670.1		Protein kinase family protein
Potri.001G009800	FALSE	FALSE	TRUE	FALSE	FALSE	FALSE	TRUE	FALSE		PTHR15852,PTHR15852:SF22				AT2G34860.1	EDA3	DnaJ/Hsp40 cysteine-rich domain superfamily protein
Potri.001G009900	TRUE	FALSE	FALSE	FALSE	TRUE	FALSE	TRUE	FALSE	PF01545	PTHR11562,PTHR11562:SF45			GO:0055085,GO:0016021,GO:0008324,GO:0006812	AT3G58060.1		Cation efflux family protein
Potri.001G010000	FALSE	TRUE	FALSE	TRUE	FALSE	FALSE	FALSE	FALSE	PF16916,PF01545	PTHR11562,PTHR11562:SF45	KOG1485		GO:0055085,GO:0016021,GO:0008324,GO:0006812	AT3G58060.1		Cation efflux family protein
Potri.001G010100	FALSE	TRUE	FALSE	TRUE	FALSE	FALSE	FALSE	FALSE	PF16916,PF01545	PTHR11562,PTHR11562:SF45	KOG1485		GO:0055085,GO:0016021,GO:0008324,GO:0006812	AT3G58060.1		Cation efflux family protein
Potri.001G010400	TRUE	FALSE	FALSE	FALSE	FALSE	FALSE	TRUE	FALSE	PF01926	PTHR11089,PTHR11089:SF38	KOG1249		GO:0005525	AT4G10620.1		P-loop containing nucleoside triphosphate hydrolases superfamily protein
Potri.001G010500	FALSE	FALSE	FALSE	TRUE	FALSE	FALSE	FALSE	TRUE	PF03145	PTHR10315,PTHR10315:SF45	KOG3002	K04506	GO:0007275,GO:0006511,GO:0005634	AT3G58040.1	SINAT2	seven in absentia of Arabidopsis 2
Potri.001G010600	FALSE	TRUE	FALSE	TRUE	FALSE	FALSE	FALSE	TRUE		PTHR34268				AT2G31945.1
Potri.001G010700	FALSE	FALSE	FALSE	TRUE	FALSE	FALSE	FALSE	FALSE	PF14531	PTHR24347,PTHR24347:SF193	KOG0583	K07359		AT3G45240.1	ATSNAK2,GRIK1	geminivirus rep interacting kinase 1
Potri.001G011300	TRUE	FALSE	FALSE	FALSE	FALSE	FALSE	FALSE	FALSE	PF00141	PTHR31388,PTHR31388:SF22		K00430	GO:0055114,GO:0020037,GO:0006979,GO:0004601	AT3G49120.1	ATPCB,ATPERX34,PERX34,PRX34,PRXCB	peroxidase CB
Potri.001G011500	TRUE	FALSE	FALSE	FALSE	TRUE	FALSE	FALSE	FALSE	PF00141	PTHR31388,PTHR31388:SF28		K00430	GO:0055114,GO:0020037,GO:0006979,GO:0004601	AT5G06720.1	ATPA2,PA2	peroxidase 2
Potri.001G011700	FALSE	FALSE	FALSE	FALSE	FALSE	FALSE	TRUE	FALSE	PF04755	PTHR31906,PTHR31906:SF11				AT1G51110.1		Plastid-lipid associated protein PAP / fibrillin family protein
Potri.001G011900	FALSE	FALSE	FALSE	TRUE	FALSE	FALSE	FALSE	TRUE	PF14288,PF02364	PTHR12741,PTHR12741:SF12		K11000	GO:0016020,GO:0006075,GO:0003843,GO:0000148	AT3G07160.1	ATGSL10,CALS9,gsl10	glucan synthase-like 10
Potri.001G012300	FALSE	FALSE	FALSE	FALSE	TRUE	FALSE	FALSE	FALSE	PF04564	PTHR22849,PTHR22849:SF44			GO:0016567,GO:0004842	AT5G42340.1	PUB15	Plant U-Box 15
Potri.001G012700	FALSE	FALSE	TRUE	FALSE	FALSE	FALSE	FALSE	FALSE	PF11960,PF00487	PTHR32100,PTHR32100:SF16		K10256	GO:0055114,GO:0016717,GO:0006629	AT3G12120.2	FAD2	fatty acid desaturase 2
Potri.001G012800	FALSE	FALSE	FALSE	FALSE	FALSE	FALSE	TRUE	FALSE	PF03715	PTHR12687,PTHR12687:SF4		K14833		AT2G18220.1		Noc2p family
Potri.001G013300	TRUE	FALSE	FALSE	FALSE	FALSE	FALSE	FALSE	FALSE	PF09531	PTHR13269,PTHR13269:SF6		K14315		AT1G73240.1
Potri.001G013700	TRUE	FALSE	FALSE	FALSE	FALSE	FALSE	FALSE	FALSE	PF12695	PTHR12277,PTHR12277:SF75		K07018		AT5G19630.1		alpha/beta-Hydrolases superfamily protein
Potri.001G013900	FALSE	TRUE	FALSE	FALSE	FALSE	FALSE	FALSE	TRUE	PF02696	PTHR32057	KOG2542			AT5G13030.1
Potri.001G014000	FALSE	FALSE	FALSE	FALSE	TRUE	FALSE	TRUE	FALSE	PF03099	PTHR10993,PTHR10993:SF7	KOG0325		GO:0006464	AT1G04640.2	LIP2	lipoyltransferase 2
Potri.001G014050	TRUE	FALSE	FALSE	FALSE	TRUE	FALSE	TRUE	FALSE
Potri.001G014700	TRUE	FALSE	FALSE	FALSE	FALSE	FALSE	FALSE	FALSE	PF01453,PF00069	PTHR27002,PTHR27002:SF64	KOG1187		GO:0006468,GO:0005524,GO:0004672	AT5G60900.1	RLK1	receptor-like protein kinase 1
Potri.001G014900	FALSE	FALSE	FALSE	FALSE	FALSE	FALSE	TRUE	FALSE	PF13812,PF13041	PTHR24015,PTHR24015:SF757				AT5G59600.1		Tetratricopeptide repeat (TPR)-like superfamily protein
Potri.001G014950	FALSE	FALSE	FALSE	TRUE	FALSE	FALSE	FALSE	FALSE
Potri.001G015300	TRUE	FALSE	TRUE	FALSE	FALSE	FALSE	FALSE	FALSE	PF01477,PF00305	PTHR11771,PTHR11771:SF42		K00454	GO:0005515,GO:0055114,GO:0046872,GO:0016702	AT3G45140.1	ATLOX2,LOX2	lipoxygenase 2
Potri.001G015400	TRUE	FALSE	FALSE	FALSE	TRUE	FALSE	TRUE	FALSE	PF01477,PF00305	PTHR11771,PTHR11771:SF42		K00454	GO:0005515,GO:0055114,GO:0046872,GO:0016702	AT3G45140.1	ATLOX2,LOX2	lipoxygenase 2
Potri.001G015500	FALSE	FALSE	FALSE	FALSE	FALSE	FALSE	TRUE	FALSE	PF01477,PF00305	PTHR11771,PTHR11771:SF42		K00454	GO:0005515,GO:0055114,GO:0046872,GO:0016702	AT3G45140.1	ATLOX2,LOX2	lipoxygenase 2
Potri.001G015600	TRUE	FALSE	TRUE	FALSE	TRUE	FALSE	TRUE	FALSE	PF01477,PF00305	PTHR11771,PTHR11771:SF42		K00454	GO:0005515,GO:0055114,GO:0046872,GO:0016702	AT3G45140.1	ATLOX2,LOX2	lipoxygenase 2
Potri.001G015850	FALSE	FALSE	FALSE	TRUE	FALSE	FALSE	FALSE	FALSE
Potri.001G015900	FALSE	TRUE	FALSE	TRUE	FALSE	FALSE	FALSE	FALSE	PF04873	PTHR33305,PTHR33305:SF9		K14514		AT1G73730.1	AtEIL3,ATSLIM,EIL3,SLIM1	ETHYLENE-INSENSITIVE3-like 3
Potri.001G015966	FALSE	FALSE	TRUE	FALSE	FALSE	FALSE	FALSE	FALSE	PF04873	PTHR33305,PTHR33305:SF9				AT1G73730.1	AtEIL3,ATSLIM,EIL3,SLIM1	ETHYLENE-INSENSITIVE3-like 3
Potri.001G016300	FALSE	FALSE	FALSE	TRUE	TRUE	FALSE	FALSE	FALSE	PF00201	PTHR11926,PTHR11926:SF392			GO:0016758,GO:0008152	AT5G12890.1		UDP-Glycosyltransferase superfamily protein
Potri.001G016600	TRUE	FALSE	FALSE	FALSE	TRUE	FALSE	FALSE	FALSE		PTHR31029,PTHR31029:SF3				AT5G12900.1
Potri.001G016900	FALSE	TRUE	FALSE	FALSE	FALSE	FALSE	FALSE	FALSE	PF00125	PTHR11426	KOG1745	K11253	GO:0003677,GO:0000786	AT5G10400.1		Histone superfamily protein
Potri.001G017000	FALSE	TRUE	TRUE	FALSE	FALSE	TRUE	FALSE	TRUE		PTHR33984,PTHR33984:SF2				AT4G12070.1
Potri.001G017300	FALSE	TRUE	FALSE	FALSE	FALSE	FALSE	FALSE	FALSE	PF00010	PTHR16223,PTHR16223:SF36			GO:0046983	AT1G51140.1		basic helix-loop-helix (bHLH) DNA-binding superfamily protein
Potri.001G017600	TRUE	FALSE	FALSE	FALSE	FALSE	FALSE	FALSE	FALSE	PF03140	PTHR31549,PTHR31549:SF2				AT4G31980.1
Potri.001G017700	TRUE	FALSE	TRUE	FALSE	TRUE	FALSE	TRUE	FALSE	PF03140	PTHR31549,PTHR31549:SF2				AT5G11290.1		Plant protein of unknown function (DUF247)
Potri.001G018100	FALSE	FALSE	FALSE	FALSE	FALSE	FALSE	TRUE	FALSE	PF05347	PTHR13675,PTHR13675:SF1	KOG4620	K18167		AT2G39725.2		LYR family of Fe/S cluster biogenesis protein
Potri.001G018200	FALSE	TRUE	FALSE	FALSE	FALSE	FALSE	FALSE	FALSE	PF07944	PTHR31151,PTHR31151:SF0		K09955		AT5G12950.1		Putative glycosyl hydrolase of unknown function (DUF1680)
Potri.001G018600	FALSE	FALSE	FALSE	FALSE	FALSE	FALSE	FALSE	TRUE	PF01428,PF01754	PTHR10634,PTHR10634:SF32	KOG3173		GO:0008270,GO:0003677	AT1G51200.3		A20/AN1-like zinc finger family protein
Potri.001G018700	FALSE	FALSE	FALSE	FALSE	TRUE	FALSE	FALSE	FALSE	PF00069	PTHR24362,PTHR24362:SF258	KOG0589	K08857	GO:0006468,GO:0005524,GO:0004672	AT3G20860.1	ATNEK5,NEK5	NIMA-related kinase 5
Potri.001G019000	FALSE	FALSE	FALSE	TRUE	FALSE	FALSE	FALSE	FALSE	PF01103	PTHR12815,PTHR12815:SF7		K07277	GO:0019867	AT5G19620.1	ATOEP80,EMB213,OEP80,TOC75	outer envelope protein of 80 kDa
Potri.001G019100	FALSE	FALSE	FALSE	TRUE	FALSE	TRUE	FALSE	FALSE	PF12710,PF00403,PF00122	PTHR24093,PTHR24093:SF315		K17686	GO:0046872,GO:0030001,GO:0000166	AT1G63440.1	HMA5	heavy metal atpase 5
Potri.001G019200	TRUE	FALSE	FALSE	FALSE	FALSE	FALSE	TRUE	FALSE	PF13837	PTHR21654,PTHR21654:SF11				AT1G76870.1
Potri.001G019400	FALSE	TRUE	FALSE	TRUE	FALSE	TRUE	FALSE	FALSE	PF00153	PTHR24089,PTHR24089:SF316	KOG0749	K05863		AT5G13490.2	AAC2	ADP/ATP carrier 2
Potri.001G019500	FALSE	FALSE	FALSE	TRUE	FALSE	FALSE	FALSE	FALSE	PF01535,PF13041	PTHR24015,PTHR24015:SF666				AT2G22410.1	SLO1	SLOW GROWTH 1
Potri.001G019700	TRUE	FALSE	FALSE	FALSE	FALSE	FALSE	FALSE	FALSE
Potri.001G019900	FALSE	TRUE	FALSE	FALSE	FALSE	FALSE	FALSE	FALSE
Potri.001G019960	FALSE	TRUE	FALSE	FALSE	FALSE	FALSE	FALSE	FALSE
Potri.001G020020	FALSE	TRUE	FALSE	TRUE	FALSE	FALSE	FALSE	FALSE
Potri.001G020300	FALSE	FALSE	FALSE	FALSE	TRUE	FALSE	FALSE	FALSE	PF00076,PF00642	PTHR24009,PTHR24009:SF3			GO:0003676,GO:0046872	AT3G51950.1		Zinc finger (CCCH-type) family protein / RNA recognition motif (RRM)-containing protein
Potri.001G020501	TRUE	FALSE	FALSE	FALSE	FALSE	FALSE	FALSE	FALSE	PF12854,PF13041	PTHR24015,PTHR24015:SF734				AT1G07740.1		Tetratricopeptide repeat (TPR)-like superfamily protein
Potri.001G020600	FALSE	FALSE	FALSE	TRUE	FALSE	FALSE	FALSE	FALSE	PF00690,PF12515,PF12710,PF00689,PF00122	PTHR24093,PTHR24093:SF340		K01537	GO:0005516,GO:0046872,GO:0000166	AT2G41560.1	ACA4	autoinhibited Ca(2+)-ATPase, isoform 4
Potri.001G020700	FALSE	TRUE	FALSE	FALSE	FALSE	FALSE	FALSE	FALSE		PTHR33912,PTHR33912:SF3				AT5G13470.1
Potri.001G021300	TRUE	FALSE	FALSE	FALSE	TRUE	FALSE	FALSE	FALSE
Potri.001G021600	TRUE	FALSE	FALSE	FALSE	FALSE	FALSE	FALSE	FALSE	PF12937	PTHR31215			GO:0005515	AT1G22220.1		F-box family protein
Potri.001G022400	FALSE	TRUE	TRUE	FALSE	FALSE	FALSE	FALSE	FALSE	PF12937	PTHR31215,PTHR31215:SF2			GO:0005515	AT1G22220.1		F-box family protein
Potri.001G023100	FALSE	FALSE	TRUE	FALSE	FALSE	FALSE	FALSE	FALSE	PF07145	PTHR33790,PTHR33790:SF4				AT2G41430.1	CID1,ERD15,LSR1	dehydration-induced protein (ERD15)
Potri.001G023500	FALSE	TRUE	FALSE	TRUE	FALSE	TRUE	FALSE	FALSE	PF03514	PTHR31636,PTHR31636:SF48				AT1G50420.1	SCL-3,SCL3	scarecrow-like 3
Potri.001G023600	FALSE	TRUE	FALSE	FALSE	FALSE	FALSE	FALSE	FALSE	PF03018	PTHR21495,PTHR21495:SF59				AT3G13650.1		Disease resistance-responsive (dirigent-like protein) family protein
Potri.001G023800	FALSE	FALSE	FALSE	FALSE	FALSE	TRUE	FALSE	FALSE	PF03018	PTHR21495,PTHR21495:SF75				AT3G13650.1		Disease resistance-responsive (dirigent-like protein) family protein
Potri.001G024000	FALSE	TRUE	FALSE	FALSE	FALSE	TRUE	FALSE	FALSE	PF09811	PTHR18829,PTHR18829:SF0	KOG4774			AT1G34570.1		Essential protein Yae1, N-terminal
Potri.001G024200	FALSE	FALSE	FALSE	FALSE	TRUE	FALSE	TRUE	FALSE		PTHR35482,PTHR35482:SF1				AT2G38780.1
Potri.001G024500	FALSE	FALSE	FALSE	TRUE	FALSE	FALSE	TRUE	FALSE	PF04427	PTHR22734,PTHR22734:SF2	KOG2781	K14561		AT1G63780.1	IMP4	Ribosomal RNA processing Brix domain protein
Potri.001G024800	TRUE	FALSE	TRUE	FALSE	TRUE	FALSE	FALSE	TRUE	PF00191	PTHR10502,PTHR10502:SF99	KOG0819		GO:0005544,GO:0005509	AT2G38760.1	ANN3,ANNAT3	annexin 3
Potri.001G024900	TRUE	FALSE	TRUE	FALSE	FALSE	FALSE	FALSE	FALSE	PF00191	PTHR10502,PTHR10502:SF104	KOG0819		GO:0005544,GO:0005509	AT2G38750.1	ANNAT4	annexin 4
Potri.001G025100	FALSE	FALSE	FALSE	FALSE	TRUE	FALSE	FALSE	FALSE		PTHR33334,PTHR33334:SF1				AT3G54500.1
Potri.001G025300	TRUE	FALSE	FALSE	FALSE	FALSE	FALSE	FALSE	FALSE	PF11976,PF01599	PTHR10666	KOG0004	K08770,K02977	GO:0006412,GO:0005840,GO:0003735	AT2G47110.1	UBQ6	ubiquitin 6
Potri.001G025400	FALSE	FALSE	FALSE	FALSE	FALSE	TRUE	FALSE	FALSE	PF00931	PTHR23155,PTHR23155:SF563	KOG4658		GO:0043531	AT3G14470.1		NB-ARC domain-containing disease resistance protein
Potri.001G025500	TRUE	FALSE	FALSE	FALSE	FALSE	FALSE	FALSE	FALSE	PF03871,PF01191	PTHR10535,PTHR10535:SF5	KOG3218	K03013	GO:0006351,GO:0005634,GO:0003899,GO:0003677	AT3G54490.1	RPB5E	RNA polymerase II fifth largest subunit, E
Potri.001G025600	FALSE	FALSE	FALSE	FALSE	FALSE	FALSE	FALSE	TRUE	PF12937				GO:0005515	AT3G54480.1	SKIP5,SKP5	SKP1/ASK-interacting protein 5
Potri.001G026000	FALSE	FALSE	TRUE	FALSE	FALSE	FALSE	FALSE	FALSE	PF13837	PTHR31307,PTHR31307:SF4	KOG4282			AT3G14180.1		sequence-specific DNA binding transcription factors
Potri.001G026200	FALSE	FALSE	FALSE	TRUE	FALSE	TRUE	FALSE	FALSE	PF03145	PTHR10315,PTHR10315:SF29	KOG3002	K04506	GO:0007275,GO:0006511,GO:0005634	AT3G61790.1		Protein with RING/U-box and TRAF-like domains
Potri.001G026300	TRUE	FALSE	TRUE	FALSE	FALSE	FALSE	TRUE	FALSE	PF00156,PF00215	PTHR19278,PTHR19278:SF39	KOG1377	K13421	GO:0009116,GO:0006207,GO:0004590	AT3G54470.1		uridine 5\'-monophosphate synthase / UMP synthase (PYRE-F) (UMPS)
Potri.001G026600	FALSE	TRUE	FALSE	TRUE	FALSE	TRUE	FALSE	FALSE	PF00462	PTHR10168,PTHR10168:SF84		K17479	GO:0045454,GO:0015035,GO:0009055	AT5G13810.1		Glutaredoxin family protein
Potri.001G026700	TRUE	FALSE	FALSE	FALSE	FALSE	FALSE	FALSE	FALSE	PF07985	PTHR28626,PTHR28626:SF3	KOG3131			AT5G59560.2	SRR1	sensitivity to red light reduced protein (SRR1)
Potri.001G026900	TRUE	FALSE	FALSE	FALSE	FALSE	FALSE	TRUE	FALSE	PF16457,PF01363,PF13713,PF16627,PF08381,PF00415	PTHR22870,PTHR22870:SF219	KOG1427		GO:0046872	AT5G19420.2		Regulator of chromosome condensation (RCC1) family with FYVE zinc finger domain
Potri.001G027000	FALSE	TRUE	FALSE	FALSE	FALSE	FALSE	TRUE	FALSE	PF00072	PTHR26402,PTHR26402:SF574		K14492	GO:0000160	AT3G57040.1	ARR9,ATRR4	response regulator 9
Potri.001G027400	FALSE	FALSE	FALSE	FALSE	FALSE	TRUE	TRUE	FALSE	PF00703,PF16353,PF02837,PF02929,PF02836	PTHR10066,PTHR10066:SF72	KOG2024	K01190	GO:0005975,GO:0004553,GO:0009341,GO:0004565	AT3G54440.1		glycoside hydrolase family 2 protein
Potri.001G027600	FALSE	FALSE	TRUE	FALSE	FALSE	FALSE	FALSE	FALSE	PF13371,PF13369	PTHR31350,PTHR31350:SF8
Potri.001G028000	TRUE	FALSE	TRUE	FALSE	FALSE	FALSE	FALSE	FALSE	PF02525	PTHR30543,PTHR30543:SF2	KOG4530			AT3G27890.1	NQR	NADPH:quinone oxidoreductase
Potri.001G028100	FALSE	FALSE	FALSE	FALSE	FALSE	FALSE	FALSE	TRUE		PTHR31485,PTHR31485:SF4				AT5G13500.2
Potri.001G028200	TRUE	FALSE	FALSE	FALSE	FALSE	FALSE	FALSE	FALSE	PF00026	PTHR13683,PTHR13683:SF258	KOG1339		GO:0006508,GO:0004190	AT3G54400.1		Eukaryotic aspartyl protease family protein
Potri.001G028400	FALSE	FALSE	FALSE	FALSE	FALSE	FALSE	TRUE	FALSE	PF13837	PTHR31307,PTHR31307:SF7	KOG4282			AT3G54390.1		sequence-specific DNA binding transcription factors
Potri.001G028500	TRUE	FALSE	FALSE	FALSE	FALSE	FALSE	TRUE	FALSE	PF00085	PTHR10438,PTHR10438:SF276	KOG0907		GO:0045454,GO:0015035,GO:0006662	AT3G06730.1	TRX P,TRX z	Thioredoxin z
Potri.001G029300	FALSE	TRUE	FALSE	FALSE	FALSE	FALSE	FALSE	TRUE	PF00931	PTHR23155,PTHR23155:SF580	KOG4658		GO:0043531	AT3G14460.1		LRR and NB-ARC domains-containing disease resistance protein
Potri.001G029700	FALSE	TRUE	FALSE	TRUE	FALSE	TRUE	FALSE	FALSE	PF05678	PTHR33624,PTHR33624:SF5				AT3G56710.1	SIB1	sigma factor binding protein 1
Potri.001G029800	FALSE	FALSE	FALSE	FALSE	FALSE	TRUE	FALSE	FALSE	PF00170,PF14144	PTHR22952,PTHR22952:SF206		K14431	GO:0043565,GO:0006355,GO:0003700,GO:0006351	AT3G12250.2	BZIP45,TGA6	TGACG motif-binding factor 6
Potri.001G029900	FALSE	FALSE	TRUE	FALSE	FALSE	FALSE	FALSE	FALSE		PTHR12964	KOG3426	K03950		AT3G12260.1		LYR family of Fe/S cluster biogenesis protein
Potri.001G030000	TRUE	FALSE	FALSE	FALSE	FALSE	FALSE	FALSE	FALSE	PF00160	PTHR11071,PTHR11071:SF58	KOG0879	K09567	GO:0006457,GO:0003755,GO:0000413	AT2G38730.1		Cyclophilin-like peptidyl-prolyl cis-trans isomerase family protein
Potri.001G030200	TRUE	FALSE	FALSE	FALSE	FALSE	FALSE	TRUE	FALSE	PF12756,PF12847	PTHR11006,PTHR11006:SF55	KOG1499	K11436	GO:0008168,GO:0006479	AT3G12270.1	ATPRMT3,PRMT3	protein arginine methyltransferase 3
Potri.001G030600	FALSE	TRUE	FALSE	TRUE	FALSE	TRUE	FALSE	FALSE	PF00201	PTHR11926,PTHR11926:SF360			GO:0016758,GO:0008152	AT2G22590.1		UDP-Glycosyltransferase superfamily protein
Potri.001G030750	FALSE	FALSE	FALSE	FALSE	FALSE	FALSE	TRUE	FALSE	PF04561,PF06883,PF04560,PF04565,PF04563,PF00562	PTHR20856,PTHR20856:SF5		K03002	GO:0006351,GO:0003899,GO:0003677,GO:0005634,GO:0032549	AT1G29940.1	NRPA2	nuclear RNA polymerase A2
Potri.001G031400	FALSE	FALSE	FALSE	TRUE	FALSE	FALSE	FALSE	FALSE	PF11934,PF01857,PF01858	PTHR13742,PTHR13742:SF17		K04681	GO:0051726,GO:0005634,GO:0006357,GO:0007049,GO:0006351	AT3G12280.2	ATRBR1,RB,RB1,RBR,RBR1	retinoblastoma-related 1
Potri.001G031500	TRUE	FALSE	FALSE	FALSE	TRUE	FALSE	FALSE	FALSE	PF06728	PTHR12886,PTHR12886:SF0	KOG3893	K05284	GO:0016021,GO:0006506,GO:0016758	AT5G22130.1	PNT1	mannosyltransferase family protein
Potri.001G031800	FALSE	TRUE	FALSE	TRUE	FALSE	FALSE	FALSE	FALSE		PTHR33334,PTHR33334:SF2				AT5G06980.4
Potri.001G032200	TRUE	FALSE	FALSE	FALSE	TRUE	FALSE	FALSE	FALSE		PTHR35753,PTHR35753:SF1				AT5G07020.1		proline-rich family protein
Potri.001G032400	TRUE	FALSE	FALSE	FALSE	FALSE	FALSE	TRUE	FALSE	PF12695	PTHR23024,PTHR23024:SF135	KOG1515			AT5G16080.1	AtCXE17,CXE17	carboxyesterase 17
Potri.001G032500	TRUE	FALSE	FALSE	FALSE	TRUE	FALSE	FALSE	FALSE	PF00892	PTHR31218,PTHR31218:SF19			GO:0016021,GO:0016020,GO:0022857	AT5G07050.1		nodulin MtN21 /EamA-like transporter family protein
Potri.001G032900	FALSE	TRUE	FALSE	FALSE	FALSE	FALSE	FALSE	FALSE	PF16845	PTHR11413,PTHR11413:SF55			GO:0004869	AT3G12490.2	ATCYS6,ATCYSB,CYSB	cystatin B
Potri.001G033200	FALSE	TRUE	FALSE	FALSE	FALSE	FALSE	FALSE	TRUE	PF00808	PTHR10252,PTHR10252:SF40	KOG1659			AT3G12480.1	NF-YC11	nuclear factor Y, subunit C11
Potri.001G033300	FALSE	FALSE	FALSE	FALSE	FALSE	TRUE	FALSE	FALSE
Potri.001G033500	FALSE	FALSE	FALSE	FALSE	FALSE	FALSE	TRUE	FALSE	PF01081	PTHR30246,PTHR30246:SF1			GO:0016829,GO:0008152
Potri.001G033800	FALSE	TRUE	FALSE	FALSE	FALSE	FALSE	FALSE	FALSE	PF03254	PTHR31889,PTHR31889:SF12		K13681	GO:0042546,GO:0016020,GO:0008107	AT2G03220.1	ATFT1,ATFUT1,FT1,MUR2	fucosyltransferase 1
Potri.001G034100	FALSE	FALSE	FALSE	TRUE	FALSE	FALSE	FALSE	FALSE	PF03254	PTHR31889,PTHR31889:SF2		K13681	GO:0042546,GO:0016020,GO:0008107	AT2G03220.1	ATFT1,ATFUT1,FT1,MUR2	fucosyltransferase 1
Potri.001G034200	FALSE	FALSE	TRUE	FALSE	FALSE	FALSE	FALSE	FALSE	PF09454,PF05743	PTHR23306,PTHR23306:SF3	KOG2391	K12183	GO:0015031,GO:0006464	AT3G12400.1	ATELC,ELC	Ubiquitin-conjugating enzyme/RWD-like protein
Potri.001G034300	FALSE	TRUE	FALSE	TRUE	FALSE	FALSE	FALSE	FALSE	PF00575,PF14641,PF14632,PF14639,PF14635,PF14878,PF14633	PTHR10145,PTHR10145:SF6		K11292	GO:0003676,GO:0003677,GO:0032784,GO:0006357	AT1G65440.2	GTB1	global transcription factor group B1
Potri.001G034600	TRUE	FALSE	FALSE	FALSE	FALSE	FALSE	FALSE	FALSE	PF02536	PTHR13068,PTHR13068:SF20	KOG1267	K15032	GO:0006355,GO:0005739,GO:0003690	AT5G07900.1		Mitochondrial transcription termination factor family protein
Potri.001G034700	FALSE	TRUE	FALSE	FALSE	FALSE	FALSE	FALSE	FALSE	PF02536	PTHR13068,PTHR13068:SF20	KOG1267	K15032	GO:0006355,GO:0005739,GO:0003690	AT5G07900.1		Mitochondrial transcription termination factor family protein
Potri.001G035200	FALSE	FALSE	FALSE	FALSE	FALSE	FALSE	TRUE	FALSE	PF02536	PTHR13068,PTHR13068:SF20	KOG1267	K15032	GO:0006355,GO:0005739,GO:0003690	AT5G07900.1		Mitochondrial transcription termination factor family protein
Potri.001G035500	FALSE	FALSE	FALSE	FALSE	FALSE	FALSE	FALSE	TRUE	PF00646,PF07734	PTHR32133,PTHR32133:SF89			GO:0005515	AT4G12560.2	CPR30	F-box and associated interaction domains-containing protein
Potri.001G035600	FALSE	FALSE	FALSE	FALSE	TRUE	FALSE	FALSE	FALSE	PF02536	PTHR13068,PTHR13068:SF20		K15032	GO:0006355,GO:0005739,GO:0003690	AT5G07900.1		Mitochondrial transcription termination factor family protein
Potri.001G035700	TRUE	FALSE	FALSE	FALSE	TRUE	FALSE	FALSE	TRUE	PF03399	PTHR12436				AT3G54380.1		SAC3/GANP/Nin1/mts3/eIF-3 p25 family
Potri.001G035800	FALSE	TRUE	FALSE	FALSE	FALSE	TRUE	FALSE	FALSE	PF00249,PF00226	PTHR24078,PTHR24078:SF310	KOG0724	K09522		AT3G11450.1		DnaJ domain ;Myb-like DNA-binding domain
Potri.001G036100	FALSE	FALSE	FALSE	TRUE	FALSE	FALSE	FALSE	FALSE	PF03810	PTHR12596,PTHR12596:SF2		K18460	GO:0008536,GO:0006886	AT5G06120.3		ARM repeat superfamily protein
Potri.001G036400	FALSE	TRUE	TRUE	FALSE	FALSE	FALSE	FALSE	FALSE		PTHR15315				AT3G54360.1		zinc ion binding
Potri.001G036900	FALSE	FALSE	FALSE	FALSE	FALSE	TRUE	FALSE	FALSE	PF13193,PF00501	PTHR24096,PTHR24096:SF149		K01904	GO:0008152,GO:0003824	AT3G21240.1	4CL2,AT4CL2	4-coumarate:CoA ligase 2
Potri.001G037000	TRUE	FALSE	FALSE	FALSE	FALSE	FALSE	FALSE	FALSE		PTHR21596,PTHR21596:SF12				AT5G23570.1	ATSGS3,SGS3	XS domain-containing protein / XS zinc finger domain-containing protein-related
Potri.001G037200	TRUE	FALSE	FALSE	FALSE	TRUE	FALSE	TRUE	FALSE	PF00097,PF01485	PTHR11685,PTHR11685:SF149		K11975	GO:0046872,GO:0016567,GO:0004842	AT3G14250.1		RING/U-box superfamily protein
Potri.001G037300	FALSE	FALSE	FALSE	FALSE	FALSE	FALSE	TRUE	FALSE	PF00004	PTHR32429,PTHR32429:SF11	KOG0651		GO:0005524	AT1G73110.1		P-loop containing nucleoside triphosphate hydrolases superfamily protein
Potri.001G037400	FALSE	FALSE	TRUE	FALSE	FALSE	FALSE	TRUE	FALSE		PTHR33181,PTHR33181:SF4				AT5G43150.1
Potri.001G037500	FALSE	FALSE	FALSE	FALSE	TRUE	FALSE	FALSE	FALSE	PF12767	PTHR21277,PTHR21277:SF8			GO:0070461	AT2G24530.1
Potri.001G038200	TRUE	FALSE	FALSE	FALSE	FALSE	FALSE	FALSE	FALSE		PTHR34774,PTHR34774:SF1				AT1G79660.1
Potri.001G038300	FALSE	TRUE	FALSE	FALSE	FALSE	TRUE	FALSE	FALSE	PF08488,PF13947,PF00069	PTHR27005,PTHR27005:SF7	KOG1187		GO:0016021,GO:0004674,GO:0030247,GO:0006468,GO:0005524,GO:0004672	AT1G79670.1	RFO1,WAKL22	Wall-associated kinase family protein
Potri.001G039900	FALSE	FALSE	FALSE	TRUE	FALSE	TRUE	FALSE	FALSE	PF08488,PF13947,PF00069	PTHR27005,PTHR27005:SF7	KOG1187		GO:0016021,GO:0004674,GO:0030247,GO:0006468,GO:0005524,GO:0004672	AT1G16130.1	WAKL2	wall associated kinase-like 2
Potri.001G040450	FALSE	TRUE	FALSE	FALSE	FALSE	FALSE	FALSE	FALSE
Potri.001G040766	FALSE	TRUE	FALSE	TRUE	FALSE	TRUE	FALSE	FALSE	PF00069	PTHR27005,PTHR27005:SF7	KOG1187		GO:0006468,GO:0005524,GO:0004672	AT1G16130.1	WAKL2	wall associated kinase-like 2
Potri.001G041100	FALSE	FALSE	FALSE	FALSE	FALSE	TRUE	FALSE	FALSE	PF07645,PF08488,PF13947,PF00069	PTHR27005,PTHR27005:SF7	KOG1187		GO:0005509,GO:0016021,GO:0004674,GO:0030247,GO:0006468,GO:0005524,GO:0004672	AT1G69730.1		Wall-associated kinase family protein
Potri.001G041200	FALSE	FALSE	TRUE	FALSE	FALSE	FALSE	FALSE	FALSE		PTHR34044				AT1G16080.1
Potri.001G041500	TRUE	FALSE	TRUE	FALSE	TRUE	FALSE	TRUE	FALSE	PF00847	PTHR32467,PTHR32467:SF20		K09285	GO:0006355,GO:0003700,GO:0007275	AT1G79700.2		Integrase-type DNA-binding superfamily protein
Potri.001G041700	TRUE	FALSE	FALSE	FALSE	FALSE	FALSE	FALSE	FALSE	PF00026	PTHR13683,PTHR13683:SF263	KOG1339		GO:0006508,GO:0004190	AT1G79720.1		Eukaryotic aspartyl protease family protein
Potri.001G041800	FALSE	FALSE	FALSE	FALSE	FALSE	TRUE	FALSE	TRUE		PTHR33494,PTHR33494:SF1				AT2G24100.1
Potri.001G042000	FALSE	FALSE	FALSE	TRUE	FALSE	TRUE	FALSE	FALSE		PTHR31150,PTHR31150:SF5				AT5G57820.1		zinc ion binding
Potri.001G042600	TRUE	FALSE	FALSE	FALSE	FALSE	FALSE	FALSE	FALSE	PF00012	PTHR19375,PTHR19375:SF229		K03283		AT3G12580.1	ATHSP70,HSP70	heat shock protein 70
Potri.001G042800	FALSE	TRUE	FALSE	FALSE	FALSE	FALSE	FALSE	FALSE
Potri.001G043000	FALSE	FALSE	FALSE	FALSE	FALSE	TRUE	FALSE	FALSE	PF00481	PTHR13832,PTHR13832:SF356	KOG0699	K17499	GO:0003824,GO:0006470,GO:0004722	AT4G31860.1		Protein phosphatase 2C family protein
Potri.001G043100	TRUE	FALSE	TRUE	FALSE	FALSE	FALSE	FALSE	FALSE	PF00226	PTHR24078,PTHR24078:SF231	KOG0723			AT1G80920.1	J8	Chaperone DnaJ-domain superfamily protein
Potri.001G043200	FALSE	FALSE	FALSE	FALSE	FALSE	TRUE	FALSE	FALSE	PF01544	PTHR13890,PTHR13890:SF5	KOG2662	K16075	GO:0055085,GO:0046873,GO:0030001,GO:0016020	AT1G16010.2	MGT2,MRS2-1	magnesium transporter 2
Potri.001G044000	TRUE	FALSE	FALSE	FALSE	FALSE	FALSE	FALSE	FALSE	PF09353	PTHR34051,PTHR34051:SF2				AT1G73060.1	LPA3	Low PSII Accumulation 3
Potri.001G044200	TRUE	FALSE	FALSE	FALSE	FALSE	FALSE	FALSE	FALSE	PF04191	PTHR15458		K00550	GO:0008170,GO:0006644	AT1G80860.2	ATPLMT,PLMT	phospholipid N-methyltransferase
Potri.001G044300	TRUE	FALSE	TRUE	FALSE	FALSE	FALSE	TRUE	FALSE	PF01075	PTHR37698,PTHR37698:SF1			GO:0016757,GO:0008152	AT1G15980.1	NDF1,NDH48	NDH-dependent cyclic electron flow 1
Potri.001G044500	FALSE	FALSE	FALSE	FALSE	FALSE	TRUE	TRUE	FALSE	PF03106	PTHR31429,PTHR31429:SF3			GO:0043565,GO:0006355,GO:0003700	AT1G80840.1	ATWRKY40,WRKY40	WRKY DNA-binding protein 40
Potri.001G044700	FALSE	TRUE	FALSE	FALSE	FALSE	TRUE	FALSE	FALSE	PF00111	PTHR23426,PTHR23426:SF25	KOG3309		GO:0051536,GO:0009055	AT4G21090.1	ATMFDX2,MFDX2	MITOCHONDRIAL FERREDOXIN 2
Potri.001G044900	TRUE	FALSE	FALSE	FALSE	FALSE	FALSE	TRUE	FALSE	PF01566	PTHR11706,PTHR11706:SF33		K03322	GO:0016020,GO:0006810,GO:0005215	AT1G15960.1	ATNRAMP6,NRAMP6	NRAMP metal ion transporter 6
Potri.001G046000	FALSE	TRUE	FALSE	TRUE	FALSE	FALSE	FALSE	FALSE	PF03140	PTHR31549,PTHR31549:SF2				AT3G50160.1		Plant protein of unknown function (DUF247)
Potri.001G046200	TRUE	FALSE	FALSE	FALSE	FALSE	FALSE	TRUE	FALSE
Potri.001G046500	FALSE	FALSE	FALSE	FALSE	FALSE	FALSE	TRUE	FALSE		PTHR12663,PTHR12663:SF5				AT4G31880.1
Potri.001G046600	FALSE	FALSE	TRUE	FALSE	FALSE	FALSE	FALSE	FALSE	PF01248	PTHR11843	KOG3406	K02951	GO:0006412,GO:0005840,GO:0005622,GO:0003735	AT2G32060.2		Ribosomal protein L7Ae/L30e/S12e/Gadd45 family protein
Potri.001G046800	TRUE	FALSE	FALSE	FALSE	FALSE	FALSE	FALSE	FALSE	PF00230	PTHR19139,PTHR19139:SF170	KOG0223	K09874	GO:0016020,GO:0006810,GO:0005215	AT1G80760.1	NIP6,NIP6;1,NLM7	NOD26-like intrinsic protein 6;1
Potri.001G047200	TRUE	FALSE	FALSE	FALSE	FALSE	FALSE	TRUE	FALSE	PF01535,PF13041	PTHR24015,PTHR24015:SF450				AT1G76280.3		Tetratricopeptide repeat (TPR)-like superfamily protein
Potri.001G047400	FALSE	TRUE	FALSE	FALSE	FALSE	FALSE	TRUE	FALSE	PF08079,PF00327	PTHR11524,PTHR11524:SF11	KOG3184	K02937		AT1G80750.1		Ribosomal protein L30/L7 family protein
Potri.001G047500	FALSE	TRUE	FALSE	FALSE	FALSE	FALSE	FALSE	FALSE						AT5G10970.1		C2H2 and C2HC zinc fingers superfamily protein
Potri.001G047600	TRUE	FALSE	FALSE	FALSE	FALSE	FALSE	TRUE	FALSE	PF02330	PTHR10826,PTHR10826:SF14	KOG2536	K15414	GO:0005759	AT1G15870.1		Mitochondrial glycoprotein family protein
Potri.001G047700	FALSE	FALSE	FALSE	FALSE	FALSE	FALSE	TRUE	FALSE		PTHR36339,PTHR36339:SF1				AT1G80980.1
Potri.001G048200	FALSE	FALSE	FALSE	FALSE	FALSE	FALSE	TRUE	FALSE	PF00847	PTHR31194,PTHR31194:SF4			GO:0006355,GO:0003700	AT5G25190.1		Integrase-type DNA-binding superfamily protein
Potri.001G048500	TRUE	FALSE	FALSE	FALSE	FALSE	FALSE	FALSE	FALSE	PF07714	PTHR27001,PTHR27001:SF71	KOG1187		GO:0006468,GO:0004672	AT2G25220.1		Protein kinase superfamily protein
Potri.001G048700	FALSE	TRUE	FALSE	TRUE	FALSE	FALSE	FALSE	FALSE	PF14510,PF08370,PF00005,PF01061	PTHR19241,PTHR19241:SF219			GO:0016887,GO:0005524,GO:0016020	AT1G15520.1	ABCG40,ATABCG40,ATPDR12,PDR12	pleiotropic drug resistance 12
Potri.001G048800	FALSE	FALSE	FALSE	TRUE	FALSE	FALSE	FALSE	FALSE	PF14510,PF08370,PF00005,PF01061	PTHR19241,PTHR19241:SF219			GO:0016887,GO:0005524,GO:0016020	AT1G15520.1	ABCG40,ATABCG40,ATPDR12,PDR12	pleiotropic drug resistance 12
Potri.001G048900	FALSE	TRUE	FALSE	TRUE	FALSE	TRUE	FALSE	FALSE	PF14510,PF08370,PF00005,PF01061	PTHR19241,PTHR19241:SF219			GO:0016887,GO:0005524,GO:0016020	AT1G15520.1	ABCG40,ATABCG40,ATPDR12,PDR12	pleiotropic drug resistance 12
Potri.001G049100	FALSE	FALSE	FALSE	FALSE	FALSE	FALSE	FALSE	TRUE	PF00432	PTHR11764,PTHR11764:SF18		K15813	GO:0003824	AT1G78955.1	CAMS1	camelliol C synthase 1
Potri.001G049400	FALSE	TRUE	FALSE	FALSE	FALSE	FALSE	FALSE	FALSE	PF08513,PF00400	PTHR22847,PTHR22847:SF502	KOG0266		GO:0005515	AT2G32700.6	LUH	LEUNIG_homolog
Potri.001G049600	FALSE	FALSE	FALSE	FALSE	TRUE	FALSE	FALSE	FALSE
Potri.001G049700	TRUE	FALSE	FALSE	FALSE	FALSE	FALSE	FALSE	FALSE		PTHR35301,PTHR35301:SF1				AT4G13195.1	CLE44	CLAVATA3/ESR-RELATED 44
Potri.001G049900	FALSE	FALSE	TRUE	FALSE	TRUE	FALSE	FALSE	FALSE	PF01471	PTHR15852,PTHR15852:SF16				AT4G13670.1	PTAC5	plastid transcriptionally active 5
Potri.001G050100	FALSE	TRUE	TRUE	FALSE	FALSE	FALSE	FALSE	FALSE	PF00646,PF14299	PTHR32278,PTHR32278:SF6			GO:0005515	AT2G02230.1	AtPP2-B1,PP2-B1	phloem protein 2-B1
Potri.001G050600	FALSE	FALSE	FALSE	TRUE	FALSE	FALSE	TRUE	FALSE	PF13414	PTHR36326,PTHR36326:SF1				AT1G04770.1		Tetratricopeptide repeat (TPR)-like superfamily protein
Potri.001G050700	FALSE	FALSE	FALSE	FALSE	TRUE	FALSE	FALSE	FALSE	PF03109	PTHR10566,PTHR10566:SF86	KOG1234	K08869		AT3G24190.1		Protein kinase superfamily protein
Potri.001G051400	FALSE	TRUE	FALSE	FALSE	FALSE	FALSE	FALSE	FALSE	PF11904	PTHR12447	KOG0522			AT1G04780.1		Ankyrin repeat family protein
Potri.001G051700	TRUE	FALSE	FALSE	FALSE	TRUE	FALSE	FALSE	FALSE	PF00920	PTHR21000,PTHR21000:SF5		K01687	GO:0008152,GO:0003824	AT3G23940.1		dehydratase family
Potri.001G051800	FALSE	TRUE	FALSE	FALSE	FALSE	TRUE	FALSE	FALSE	PF02803,PF00108	PTHR18919,PTHR18919:SF93		K07513	GO:0016747,GO:0008152	AT2G33150.1	KAT2,PED1,PKT3	peroxisomal 3-ketoacyl-CoA thiolase 3
Potri.001G051900	FALSE	TRUE	FALSE	FALSE	FALSE	TRUE	FALSE	TRUE	PF02803,PF00108	PTHR18919,PTHR18919:SF93		K07513	GO:0016747,GO:0008152	AT2G33150.1	KAT2,PED1,PKT3	peroxisomal 3-ketoacyl-CoA thiolase 3
Potri.001G052100	TRUE	FALSE	FALSE	FALSE	FALSE	FALSE	TRUE	FALSE	PF00248	PTHR11732,PTHR11732:SF14	KOG1575			AT1G04690.1	KAB1,KV-BETA1	potassium channel beta subunit 1
Potri.001G052300	TRUE	FALSE	TRUE	FALSE	TRUE	FALSE	FALSE	FALSE	PF00544	PTHR31683,PTHR31683:SF20		K01728		AT4G13710.1		Pectin lyase-like superfamily protein
Potri.001G052400	TRUE	FALSE	TRUE	FALSE	FALSE	FALSE	FALSE	FALSE	PF01725	PTHR11067,PTHR11067:SF9	KOG3222	K01519	GO:0016787	AT4G13720.1		Inosine triphosphate pyrophosphatase family protein
Potri.001G053400	FALSE	FALSE	FALSE	TRUE	FALSE	FALSE	FALSE	FALSE	PF08263,PF00069	PTHR27000,PTHR27000:SF191	KOG1187		GO:0006468,GO:0005524,GO:0004672	AT2G33170.1		Leucine-rich repeat receptor-like protein kinase family protein
Potri.001G053500	FALSE	FALSE	FALSE	FALSE	FALSE	TRUE	FALSE	FALSE	PF00320	PTHR10071,PTHR10071:SF173			GO:0043565,GO:0008270,GO:0006355,GO:0003700	AT3G24050.1	GATA1	GATA transcription factor 1
Potri.001G053600	TRUE	FALSE	TRUE	FALSE	FALSE	FALSE	TRUE	FALSE	PF01169	PTHR12608,PTHR12608:SF7			GO:0016020	AT4G13590.1		Uncharacterized protein family (UPF0016)
Potri.001G053700	TRUE	FALSE	TRUE	FALSE	TRUE	FALSE	FALSE	FALSE		PTHR36018				AT2G33180.1
Potri.001G053800	FALSE	FALSE	FALSE	FALSE	TRUE	FALSE	FALSE	FALSE	PF02485	PTHR19297,PTHR19297:SF110	KOG0799		GO:0016020,GO:0008375	AT3G24040.1		Core-2/I-branching beta-1,6-N-acetylglucosaminyltransferase family protein
Potri.001G054400	TRUE	FALSE	FALSE	FALSE	FALSE	FALSE	TRUE	FALSE	PF00118	PTHR11353,PTHR11353:SF80		K04077	GO:0005524	AT3G23990.1	HSP60,HSP60-3B	heat shock protein 60
Potri.001G054800	TRUE	FALSE	FALSE	FALSE	FALSE	FALSE	FALSE	FALSE	PF00067	PTHR24298,PTHR24298:SF79	KOG0156		GO:0055114,GO:0020037,GO:0016705,GO:0005506	AT1G74110.1	CYP78A10	cytochrome P450, family 78, subfamily A, polypeptide 10
Potri.001G054900	TRUE	FALSE	FALSE	FALSE	FALSE	FALSE	FALSE	FALSE	PF06552	PTHR32409,PTHR32409:SF3			GO:0045040,GO:0005742	AT1G27390.1	TOM20-2	translocase outer membrane 20-2
Potri.001G055100	TRUE	FALSE	TRUE	FALSE	FALSE	TRUE	FALSE	FALSE	PF03999	PTHR19321,PTHR19321:SF3	KOG4302	K16732	GO:0008017,GO:0000910,GO:0000226	AT1G27920.1	MAP65-8	microtubule-associated protein 65-8
Potri.001G055300	FALSE	FALSE	FALSE	FALSE	FALSE	FALSE	FALSE	TRUE	PF05755	PTHR33732,PTHR33732:SF2				AT1G67360.1		Rubber elongation factor protein (REF)
Potri.001G055400	FALSE	TRUE	TRUE	FALSE	FALSE	TRUE	FALSE	FALSE		PTHR37709				AT1G67350.1
Potri.001G055900	TRUE	FALSE	FALSE	FALSE	FALSE	FALSE	FALSE	FALSE	PF03110	PTHR31251,PTHR31251:SF1			GO:0005634,GO:0003677	AT5G43270.1	SPL2	squamosa promoter binding protein-like 2
Potri.001G056000	FALSE	FALSE	FALSE	FALSE	FALSE	FALSE	FALSE	TRUE	PF00641	PTHR23111,PTHR23111:SF35			GO:0008270	AT1G67325.1		Ran BP2/NZF zinc finger-like superfamily protein
Potri.001G056200	TRUE	FALSE	TRUE	FALSE	TRUE	FALSE	TRUE	FALSE	PF14368	PTHR33044,PTHR33044:SF7				AT1G27950.1	LTPG1	glycosylphosphatidylinositol-anchored lipid protein transfer 1
Potri.001G056300	FALSE	TRUE	FALSE	FALSE	FALSE	FALSE	FALSE	FALSE	PF04669	PTHR31444,PTHR31444:SF1				AT1G67330.1		Protein of unknown function (DUF579)
Potri.001G056500	FALSE	TRUE	FALSE	FALSE	FALSE	FALSE	FALSE	FALSE	PF04359	PTHR34782,PTHR34782:SF1				AT1G27385.1
Potri.001G056600	FALSE	TRUE	FALSE	FALSE	FALSE	FALSE	FALSE	TRUE		PTHR34687,PTHR34687:SF1				AT5G43260.1		chaperone protein dnaJ-related
Potri.001G056700	FALSE	FALSE	TRUE	FALSE	TRUE	FALSE	TRUE	FALSE	PF00504	PTHR21649,PTHR21649:SF13		K08908	GO:0016020,GO:0009765	AT3G61470.1	LHCA2	photosystem I light harvesting complex gene 2
Potri.001G056800	FALSE	FALSE	TRUE	FALSE	FALSE	FALSE	FALSE	FALSE	PF08238,PF01753	PTHR12298,PTHR12298:SF7				AT1G67340.1		HCP-like superfamily protein with MYND-type zinc finger
Potri.001G057100	FALSE	FALSE	TRUE	FALSE	FALSE	FALSE	FALSE	FALSE	PF00646	PTHR32133,PTHR32133:SF111			GO:0005515	AT1G27340.1		Galactose oxidase/kelch repeat superfamily protein
Potri.001G057200	FALSE	TRUE	FALSE	FALSE	FALSE	TRUE	FALSE	TRUE	PF00226,PF11926	PTHR24078,PTHR24078:SF208	KOG0714			AT2G25560.1		DNAJ heat shock N-terminal domain-containing protein
Potri.001G057300	FALSE	FALSE	TRUE	FALSE	FALSE	FALSE	FALSE	TRUE	PF06624	PTHR15601,PTHR15601:SF4	KOG3491		GO:0005783	AT1G27330.1		Ribosome associated membrane protein RAMP4
Potri.001G057400	FALSE	TRUE	FALSE	TRUE	FALSE	FALSE	FALSE	TRUE	PF00512,PF02518,PF00072,PF03924	PTHR24423,PTHR24423:SF381		K14489	GO:0007165,GO:0000155,GO:0000160	AT1G27320.1	AHK3,HK3	histidine kinase 3
Potri.001G057500	TRUE	FALSE	FALSE	FALSE	FALSE	FALSE	FALSE	FALSE	PF02136	PTHR12612,PTHR12612:SF0	KOG2104		GO:0006810,GO:0005622	AT1G27970.1	NTF2B	nuclear transport factor 2B
Potri.001G057800	TRUE	FALSE	FALSE	FALSE	FALSE	FALSE	FALSE	FALSE	PF00612,PF13637,PF01833,PF03859	PTHR23335,PTHR23335:SF1			GO:0005515,GO:0005634,GO:0003677	AT1G67310.1		Calmodulin-binding transcription activator protein with CG-1 and Ankyrin domains
Potri.001G058100	FALSE	TRUE	TRUE	FALSE	FALSE	TRUE	FALSE	TRUE		PTHR34781,PTHR34781:SF2				AT1G27290.1
Potri.001G058200	FALSE	FALSE	TRUE	FALSE	FALSE	FALSE	FALSE	FALSE	PF01486,PF00319	PTHR11945	KOG0014		GO:0006355,GO:0005634,GO:0003700,GO:0046983,GO:0003677	AT2G03710.3	AGL3,SEP4	K-box region and MADS-box transcription factor family protein
Potri.001G058500	FALSE	FALSE	TRUE	FALSE	FALSE	FALSE	FALSE	FALSE		PTHR36030,PTHR36030:SF1
Potri.001G058600	FALSE	FALSE	FALSE	FALSE	FALSE	TRUE	FALSE	FALSE	PF03110	PTHR31251,PTHR31251:SF19			GO:0005634,GO:0003677	AT5G50570.2		Squamosa promoter-binding protein-like (SBP domain) transcription factor family protein
Potri.001G058700	FALSE	TRUE	FALSE	FALSE	FALSE	TRUE	FALSE	FALSE	PF07889	PTHR31903,PTHR31903:SF0				AT1G24265.1		Protein of unknown function (DUF1664)
Potri.001G059000	TRUE	FALSE	FALSE	FALSE	FALSE	FALSE	FALSE	FALSE		PTHR11999,PTHR11999:SF5		K01634		AT1G27980.1	ATDPL1,DPL1	dihydrosphingosine phosphate lyase
Potri.001G059300	FALSE	FALSE	FALSE	FALSE	TRUE	FALSE	TRUE	FALSE
Potri.001G059500	TRUE	FALSE	TRUE	FALSE	FALSE	FALSE	TRUE	FALSE		PTHR33829,PTHR33829:SF2				AT1G27990.1
Potri.001G059700	FALSE	FALSE	TRUE	FALSE	FALSE	FALSE	FALSE	TRUE	PF02338	PTHR36068,PTHR36068:SF1				AT5G13100.1
Potri.001G059900	FALSE	TRUE	FALSE	TRUE	FALSE	TRUE	TRUE	FALSE	PF00479,PF02781	PTHR23429,PTHR23429:SF3		K00036	GO:0055114,GO:0050661,GO:0006006,GO:0004345	AT5G13110.1	G6PD2	glucose-6-phosphate dehydrogenase 2
Potri.001G060000	FALSE	TRUE	FALSE	FALSE	FALSE	TRUE	FALSE	FALSE	PF03634	PTHR31072,PTHR31072:SF4				AT3G27010.1	AT-TCP20,ATTCP20,PCF1,TCP20	TEOSINTE BRANCHED 1, cycloidea, PCF (TCP)-domain family protein 20
Potri.001G060100	FALSE	FALSE	FALSE	TRUE	FALSE	FALSE	TRUE	FALSE	PF01842	PTHR31096,PTHR31096:SF15			GO:0016597,GO:0008152	AT1G69040.2	ACR4	ACT domain repeat 4
Potri.001G060200	TRUE	FALSE	TRUE	FALSE	FALSE	FALSE	TRUE	FALSE	PF00160	PTHR11071,PTHR11071:SF11	KOG0880	K03768	GO:0006457,GO:0003755,GO:0000413	AT5G13120.1	ATCYP20-2,CYP20-2	cyclophilin 20-2
Potri.001G060300	FALSE	FALSE	FALSE	FALSE	FALSE	FALSE	TRUE	FALSE	PF07969	PTHR11271,PTHR11271:SF7	KOG3968
Potri.001G060400	FALSE	TRUE	FALSE	TRUE	FALSE	FALSE	FALSE	FALSE	PF02519	PTHR31374,PTHR31374:SF10		K14488	GO:0009733	AT5G50760.1		SAUR-like auxin-responsive protein family
Potri.001G060700	FALSE	FALSE	FALSE	FALSE	TRUE	FALSE	TRUE	FALSE	PF03081	PTHR12542,PTHR12542:SF15	KOG2344	K07195	GO:0006887,GO:0000145	AT5G13150.1	ATEXO70C1,EXO70C1	exocyst subunit exo70 family protein C1
Potri.001G060800	FALSE	FALSE	FALSE	TRUE	FALSE	FALSE	FALSE	FALSE	PF00069	PTHR27001,PTHR27001:SF96	KOG1187	K13430	GO:0006468,GO:0005524,GO:0004672	AT5G13160.1	PBS1	Protein kinase superfamily protein
Potri.001G061000	FALSE	TRUE	FALSE	FALSE	FALSE	FALSE	FALSE	FALSE	PF16113	PTHR11941,PTHR11941:SF43	KOG1681	K12663		AT5G43280.1	ATDCI1,DCI1	delta(3,5),delta(2,4)-dienoyl-CoA isomerase 1
Potri.001G061100	FALSE	FALSE	FALSE	TRUE	FALSE	FALSE	TRUE	FALSE	PF03009	PTHR22958,PTHR22958:SF10	KOG2421		GO:0008081,GO:0006629	AT3G02040.1	SRG3	senescence-related gene 3
Potri.001G061200	FALSE	TRUE	FALSE	FALSE	FALSE	FALSE	FALSE	FALSE	PF02365	PTHR31989,PTHR31989:SF44			GO:0006355,GO:0003677	AT5G13180.1	ANAC083,NAC083,VNI2	NAC domain containing protein 83
Potri.001G061400	FALSE	TRUE	FALSE	TRUE	FALSE	FALSE	FALSE	FALSE	PF02780,PF02779	PTHR11624,PTHR11624:SF56		K00162	GO:0008152,GO:0003824,GO:0006086,GO:0004739	AT5G50850.1	MAB1	Transketolase family protein
Potri.001G061500	TRUE	FALSE	FALSE	FALSE	TRUE	FALSE	FALSE	FALSE		PTHR34119,PTHR34119:SF2				AT2G33490.1		hydroxyproline-rich glycoprotein family protein
Potri.001G062000	FALSE	TRUE	FALSE	FALSE	FALSE	FALSE	FALSE	FALSE		PTHR14791,PTHR14791:SF27				AT2G33510.1
Potri.001G062100	TRUE	FALSE	FALSE	FALSE	FALSE	FALSE	FALSE	FALSE		PTHR31568				AT2G33520.1
Potri.001G062500	FALSE	TRUE	FALSE	TRUE	FALSE	TRUE	FALSE	FALSE	PF06200,PF09425	PTHR33077,PTHR33077:SF6		K13464		AT5G13220.1	JAS1,JAZ10,TIFY9	jasmonate-zim-domain protein 10
Potri.001G062600	FALSE	FALSE	FALSE	FALSE	FALSE	FALSE	TRUE	FALSE	PF14432,PF01535,PF13041	PTHR24015,PTHR24015:SF814				AT5G13230.1		Tetratricopeptide repeat (TPR)-like superfamily protein
Potri.001G062800	FALSE	FALSE	TRUE	FALSE	FALSE	FALSE	FALSE	FALSE	PF00536	PTHR10627	KOG4374		GO:0005515	AT3G48800.1		Sterile alpha motif (SAM) domain-containing protein
Potri.001G063300	TRUE	FALSE	FALSE	FALSE	FALSE	FALSE	FALSE	FALSE	PF00560,PF13855	PTHR27004,PTHR27004:SF11	KOG0531,KOG0472		GO:0005515	AT1G74170.1	AtRLP13,RLP13	receptor like protein 13
Potri.001G063350	FALSE	FALSE	FALSE	FALSE	FALSE	FALSE	TRUE	FALSE	PF08263	PTHR27004,PTHR27004:SF2				AT1G58190.2	AtRLP9,RLP9	receptor like protein 9
Potri.001G064600	TRUE	FALSE	TRUE	FALSE	FALSE	FALSE	FALSE	FALSE	PF13855	PTHR27004,PTHR27004:SF11	KOG4579,KOG0531		GO:0005515	AT1G74170.1	AtRLP13,RLP13	receptor like protein 13
Potri.001G064800	TRUE	FALSE	FALSE	FALSE	FALSE	FALSE	FALSE	FALSE		PTHR27004,PTHR27004:SF11				AT1G74170.1	AtRLP13,RLP13	receptor like protein 13
Potri.001G065600	FALSE	FALSE	FALSE	FALSE	FALSE	FALSE	FALSE	TRUE	PF12738,PF03031	PTHR23081,PTHR23081:SF2		K18999		AT2G33540.1	ATCPL3,CPL3	C-terminal domain phosphatase-like 3
Potri.001G066200	TRUE	FALSE	TRUE	FALSE	FALSE	FALSE	TRUE	FALSE	PF02309,PF02362,PF06507	PTHR31384,PTHR31384:SF35			GO:0006355,GO:0005634,GO:0003677,GO:0009725	AT5G62000.1	ARF1-BP,ARF2,HSS,ORE14	auxin response factor 2
Potri.001G066400	TRUE	FALSE	TRUE	FALSE	FALSE	TRUE	FALSE	FALSE	PF07207	PTHR36762,PTHR36762:SF2				AT3G26740.1	CCL	CCR-like
Potri.001G066700	TRUE	FALSE	FALSE	FALSE	TRUE	FALSE	TRUE	FALSE	PF07714	PTHR27000,PTHR27000:SF71	KOG1187		GO:0006468,GO:0004672	AT5G13290.2	CRN,SOL2	Protein kinase superfamily protein
Potri.001G066800	FALSE	FALSE	FALSE	TRUE	TRUE	FALSE	FALSE	FALSE	PF00169,PF03114,PF13637,PF01412	PTHR23180,PTHR23180:SF284			GO:0005737,GO:0005515,GO:0005096	AT5G13300.1	AGD3,SFC,VAN3	ARF GTPase-activating protein
Potri.001G066900	FALSE	FALSE	FALSE	FALSE	FALSE	FALSE	TRUE	FALSE	PF13837	PTHR21654,PTHR21654:SF10				AT2G33550.1		Homeodomain-like superfamily protein
Potri.001G067000	FALSE	FALSE	TRUE	FALSE	FALSE	FALSE	TRUE	FALSE	PF04832	PTHR11220,PTHR11220:SF33				AT1G17100.1		SOUL heme-binding family protein
Potri.001G067100	FALSE	FALSE	TRUE	FALSE	FALSE	FALSE	TRUE	FALSE	PF04832	PTHR11220,PTHR11220:SF33				AT1G17100.1		SOUL heme-binding family protein
Potri.001G067300	FALSE	TRUE	FALSE	FALSE	FALSE	TRUE	FALSE	FALSE	PF00076,PF04059	PTHR24012,PTHR24012:SF465	KOG4660		GO:0003676	AT5G61960.2	AML1,ML1	MEI2-like protein 1
Potri.001G067600	FALSE	TRUE	FALSE	TRUE	FALSE	TRUE	FALSE	FALSE	PF00847	PTHR31190,PTHR31190:SF1			GO:0006355,GO:0003700	AT5G13330.1	Rap2.6L	related to AP2 6l
Potri.001G067800	FALSE	FALSE	FALSE	FALSE	TRUE	FALSE	TRUE	FALSE	PF00458,PF00587,PF03129	PTHR10745,PTHR10745:SF6		K01880	GO:0006418,GO:0005524,GO:0004812,GO:0000166	AT1G29880.1		glycyl-tRNA synthetase / glycine--tRNA ligase
Potri.001G067900	FALSE	TRUE	TRUE	FALSE	FALSE	TRUE	FALSE	FALSE	PF00355,PF02921	PTHR10134,PTHR10134:SF1	KOG1671	K00411	GO:0055114,GO:0051537,GO:0016491,GO:0008121,GO:0016679	AT5G13430.1		Ubiquinol-cytochrome C reductase iron-sulfur subunit
Potri.001G068000	TRUE	FALSE	TRUE	FALSE	TRUE	FALSE	FALSE	FALSE	PF13716	PTHR10174,PTHR10174:SF145	KOG1470			AT1G01630.1		Sec14p-like phosphatidylinositol transfer family protein
Potri.001G068100	TRUE	FALSE	TRUE	FALSE	FALSE	FALSE	TRUE	FALSE	PF03016	PTHR11062,PTHR11062:SF105	KOG1021			AT1G27440.1	ATGUT1,GUT2,IRX10	Exostosin family protein
Potri.001G068200	FALSE	TRUE	FALSE	FALSE	FALSE	TRUE	FALSE	TRUE	PF00923	PTHR10683,PTHR10683:SF6	KOG2772	K00616	GO:0005975	AT5G13420.1		Aldolase-type TIM barrel family protein
Potri.001G068300	FALSE	FALSE	TRUE	FALSE	FALSE	FALSE	TRUE	FALSE	PF00254	PTHR10516,PTHR10516:SF179	KOG0544		GO:0006457	AT5G13410.1		FKBP-like peptidyl-prolyl cis-trans isomerase family protein
Potri.001G068400	FALSE	FALSE	FALSE	FALSE	TRUE	FALSE	FALSE	FALSE	PF00067	PTHR24286,PTHR24286:SF24		K05917	GO:0055114,GO:0020037,GO:0016705,GO:0005506	AT1G11680.1	CYP51,CYP51A2,CYP51G1,EMB1738	CYTOCHROME P450 51G1
Potri.001G068500	FALSE	FALSE	FALSE	FALSE	FALSE	TRUE	TRUE	FALSE		PTHR36407,PTHR36407:SF1				AT5G64680.2
Potri.001G068600	FALSE	TRUE	FALSE	FALSE	TRUE	FALSE	TRUE	FALSE	PF00854	PTHR11654,PTHR11654:SF112			GO:0016020,GO:0006810,GO:0005215	AT5G13400.1		Major facilitator superfamily protein
Potri.001G068700	FALSE	FALSE	FALSE	TRUE	TRUE	FALSE	FALSE	FALSE	PF13639	PTHR22763,PTHR22763:SF12			GO:0008270,GO:0005515	AT5G38895.3		RING/U-box superfamily protein
Potri.001G068800	TRUE	FALSE	TRUE	FALSE	TRUE	FALSE	FALSE	FALSE		PTHR33880,PTHR33880:SF5				AT4G14100.1		transferases, transferring glycosyl groups
Potri.001G068900	TRUE	FALSE	FALSE	FALSE	FALSE	FALSE	FALSE	FALSE		PTHR35313,PTHR35313:SF1				AT5G13390.1	NEF1	no exine formation 1
Potri.001G069100	TRUE	FALSE	FALSE	FALSE	FALSE	FALSE	TRUE	FALSE	PF01667	PTHR11594	KOG1779	K02978	GO:0006412,GO:0005840,GO:0005622,GO:0003735	AT3G61110.1	ARS27A,RS27A	ribosomal protein S27
Potri.001G069200	FALSE	FALSE	FALSE	TRUE	FALSE	FALSE	FALSE	FALSE	PF00293	PTHR12629,PTHR12629:SF1	KOG2839	K07766	GO:0016787	AT1G12880.1	atnudt12,NUDT12	nudix hydrolase homolog 12
Potri.001G069501	FALSE	FALSE	FALSE	TRUE	FALSE	FALSE	FALSE	FALSE	PF04564	PTHR22849,PTHR22849:SF33			GO:0016567,GO:0004842	AT1G76390.1		ARM repeat superfamily protein
Potri.001G069600	FALSE	FALSE	FALSE	TRUE	TRUE	FALSE	FALSE	TRUE	PF02705	PTHR30540,PTHR30540:SF7		K03549	GO:0071805,GO:0016020,GO:0015079	AT4G13420.1	ATHAK5,HAK5	high affinity K+ transporter 5
Potri.001G069801	FALSE	FALSE	FALSE	FALSE	FALSE	FALSE	FALSE	TRUE	PF02705	PTHR30540,PTHR30540:SF7			GO:0071805,GO:0016020,GO:0015079	AT4G13420.1	ATHAK5,HAK5	high affinity K+ transporter 5
Potri.001G070200	FALSE	FALSE	FALSE	FALSE	FALSE	TRUE	FALSE	FALSE	PF14259					AT5G32450.1		RNA binding (RRM/RBD/RNP motifs) family protein
Potri.001G070400	FALSE	TRUE	FALSE	TRUE	FALSE	FALSE	FALSE	FALSE	PF00168	PTHR32246,PTHR32246:SF28			GO:0005515	AT4G15755.1		Calcium-dependent lipid-binding (CaLB domain) family protein
Potri.001G070632	FALSE	FALSE	FALSE	TRUE	FALSE	FALSE	FALSE	FALSE	PF00262	PTHR11073,PTHR11073:SF1			GO:0051082,GO:0006457,GO:0005783,GO:0005509	AT5G61790.1	ATCNX1,CNX1	calnexin 1
Potri.001G070700	FALSE	TRUE	FALSE	FALSE	FALSE	TRUE	FALSE	FALSE	PF14009	PTHR33052,PTHR33052:SF10				AT1G28190.1
Potri.001G070800	FALSE	TRUE	FALSE	FALSE	FALSE	TRUE	FALSE	TRUE	PF09335	PTHR12677,PTHR12677:SF2	KOG3140			AT1G44960.1		SNARE associated Golgi protein family
Potri.001G070900	FALSE	TRUE	FALSE	TRUE	FALSE	TRUE	FALSE	TRUE	PF01794,PF08022,PF08414,PF08030	PTHR11972,PTHR11972:SF73		K13447	GO:0055114,GO:0016491,GO:0050664,GO:0004601	AT5G47910.1	ATRBOHD,RBOHD	respiratory burst oxidase homologue D
Potri.001G071700	TRUE	FALSE	FALSE	FALSE	FALSE	FALSE	TRUE	FALSE	PF00856	PTHR12197,PTHR12197:SF138		K11426	GO:0005515	AT2G19640.2	ASHR2,SDG39	ASH1-related protein 2
Potri.001G071900	TRUE	FALSE	FALSE	FALSE	FALSE	FALSE	FALSE	FALSE	PF05047	PTHR12878	KOG3446	K03946		AT5G47890.1		NADH-ubiquinone oxidoreductase B8 subunit, putative
Potri.001G072000	FALSE	FALSE	FALSE	TRUE	FALSE	FALSE	FALSE	FALSE	PF03463,PF03465,PF03464	PTHR10113,PTHR10113:SF8		K03265	GO:0016149,GO:0006415,GO:0005737	AT3G26618.1	ERF1-3	eukaryotic release factor 1-3
Potri.001G072200	TRUE	FALSE	FALSE	FALSE	TRUE	FALSE	FALSE	TRUE	PF08609	PTHR19316,PTHR19316:SF6	KOG2160	K14001		AT3G51980.1		ARM repeat superfamily protein
Potri.001G072300	FALSE	FALSE	FALSE	FALSE	FALSE	TRUE	FALSE	FALSE		PTHR34050,PTHR34050:SF3				AT5G47870.1
Potri.001G072400	FALSE	FALSE	TRUE	FALSE	FALSE	FALSE	FALSE	FALSE	PF07082	PTHR34127,PTHR34127:SF2				AT5G47860.1		Protein of unknown function (DUF1350)
Potri.001G072700	FALSE	TRUE	FALSE	FALSE	FALSE	FALSE	FALSE	FALSE	PF00226	PTHR24078				AT5G59610.1		Chaperone DnaJ-domain superfamily protein
Potri.001G072800	TRUE	FALSE	FALSE	FALSE	FALSE	FALSE	FALSE	FALSE	PF01103	PTHR12815,PTHR12815:SF18			GO:0019867	AT3G46740.1	MAR1,TOC75-III	translocon at the outer envelope membrane of chloroplasts 75-III
Potri.001G073000	TRUE	FALSE	FALSE	FALSE	FALSE	FALSE	TRUE	FALSE		PTHR12176,PTHR12176:SF19				AT5G44600.1		S-adenosyl-L-methionine-dependent methyltransferases superfamily protein
Potri.001G073100	TRUE	FALSE	FALSE	FALSE	TRUE	FALSE	TRUE	FALSE	PF07722,PF06418	PTHR11550,PTHR11550:SF11		K01937	GO:0016787,GO:0006541,GO:0006221,GO:0003883	AT1G30820.1		CTP synthase family protein
Potri.001G073300	FALSE	FALSE	FALSE	FALSE	FALSE	FALSE	FALSE	TRUE	PF04045	PTHR12058	KOG2826	K05758	GO:0034314,GO:0030833,GO:0015629,GO:0005885	AT1G30825.1	ARPC2A,DIS2	Arp2/3 complex, 34 kD subunit p34-Arc
Potri.001G073700	TRUE	FALSE	FALSE	FALSE	FALSE	FALSE	FALSE	FALSE	PF13659	PTHR18895,PTHR18895:SF71	KOG3191	K02493		AT3G13440.1		S-adenosyl-L-methionine-dependent methyltransferases superfamily protein
Potri.001G073800	FALSE	FALSE	FALSE	FALSE	FALSE	FALSE	FALSE	TRUE	PF17035,PF00439	PTHR22880,PTHR22880:SF163			GO:0005515	AT2G34900.1	GTE01,GTE1,IMB1	Transcription factor GTE6
Potri.001G073850	FALSE	TRUE	FALSE	FALSE	FALSE	FALSE	FALSE	FALSE
Potri.001G073900	FALSE	TRUE	FALSE	TRUE	FALSE	FALSE	FALSE	TRUE	PF05558	PTHR38522,PTHR38522:SF2			GO:0051716,GO:0046658	AT4G20260.1	ATPCAP1,PCAP1	plasma-membrane associated cation-binding protein 1
Potri.001G074200	FALSE	TRUE	TRUE	FALSE	FALSE	FALSE	FALSE	FALSE		PTHR33672,PTHR33672:SF3				AT5G44650.1	AtCEST,CEST
Potri.001G074400	TRUE	FALSE	FALSE	FALSE	FALSE	FALSE	FALSE	FALSE	PF00657	PTHR22835,PTHR22835:SF239			GO:0016788	AT3G26430.1		GDSL-like Lipase/Acylhydrolase superfamily protein
Potri.001G074600	FALSE	FALSE	FALSE	FALSE	TRUE	FALSE	TRUE	FALSE	PF13704	PTHR21461,PTHR21461:SF12				AT5G44670.1		Domain of unknown function (DUF23)
Potri.001G074700	TRUE	FALSE	FALSE	FALSE	FALSE	FALSE	FALSE	FALSE	PF03352	PTHR31116,PTHR31116:SF4		K01246	GO:0008725,GO:0006284	AT5G44680.1		DNA glycosylase superfamily protein
Potri.001G074800	FALSE	FALSE	FALSE	FALSE	TRUE	FALSE	FALSE	FALSE	PF13920	PTHR10044,PTHR10044:SF103	KOG4172			AT2G34920.1	EDA18	RING/U-box superfamily protein
Potri.001G075500	TRUE	FALSE	FALSE	FALSE	FALSE	FALSE	TRUE	FALSE	PF00254	PTHR10516,PTHR10516:SF302	KOG0549		GO:0006457	AT5G45680.1	ATFKBP13,FKBP13	FK506-binding protein 13
Potri.001G075700	TRUE	FALSE	FALSE	FALSE	TRUE	FALSE	FALSE	FALSE	PF01535	PTHR24015				AT4G20090.1	EMB1025	Pentatricopeptide repeat (PPR) superfamily protein
Potri.001G075800	FALSE	FALSE	FALSE	FALSE	TRUE	FALSE	TRUE	FALSE	PF14432,PF13041,PF01535	PTHR24015,PTHR24015:SF96				AT3G57430.1	OTP84	Tetratricopeptide repeat (TPR)-like superfamily protein
Potri.001G075900	FALSE	FALSE	FALSE	FALSE	FALSE	FALSE	TRUE	FALSE	PF13812,PF01535,PF13041	PTHR24015,PTHR24015:SF460				AT4G20090.1	EMB1025	Pentatricopeptide repeat (PPR) superfamily protein
Potri.001G076200	FALSE	FALSE	FALSE	TRUE	FALSE	FALSE	TRUE	FALSE	PF09139	PTHR13619,PTHR13619:SF0	KOG2986	K17807		AT3G47630.2
Potri.001G076400	FALSE	FALSE	FALSE	TRUE	FALSE	FALSE	FALSE	FALSE
Potri.001G076500	FALSE	FALSE	FALSE	TRUE	FALSE	FALSE	FALSE	FALSE
Potri.001G076600	TRUE	FALSE	TRUE	FALSE	FALSE	FALSE	TRUE	FALSE
Potri.001G076700	TRUE	FALSE	TRUE	FALSE	TRUE	FALSE	TRUE	FALSE
Potri.001G077200	FALSE	TRUE	TRUE	FALSE	FALSE	FALSE	FALSE	FALSE
Potri.001G077400	FALSE	FALSE	FALSE	FALSE	FALSE	FALSE	TRUE	FALSE
Potri.001G077600	FALSE	TRUE	FALSE	TRUE	FALSE	FALSE	FALSE	TRUE
Potri.001G077900	FALSE	FALSE	TRUE	FALSE	FALSE	FALSE	TRUE	FALSE	PF07716				GO:0043565,GO:0006355,GO:0003700
Potri.001G078000	FALSE	FALSE	TRUE	FALSE	FALSE	FALSE	FALSE	FALSE
Potri.001G078100	FALSE	TRUE	FALSE	FALSE	FALSE	FALSE	FALSE	FALSE
Potri.001G078200	FALSE	FALSE	FALSE	FALSE	FALSE	FALSE	TRUE	FALSE
Potri.001G078300	TRUE	FALSE	FALSE	FALSE	FALSE	FALSE	FALSE	FALSE
Potri.001G078400	TRUE	FALSE	FALSE	FALSE	FALSE	FALSE	FALSE	FALSE
Potri.001G078600	FALSE	FALSE	FALSE	FALSE	FALSE	FALSE	TRUE	FALSE	PF11715	PTHR21286		K14303		AT1G33410.2	ATNUP160,NUP160,SAR1	SUPPRESSOR OF AUXIN RESISTANCE1
Potri.001G078700	FALSE	FALSE	FALSE	FALSE	FALSE	TRUE	FALSE	FALSE	PF09335	PTHR12677,PTHR12677:SF25	KOG3140			AT2G02370.1		SNARE associated Golgi protein family
Potri.001G078900	FALSE	FALSE	TRUE	FALSE	FALSE	FALSE	FALSE	FALSE	PF00759	PTHR22298,PTHR22298:SF36			GO:0005975,GO:0004553	AT5G49720.1	ATGH9A1,DEC,GH9A1,IRX2,KOR,KOR1,RSW2,TSD1	glycosyl hydrolase 9A1
Potri.001G079000	FALSE	FALSE	FALSE	FALSE	FALSE	FALSE	TRUE	FALSE	PF08022,PF01794,PF08030	PTHR11972	KOG0039		GO:0055114,GO:0016491	AT5G49730.1	ATFRO6,FRO6	ferric reduction oxidase 6
Potri.001G079100	FALSE	FALSE	TRUE	FALSE	FALSE	FALSE	FALSE	FALSE		PTHR16220,PTHR16220:SF0				AT5G07590.1		Transducin/WD40 repeat-like superfamily protein
Potri.001G079300	TRUE	FALSE	FALSE	FALSE	FALSE	FALSE	TRUE	FALSE	PF12937,PF00514	PTHR23315,PTHR23315:SF59			GO:0005515	AT2G44900.1	ARABIDILLO-1	ARABIDILLO-1
Potri.001G079400	FALSE	TRUE	FALSE	FALSE	FALSE	FALSE	FALSE	TRUE	PF05057	PTHR12482,PTHR12482:SF14	KOG4372			AT5G51180.1		alpha/beta-Hydrolases superfamily protein
Potri.001G079501	FALSE	FALSE	FALSE	FALSE	FALSE	FALSE	FALSE	TRUE		PTHR13697,PTHR13697:SF33				AT5G61580.1	PFK4	phosphofructokinase 4
Potri.001G079600	TRUE	FALSE	FALSE	FALSE	TRUE	FALSE	FALSE	FALSE	PF00847	PTHR31677,PTHR31677:SF24			GO:0006355,GO:0003700	AT5G07580.1		Integrase-type DNA-binding superfamily protein
Potri.001G079800	FALSE	TRUE	FALSE	FALSE	FALSE	TRUE	FALSE	FALSE	PF00847	PTHR31677,PTHR31677:SF17		K09286	GO:0006355,GO:0003700	AT5G51190.1		Integrase-type DNA-binding superfamily protein
Potri.001G079900	TRUE	FALSE	FALSE	FALSE	FALSE	FALSE	FALSE	FALSE	PF00847	PTHR31190,PTHR31190:SF31		K09286	GO:0006355,GO:0003700	AT4G17500.1	ATERF-1,ERF-1	ethylene responsive element binding factor 1
Potri.001G080200	FALSE	FALSE	TRUE	FALSE	FALSE	FALSE	FALSE	FALSE	PF09733	PTHR22597,PTHR22597:SF0	KOG2350			AT5G51230.1	AtEMF2,CYR1,EMF2,VEF2	VEFS-Box of polycomb protein
Potri.001G080400	FALSE	TRUE	FALSE	FALSE	FALSE	FALSE	FALSE	FALSE	PF00025	PTHR24073,PTHR24073:SF520	KOG0084	K07874	GO:0005525	AT1G02130.1	ARA-5,ARA5,ATRAB1B,ATRABD2A,RA-5,RABD2A	RAS 5
Potri.001G080900	FALSE	TRUE	FALSE	FALSE	FALSE	FALSE	FALSE	FALSE	PF02365	PTHR31719,PTHR31719:SF5			GO:0006355,GO:0003677	AT2G43000.1	anac042,NAC042	NAC domain containing protein 42
Potri.001G081100	FALSE	FALSE	FALSE	FALSE	FALSE	TRUE	FALSE	FALSE		PTHR13778,PTHR13778:SF1				AT3G06260.1	GATL4	galacturonosyltransferase-like 4
Potri.001G081450	TRUE	FALSE	FALSE	FALSE	FALSE	FALSE	FALSE	FALSE
Potri.001G081500	TRUE	FALSE	TRUE	FALSE	FALSE	FALSE	TRUE	FALSE	PF02507	PTHR34939,PTHR34939:SF1		K02694	GO:0015979,GO:0009538,GO:0009522	AT1G31330.1	PSAF	photosystem I subunit F
Potri.001G081600	FALSE	FALSE	TRUE	FALSE	FALSE	FALSE	FALSE	FALSE	PF00134	PTHR10026,PTHR10026:SF75	KOG0834	K15188	GO:0019901,GO:0006355,GO:0000079	AT5G45190.1		Cyclin family protein
Potri.001G081900	FALSE	FALSE	FALSE	TRUE	FALSE	FALSE	FALSE	TRUE	PF00780,PF10366,PF00637,PF10367	PTHR12894,PTHR12894:SF17	KOG2063		GO:0016192,GO:0006886	AT1G22860.1		Vacuolar sorting protein 39
Potri.001G082100	FALSE	FALSE	FALSE	FALSE	FALSE	TRUE	FALSE	FALSE	PF03343	PTHR14152	KOG2217	K11984	GO:0000398	AT5G16780.1	DOT2,MDF	SART-1 family
Potri.001G082700	FALSE	FALSE	FALSE	TRUE	FALSE	FALSE	TRUE	FALSE	PF08880,PF08879	PTHR31602,PTHR31602:SF15			GO:0006355,GO:0005634,GO:0005524,GO:0032502,GO:0006351	AT4G24150.1	AtGRF8,GRF8	growth-regulating factor 8
Potri.001G082800	FALSE	TRUE	FALSE	FALSE	FALSE	FALSE	FALSE	FALSE	PF07741	PTHR11618			GO:0008270,GO:0006355,GO:0006352	AT4G19550.1		zinc ion binding;transcription regulators
Potri.001G082900	FALSE	FALSE	FALSE	TRUE	FALSE	TRUE	FALSE	FALSE	PF07714,PF11721	PTHR27006,PTHR27006:SF1	KOG1187		GO:0006468,GO:0004672	AT1G56140.1		Leucine-rich repeat transmembrane protein kinase
Potri.001G083100	FALSE	TRUE	FALSE	FALSE	FALSE	FALSE	FALSE	FALSE	PF10192	PTHR21229,PTHR21229:SF22			GO:0019236,GO:0007186,GO:0016021	AT5G42090.1		Lung seven transmembrane receptor family protein
Potri.001G083300	TRUE	FALSE	FALSE	FALSE	TRUE	FALSE	TRUE	FALSE	PF13225	PTHR33591,PTHR33591:SF1				AT1G64680.1
Potri.001G083400	FALSE	FALSE	FALSE	FALSE	TRUE	FALSE	FALSE	FALSE	PF00561	PTHR10992,PTHR10992:SF881	KOG1454			AT4G24140.1		alpha/beta-Hydrolases superfamily protein
Potri.001G083700	FALSE	FALSE	TRUE	FALSE	FALSE	FALSE	FALSE	FALSE	PF02183,PF00046	PTHR24326,PTHR24326:SF122		K09338	GO:0043565,GO:0006355,GO:0003700,GO:0003677	AT2G46680.1	ATHB-7,ATHB7,HB-7	homeobox 7
Potri.001G083800	FALSE	FALSE	TRUE	FALSE	FALSE	FALSE	FALSE	TRUE	PF09748	PTHR13345	KOG3046	K15151	GO:0016592,GO:0006357,GO:0001104	AT1G26665.1		Mediator complex, subunit Med10
Potri.001G083900	FALSE	TRUE	FALSE	TRUE	TRUE	FALSE	FALSE	TRUE	PF00067	PTHR24298,PTHR24298:SF46	KOG0156		GO:0055114,GO:0020037,GO:0016705,GO:0005506	AT2G46660.1	CYP78A6	cytochrome P450, family 78, subfamily A, polypeptide 6
Potri.001G084000	TRUE	FALSE	FALSE	FALSE	FALSE	FALSE	TRUE	FALSE	PF00155	PTHR11808,PTHR11808:SF55	KOG0053	K01761	GO:0030170,GO:0009058	AT1G64660.1	ATMGL,MGL	methionine gamma-lyase
Potri.001G084200	TRUE	FALSE	FALSE	FALSE	FALSE	FALSE	TRUE	FALSE	PF04398	PTHR31676,PTHR31676:SF20				AT4G24130.1		Protein of unknown function, DUF538
Potri.001G084300	FALSE	FALSE	FALSE	TRUE	FALSE	FALSE	FALSE	FALSE	PF00566	PTHR22957,PTHR22957:SF293	KOG2197			AT5G41940.1		Ypt/Rab-GAP domain of gyp1p superfamily protein
Potri.001G084400	FALSE	TRUE	FALSE	FALSE	FALSE	FALSE	FALSE	TRUE	PF03169	PTHR31645,PTHR31645:SF8			GO:0055085	AT4G24120.1	ATYSL1,YSL1	YELLOW STRIPE like 1
Potri.001G084500	TRUE	FALSE	TRUE	FALSE	FALSE	FALSE	FALSE	FALSE		PTHR36383				AT4G24090.1
Potri.001G084600	FALSE	FALSE	FALSE	FALSE	FALSE	TRUE	FALSE	FALSE		PTHR36804				AT5G41960.1
Potri.001G084700	FALSE	TRUE	FALSE	FALSE	FALSE	FALSE	FALSE	FALSE	PF00069	PTHR24361,PTHR24361:SF355	KOG0983,KOG0581,KOG0198		GO:0006468,GO:0005524,GO:0004672	AT4G10730.1		Protein kinase superfamily protein
Potri.001G085200	TRUE	FALSE	FALSE	FALSE	FALSE	FALSE	FALSE	FALSE	PF05063	PTHR12829,PTHR12829:SF2		K05925	GO:0008168,GO:0006139	AT4G10760.1	EMB1706,MTA	mRNAadenosine methylase
Potri.001G085400	TRUE	FALSE	FALSE	FALSE	TRUE	FALSE	TRUE	FALSE	PF03226	PTHR13848,PTHR13848:SF8	KOG3399			AT4G27745.1		Yippee family putative zinc-binding protein
Potri.001G085500	FALSE	TRUE	FALSE	TRUE	FALSE	FALSE	FALSE	FALSE	PF00069	PTHR13902,PTHR13902:SF56		K08867	GO:0006468,GO:0005524,GO:0004672	AT5G41990.1	ATWNK8,WNK8	with no lysine (K) kinase 8
Potri.001G086100	FALSE	FALSE	FALSE	TRUE	TRUE	FALSE	FALSE	FALSE	PF00651	PTHR31060,PTHR31060:SF8			GO:0005515	AT3G05675.2		BTB/POZ domain-containing protein
Potri.001G086300	FALSE	FALSE	FALSE	FALSE	TRUE	FALSE	FALSE	TRUE	PF04061	PTHR12665,PTHR12665:SF14	KOG3319		GO:0016021,GO:0005789	AT5G42000.1		ORMDL family protein
Potri.001G086600	FALSE	FALSE	FALSE	TRUE	FALSE	FALSE	FALSE	FALSE	PF00400	PTHR14221,PTHR14221:SF5			GO:0005515	AT5G24320.1		Transducin/WD40 repeat-like superfamily protein
Potri.001G086800	TRUE	FALSE	FALSE	FALSE	FALSE	FALSE	TRUE	FALSE	PF13489,PF09243	PTHR21320,PTHR21320:SF0	KOG2539		GO:0008168,GO:0006412,GO:0005507	AT1G64600.1		methyltransferases;copper ion binding
Potri.001G087400	FALSE	FALSE	FALSE	FALSE	FALSE	FALSE	TRUE	FALSE	PF02540,PF00795	PTHR23090,PTHR23090:SF9		K01950	GO:0016810,GO:0006807	AT1G55090.1		carbon-nitrogen hydrolase family protein
Potri.001G087500	FALSE	FALSE	FALSE	FALSE	FALSE	FALSE	FALSE	TRUE	PF00012	PTHR19375,PTHR19375:SF228		K09490		AT5G42020.1	BIP,BIP2	Heat shock protein 70 (Hsp 70) family protein
Potri.001G087600	TRUE	FALSE	TRUE	FALSE	FALSE	FALSE	FALSE	FALSE	PF01373	PTHR31352,PTHR31352:SF7		K01177	GO:0016161,GO:0000272	AT3G23920.1	BAM1,BMY7,TR-BAMY	beta-amylase 1
Potri.001G087701	TRUE	FALSE	FALSE	FALSE	FALSE	FALSE	FALSE	FALSE		PTHR34467,PTHR34467:SF1
Potri.001G087900	FALSE	FALSE	FALSE	FALSE	TRUE	FALSE	FALSE	FALSE	PF00564,PF02042	PTHR32002,PTHR32002:SF4			GO:0005515	AT4G24020.1	NLP7	NIN like protein 7
Potri.001G088000	FALSE	FALSE	FALSE	FALSE	FALSE	FALSE	FALSE	TRUE	PF00069	PTHR24056,PTHR24056:SF92		K02208	GO:0006468,GO:0005524,GO:0004672	AT5G63610.1	ATCDK8,CDKE;1,HEN3	cyclin-dependent kinase E;1
Potri.001G088100	FALSE	FALSE	FALSE	FALSE	FALSE	FALSE	TRUE	FALSE		PTHR10460,PTHR10460:SF10				AT3G49290.1	ABIL2	ABL interactor-like protein 2
Potri.001G088200	FALSE	FALSE	FALSE	FALSE	FALSE	FALSE	FALSE	TRUE	PF03399	PTHR12387	KOG3151	K03031	GO:0006508,GO:0005838	AT1G64520.1	RPN12a	regulatory particle non-ATPase 12A
Potri.001G088300	TRUE	FALSE	FALSE	FALSE	FALSE	FALSE	TRUE	FALSE	PF01250	PTHR21011,PTHR21011:SF1		K02990	GO:0019843,GO:0006412,GO:0005840,GO:0003735	AT1G64510.1		Translation elongation factor EF1B/ribosomal protein S6 family protein
Potri.001G088900	FALSE	TRUE	FALSE	FALSE	FALSE	FALSE	FALSE	FALSE		PTHR10168,PTHR10168:SF61	KOG2824	K17479		AT1G64500.1		Glutaredoxin family protein
Potri.001G089100	TRUE	FALSE	FALSE	FALSE	FALSE	FALSE	FALSE	FALSE	PF00933,PF01915	PTHR30620,PTHR30620:SF19			GO:0005975,GO:0004553	AT5G10560.1		Glycosyl hydrolase family protein
Potri.001G089300	TRUE	FALSE	FALSE	FALSE	TRUE	FALSE	FALSE	FALSE	PF00179	PTHR24068	KOG0417	K06689		AT3G13550.1	CIN4,COP10,EMB144,FUS9	Ubiquitin-conjugating enzyme family protein
Potri.001G089500	FALSE	FALSE	TRUE	FALSE	FALSE	FALSE	TRUE	FALSE		PTHR12446				AT5G42070.1
Potri.001G089700	FALSE	FALSE	FALSE	TRUE	FALSE	FALSE	FALSE	FALSE	PF07738	PTHR12953	KOG1396			AT4G23950.1		Galactose-binding protein
Potri.001G089800	TRUE	FALSE	FALSE	FALSE	FALSE	FALSE	TRUE	FALSE	PF07728,PF01434	PTHR23076,PTHR23076:SF71	KOG0731		GO:0016887,GO:0005524,GO:0006508,GO:0004222	AT4G23940.1		FtsH extracellular protease family
Potri.001G089900	FALSE	TRUE	FALSE	FALSE	FALSE	FALSE	FALSE	TRUE	PF00097,PF15870,PF00628		KOG1493,KOG4172		GO:0046872,GO:0005515	AT4G10930.1
Potri.001G090100	TRUE	FALSE	FALSE	FALSE	TRUE	FALSE	FALSE	FALSE
Potri.001G090600	FALSE	FALSE	FALSE	TRUE	FALSE	FALSE	FALSE	TRUE	PF00350,PF01031	PTHR11566,PTHR11566:SF58			GO:0005525	AT5G42080.1	ADL1,ADL1A,AG68,DL1,DRP1A,RSW9	dynamin-like protein
Potri.001G090700	FALSE	TRUE	FALSE	FALSE	FALSE	TRUE	FALSE	TRUE	PF01073	PTHR10366,PTHR10366:SF462		K01784	GO:0055114,GO:0016616,GO:0006694,GO:0003854	AT4G10960.1	UGE5	UDP-D-glucose/UDP-D-galactose 4-epimerase 5
Potri.001G090800	TRUE	FALSE	FALSE	FALSE	TRUE	FALSE	TRUE	FALSE		PTHR37381,PTHR37381:SF1				AT1G64430.2		Pentatricopeptide repeat (PPR) superfamily protein
Potri.001G090966	FALSE	FALSE	TRUE	FALSE	FALSE	FALSE	TRUE	FALSE	PF00334	PTHR11349,PTHR11349:SF53			GO:0006241,GO:0006228,GO:0006183,GO:0006165,GO:0004550	AT4G23900.1		Nucleoside diphosphate kinase family protein
Potri.001G091100	FALSE	TRUE	FALSE	FALSE	FALSE	FALSE	FALSE	TRUE		PTHR34837				AT4G23895.3		Pleckstrin homology (PH) domain-containing protein
Potri.001G091200	FALSE	TRUE	FALSE	FALSE	FALSE	FALSE	FALSE	FALSE
Potri.001G091400	FALSE	TRUE	FALSE	FALSE	FALSE	TRUE	FALSE	FALSE		PTHR36782				AT4G23880.1
Potri.001G091500	FALSE	TRUE	FALSE	FALSE	FALSE	TRUE	FALSE	FALSE		PTHR35704,PTHR35704:SF1				AT1G64405.1
Potri.001G091600	FALSE	TRUE	FALSE	TRUE	FALSE	FALSE	FALSE	FALSE	PF02207	PTHR13513	KOG2752	K11979	GO:0008270	AT4G23860.2		PHD finger protein-related
Potri.001G091800	TRUE	FALSE	FALSE	FALSE	FALSE	FALSE	TRUE	FALSE	PF02096	PTHR12428,PTHR12428:SF23	KOG1239	K03217	GO:0051205,GO:0016021	AT5G62050.1	ATOXA1,OXA1,OXA1AT	homolog of yeast oxidase assembly 1 (OXA1)
Potri.001G091900	FALSE	TRUE	FALSE	FALSE	FALSE	FALSE	FALSE	FALSE	PF00501	PTHR24096,PTHR24096:SF187		K01897	GO:0008152,GO:0003824	AT4G23850.1	LACS4	AMP-dependent synthetase and ligase family protein
Potri.001G092000	FALSE	FALSE	FALSE	FALSE	FALSE	TRUE	FALSE	FALSE		PTHR24006				AT4G23840.1		Leucine-rich repeat (LRR) family protein
Potri.001G092400	TRUE	FALSE	FALSE	FALSE	TRUE	FALSE	TRUE	FALSE	PF00847	PTHR31657,PTHR31657:SF9			GO:0006355,GO:0003700	AT1G64380.1		Integrase-type DNA-binding superfamily protein
Potri.001G092600	TRUE	FALSE	TRUE	FALSE	FALSE	FALSE	TRUE	FALSE						AT5G41860.1
Potri.001G092800	TRUE	FALSE	FALSE	FALSE	FALSE	FALSE	FALSE	FALSE	PF12695	PTHR13136		K07020		AT5G41850.1		alpha/beta-Hydrolases superfamily protein
Potri.001G092850	FALSE	FALSE	TRUE	FALSE	FALSE	FALSE	TRUE	FALSE
Potri.001G093001	TRUE	FALSE	FALSE	FALSE	FALSE	FALSE	FALSE	FALSE	PF12159	PTHR35473,PTHR35473:SF2				AT1G64355.1
Potri.001G093100	FALSE	FALSE	TRUE	FALSE	FALSE	FALSE	FALSE	FALSE
Potri.001G093300	FALSE	FALSE	FALSE	FALSE	TRUE	FALSE	FALSE	TRUE	PF01370	PTHR10366,PTHR10366:SF458	KOG1502		GO:0050662,GO:0003824	AT2G45400.1	BEN1	NAD(P)-binding Rossmann-fold superfamily protein
Potri.001G093500	FALSE	FALSE	FALSE	FALSE	FALSE	FALSE	TRUE	FALSE		PTHR33978,PTHR33978:SF4				AT5G41810.2
Potri.001G093600	TRUE	FALSE	FALSE	FALSE	FALSE	FALSE	FALSE	FALSE	PF01490	PTHR22950,PTHR22950:SF229	KOG1303			AT5G41800.1		Transmembrane amino acid transporter family protein
Potri.001G093800	TRUE	FALSE	TRUE	FALSE	FALSE	FALSE	FALSE	FALSE	PF14416,PF13839	PTHR32285,PTHR32285:SF40				AT4G11090.1	TBL23	TRICHOME BIREFRINGENCE-LIKE 23
Potri.001G093900	FALSE	TRUE	FALSE	TRUE	FALSE	FALSE	TRUE	FALSE	PF11331	PTHR31105,PTHR31105:SF3				AT3G61670.1		Protein of unknown function (DUF3133)
Potri.001G094100	TRUE	FALSE	TRUE	FALSE	FALSE	FALSE	TRUE	FALSE	PF00153	PTHR24089,PTHR24089:SF329	KOG0752	K14684		AT4G01100.1	ADNT1	adenine nucleotide transporter 1
Potri.001G094400	TRUE	FALSE	FALSE	FALSE	FALSE	FALSE	FALSE	FALSE	PF02184	PTHR11246,PTHR11246:SF14		K12869	GO:0006396,GO:0005622	AT5G41770.1		crooked neck protein, putative / cell cycle protein, putative
Potri.001G094500	FALSE	FALSE	FALSE	FALSE	TRUE	FALSE	FALSE	FALSE	PF00069,PF00400	PTHR22847,PTHR22847:SF422	KOG1033	K16240	GO:0006468,GO:0005524,GO:0004672,GO:0005515	AT4G11110.1	SPA2	SPA1-related 2
Potri.001G094600	TRUE	FALSE	TRUE	FALSE	FALSE	FALSE	FALSE	FALSE	PF04142	PTHR10231,PTHR10231:SF48	KOG2234	K15272	GO:0016021,GO:0008643,GO:0005351,GO:0000139	AT5G41760.1		Nucleotide-sugar transporter family protein
Potri.001G094800	FALSE	FALSE	FALSE	FALSE	TRUE	FALSE	FALSE	FALSE	PF00847	PTHR31194,PTHR31194:SF14			GO:0006355,GO:0003700	AT4G23750.2	CRF2,TMO3	cytokinin response factor 2
Potri.001G094900	TRUE	FALSE	FALSE	FALSE	FALSE	FALSE	FALSE	FALSE	PF00179	PTHR24068	KOG0417	K06689		AT1G64230.2	UBC28	ubiquitin-conjugating enzyme 28
Potri.001G095100	FALSE	FALSE	FALSE	FALSE	FALSE	FALSE	FALSE	TRUE
Potri.001G095200	FALSE	FALSE	FALSE	FALSE	TRUE	FALSE	FALSE	FALSE	PF00560,PF08263,PF00069	PTHR27008,PTHR27008:SF15	KOG1187		GO:0005515,GO:0006468,GO:0005524,GO:0004672	AT4G23740.1		Leucine-rich repeat protein kinase family protein
Potri.001G095300	FALSE	TRUE	FALSE	TRUE	FALSE	FALSE	FALSE	FALSE	PF01263	PTHR11122,PTHR11122:SF25	KOG1594	K01792	GO:0016853,GO:0005975	AT3G61610.1		Galactose mutarotase-like superfamily protein
Potri.001G095500	TRUE	FALSE	FALSE	FALSE	TRUE	FALSE	FALSE	FALSE	PF01926,PF11987	PTHR23115,PTHR23115:SF184		K02519	GO:0005525	AT4G11160.1		Translation initiation factor 2, small GTP-binding protein
Potri.001G095600	FALSE	TRUE	FALSE	FALSE	FALSE	TRUE	FALSE	TRUE	PF00664,PF00005	PTHR24223,PTHR24223:SF208			GO:0055085,GO:0042626,GO:0016021,GO:0006810,GO:0005524,GO:0016887	AT3G59140.1	ATMRP14,MRP14	multidrug resistance-associated protein 14
Potri.001G096100	FALSE	FALSE	FALSE	FALSE	FALSE	FALSE	FALSE	TRUE	PF07707,PF00651	PTHR24412,PTHR24412:SF211			GO:0005515	AT3G61600.1	ATPOB1,POB1	POZ/BTB containin G-protein 1
Potri.001G096400	FALSE	FALSE	FALSE	FALSE	FALSE	FALSE	FALSE	TRUE	PF00999	PTHR32468,PTHR32468:SF34			GO:0055085,GO:0016021,GO:0015299,GO:0006812	AT5G41610.1	ATCHX18,CHX18	cation/H+ exchanger 18
Potri.001G097200	FALSE	FALSE	FALSE	FALSE	TRUE	FALSE	FALSE	FALSE		PTHR31827,PTHR31827:SF14				AT1G64140.1
Potri.001G097300	FALSE	FALSE	FALSE	FALSE	TRUE	FALSE	FALSE	TRUE	PF13515	PTHR31086,PTHR31086:SF17	KOG4711		GO:0015743	AT3G18440.1	ALMT9,AtALMT9	aluminum-activated malate transporter 9
Potri.001G097400	FALSE	FALSE	TRUE	FALSE	FALSE	FALSE	FALSE	FALSE	PF13499,PF00069	PTHR24349,PTHR24349:SF95	KOG0032	K13412	GO:0006468,GO:0005524,GO:0004672	AT4G23650.1	CDPK6,CPK3	calcium-dependent protein kinase 6
Potri.001G097500	FALSE	TRUE	FALSE	FALSE	FALSE	FALSE	FALSE	TRUE	PF02517	PTHR10794,PTHR10794:SF58		K07052	GO:0016020	AT5G60750.1		CAAX amino terminal protease family protein
Potri.001G098100	FALSE	TRUE	FALSE	FALSE	FALSE	FALSE	FALSE	FALSE	PF03168	PTHR31852,PTHR31852:SF23				AT2G46150.1		Late embryogenesis abundant (LEA) hydroxyproline-rich glycoprotein family
Potri.001G098300	FALSE	FALSE	FALSE	FALSE	FALSE	TRUE	FALSE	FALSE	PF01794,PF08022,PF08414,PF08030	PTHR11972,PTHR11972:SF69		K13447	GO:0055114,GO:0016491,GO:0050664,GO:0004601	AT1G64060.1	ATRBOH F,ATRBOHF,RBOH F,RBOHAP108,RBOHF	respiratory burst oxidase protein F
Potri.001G098500	TRUE	FALSE	FALSE	FALSE	FALSE	FALSE	FALSE	FALSE		PTHR36723,PTHR36723:SF1				AT1G64050.1
Potri.001G098600	TRUE	FALSE	FALSE	FALSE	FALSE	FALSE	FALSE	FALSE	PF16891,PF00149	PTHR11668,PTHR11668:SF280		K06269	GO:0016787	AT4G11240.1	TOPP7	Calcineurin-like metallo-phosphoesterase superfamily protein
Potri.001G098700	FALSE	FALSE	FALSE	TRUE	FALSE	TRUE	FALSE	FALSE	PF00400	PTHR22844,PTHR22844:SF185			GO:0005515	AT4G11270.1		Transducin/WD40 repeat-like superfamily protein
Potri.001G099001	FALSE	TRUE	FALSE	FALSE	FALSE	FALSE	FALSE	FALSE	PF03106	PTHR32096,PTHR32096:SF30		K13425	GO:0043565,GO:0006355,GO:0003700	AT4G01250.1	AtWRKY22,WRKY22	WRKY family transcription factor
Potri.001G099200	FALSE	FALSE	TRUE	FALSE	FALSE	FALSE	FALSE	FALSE	PF10172	PTHR31879,PTHR31879:SF2	KOG4816	K11792		AT5G41560.1
Potri.001G099300	FALSE	FALSE	TRUE	FALSE	FALSE	FALSE	TRUE	FALSE	PF02542	PTHR32125		K01770	GO:0016114,GO:0008685	AT1G63970.1	ISPF,MECPS	isoprenoid F
Potri.001G099400	FALSE	FALSE	FALSE	FALSE	FALSE	TRUE	FALSE	FALSE	PF00155	PTHR11751,PTHR11751:SF380		K01762	GO:0030170,GO:0009058	AT4G11280.1	ACS6,ATACS6	1-aminocyclopropane-1-carboxylic acid (acc) synthase 6
Potri.001G099500	FALSE	FALSE	FALSE	TRUE	FALSE	FALSE	FALSE	FALSE	PF00403	PTHR22814,PTHR22814:SF127	KOG1603		GO:0046872,GO:0030001	AT1G01490.1		Heavy metal transport/detoxification superfamily protein
Potri.001G099700	FALSE	FALSE	FALSE	FALSE	TRUE	FALSE	FALSE	FALSE	PF05633	PTHR31509,PTHR31509:SF7				AT1G63930.1	ROH1	from the Czech \'roh\' meaning \'corner\'
Potri.001G100000	FALSE	TRUE	FALSE	FALSE	FALSE	FALSE	FALSE	TRUE	PF12708	PTHR31339,PTHR31339:SF7				AT4G23500.1		Pectin lyase-like superfamily protein
Potri.001G100200	FALSE	TRUE	FALSE	FALSE	FALSE	TRUE	FALSE	TRUE	PF04116	PTHR31899,PTHR31899:SF3		K15746	GO:0055114,GO:0016491,GO:0006633,GO:0005506	AT4G25700.1	B1,BCH1,BETA-OHASE 1,chy1	beta-hydroxylase 1
Potri.001G100300	FALSE	FALSE	FALSE	FALSE	TRUE	FALSE	FALSE	FALSE	PF10063	PTHR36716,PTHR36716:SF2				AT1G28140.1
Potri.001G100400	TRUE	FALSE	FALSE	FALSE	FALSE	FALSE	FALSE	FALSE
Potri.001G100600	FALSE	FALSE	FALSE	TRUE	FALSE	FALSE	TRUE	FALSE	PF13812,PF01535,PF13041	PTHR24015,PTHR24015:SF829				AT4G13650.1		Pentatricopeptide repeat (PPR) superfamily protein
Potri.001G100700	FALSE	FALSE	FALSE	FALSE	TRUE	FALSE	FALSE	FALSE	PF02434	PTHR10811,PTHR10811:SF11	KOG2246		GO:0016757,GO:0016020	AT5G41460.1		Protein of unknown function (DUF604)
Potri.001G100800	FALSE	TRUE	FALSE	FALSE	FALSE	FALSE	FALSE	FALSE	PF05920,PF07526	PTHR11850,PTHR11850:SF120	KOG0773		GO:0006355,GO:0003677	AT5G41410.1	BEL1	POX (plant homeobox) family protein
Potri.001G101100	TRUE	FALSE	FALSE	FALSE	FALSE	FALSE	FALSE	FALSE		PTHR31152,PTHR31152:SF3				AT1G63830.2		PLAC8 family protein
Potri.001G101300	FALSE	FALSE	FALSE	FALSE	FALSE	FALSE	FALSE	TRUE	PF00271,PF04851,PF13625	PTHR11274,PTHR11274:SF0		K10843	GO:0016787,GO:0005524,GO:0003677	AT5G41370.1	ATXPB1,XPB1	homolog of xeroderma pigmentosum complementation group B 1
Potri.001G101400	FALSE	FALSE	FALSE	TRUE	FALSE	FALSE	FALSE	FALSE	PF02883,PF09066,PF01602	PTHR11134,PTHR11134:SF14		K12392	GO:0030131,GO:0016192,GO:0006886,GO:0030117	AT4G23460.1		Adaptin family protein
Potri.001G101600	FALSE	FALSE	TRUE	FALSE	FALSE	FALSE	FALSE	FALSE	PF13867	PTHR13286,PTHR13286:SF8			GO:0005515	AT1G75060.2
Potri.001G101700	FALSE	TRUE	FALSE	FALSE	FALSE	FALSE	FALSE	TRUE	PF13639	PTHR22937,PTHR22937:SF49			GO:0008270,GO:0005515	AT5G41350.1		RING/U-box superfamily protein
Potri.001G101800	FALSE	TRUE	FALSE	TRUE	FALSE	FALSE	FALSE	TRUE	PF01388	PTHR22970			GO:0003677	AT4G11400.1		ARID/BRIGHT DNA-binding domain;ELM2 domain protein
Potri.001G101900	FALSE	FALSE	TRUE	FALSE	FALSE	FALSE	FALSE	FALSE	PF00179	PTHR24067,PTHR24067:SF129	KOG0416	K10576		AT1G63800.1	UBC5	ubiquitin-conjugating enzyme 5
Potri.001G102000	FALSE	TRUE	FALSE	FALSE	FALSE	FALSE	TRUE	FALSE	PF01433,PF11940	PTHR11533,PTHR11533:SF152	KOG1046	K01256	GO:0008270,GO:0008237,GO:0006508	AT1G63770.3		Peptidase M1 family protein
Potri.001G102100	FALSE	FALSE	FALSE	FALSE	FALSE	TRUE	TRUE	FALSE	PF11940	PTHR11533,PTHR11533:SF152			GO:0006508	AT1G63770.3		Peptidase M1 family protein
Potri.001G102300	FALSE	TRUE	FALSE	FALSE	FALSE	TRUE	FALSE	FALSE	PF02214	PTHR14499,PTHR14499:SF11	KOG2714		GO:0051260	AT5G41330.1		BTB/POZ domain with WD40/YVTN repeat-like protein
Potri.001G102400	FALSE	FALSE	FALSE	FALSE	FALSE	TRUE	FALSE	FALSE	PF00314	PTHR31048,PTHR31048:SF19				AT4G11650.1	ATOSM34,OSM34	osmotin 34
Potri.001G102501	FALSE	FALSE	FALSE	FALSE	FALSE	FALSE	FALSE	TRUE	PF00271	PTHR24031,PTHR24031:SF303				AT1G12770.1	EMB1586,ISE1	P-loop containing nucleoside triphosphate hydrolases superfamily protein
Potri.001G102600	FALSE	FALSE	TRUE	FALSE	FALSE	TRUE	FALSE	FALSE	PF04535	PTHR33573,PTHR33573:SF4				AT4G11655.1		Uncharacterised protein family (UPF0497)
Potri.001G102900	TRUE	FALSE	FALSE	FALSE	FALSE	FALSE	FALSE	FALSE	PF00069	PTHR24361,PTHR24361:SF341	KOG0198		GO:0006468,GO:0005524,GO:0004672	AT1G63700.1	EMB71,MAPKKK4,YDA	Protein kinase superfamily protein
Potri.001G103100	FALSE	TRUE	TRUE	FALSE	FALSE	FALSE	FALSE	FALSE	PF02225,PF04258	PTHR12174,PTHR12174:SF41			GO:0016021,GO:0004190	AT1G63690.1	ATSPPL2,SPPL2	SIGNAL PEPTIDE PEPTIDASE-LIKE 2
Potri.001G103300	TRUE	FALSE	FALSE	FALSE	FALSE	FALSE	TRUE	FALSE	PF01225,PF02875,PF08245	PTHR23135,PTHR23135:SF16			GO:0009058,GO:0005524,GO:0016874	AT1G63680.1	ATMURE,MURE,PDE316	acid-amino acid ligases;ligases;ATP binding;ATP binding;ligases
Potri.001G103400	FALSE	TRUE	FALSE	TRUE	FALSE	TRUE	FALSE	TRUE	PF14309,PF12552	PTHR21726,PTHR21726:SF30				AT1G63670.3		Protein of unknown function (DUF3741)
Potri.001G103600	TRUE	FALSE	FALSE	FALSE	FALSE	FALSE	FALSE	TRUE	PF00010,PF14215	PTHR11514,PTHR11514:SF37			GO:0046983	AT5G41315.1	GL3,MYC6.2	basic helix-loop-helix (bHLH) DNA-binding superfamily protein
Potri.001G103800	FALSE	TRUE	TRUE	FALSE	FALSE	FALSE	FALSE	FALSE	PF10157	PTHR39708				AT4G23330.2
Potri.001G104000	FALSE	FALSE	FALSE	TRUE	FALSE	FALSE	FALSE	FALSE	PF00307,PF00225	PTHR24115,PTHR24115:SF477		K10406	GO:0005515,GO:0008017,GO:0007018,GO:0005524,GO:0003777,GO:0005871	AT1G63640.1		P-loop nucleoside triphosphate hydrolases superfamily protein with CH (Calponin Homology) domain
Potri.001G104400	FALSE	TRUE	FALSE	TRUE	FALSE	TRUE	FALSE	TRUE	PF13419	PTHR18901,PTHR18901:SF4	KOG2914			AT4G11570.2		Haloacid dehalogenase-like hydrolase (HAD) superfamily protein
Potri.001G104500	FALSE	TRUE	FALSE	FALSE	FALSE	FALSE	FALSE	TRUE	PF04107	PTHR34378,PTHR34378:SF1		K01919	GO:0042398,GO:0004357	AT4G23100.1	ATECS1,CAD2,GSH1,GSHA,PAD2,RML1	glutamate-cysteine ligase
Potri.001G104700	FALSE	TRUE	FALSE	FALSE	FALSE	FALSE	FALSE	TRUE	PF07714	PTHR27001,PTHR27001:SF147	KOG1187	K14500	GO:0006468,GO:0004672	AT1G63500.1		Protein kinase protein with tetratricopeptide repeat domain
Potri.001G104800	FALSE	FALSE	FALSE	TRUE	FALSE	FALSE	TRUE	FALSE	PF03652	PTHR33317,PTHR33317:SF1		K07447	GO:0006310	AT3G52905.1		Polynucleotidyl transferase, ribonuclease H-like superfamily protein
Potri.001G105100	TRUE	FALSE	FALSE	FALSE	FALSE	FALSE	TRUE	FALSE	PF00578	PTHR11592,PTHR11592:SF27	KOG1651	K00432	GO:0055114,GO:0016491,GO:0016209,GO:0006979,GO:0004602	AT1G63460.1	ATGPX8,GPX8	glutathione peroxidase 8
Potri.001G105200	FALSE	TRUE	FALSE	FALSE	FALSE	FALSE	TRUE	FALSE	PF00578	PTHR11592,PTHR11592:SF42	KOG1651	K00432	GO:0055114,GO:0016491,GO:0016209,GO:0006979,GO:0004602	AT4G11600.1	ATGPX6,GPX6,LSC803,PHGPX	glutathione peroxidase 6
Potri.001G105600	FALSE	FALSE	FALSE	FALSE	FALSE	FALSE	TRUE	FALSE	PF14497,PF02798	PTHR11260,PTHR11260:SF220	KOG0867	K00799	GO:0005515	AT5G41240.1	ATGSTT2,GST10B,GSTT2	glutathione S-transferase THETA 2
Potri.001G105900	FALSE	TRUE	FALSE	TRUE	FALSE	FALSE	FALSE	FALSE	PF13193,PF00501	PTHR24095,PTHR24095:SF171	KOG1176		GO:0008152,GO:0003824	AT3G48990.1		AMP-dependent synthetase and ligase family protein
Potri.001G106100	FALSE	FALSE	FALSE	FALSE	TRUE	FALSE	FALSE	FALSE	PF03953,PF00091	PTHR11588,PTHR11588:SF114		K07375	GO:0003924,GO:0007017,GO:0005874	AT5G23860.2	TUB8	tubulin beta 8
Potri.001G106600	TRUE	FALSE	FALSE	FALSE	TRUE	FALSE	FALSE	FALSE	PF08263,PF07714	PTHR27000,PTHR27000:SF133	KOG1187		GO:0006468,GO:0004672	AT1G63430.1		Leucine-rich repeat protein kinase family protein
Potri.001G106800	FALSE	TRUE	FALSE	TRUE	FALSE	FALSE	FALSE	FALSE	PF13813	PTHR31595,PTHR31595:SF13				AT3G51970.1	ASAT1,ATASAT1,ATSAT1	acyl-CoA sterol acyl transferase 1
Potri.001G107200	TRUE	FALSE	TRUE	FALSE	FALSE	FALSE	TRUE	FALSE	PF00335	PTHR32191,PTHR32191:SF22			GO:0016021	AT1G63260.2	TET10	tetraspanin10
Potri.001G107300	TRUE	FALSE	TRUE	FALSE	FALSE	FALSE	TRUE	FALSE	PF00271,PF00270	PTHR24031,PTHR24031:SF324		K17679	GO:0005524,GO:0003676	AT1G63250.1		DEA(D/H)-box RNA helicase family protein
Potri.001G107500	FALSE	FALSE	FALSE	FALSE	FALSE	TRUE	FALSE	FALSE	PF02186	PTHR12716,PTHR12716:SF8	KOG3095	K03137	GO:0006367	AT4G20330.1		Transcription initiation factor TFIIE, beta subunit
Potri.001G107600	FALSE	FALSE	FALSE	FALSE	FALSE	TRUE	FALSE	FALSE	PF00314	PTHR31048,PTHR31048:SF19				AT4G11650.1	ATOSM34,OSM34	osmotin 34
Potri.001G107800	TRUE	FALSE	FALSE	FALSE	FALSE	FALSE	FALSE	FALSE	PF00314	PTHR31048,PTHR31048:SF36				AT4G11650.1	ATOSM34,OSM34	osmotin 34
Potri.001G108000	FALSE	FALSE	FALSE	FALSE	FALSE	FALSE	TRUE	FALSE	PF00295	PTHR31375,PTHR31375:SF46			GO:0005975,GO:0004650	AT1G60590.1		Pectin lyase-like superfamily protein
Potri.001G108200	FALSE	TRUE	FALSE	FALSE	FALSE	FALSE	FALSE	TRUE	PF04043	PTHR31707,PTHR31707:SF42			GO:0004857	AT3G47670.1		Plant invertase/pectin methylesterase inhibitor superfamily protein
Potri.001G108400	FALSE	FALSE	FALSE	TRUE	FALSE	FALSE	FALSE	TRUE	PF05664	PTHR31280,PTHR31280:SF3				AT4G11670.1		Protein of unknown function (DUF810)
Potri.001G108700	FALSE	FALSE	FALSE	FALSE	TRUE	FALSE	FALSE	FALSE	PF01694	PTHR22936,PTHR22936:SF35	KOG2289		GO:0016021,GO:0004252,GO:0006508	AT1G63120.1	ATRBL2,RBL2	RHOMBOID-like 2
Potri.001G108800	TRUE	FALSE	TRUE	FALSE	TRUE	FALSE	TRUE	FALSE	PF00612,PF13178	PTHR32295,PTHR32295:SF13			GO:0005515	AT4G23060.1	IQD22	IQ-domain 22
Potri.001G109200	TRUE	FALSE	FALSE	FALSE	FALSE	FALSE	FALSE	FALSE	PF06728	PTHR13121	KOG2552	K05293	GO:0016021,GO:0006506	AT1G63110.1		GPI transamidase subunit PIG-U
Potri.001G109500	FALSE	FALSE	FALSE	TRUE	FALSE	FALSE	FALSE	FALSE	PF14555,PF00789	PTHR23322,PTHR23322:SF3	KOG1363		GO:0005515	AT4G11740.1	SAY1	Ubiquitin-like superfamily protein
Potri.001G109700	TRUE	FALSE	FALSE	FALSE	FALSE	FALSE	FALSE	FALSE	PF04043	PTHR31080,PTHR31080:SF18			GO:0004857	AT5G64620.1	ATC/VIF2,C/VIF2	cell wall / vacuolar inhibitor of fructosidase 2
Potri.001G109800	FALSE	FALSE	FALSE	TRUE	FALSE	FALSE	FALSE	FALSE	PF14299	PTHR31960,PTHR31960:SF2				AT1G12710.1	AtPP2-A12,PP2-A12	phloem protein 2-A12
Potri.001G110100	TRUE	FALSE	FALSE	FALSE	TRUE	FALSE	FALSE	TRUE	PF03062	PTHR13906,PTHR13906:SF4	KOG2704	K13519		AT1G12640.1		MBOAT (membrane bound O-acyl transferase) family protein
Potri.001G110200	FALSE	FALSE	FALSE	FALSE	TRUE	FALSE	TRUE	FALSE	PF03144,PF03143,PF00009	PTHR23115,PTHR23115:SF146		K02358	GO:0005525	AT4G20360.1	ATRAB8D,ATRABE1B,RABE1b	RAB GTPase homolog E1B
Potri.001G110700	FALSE	FALSE	TRUE	FALSE	FALSE	FALSE	FALSE	FALSE	PF00847	PTHR31839,PTHR31839:SF0			GO:0006355,GO:0003700	AT5G51990.1	CBF4,DREB1D	C-repeat-binding factor 4
Potri.001G111000	FALSE	TRUE	FALSE	TRUE	FALSE	TRUE	TRUE	FALSE	PF08449	PTHR10778,PTHR10778:SF19	KOG1582	K15277	GO:0055085	AT4G23010.3	ATUTR2,UTR2	UDP-galactose transporter 2
Potri.001G111400	FALSE	TRUE	FALSE	TRUE	FALSE	TRUE	FALSE	TRUE	PF03105,PF07690	PTHR23510,PTHR23510:SF21	KOG2325		GO:0055085,GO:0016021	AT4G22990.1		Major Facilitator Superfamily with SPX (SYG1/Pho81/XPR1) domain-containing protein
Potri.001G111500	TRUE	FALSE	FALSE	FALSE	TRUE	FALSE	FALSE	FALSE	PF05199,PF00732	PTHR11552,PTHR11552:SF141		K00108	GO:0055114,GO:0016614,GO:0050660	AT1G12570.1		Glucose-methanol-choline (GMC) oxidoreductase family protein
Potri.001G111600	TRUE	FALSE	FALSE	FALSE	FALSE	FALSE	TRUE	FALSE		PTHR14237,PTHR14237:SF28	KOG2142			AT5G51920.1		Pyridoxal phosphate (PLP)-dependent transferases superfamily protein
Potri.001G112000	TRUE	FALSE	FALSE	FALSE	FALSE	FALSE	FALSE	FALSE	PF04321	PTHR10366,PTHR10366:SF405		K12451		AT1G63000.1	NRS/ER,UER1	nucleotide-rhamnose synthase/epimerase-reductase
Potri.001G112100	FALSE	TRUE	FALSE	FALSE	FALSE	TRUE	FALSE	FALSE	PF00614,PF00168	PTHR18896,PTHR18896:SF15		K01115	GO:0003824,GO:0005515	AT2G42010.1	PLDBETA,PLDBETA1	phospholipase D beta 1
Potri.001G112200	FALSE	FALSE	FALSE	FALSE	FALSE	FALSE	FALSE	TRUE	PF03791,PF03790,PF05920	PTHR11850,PTHR11850:SF74	KOG0773		GO:0005634,GO:0003677,GO:0006355	AT1G62990.1	IXR11,KNAT7	KNOTTED-like homeobox of Arabidopsis thaliana 7
Potri.001G112300	FALSE	FALSE	FALSE	FALSE	FALSE	FALSE	FALSE	TRUE	PF04424	PTHR18063	KOG2427			AT4G11860.1		Protein of unknown function (DUF544)
Potri.001G112600	FALSE	TRUE	FALSE	TRUE	FALSE	TRUE	FALSE	TRUE	PF12638	PTHR31750,PTHR31750:SF4				AT4G22920.1	ATNYE1,NYE1	non-yellowing 1
Potri.001G112700	FALSE	FALSE	TRUE	FALSE	TRUE	FALSE	FALSE	FALSE	PF00400	PTHR19918,PTHR19918:SF7			GO:0005515	AT4G22910.1	CCS52A1,FZR2	FIZZY-related 2
Potri.001G113000	TRUE	FALSE	TRUE	FALSE	TRUE	FALSE	TRUE	FALSE		PTHR31032,PTHR31032:SF1				AT4G22890.2	PGR5-LIKE A	PGR5-LIKE A
Potri.001G113250	FALSE	TRUE	FALSE	TRUE	FALSE	TRUE	FALSE	FALSE	PF00389,PF02826	PTHR10996,PTHR10996:SF131	KOG0069		GO:0055114,GO:0051287,GO:0016616,GO:0008152	AT2G45630.2		D-isomer specific 2-hydroxyacid dehydrogenase family protein
Potri.001G113500	TRUE	FALSE	FALSE	TRUE	FALSE	FALSE	FALSE	FALSE	PF04146	PTHR12357,PTHR12357:SF32	KOG1902			AT4G11970.2		YTH family protein
Potri.001G113800	TRUE	FALSE	TRUE	FALSE	FALSE	FALSE	FALSE	FALSE	PF00403,PF00080	PTHR10003,PTHR10003:SF27	KOG4656	K04569	GO:0046872,GO:0030001,GO:0055114,GO:0006801,GO:0016532,GO:0005507	AT1G12520.1	ATCCS,CCS	copper chaperone for SOD1
Potri.001G113900	FALSE	TRUE	FALSE	FALSE	FALSE	FALSE	FALSE	FALSE	PF00067	PTHR24298,PTHR24298:SF121	KOG0156		GO:0055114,GO:0020037,GO:0016705,GO:0005506	AT2G45550.1	CYP76C4	cytochrome P450, family 76, subfamily C, polypeptide 4
Potri.001G114100	FALSE	TRUE	FALSE	FALSE	FALSE	FALSE	FALSE	TRUE	PF08449	PTHR11132,PTHR11132:SF65	KOG1441		GO:0055085	AT1G12500.1		Nucleotide-sugar transporter family protein
Potri.001G114400	FALSE	FALSE	FALSE	FALSE	FALSE	FALSE	TRUE	FALSE	PF12214	PTHR14326,PTHR14326:SF15			GO:0060236,GO:0032147,GO:0005874,GO:0005819	AT4G22860.1		Cell cycle regulated microtubule associated protein
Potri.001G114500	FALSE	FALSE	FALSE	FALSE	FALSE	FALSE	TRUE	FALSE	PF00560,PF08263,PF00069	PTHR27000,PTHR27000:SF7	KOG1187		GO:0005515,GO:0006468,GO:0005524,GO:0004672	AT1G12460.1		Leucine-rich repeat protein kinase family protein
Potri.001G114800	FALSE	FALSE	TRUE	FALSE	TRUE	FALSE	TRUE	FALSE	PF10693	PTHR33833,PTHR33833:SF3				AT4G22830.1
Potri.001G115000	FALSE	TRUE	FALSE	TRUE	FALSE	FALSE	FALSE	FALSE	PF01428,PF01754	PTHR10634,PTHR10634:SF38	KOG3173		GO:0008270,GO:0003677	AT4G12040.2		A20/AN1-like zinc finger family protein
Potri.001G115132	TRUE	FALSE	FALSE	FALSE	FALSE	FALSE	TRUE	FALSE	PF00514	PTHR24115,PTHR24115:SF437			GO:0005515,GO:0007018,GO:0005871,GO:0003777	AT1G12430.1	ARK3,PAK	armadillo repeat kinesin 3
Potri.001G115500	FALSE	TRUE	FALSE	FALSE	FALSE	FALSE	FALSE	FALSE	PF02861	PTHR11638,PTHR11638:SF105			GO:0019538	AT4G12060.1		Double Clp-N motif protein
Potri.001G115600	FALSE	FALSE	FALSE	FALSE	FALSE	TRUE	FALSE	TRUE	PF01842	PTHR31096,PTHR31096:SF6			GO:0016597,GO:0008152	AT1G12420.1	ACR8	ACT domain repeat 8
Potri.001G115800	FALSE	FALSE	TRUE	FALSE	FALSE	FALSE	FALSE	TRUE	PF03479	PTHR31500,PTHR31500:SF7				AT4G12080.1	AHL1,ATAHL1	AT-hook motif nuclear-localized protein 1
Potri.001G116800	TRUE	FALSE	FALSE	FALSE	TRUE	FALSE	TRUE	FALSE	PF03441,PF00875	PTHR10211,PTHR10211:SF0	KOG0133	K01669	GO:0006281,GO:0003904	AT1G12370.2	PHR1,UVR2	photolyase 1
Potri.001G116900	TRUE	FALSE	FALSE	FALSE	FALSE	FALSE	FALSE	FALSE	PF00995	PTHR11679,PTHR11679:SF38		K15292	GO:0016192,GO:0006904	AT1G12360.1	KEU	Sec1/munc18-like (SM) proteins superfamily
Potri.001G117000	FALSE	FALSE	TRUE	FALSE	FALSE	FALSE	FALSE	FALSE		PTHR31029,PTHR31029:SF4				AT1G12330.1
Potri.001G117200	FALSE	TRUE	FALSE	FALSE	FALSE	FALSE	FALSE	FALSE	PF10557,PF00888	PTHR11932,PTHR11932:SF84	KOG2167	K03347	GO:0031625,GO:0006511	AT4G02570.4	ATCUL1,AXR6,CUL1	cullin 1
Potri.001G117400	FALSE	TRUE	FALSE	FALSE	FALSE	FALSE	FALSE	FALSE	PF10248	PTHR13105,PTHR13105:SF7				AT4G22740.2		glycine-rich protein
Potri.001G117500	TRUE	FALSE	TRUE	FALSE	TRUE	FALSE	TRUE	FALSE	PF00472	PTHR11075	KOG3429	K15033	GO:0006415,GO:0003747	AT1G62850.2		Class I peptide chain release factor
Potri.001G117600	FALSE	FALSE	FALSE	TRUE	FALSE	FALSE	FALSE	FALSE	PF07279	PTHR33593,PTHR33593:SF2				AT3G60780.1		Protein of unknown function (DUF1442)
Potri.001G117800	FALSE	FALSE	FALSE	FALSE	TRUE	FALSE	TRUE	FALSE	PF08263,PF07714	PTHR27006,PTHR27006:SF43	KOG1187		GO:0006468,GO:0004672	AT4G22730.1		Leucine-rich repeat protein kinase family protein
Potri.001G117900	TRUE	FALSE	TRUE	FALSE	TRUE	FALSE	FALSE	FALSE	PF13405,PF13499	PTHR23050,PTHR23050:SF214	KOG0027	K13448	GO:0005509	AT1G12310.1		Calcium-binding EF-hand family protein
Potri.001G118000	TRUE	FALSE	FALSE	FALSE	FALSE	FALSE	FALSE	FALSE	PF00561	PTHR15913,PTHR15913:SF0				AT4G12230.1		alpha/beta-Hydrolases superfamily protein
Potri.001G118100	TRUE	FALSE	FALSE	FALSE	FALSE	FALSE	TRUE	FALSE	PF00410	PTHR11758,PTHR11758:SF16	KOG1754	K02957	GO:0006412,GO:0005840,GO:0003735	AT1G07770.1	RPS15A	ribosomal protein S15A
Potri.001G118200	TRUE	FALSE	FALSE	FALSE	FALSE	FALSE	TRUE	FALSE	PF02727,PF02728,PF01179	PTHR10638,PTHR10638:SF38		K00276	GO:0055114,GO:0048038,GO:0009308,GO:0008131,GO:0005507	AT1G62810.1		Copper amine oxidase family protein
Potri.001G118300	FALSE	TRUE	FALSE	TRUE	FALSE	FALSE	FALSE	TRUE	PF02727,PF02728,PF01179	PTHR10638,PTHR10638:SF39		K00276	GO:0055114,GO:0048038,GO:0009308,GO:0008131,GO:0005507	AT4G12290.1		Copper amine oxidase family protein
Potri.001G118400	FALSE	FALSE	FALSE	TRUE	FALSE	FALSE	FALSE	FALSE	PF00067	PTHR24298,PTHR24298:SF136	KOG0156		GO:0055114,GO:0020037,GO:0016705,GO:0005506	AT4G12300.1	CYP706A4	cytochrome P450, family 706, subfamily A, polypeptide 4
Potri.001G118500	FALSE	FALSE	FALSE	TRUE	FALSE	FALSE	FALSE	FALSE	PF00067	PTHR24298,PTHR24298:SF114	KOG0156		GO:0055114,GO:0020037,GO:0016705,GO:0005506	AT4G12320.1	CYP706A6	cytochrome P450, family 706, subfamily A, polypeptide 6
Potri.001G118700	TRUE	FALSE	TRUE	FALSE	FALSE	FALSE	FALSE	FALSE		PTHR21588				AT4G12340.1		copper ion binding
Potri.001G118800	TRUE	FALSE	TRUE	FALSE	TRUE	FALSE	FALSE	FALSE	PF00249	PTHR10641,PTHR10641:SF674	KOG0048	K09422		AT4G12350.1	AtMYB42,MYB42	myb domain protein 42
Potri.001G118900	FALSE	TRUE	FALSE	FALSE	FALSE	FALSE	FALSE	FALSE	PF13414	PTHR22904,PTHR22904:SF382	KOG1308	K09560		AT4G22670.1	AtHip1,HIP1	HSP70-interacting protein 1
Potri.001G119300	TRUE	FALSE	TRUE	FALSE	FALSE	FALSE	TRUE	FALSE	PF04043	PTHR31080,PTHR31080:SF8			GO:0004857	AT1G62760.1		Plant invertase/pectin methylesterase inhibitor superfamily protein
Potri.001G119500	FALSE	FALSE	TRUE	FALSE	TRUE	FALSE	FALSE	FALSE	PF13371,PF00515,PF13414	PTHR22904,PTHR22904:SF371		K09553	GO:0005515	AT4G12400.2		stress-inducible protein, putative
Potri.001G119900	FALSE	TRUE	FALSE	FALSE	FALSE	TRUE	FALSE	FALSE	PF02519	PTHR31374,PTHR31374:SF20		K14488	GO:0009733	AT4G12410.1		SAUR-like auxin-responsive protein family
Potri.001G120300	TRUE	FALSE	FALSE	FALSE	TRUE	FALSE	FALSE	FALSE	PF07731,PF07732,PF00394	PTHR11709,PTHR11709:SF82			GO:0055114,GO:0016491,GO:0005507	AT4G12420.1	SKU5	Cupredoxin superfamily protein
Potri.001G120400	TRUE	FALSE	TRUE	FALSE	FALSE	FALSE	TRUE	FALSE	PF00923	PTHR10683,PTHR10683:SF10	KOG2772	K00616	GO:0005975	AT1G12230.1		Aldolase superfamily protein
Potri.001G120800	FALSE	TRUE	FALSE	FALSE	FALSE	FALSE	FALSE	FALSE	PF03016	PTHR11062,PTHR11062:SF58	KOG1021			AT4G22580.1		Exostosin family protein
Potri.001G121100	TRUE	FALSE	FALSE	FALSE	FALSE	FALSE	FALSE	FALSE	PF13738,PF00743	PTHR23023,PTHR23023:SF94	KOG1399		GO:0055114,GO:0050661,GO:0050660,GO:0004499	AT1G63370.1		Flavin-binding monooxygenase family protein
Potri.001G121200	TRUE	FALSE	FALSE	FALSE	FALSE	FALSE	FALSE	FALSE	PF05904	PTHR33167,PTHR33167:SF13				AT1G62530.1		Plant protein of unknown function (DUF863)
Potri.001G121400	TRUE	FALSE	FALSE	FALSE	FALSE	FALSE	TRUE	FALSE	PF00156	PTHR11776,PTHR11776:SF7	KOG1712	K00759	GO:0009116	AT4G22570.1	APT3	adenine phosphoribosyl transferase 3
Potri.001G122200	TRUE	FALSE	TRUE	FALSE	FALSE	FALSE	FALSE	FALSE		PTHR36401				AT5G47570.1
Potri.001G123400	FALSE	TRUE	FALSE	FALSE	FALSE	FALSE	FALSE	FALSE	PF06465,PF04851,PF00628,PF00385,PF00271	PTHR10799,PTHR10799:SF725			GO:0016787,GO:0005524,GO:0003677,GO:0005515	AT5G44800.1	CHR4,PKR1	chromatin remodeling 4
Potri.001G123500	FALSE	TRUE	FALSE	FALSE	FALSE	FALSE	FALSE	TRUE	PF00564,PF07714	PTHR23257,PTHR23257:SF537	KOG0192		GO:0005515,GO:0006468,GO:0004672	AT1G79570.1		Protein kinase superfamily protein with octicosapeptide/Phox/Bem1p domain
Potri.001G123600	FALSE	FALSE	FALSE	FALSE	FALSE	FALSE	TRUE	FALSE	PF03144,PF00679,PF14492,PF03764,PF00009	PTHR23115,PTHR23115:SF162		K02355	GO:0005525	AT1G45332.1		Translation elongation factor EFG/EF2 protein
Potri.001G124000	FALSE	TRUE	FALSE	FALSE	FALSE	FALSE	FALSE	TRUE	PF02845,PF13639	PTHR22763,PTHR22763:SF51	KOG0802	K10636	GO:0005515,GO:0008270	AT4G25230.2	RIN2	RPM1 interacting protein 2
Potri.001G124200	FALSE	TRUE	FALSE	TRUE	FALSE	FALSE	FALSE	FALSE	PF00083	PTHR11662,PTHR11662:SF302	KOG2533	K13783	GO:0055085,GO:0022857,GO:0016021	AT3G47420.1	ATPS3,PS3	phosphate starvation-induced gene 3
Potri.001G124400	TRUE	FALSE	FALSE	FALSE	TRUE	FALSE	TRUE	FALSE	PF05648	PTHR12652,PTHR12652:SF17	KOG4186		GO:0016559,GO:0005779	AT3G47430.1	PEX11B	peroxin 11B
Potri.001G124900	TRUE	FALSE	FALSE	FALSE	FALSE	FALSE	TRUE	FALSE	PF01926	PTHR11089,PTHR11089:SF43	KOG1249	K13427	GO:0005525	AT3G47450.2	ATNOA1,ATNOS1,NOA1,NOS1,RIF1	P-loop containing nucleoside triphosphate hydrolases superfamily protein
Potri.001G125800	TRUE	FALSE	FALSE	FALSE	FALSE	FALSE	FALSE	FALSE		PTHR24006	KOG1947			AT5G07670.1		RNI-like superfamily protein
Potri.001G126400	FALSE	TRUE	FALSE	FALSE	FALSE	TRUE	FALSE	TRUE	PF00013,PF00076,PF16275	PTHR11208,PTHR11208:SF45	KOG0119	K13095	GO:0003723,GO:0003676,GO:0045131,GO:0000398	AT5G51300.2		splicing factor-related
Potri.001G126700	FALSE	FALSE	FALSE	TRUE	FALSE	FALSE	FALSE	FALSE	PF00155	PTHR13693,PTHR13693:SF53	KOG1359	K00652	GO:0030170,GO:0009058	AT5G04620.2	ATBIOF,BIOF	biotin F
Potri.001G127300	FALSE	FALSE	TRUE	FALSE	TRUE	FALSE	TRUE	FALSE	PF03759	PTHR33101,PTHR33101:SF2			GO:0005089	AT1G31650.1	ATROPGEF14,ROPGEF14	RHO guanyl-nucleotide exchange factor 14
Potri.001G127600	TRUE	FALSE	FALSE	FALSE	FALSE	FALSE	FALSE	FALSE	PF02458	PTHR31642,PTHR31642:SF36			GO:0016747	AT5G17540.1		HXXXD-type acyl-transferase family protein
Potri.001G127700	TRUE	FALSE	FALSE	FALSE	FALSE	FALSE	TRUE	FALSE	PF00293	PTHR13994,PTHR13994:SF10	KOG0648		GO:0016787	AT5G47650.1	ATNUDT2,ATNUDX2,NUDT2	nudix hydrolase homolog 2
Potri.001G128200	TRUE	FALSE	FALSE	TRUE	TRUE	FALSE	TRUE	FALSE	PF06813	PTHR21576,PTHR21576:SF7				AT5G45275.1		Major facilitator superfamily protein
Potri.001G128300	FALSE	TRUE	FALSE	FALSE	FALSE	FALSE	FALSE	FALSE	PF00534,PF13439	PTHR12526,PTHR12526:SF316				AT4G19460.1		UDP-Glycosyltransferase superfamily protein
Potri.001G128800	TRUE	FALSE	FALSE	FALSE	FALSE	FALSE	FALSE	FALSE	PF14604	PTHR10663,PTHR10663:SF147	KOG1118		GO:0005515	AT4G34660.1		SH3 domain-containing protein
Potri.001G129000	FALSE	FALSE	FALSE	FALSE	FALSE	FALSE	TRUE	FALSE	PF08263,PF00069	PTHR27000,PTHR27000:SF202	KOG1187		GO:0006468,GO:0005524,GO:0004672	AT1G31420.2	FEI1	Leucine-rich repeat protein kinase family protein
Potri.001G129100	FALSE	TRUE	FALSE	FALSE	FALSE	FALSE	FALSE	FALSE	PF03144,PF00009,PF09173	PTHR23115,PTHR23115:SF164		K03242	GO:0005525	AT1G04170.1	EIF2 GAMMA	eukaryotic translation initiation factor 2 gamma subunit
Potri.001G129600	FALSE	TRUE	FALSE	FALSE	FALSE	FALSE	FALSE	FALSE	PF13802,PF01055	PTHR22762,PTHR22762:SF7	KOG1065		GO:0005975,GO:0004553	AT3G23640.2	HGL1	heteroglycan glucosidase 1
Potri.001G129800	FALSE	TRUE	FALSE	TRUE	FALSE	FALSE	FALSE	FALSE	PF12796	PTHR24188				AT5G61230.1		Ankyrin repeat family protein
Potri.001G129900	FALSE	TRUE	FALSE	FALSE	FALSE	TRUE	FALSE	TRUE	PF13837	PTHR10032,PTHR10032:SF204	KOG4282		GO:0006351,GO:0005634,GO:0003700,GO:0043565,GO:0006355	AT2G38250.1		Homeodomain-like superfamily protein
Potri.001G130100	FALSE	FALSE	TRUE	FALSE	FALSE	FALSE	FALSE	FALSE		PTHR21596,PTHR21596:SF8				AT3G45900.1		Ribonuclease P protein subunit P38-related
Potri.001G130200	FALSE	FALSE	FALSE	FALSE	FALSE	FALSE	FALSE	TRUE	PF00887	PTHR23310,PTHR23310:SF67		K08762	GO:0000062	AT1G31812.1	ACBP,ACBP6	acyl-CoA-binding protein 6
Potri.001G130500	TRUE	FALSE	FALSE	FALSE	FALSE	FALSE	FALSE	FALSE	PF12796	PTHR24198				AT4G19150.1		Ankyrin repeat family protein
Potri.001G130800	FALSE	TRUE	FALSE	TRUE	FALSE	FALSE	FALSE	TRUE		PTHR36890
Potri.001G130900	TRUE	FALSE	FALSE	FALSE	TRUE	FALSE	FALSE	FALSE		PTHR36779				AT4G19140.1
Potri.001G131000	FALSE	TRUE	TRUE	FALSE	FALSE	FALSE	FALSE	FALSE	PF01294	PTHR11722,PTHR11722:SF1	KOG3295	K02873	GO:0006412,GO:0005840,GO:0005622,GO:0003735	AT3G49010.3	ATBBC1,BBC1,RSU2	breast basic conserved 1
Potri.001G131400	FALSE	TRUE	FALSE	FALSE	FALSE	TRUE	FALSE	FALSE	PF03141	PTHR10108,PTHR10108:SF844			GO:0008168	AT1G31850.2		S-adenosyl-L-methionine-dependent methyltransferases superfamily protein
Potri.001G131500	TRUE	FALSE	FALSE	FALSE	FALSE	FALSE	FALSE	FALSE
Potri.001G131600	FALSE	FALSE	TRUE	FALSE	FALSE	FALSE	FALSE	FALSE
Potri.001G131700	TRUE	FALSE	FALSE	FALSE	FALSE	FALSE	FALSE	FALSE
Potri.001G132001	TRUE	FALSE	TRUE	FALSE	FALSE	FALSE	FALSE	FALSE	PF11947	PTHR34575,PTHR34575:SF2				AT4G19100.1		Protein of unknown function (DUF3464)
Potri.001G132700	TRUE	FALSE	TRUE	FALSE	FALSE	FALSE	FALSE	FALSE	PF03637	PTHR22599,PTHR22599:SF26	KOG0440	K06685		AT4G19045.1		Mob1/phocein family protein
Potri.001G132800	FALSE	TRUE	FALSE	TRUE	FALSE	FALSE	FALSE	FALSE	PF04819	PTHR16007				AT1G32120.1
Potri.001G132900	FALSE	TRUE	FALSE	TRUE	FALSE	FALSE	FALSE	FALSE	PF01852,PF07059	PTHR12136,PTHR12136:SF47	KOG2761		GO:0008289	AT4G19040.1	EDR2	ENHANCED DISEASE RESISTANCE 2
Potri.001G133100	FALSE	FALSE	FALSE	FALSE	TRUE	FALSE	FALSE	FALSE	PF00201	PTHR11926,PTHR11926:SF366			GO:0016758,GO:0008152	AT1G78270.1	AtUGT85A4,UGT85A4	UDP-glucosyl transferase 85A4
Potri.001G133400	TRUE	FALSE	FALSE	FALSE	FALSE	FALSE	FALSE	FALSE	PF00249,PF14379	PTHR31499,PTHR31499:SF5				AT5G45580.1		Homeodomain-like superfamily protein
Potri.001G133500	TRUE	FALSE	TRUE	FALSE	FALSE	FALSE	FALSE	FALSE	PF07683,PF02492	PTHR13748,PTHR13748:SF40	KOG2743			AT1G80480.1	PTAC17	plastid transcriptionally active 17
Potri.001G134000	FALSE	FALSE	TRUE	FALSE	TRUE	FALSE	TRUE	FALSE	PF00485	PTHR10285,PTHR10285:SF74	KOG4203	K00855	GO:0016301,GO:0008152,GO:0005524	AT1G32060.1	PRK	phosphoribulokinase
Potri.001G134500	FALSE	TRUE	FALSE	TRUE	FALSE	TRUE	FALSE	FALSE	PF00931	PTHR23155,PTHR23155:SF633	KOG4658	K13457	GO:0043531	AT3G07040.1	RPM1,RPS3	NB-ARC domain-containing disease resistance protein
Potri.001G134700	FALSE	TRUE	FALSE	TRUE	FALSE	FALSE	FALSE	TRUE	PF00931	PTHR23155,PTHR23155:SF603	KOG4658	K13457	GO:0043531	AT3G07040.1	RPM1,RPS3	NB-ARC domain-containing disease resistance protein
Potri.001G134800	FALSE	FALSE	FALSE	FALSE	FALSE	FALSE	FALSE	TRUE		PTHR35761				AT5G45610.1	SUV2	protein dimerizations
Potri.001G134900	FALSE	FALSE	FALSE	TRUE	FALSE	FALSE	FALSE	FALSE	PF11883,PF08276,PF00954,PF01453,PF07714	PTHR27002,PTHR27002:SF135	KOG1187		GO:0004674,GO:0048544,GO:0006468,GO:0004672	AT4G21390.1	B120	S-locus lectin protein kinase family protein
Potri.001G135300	TRUE	FALSE	FALSE	FALSE	FALSE	FALSE	FALSE	FALSE	PF00503	PTHR10218,PTHR10218:SF192	KOG0082		GO:0031683,GO:0019001,GO:0007186,GO:0004871,GO:0003924	AT1G31930.2	XLG3	extra-large GTP-binding protein 3
Potri.001G135400	TRUE	FALSE	TRUE	FALSE	TRUE	FALSE	FALSE	FALSE	PF14432,PF01535,PF13041	PTHR24015,PTHR24015:SF552				AT1G31920.1		Tetratricopeptide repeat (TPR)-like superfamily protein
Potri.001G135500	FALSE	FALSE	FALSE	TRUE	FALSE	FALSE	FALSE	FALSE	PF08544,PF00288	PTHR31814	KOG4519	K00938	GO:0005524	AT1G31910.1		GHMP kinase family protein
Potri.001G136000	FALSE	FALSE	FALSE	FALSE	FALSE	TRUE	FALSE	FALSE	PF00170,PF07777,PF16596	PTHR22952,PTHR22952:SF47		K09060	GO:0043565,GO:0006355,GO:0003700	AT2G35530.1	AtbZIP16,bZIP16	basic region/leucine zipper transcription factor 16
Potri.001G136100	FALSE	FALSE	FALSE	TRUE	FALSE	TRUE	FALSE	FALSE	PF06955,PF00722	PTHR31062,PTHR31062:SF16		K08235	GO:0048046,GO:0016762,GO:0006073,GO:0005618,GO:0005975,GO:0004553	AT1G32170.1	XTH30,XTR4	xyloglucan endotransglucosylase/hydrolase 30
Potri.001G136501	FALSE	FALSE	FALSE	TRUE	FALSE	TRUE	FALSE	FALSE
Potri.001G136600	FALSE	TRUE	FALSE	FALSE	FALSE	TRUE	FALSE	FALSE	PF01553,PF14829	PTHR35695,PTHR35695:SF1		K00630	GO:0016746,GO:0008152,GO:0004366	AT1G32200.1	ACT1,ATS1	phospholipid/glycerol acyltransferase family protein
Potri.001G136800	TRUE	FALSE	FALSE	FALSE	FALSE	FALSE	FALSE	FALSE	PF02109	PTHR10705	KOG1746	K12668	GO:0016021,GO:0008250,GO:0004579	AT2G35520.1	DAD2	Defender against death (DAD family) protein
Potri.001G136900	FALSE	TRUE	TRUE	FALSE	FALSE	FALSE	FALSE	FALSE	PF01370	PTHR12126,PTHR12126:SF5	KOG4288		GO:0050662,GO:0003824	AT1G32220.1		NAD(P)-binding Rossmann-fold superfamily protein
Potri.001G137000	FALSE	FALSE	FALSE	FALSE	FALSE	FALSE	TRUE	FALSE		PTHR39267,PTHR39267:SF1
Potri.001G137200	FALSE	FALSE	FALSE	FALSE	FALSE	FALSE	FALSE	TRUE	PF12174	PTHR32263,PTHR32263:SF4				AT1G32230.1	ATP8,CEO,CEO1,RCD1	WWE protein-protein interaction domain protein family
Potri.001G137600	TRUE	FALSE	TRUE	FALSE	TRUE	FALSE	FALSE	FALSE	PF00249	PTHR31496,PTHR31496:SF10				AT1G32240.1	KAN2	Homeodomain-like superfamily protein
Potri.001G137900	TRUE	FALSE	TRUE	FALSE	TRUE	FALSE	TRUE	FALSE	PF04755	PTHR31906,PTHR31906:SF5				AT2G35490.1		Plastid-lipid associated protein PAP / fibrillin family protein
Potri.001G138100	FALSE	FALSE	FALSE	FALSE	FALSE	FALSE	FALSE	TRUE	PF07297	PTHR15039,PTHR15039:SF11	KOG3488	K09658	GO:0030176,GO:0009059	AT1G74340.1		dolichol phosphate-mannose biosynthesis regulatory protein-related
Potri.001G138400	FALSE	FALSE	FALSE	FALSE	FALSE	FALSE	FALSE	TRUE	PF00076				GO:0003676	AT4G17720.1		RNA-binding (RRM/RBD/RNP motifs) family protein
Potri.001G138700	TRUE	FALSE	FALSE	FALSE	TRUE	FALSE	FALSE	FALSE		PTHR37387,PTHR37387:SF1				AT1G32310.1
Potri.001G139100	FALSE	FALSE	FALSE	FALSE	FALSE	FALSE	TRUE	FALSE	PF02144	PTHR10870	KOG3194	K02830	GO:0006281,GO:0005634	AT4G17760.1		damaged DNA binding;exodeoxyribonuclease IIIs
Potri.001G139400	FALSE	TRUE	FALSE	FALSE	FALSE	FALSE	FALSE	FALSE	PF01485,PF05773	PTHR11685,PTHR11685:SF121	KOG1814	K11971	GO:0005515,GO:0016567,GO:0004842	AT1G32340.1	NHL8	NDR1/HIN1-like 8
Potri.001G139500	TRUE	FALSE	TRUE	FALSE	TRUE	FALSE	TRUE	FALSE	PF02358,PF00982	PTHR10788,PTHR10788:SF48		K16055	GO:0005992,GO:0003824	AT4G17770.1	ATTPS5,TPS5	trehalose phosphatase/synthase 5
Potri.001G139600	FALSE	FALSE	TRUE	FALSE	FALSE	FALSE	FALSE	FALSE	PF00005,PF00664	PTHR24221,PTHR24221:SF138		K05658	GO:0016887,GO:0005524,GO:0055085,GO:0042626,GO:0016021,GO:0006810	AT4G25960.1	PGP2	P-glycoprotein 2
Potri.001G140000	TRUE	FALSE	FALSE	FALSE	TRUE	FALSE	TRUE	FALSE	PF05770	PTHR14217,PTHR14217:SF5		K00913	GO:0052726,GO:0052725,GO:0047325,GO:0032957,GO:0005622,GO:0005524,GO:0000287	AT5G16760.1		Inositol 1,3,4-trisphosphate 5/6-kinase family protein
Potri.001G140200	FALSE	TRUE	TRUE	FALSE	FALSE	FALSE	FALSE	TRUE	PF09335	PTHR12677,PTHR12677:SF29	KOG3140			AT4G17790.1		SNARE associated Golgi protein family
Potri.001G140300	FALSE	TRUE	FALSE	FALSE	FALSE	FALSE	FALSE	TRUE	PF14259,PF00076	PTHR24012,PTHR24012:SF476	KOG0131	K14837	GO:0003676	AT5G46840.1		RNA-binding (RRM/RBD/RNP motifs) family protein
Potri.001G140600	TRUE	FALSE	FALSE	FALSE	FALSE	FALSE	TRUE	FALSE	PF08240,PF00107	PTHR11695,PTHR11695:SF578	KOG1197	K00344	GO:0055114,GO:0016491,GO:0008270	AT5G61510.1		GroES-like zinc-binding alcohol dehydrogenase family protein
Potri.001G140700	TRUE	FALSE	TRUE	FALSE	FALSE	FALSE	FALSE	FALSE	PF01073	PTHR10366,PTHR10366:SF428	KOG1502		GO:0055114,GO:0016616,GO:0006694,GO:0003854	AT2G23910.1		NAD(P)-binding Rossmann-fold superfamily protein
Potri.001G140800	TRUE	FALSE	TRUE	FALSE	FALSE	FALSE	FALSE	FALSE	PF00642	PTHR12547,PTHR12547:SF18			GO:0046872	AT1G32360.1		Zinc finger (CCCH-type) family protein
Potri.001G141100	TRUE	FALSE	FALSE	FALSE	FALSE	FALSE	FALSE	FALSE	PF00010	PTHR11969,PTHR11969:SF22			GO:0046983	AT5G46690.1	bHLH071	beta HLH protein 71
Potri.001G141200	TRUE	FALSE	TRUE	FALSE	TRUE	FALSE	TRUE	FALSE	PF13639	PTHR14155,PTHR14155:SF94	KOG1493		GO:0008270,GO:0005515	AT3G03550.1		RING/U-box superfamily protein
Potri.001G141300	TRUE	FALSE	FALSE	FALSE	FALSE	FALSE	TRUE	FALSE	PF00076	PTHR24012	KOG0106,KOG0131,KOG0144,KOG0145		GO:0003676	AT2G35410.1		RNA-binding (RRM/RBD/RNP motifs) family protein
Potri.001G141500	FALSE	TRUE	FALSE	FALSE	FALSE	FALSE	FALSE	FALSE	PF04640	PTHR31065,PTHR31065:SF2				AT4G17900.1		PLATZ transcription factor family protein
Potri.001G141600	FALSE	TRUE	FALSE	FALSE	FALSE	FALSE	FALSE	FALSE	PF05340	PTHR31659,PTHR31659:SF3				AT1G32690.1
Potri.001G142100	FALSE	FALSE	FALSE	TRUE	FALSE	FALSE	FALSE	TRUE	PF01412	PTHR23180,PTHR23180:SF275	KOG0706	K12493	GO:0005096	AT4G17890.1	AGD8	ARF-GAP domain 8
Potri.001G142200	FALSE	FALSE	TRUE	FALSE	FALSE	FALSE	FALSE	FALSE	PF00010,PF14215	PTHR11514,PTHR11514:SF43		K13422	GO:0046983	AT1G32640.1	ATMYC2,JAI1,JIN1,MYC2,RD22BP1,ZBF1	Basic helix-loop-helix (bHLH) DNA-binding family protein
Potri.001G142400	FALSE	TRUE	FALSE	FALSE	FALSE	FALSE	FALSE	FALSE	PF05678	PTHR33783,PTHR33783:SF2				AT2G35230.1	IKU1	VQ motif-containing protein
Potri.001G142500	FALSE	TRUE	FALSE	FALSE	FALSE	FALSE	FALSE	FALSE	PF10604	PTHR31213,PTHR31213:SF6		K14496		AT4G17870.1	PYR1,RCAR11	Polyketide cyclase/dehydrase and lipid transport superfamily protein
Potri.001G142600	FALSE	TRUE	FALSE	FALSE	TRUE	FALSE	TRUE	FALSE	PF00153	PTHR24089,PTHR24089:SF341	KOG0758	K15109		AT5G46800.1	BOU	Mitochondrial substrate carrier family protein
Potri.001G143400	TRUE	FALSE	TRUE	FALSE	TRUE	FALSE	FALSE	FALSE	PF02517	PTHR36736,PTHR36736:SF1			GO:0016020	AT2G35260.1
Potri.001G143500	TRUE	FALSE	FALSE	FALSE	FALSE	FALSE	TRUE	FALSE	PF03479	PTHR31500,PTHR31500:SF17				AT4G17950.1		AT hook motif DNA-binding family protein
Potri.001G143600	FALSE	TRUE	FALSE	FALSE	FALSE	FALSE	FALSE	FALSE		PTHR35750,PTHR35750:SF1				AT4G17960.1
Potri.001G143900	TRUE	FALSE	TRUE	FALSE	FALSE	TRUE	FALSE	FALSE	PF06943	PTHR31747,PTHR31747:SF1				AT1G32540.2	LOL1	lsd one like 1
Potri.001G144200	TRUE	FALSE	TRUE	FALSE	FALSE	FALSE	FALSE	FALSE	PF13920	PTHR10044,PTHR10044:SF133	KOG4172			AT2G35330.1		RING/U-box superfamily protein
Potri.001G144300	TRUE	FALSE	TRUE	FALSE	FALSE	FALSE	FALSE	FALSE	PF11744	PTHR31086,PTHR31086:SF2	KOG4711		GO:0015743	AT4G17970.1	ALMT12,ATALMT12	aluminum-activated, malate transporter 12
Potri.001G144400	FALSE	FALSE	FALSE	FALSE	FALSE	FALSE	FALSE	TRUE	PF02365	PTHR31989,PTHR31989:SF51			GO:0006355,GO:0003677	AT5G46590.1	anac096,NAC096	NAC domain containing protein 96
Potri.001G144800	TRUE	FALSE	FALSE	FALSE	FALSE	FALSE	TRUE	FALSE	PF01597	PTHR11715,PTHR11715:SF1	KOG3373	K02437		AT1G32470.1		Single hybrid motif superfamily protein
Potri.001G144900	FALSE	FALSE	FALSE	FALSE	FALSE	FALSE	TRUE	FALSE
Potri.001G145200	TRUE	FALSE	FALSE	FALSE	TRUE	FALSE	FALSE	FALSE	PF07690	PTHR11654,PTHR11654:SF121		K14638	GO:0055085,GO:0016021,GO:0016020,GO:0006810,GO:0005215	AT1G32450.1	NRT1.5	nitrate transporter 1.5
Potri.001G145400	TRUE	FALSE	FALSE	FALSE	FALSE	FALSE	FALSE	FALSE		PTHR34285,PTHR34285:SF1				AT3G57990.1
Potri.001G145700	FALSE	FALSE	TRUE	FALSE	FALSE	FALSE	FALSE	FALSE	PF14572,PF13793	PTHR10210,PTHR10210:SF54	KOG1448	K00948	GO:0009165,GO:0004749,GO:0000287	AT2G35390.2		Phosphoribosyltransferase family protein
Potri.001G145900	FALSE	FALSE	FALSE	TRUE	FALSE	FALSE	FALSE	FALSE	PF03372	PTHR11200,PTHR11200:SF107	KOG0565			AT4G18010.2	5PTASE2,AT5PTASE2,IP5PII	myo-inositol polyphosphate 5-phosphatase 2
Potri.001G146000	FALSE	FALSE	FALSE	FALSE	FALSE	TRUE	FALSE	FALSE		PTHR32133				AT4G12560.1	CPR30	F-box and associated interaction domains-containing protein
Potri.001G146100	FALSE	FALSE	FALSE	FALSE	FALSE	FALSE	FALSE	TRUE	PF00335	PTHR19282,PTHR19282:SF262			GO:0016021	AT1G32400.3	TOM2A	tobamovirus multiplication 2A
Potri.001G146200	FALSE	FALSE	FALSE	FALSE	FALSE	TRUE	FALSE	FALSE	PF00249,PF00072	PTHR31312,PTHR31312:SF2			GO:0000160	AT4G18020.6	APRR2,PRR2	CheY-like two-component responsive regulator family protein
Potri.001G146700	FALSE	FALSE	TRUE	FALSE	FALSE	FALSE	FALSE	FALSE						AT3G59840.1
Potri.001G146800	TRUE	FALSE	FALSE	FALSE	TRUE	FALSE	FALSE	FALSE	PF04578,PF13968	PTHR31325,PTHR31325:SF1				AT5G45470.1		Protein of unknown function (DUF594)
Potri.001G147000	FALSE	TRUE	TRUE	FALSE	FALSE	FALSE	FALSE	FALSE	PF00249	PTHR24078,PTHR24078:SF310				AT5G45420.1		Duplicated homeodomain-like superfamily protein
Potri.001G147300	FALSE	FALSE	FALSE	FALSE	FALSE	TRUE	FALSE	FALSE	PF13419	PTHR18901,PTHR18901:SF42	KOG2914			AT2G38740.1		Haloacid dehalogenase-like hydrolase (HAD) superfamily protein
Potri.001G147400	FALSE	FALSE	FALSE	TRUE	FALSE	FALSE	FALSE	FALSE	PF13419	PTHR18901,PTHR18901:SF42	KOG2914			AT2G38740.1		Haloacid dehalogenase-like hydrolase (HAD) superfamily protein
Potri.001G148000	FALSE	FALSE	TRUE	FALSE	FALSE	FALSE	FALSE	FALSE	PF13917	PTHR31437,PTHR31437:SF1	KOG2985			AT2G28910.1	CXIP4	CAX interacting protein 4
Potri.001G148300	FALSE	FALSE	FALSE	FALSE	FALSE	FALSE	FALSE	TRUE		PTHR31513,PTHR31513:SF2				AT5G47020.1
Potri.001G148400	FALSE	TRUE	FALSE	FALSE	FALSE	FALSE	FALSE	FALSE	PF13541,PF00004,PF02190	PTHR10046,PTHR10046:SF24		K01338	GO:0005524,GO:0006508,GO:0004176,GO:0030163,GO:0004252	AT5G47040.1	LON2	lon protease 2
Potri.001G148500	FALSE	FALSE	FALSE	FALSE	FALSE	TRUE	FALSE	FALSE	PF05142	PTHR35696,PTHR35696:SF1				AT1G32730.1
Potri.001G148600	FALSE	TRUE	FALSE	FALSE	FALSE	FALSE	FALSE	FALSE	PF13920	PTHR10044,PTHR10044:SF131	KOG1100	K19042		AT1G32740.1		SBP (S-ribonuclease binding protein) family protein
Potri.001G148700	FALSE	TRUE	FALSE	TRUE	TRUE	FALSE	FALSE	TRUE	PF04570	PTHR33059,PTHR33059:SF31				AT4G17670.1		Protein of unknown function (DUF581)
Potri.001G148800	FALSE	TRUE	FALSE	FALSE	FALSE	TRUE	FALSE	FALSE	PF06650,PF12624,PF06101,PF16910,PF16908	PTHR16166,PTHR16166:SF105	KOG1809			AT4G17140.3		pleckstrin homology (PH) domain-containing protein
Potri.001G148900	FALSE	TRUE	FALSE	TRUE	FALSE	TRUE	FALSE	FALSE	PF01373	PTHR31352,PTHR31352:SF1		K01177	GO:0016161,GO:0000272	AT4G17090.1	BAM3,BMY8,CT-BMY	chloroplast beta-amylase
Potri.001G149100	FALSE	TRUE	FALSE	TRUE	FALSE	TRUE	FALSE	TRUE	PF07714	PTHR27001,PTHR27001:SF75	KOG1187		GO:0006468,GO:0004672	AT5G47070.1		Protein kinase superfamily protein
Potri.001G149300	TRUE	FALSE	TRUE	FALSE	FALSE	FALSE	TRUE	FALSE	PF01780		KOG0402	K02921	GO:0006412,GO:0005840,GO:0005622,GO:0003735	AT3G10950.1		Zinc-binding ribosomal protein family protein
Potri.001G149400	FALSE	TRUE	TRUE	FALSE	FALSE	TRUE	FALSE	FALSE	PF02493	PTHR23084,PTHR23084:SF156				AT4G17080.1		Histone H3 K4-specific methyltransferase SET7/9 family protein
Potri.001G149700	FALSE	FALSE	FALSE	FALSE	TRUE	FALSE	FALSE	FALSE		PTHR32133,PTHR32133:SF106
Potri.001G149800	FALSE	FALSE	TRUE	FALSE	FALSE	FALSE	FALSE	FALSE	PF09747	PTHR31840	KOG3044			AT5G47090.1
Potri.001G149900	FALSE	FALSE	TRUE	FALSE	FALSE	FALSE	FALSE	FALSE	PF08652	PTHR12395,PTHR12395:SF9	KOG1982	K14845		AT4G17620.1		glycine-rich protein
Potri.001G150200	FALSE	TRUE	FALSE	TRUE	FALSE	TRUE	FALSE	FALSE	PF13499	PTHR23056,PTHR23056:SF41	KOG0034	K06268		AT5G47100.1	ATCBL9,CBL9	calcineurin B-like protein 9
Potri.001G150300	FALSE	FALSE	FALSE	FALSE	FALSE	TRUE	FALSE	FALSE	PF00160	PTHR33344,PTHR33344:SF2	KOG0884		GO:0006457,GO:0003755,GO:0000413	AT4G17070.1		peptidyl-prolyl cis-trans isomerases
Potri.001G150400	FALSE	FALSE	FALSE	FALSE	FALSE	FALSE	FALSE	TRUE	PF02732	PTHR10150		K10848	GO:0004518,GO:0003677	AT5G41150.1	ATRAD1,RAD1,UVH1	Restriction endonuclease, type II-like superfamily protein
Potri.001G150500	FALSE	FALSE	TRUE	FALSE	TRUE	FALSE	FALSE	FALSE	PF01474	PTHR21337,PTHR21337:SF3		K01626	GO:0009073,GO:0003849	AT4G33510.1	DHS2	3-deoxy-d-arabino-heptulosonate 7-phosphate synthase
Potri.001G150900	TRUE	FALSE	FALSE	FALSE	FALSE	FALSE	TRUE	FALSE	PF00588	PTHR12029,PTHR12029:SF11			GO:0008173,GO:0006396,GO:0003723	AT4G17610.1		tRNA/rRNA methyltransferase (SpoU) family protein
Potri.001G151300	TRUE	FALSE	TRUE	FALSE	FALSE	FALSE	TRUE	FALSE	PF00504	PTHR14154,PTHR14154:SF14				AT4G17600.1	LIL3:1	Chlorophyll A-B binding family protein
Potri.001G151700	FALSE	TRUE	FALSE	FALSE	FALSE	TRUE	FALSE	FALSE	PF13919,PF00320	PTHR10071,PTHR10071:SF159			GO:0043565,GO:0008270,GO:0006355,GO:0003700	AT4G17570.3	GATA26	GATA transcription factor 26
Potri.001G151800	FALSE	FALSE	FALSE	FALSE	FALSE	FALSE	FALSE	TRUE	PF01027	PTHR23291,PTHR23291:SF34	KOG1629			AT5G47120.1	ATBI-1,ATBI1,BI-1,BI1	BAX inhibitor 1
Potri.001G152000	FALSE	FALSE	FALSE	FALSE	TRUE	FALSE	FALSE	TRUE	PF00635	PTHR10809,PTHR10809:SF50			GO:0005789	AT3G60600.1	(AT)VAP,VAP,VAP27,VAP27-1	vesicle associated protein
Potri.001G152500	TRUE	FALSE	TRUE	FALSE	TRUE	FALSE	TRUE	FALSE	PF02458	PTHR31642,PTHR31642:SF29			GO:0016747	AT5G02890.1		HXXXD-type acyl-transferase family protein
Potri.001G152600	FALSE	TRUE	FALSE	FALSE	TRUE	FALSE	FALSE	FALSE	PF01494	PTHR13789,PTHR13789:SF224	KOG2614		GO:0071949	AT2G35660.1	CTF2A	FAD/NAD(P)-binding oxidoreductase family protein
Potri.001G152700	FALSE	FALSE	TRUE	FALSE	FALSE	FALSE	FALSE	FALSE		PTHR34189,PTHR34189:SF2				AT2G35658.2
Potri.001G152800	FALSE	TRUE	FALSE	TRUE	FALSE	FALSE	FALSE	TRUE	PF08477	PTHR24073,PTHR24073:SF520	KOG0084		GO:0007264,GO:0005525	AT1G02130.1	ARA-5,ARA5,ATRAB1B,ATRABD2A,RA-5,RABD2A	RAS 5
Potri.001G153000	TRUE	FALSE	TRUE	FALSE	FALSE	FALSE	FALSE	FALSE	PF09598,PF04774	PTHR12299,PTHR12299:SF24	KOG2945	K13199		AT4G17520.1		Hyaluronan / mRNA binding family
Potri.001G153100	TRUE	FALSE	TRUE	FALSE	FALSE	FALSE	FALSE	FALSE	PF01764	PTHR31403,PTHR31403:SF2	KOG4569		GO:0006629	AT4G16820.1	PLA-I{beta]2	alpha/beta-Hydrolases superfamily protein
Potri.001G153300	FALSE	FALSE	TRUE	FALSE	FALSE	FALSE	FALSE	TRUE	PF00378	PTHR11941,PTHR11941:SF61	KOG1679	K05607	GO:0008152,GO:0003824	AT4G16800.1		ATP-dependent caseinolytic (Clp) protease/crotonase family protein
Potri.001G153400	FALSE	FALSE	FALSE	FALSE	FALSE	FALSE	TRUE	FALSE	PF07722,PF00988	PTHR11405,PTHR11405:SF37			GO:0016787,GO:0006541	AT3G27740.1	CARA	carbamoyl phosphate synthetase A
Potri.001G154100	FALSE	TRUE	FALSE	FALSE	FALSE	TRUE	FALSE	FALSE	PF00847	PTHR31190,PTHR31190:SF30		K09286	GO:0006355,GO:0003700	AT4G17500.1	ATERF-1,ERF-1	ethylene responsive element binding factor 1
Potri.001G154200	FALSE	FALSE	TRUE	FALSE	FALSE	FALSE	FALSE	FALSE	PF00847	PTHR31677,PTHR31677:SF8		K09286	GO:0006355,GO:0003700	AT5G47230.1	ATERF-5,ATERF5,ERF5	ethylene responsive element binding factor 5
Potri.001G154300	TRUE	FALSE	TRUE	FALSE	FALSE	FALSE	FALSE	FALSE	PF00293	PTHR13994,PTHR13994:SF9	KOG0648		GO:0016787	AT5G47240.1	atnudt8,NUDT8	nudix hydrolase homolog 8
Potri.001G154400	FALSE	FALSE	FALSE	FALSE	FALSE	FALSE	FALSE	TRUE	PF05903	PTHR12378,PTHR12378:SF19	KOG0324			AT5G47310.1		PPPDE putative thiol peptidase family protein
Potri.001G154500	FALSE	FALSE	FALSE	FALSE	FALSE	FALSE	FALSE	TRUE		PTHR27009,PTHR27009:SF18				AT2G25410.1		RING/U-box superfamily protein
Potri.001G154700	FALSE	TRUE	FALSE	FALSE	FALSE	FALSE	FALSE	TRUE	PF00782	PTHR10159,PTHR10159:SF358	KOG1719		GO:0008138,GO:0006470	AT2G35680.1		Phosphotyrosine protein phosphatases superfamily protein
Potri.001G154901	TRUE	FALSE	FALSE	FALSE	TRUE	FALSE	FALSE	FALSE	PF01535,PF13041	PTHR24015,PTHR24015:SF719				AT5G47360.1		Tetratricopeptide repeat (TPR)-like superfamily protein
Potri.001G155000	FALSE	FALSE	FALSE	FALSE	TRUE	FALSE	FALSE	FALSE	PF05553	PTHR34059,PTHR34059:SF4				AT4G16790.1		hydroxyproline-rich glycoprotein family protein
Potri.001G155100	FALSE	FALSE	FALSE	FALSE	TRUE	FALSE	FALSE	FALSE	PF02183,PF00046,PF04618	PTHR24326,PTHR24326:SF140	KOG0483	K09338	GO:0043565,GO:0006355,GO:0003700,GO:0003677,GO:0005634	AT5G47370.1	HAT2	Homeobox-leucine zipper protein 4 (HB-4) / HD-ZIP protein
Potri.001G155300	FALSE	TRUE	FALSE	FALSE	FALSE	FALSE	FALSE	FALSE	PF00249	PTHR24078,PTHR24078:SF280				AT5G47390.1		myb-like transcription factor family protein
Potri.001G155400	FALSE	FALSE	TRUE	FALSE	FALSE	FALSE	FALSE	FALSE		PTHR36050,PTHR36050:SF1				AT4G17430.1		O-fucosyltransferase family protein
Potri.001G155500	FALSE	FALSE	TRUE	FALSE	FALSE	FALSE	FALSE	FALSE	PF02770,PF14749,PF01756	PTHR10909,PTHR10909:SF250		K00232	GO:0055114,GO:0003995,GO:0006635,GO:0005777,GO:0003997	AT4G16760.1	ACX1,ATACX1	acyl-CoA oxidase 1
Potri.001G155700	TRUE	FALSE	FALSE	FALSE	TRUE	FALSE	FALSE	TRUE	PF00847	PTHR31985,PTHR31985:SF11			GO:0006355,GO:0003700	AT2G44940.1		Integrase-type DNA-binding superfamily protein
Potri.001G155800	TRUE	FALSE	FALSE	FALSE	FALSE	FALSE	FALSE	FALSE	PF14724	PTHR31801,PTHR31801:SF1			GO:0050290	AT5G47400.1
Potri.001G155900	FALSE	TRUE	FALSE	FALSE	FALSE	FALSE	FALSE	FALSE	PF01987	PTHR31801,PTHR31801:SF3				AT5G47420.1		Tryptophan RNA-binding attenuator protein-like
Potri.001G156000	FALSE	FALSE	FALSE	FALSE	FALSE	TRUE	FALSE	FALSE	PF13696,PF08783	PTHR15439,PTHR15439:SF7	KOG0314	K10624	GO:0008270,GO:0005634	AT5G47430.1		DWNN domain, a CCHC-type zinc finger
Potri.001G156100	TRUE	FALSE	FALSE	FALSE	FALSE	FALSE	FALSE	FALSE	PF00827	PTHR11847	KOG1678	K02877	GO:0006412,GO:0005840,GO:0003735	AT4G16720.1		Ribosomal protein L23/L15e family protein
Potri.001G156200	FALSE	FALSE	FALSE	FALSE	FALSE	FALSE	TRUE	FALSE	PF05190,PF05192,PF00488	PTHR11361,PTHR11361:SF21		K08740	GO:0030983,GO:0006298,GO:0005524	AT4G17380.1	ATMSH4,MSH4	MUTS-like protein 4
Potri.001G156300	FALSE	TRUE	FALSE	FALSE	FALSE	FALSE	FALSE	FALSE		PTHR31460,PTHR31460:SF3				AT2G01410.1		NHL domain-containing protein
Potri.001G156400	TRUE	FALSE	FALSE	FALSE	FALSE	FALSE	FALSE	FALSE
Potri.001G156500	TRUE	FALSE	FALSE	FALSE	FALSE	FALSE	FALSE	FALSE		PTHR37749,PTHR37749:SF1				AT4G16695.1
Potri.001G157200	TRUE	FALSE	FALSE	FALSE	TRUE	FALSE	TRUE	FALSE	PF14389,PF04784	PTHR23054,PTHR23054:SF26				AT5G47380.1		Protein of unknown function, DUF547
Potri.001G157400	TRUE	FALSE	FALSE	FALSE	TRUE	FALSE	FALSE	FALSE	PF10250	PTHR31818,PTHR31818:SF3				AT4G16650.1		O-fucosyltransferase family protein
Potri.001G157500	FALSE	FALSE	FALSE	FALSE	FALSE	TRUE	TRUE	FALSE	PF01471,PF00413	PTHR10201,PTHR10201:SF141			GO:0031012,GO:0008270,GO:0006508,GO:0004222	AT4G16640.1		Matrixin family protein
Potri.001G157600	FALSE	TRUE	FALSE	FALSE	FALSE	FALSE	FALSE	TRUE	PF00892	PTHR31218,PTHR31218:SF14			GO:0016021,GO:0016020,GO:0022857	AT5G47470.1		Nodulin MtN21 /EamA-like transporter family protein
Potri.001G157700	TRUE	FALSE	TRUE	FALSE	FALSE	FALSE	FALSE	FALSE	PF13912	PTHR26374,PTHR26374:SF185				AT3G60580.1		C2H2-like zinc finger protein
Potri.001G157800	FALSE	FALSE	FALSE	TRUE	FALSE	FALSE	FALSE	TRUE	PF12932,PF12931	PTHR13402	KOG1913		GO:0048208	AT5G47490.1		RGPR-related
Potri.001G157900	FALSE	FALSE	TRUE	FALSE	FALSE	FALSE	FALSE	FALSE	PF04614	PTHR12774	KOG3133	K13337	GO:0005777	AT3G03490.1	AtPEX19-1,PEX19-1	peroxin 19-1
Potri.001G158000	FALSE	TRUE	FALSE	TRUE	FALSE	TRUE	FALSE	FALSE		PTHR11183,PTHR11183:SF55				AT2G35710.1		Nucleotide-diphospho-sugar transferases superfamily protein
Potri.001G158100	FALSE	FALSE	FALSE	FALSE	TRUE	FALSE	FALSE	FALSE		PTHR38925,PTHR38925:SF1
Potri.001G158200	TRUE	FALSE	FALSE	FALSE	FALSE	FALSE	FALSE	FALSE	PF00226,PF11875	PTHR24078,PTHR24078:SF285		K09531		AT2G35720.1	OWL1	DNAJ heat shock N-terminal domain-containing protein
Potri.001G158800	FALSE	TRUE	FALSE	TRUE	FALSE	TRUE	FALSE	FALSE	PF05678	PTHR33179,PTHR33179:SF1				AT4G39720.1		VQ motif-containing protein
Potri.001G158900	FALSE	TRUE	FALSE	TRUE	FALSE	TRUE	FALSE	FALSE	PF12710,PF00403,PF00122	PTHR24093,PTHR24093:SF360		K17686	GO:0046872,GO:0030001,GO:0000166	AT5G44790.1	HMA7,RAN1	copper-exporting ATPase / responsive-to-antagonist 1 / copper-transporting ATPase (RAN1)
Potri.001G159000	FALSE	FALSE	TRUE	FALSE	FALSE	FALSE	TRUE	FALSE	PF00085	PTHR10438,PTHR10438:SF275	KOG0907	K03671	GO:0045454,GO:0015035,GO:0006662	AT2G35010.1	ATO1,TO1	thioredoxin O1
Potri.001G159300	FALSE	FALSE	FALSE	TRUE	TRUE	FALSE	FALSE	FALSE	PF13639	PTHR14155,PTHR14155:SF74			GO:0008270,GO:0005515	AT5G05280.1		RING/U-box superfamily protein
Potri.001G159400	TRUE	FALSE	FALSE	FALSE	FALSE	FALSE	FALSE	FALSE	PF01467	PTHR10739,PTHR10739:SF28		K00968	GO:0009058,GO:0003824	AT2G32260.1	ATCCT1,CCT1	phosphorylcholine cytidylyltransferase
Potri.001G159700	TRUE	FALSE	FALSE	FALSE	FALSE	FALSE	FALSE	FALSE	PF01704	PTHR11952,PTHR11952:SF12		K00972	GO:0070569,GO:0008152	AT2G35020.1	GlcNAc1pUT2	N-acetylglucosamine-1-phosphate uridylyltransferase 2
Potri.001G160100	FALSE	FALSE	FALSE	TRUE	FALSE	FALSE	FALSE	TRUE	PF07687,PF01546	PTHR32494,PTHR32494:SF7		K02083	GO:0016787,GO:0008152	AT4G20070.1	AAH,ATAAH	allantoate amidohydrolase
Potri.001G160300	FALSE	FALSE	FALSE	FALSE	TRUE	FALSE	FALSE	FALSE	PF00059,PF07714	PTHR27001,PTHR27001:SF85	KOG1187		GO:0006468,GO:0004672	AT1G52310.1		protein kinase family protein / C-type lectin domain-containing protein
Potri.001G160400	TRUE	FALSE	FALSE	FALSE	TRUE	FALSE	TRUE	FALSE	PF02535	PTHR11040,PTHR11040:SF71	KOG1558	K14709	GO:0055085,GO:0046873,GO:0030001,GO:0016020	AT3G12750.1	ZIP1	zinc transporter 1 precursor
Potri.001G160500	FALSE	TRUE	FALSE	FALSE	FALSE	FALSE	FALSE	FALSE	PF09446	PTHR31792			GO:0070072	AT1G05780.1		Vacuolar ATPase assembly integral membrane protein VMA21-like domain
Potri.001G160600	TRUE	FALSE	FALSE	FALSE	TRUE	FALSE	FALSE	TRUE	PF06432	PTHR12982	KOG3059	K03859	GO:0017176,GO:0016021,GO:0006506	AT2G34980.1	SETH1	phosphatidylinositolglycan synthase family protein
Potri.001G160800	TRUE	FALSE	FALSE	FALSE	FALSE	FALSE	TRUE	FALSE	PF07650,PF01926	PTHR11649,PTHR11649:SF57	KOG1423		GO:0003723,GO:0005525	AT1G30960.1		GTP-binding family protein
Potri.001G161000	FALSE	FALSE	FALSE	TRUE	FALSE	FALSE	FALSE	TRUE	PF00560,PF13855,PF00069	PTHR27000,PTHR27000:SF208	KOG1187		GO:0005515,GO:0006468,GO:0005524,GO:0004672	AT1G72300.1		Leucine-rich receptor-like protein kinase family protein
Potri.001G161100	FALSE	FALSE	FALSE	FALSE	FALSE	FALSE	FALSE	TRUE	PF00149	PTHR13315,PTHR13315:SF0	KOG3662		GO:0016787	AT1G53710.1		Calcineurin-like metallo-phosphoesterase superfamily protein
Potri.001G161400	TRUE	FALSE	FALSE	FALSE	FALSE	FALSE	FALSE	FALSE	PF00690,PF00702,PF00122	PTHR24093,PTHR24093:SF355		K01535	GO:0046872,GO:0000166	AT1G17260.1	AHA10	autoinhibited H(+)-ATPase isoform 10
Potri.001G161600	TRUE	FALSE	FALSE	FALSE	TRUE	FALSE	TRUE	FALSE	PF08263,PF13855,PF07714	PTHR27001,PTHR27001:SF81	KOG1187		GO:0005515,GO:0006468,GO:0004672	AT1G53730.1	SRF6	STRUBBELIG-receptor family 6
Potri.001G161700	FALSE	TRUE	FALSE	FALSE	FALSE	TRUE	FALSE	FALSE	PF07724	PTHR23073		K03061	GO:0005524	AT1G53750.1	RPT1A	regulatory particle triple-A 1A
Potri.001G161800	TRUE	FALSE	FALSE	FALSE	FALSE	FALSE	FALSE	FALSE	PF10173	PTHR28062,PTHR28062:SF1	KOG4539			AT1G53760.1
Potri.001G161900	FALSE	FALSE	FALSE	FALSE	FALSE	FALSE	TRUE	FALSE	PF07460	PTHR34199,PTHR34199:SF2			GO:0003677	AT1G53800.1
Potri.001G162000	FALSE	FALSE	FALSE	TRUE	FALSE	TRUE	FALSE	FALSE	PF13639	PTHR14155,PTHR14155:SF99			GO:0008270,GO:0005515	AT1G72310.1	ATL3	RING/U-box superfamily protein
Potri.001G162200	FALSE	TRUE	FALSE	FALSE	FALSE	FALSE	FALSE	FALSE	PF00179	PTHR24067,PTHR24067:SF42	KOG0894	K04554		AT5G50430.1	UBC33	ubiquitin-conjugating enzyme 33
Potri.001G162400	TRUE	FALSE	TRUE	FALSE	TRUE	FALSE	FALSE	FALSE	PF04043,PF01095	PTHR31707,PTHR31707:SF40		K01051	GO:0004857,GO:0042545,GO:0030599,GO:0005618	AT3G14310.1	ATPME3,PME3	pectin methylesterase 3
Potri.001G162500	TRUE	FALSE	FALSE	FALSE	FALSE	FALSE	FALSE	FALSE	PF04043,PF01095	PTHR31707,PTHR31707:SF40		K01051	GO:0004857,GO:0042545,GO:0030599,GO:0005618	AT3G14310.1	ATPME3,PME3	pectin methylesterase 3
Potri.001G162800	FALSE	TRUE	FALSE	FALSE	FALSE	FALSE	FALSE	TRUE	PF00155	PTHR11751,PTHR11751:SF369		K00814	GO:0030170,GO:0009058	AT1G72330.1	ALAAT2	alanine aminotransferase 2
Potri.001G163100	FALSE	FALSE	TRUE	FALSE	FALSE	TRUE	FALSE	FALSE		PTHR34206,PTHR34206:SF1				AT3G14280.1
Potri.001G163200	FALSE	TRUE	FALSE	FALSE	FALSE	FALSE	FALSE	FALSE	PF01363,PF00118,PF01504	PTHR11353,PTHR11353:SF93		K00921	GO:0046872,GO:0005524,GO:0046488,GO:0016307	AT3G14270.1	FAB1B	phosphatidylinositol-4-phosphate 5-kinase family protein
Potri.001G163600	TRUE	FALSE	FALSE	FALSE	FALSE	FALSE	TRUE	FALSE	PF05922,PF02225,PF00082	PTHR10795,PTHR10795:SF424			GO:0006508,GO:0004252	AT3G14240.1		Subtilase family protein
Potri.001G163900	FALSE	FALSE	FALSE	FALSE	FALSE	FALSE	FALSE	TRUE	PF02383	PTHR11200,PTHR11200:SF122			GO:0042578,GO:0036092,GO:0007033	AT3G14205.1		Phosphoinositide phosphatase family protein
Potri.001G164100	TRUE	FALSE	FALSE	FALSE	FALSE	FALSE	TRUE	FALSE	PF03914			K14832		AT1G72440.1	EDA25,SWA2	CCAAT-binding factor
Potri.001G164300	TRUE	FALSE	TRUE	FALSE	FALSE	FALSE	TRUE	FALSE	PF02519	PTHR31374,PTHR31374:SF25			GO:0009733	AT1G72430.1		SAUR-like auxin-responsive protein family
Potri.001G164700	FALSE	FALSE	FALSE	FALSE	TRUE	FALSE	FALSE	FALSE	PF00226	PTHR24078				AT3G14200.1		Chaperone DnaJ-domain superfamily protein
Potri.001G164800	TRUE	FALSE	TRUE	FALSE	FALSE	FALSE	FALSE	FALSE	PF05564	PTHR33565,PTHR33565:SF3				AT1G54070.1		Dormancy/auxin associated family protein
Potri.001G165800	FALSE	TRUE	FALSE	TRUE	FALSE	FALSE	FALSE	FALSE	PF12090	PTHR10799,PTHR10799:SF783			GO:0003712,GO:0000124	AT1G72390.1
Potri.001G165900	FALSE	FALSE	FALSE	FALSE	FALSE	FALSE	TRUE	FALSE	PF04121	PTHR13003		K14301	GO:0006810,GO:0005643	AT3G14120.2
Potri.001G166000	TRUE	FALSE	FALSE	FALSE	FALSE	FALSE	TRUE	FALSE	PF13424	PTHR10098,PTHR10098:SF117				AT3G14110.1	FLU	Tetratricopeptide repeat (TPR)-like superfamily protein
Potri.001G166100	FALSE	TRUE	FALSE	FALSE	FALSE	FALSE	FALSE	FALSE	PF00076	PTHR24012,PTHR24012:SF379	KOG0148	K13201	GO:0003676	AT1G17370.1	UBP1B	oligouridylate binding protein 1B
Potri.001G166400	FALSE	TRUE	FALSE	TRUE	FALSE	FALSE	FALSE	FALSE	PF03081	PTHR12542,PTHR12542:SF27		K07195	GO:0006887,GO:0000145	AT1G72470.1	ATEXO70D1,EXO70D1	exocyst subunit exo70 family protein D1
Potri.001G166500	TRUE	FALSE	FALSE	FALSE	FALSE	FALSE	FALSE	FALSE	PF06814	PTHR21229,PTHR21229:SF15			GO:0016021	AT1G72480.1		Lung seven transmembrane receptor family protein
Potri.001G166600	TRUE	FALSE	FALSE	FALSE	FALSE	FALSE	FALSE	FALSE	PF01423	PTHR15588,PTHR15588:SF10	KOG1782	K12620		AT3G14080.1		Small nuclear ribonucleoprotein family protein
Potri.001G166800	TRUE	FALSE	TRUE	FALSE	TRUE	FALSE	TRUE	FALSE	PF13768	PTHR10338,PTHR10338:SF114				AT1G19110.1		inter-alpha-trypsin inhibitor heavy chain-related
Potri.001G166900	FALSE	FALSE	TRUE	FALSE	FALSE	FALSE	FALSE	FALSE	PF07911	PTHR33108,PTHR33108:SF15				AT1G72510.1		Protein of unknown function (DUF1677)
Potri.001G167100	FALSE	TRUE	FALSE	FALSE	FALSE	TRUE	FALSE	TRUE	PF00171	PTHR11699,PTHR11699:SF144		K14085	GO:0055114,GO:0016491,GO:0008152	AT1G54100.2	ALDH7B4	aldehyde dehydrogenase 7B4
Potri.001G167200	FALSE	TRUE	FALSE	FALSE	FALSE	FALSE	FALSE	TRUE	PF01699	PTHR12266,PTHR12266:SF9	KOG2399	K13754	GO:0055085,GO:0016021	AT1G54115.1	ATCCX4,CCX4	cation calcium exchanger 4
Potri.001G167300	FALSE	TRUE	FALSE	TRUE	FALSE	FALSE	FALSE	FALSE	PF02225,PF05922,PF00082	PTHR10795,PTHR10795:SF331			GO:0006508,GO:0004252	AT3G14067.1		Subtilase family protein
Potri.001G167700	FALSE	TRUE	FALSE	FALSE	FALSE	TRUE	FALSE	FALSE	PF01477,PF00305	PTHR11771,PTHR11771:SF38		K00454	GO:0005515,GO:0055114,GO:0046872,GO:0016702	AT1G17420.1	LOX3	lipoxygenase 3
Potri.001G167800	TRUE	FALSE	TRUE	FALSE	TRUE	FALSE	TRUE	FALSE	PF00067	PTHR24298,PTHR24298:SF51	KOG0156		GO:0055114,GO:0020037,GO:0016705,GO:0005506	AT5G07990.1	CYP75B1,D501,TT7	Cytochrome P450 superfamily protein
Potri.001G167900	TRUE	FALSE	FALSE	FALSE	FALSE	FALSE	TRUE	FALSE	PF00067	PTHR24298,PTHR24298:SF51			GO:0055114,GO:0020037,GO:0016705,GO:0005506	AT5G07990.1	CYP75B1,D501,TT7	Cytochrome P450 superfamily protein
Potri.001G168000	FALSE	TRUE	FALSE	FALSE	FALSE	FALSE	FALSE	FALSE	PF07714	PTHR27001,PTHR27001:SF227	KOG1187	K04733	GO:0006468,GO:0004672	AT2G05940.1		Protein kinase superfamily protein
Potri.001G168200	FALSE	TRUE	FALSE	TRUE	FALSE	TRUE	FALSE	TRUE	PF01966,PF04607	PTHR21262,PTHR21262:SF14			GO:0015969	AT1G54130.1	AT-RSH3,ATRSH3,RSH3	RELA/SPOT homolog 3
Potri.001G168300	FALSE	FALSE	TRUE	FALSE	FALSE	FALSE	FALSE	TRUE	PF15630	PTHR12595,PTHR12595:SF6	KOG3334	K03133		AT1G54140.1	TAF9,TAFII21	TATA binding protein associated factor 21kDa subunit
Potri.001G168700	FALSE	FALSE	FALSE	FALSE	FALSE	FALSE	FALSE	TRUE	PF13920,PF12483	PTHR12183	KOG1571	K15688	GO:0007005,GO:0004842	AT1G54150.1		E3 Ubiquitin ligase family protein
Potri.001G168800	TRUE	FALSE	FALSE	FALSE	FALSE	FALSE	FALSE	FALSE	PF03514	PTHR31636,PTHR31636:SF40				AT3G13840.1		GRAS family transcription factor
Potri.001G169000	TRUE	FALSE	TRUE	FALSE	FALSE	FALSE	TRUE	FALSE	PF07883	PTHR31238,PTHR31238:SF21				AT1G72610.1	ATGER1,GER1,GLP1	germin-like protein 1
Potri.001G169700	FALSE	FALSE	FALSE	FALSE	FALSE	FALSE	FALSE	TRUE	PF04110	PTHR13385	KOG3439	K08336	GO:0005737,GO:0000045	AT1G54210.1	APG12,ATATG12,ATG12A	Ubiquitin-like superfamily protein
Potri.001G169900	FALSE	TRUE	FALSE	FALSE	FALSE	TRUE	FALSE	FALSE	PF03847	PTHR12264	KOG1142	K03126	GO:0006352,GO:0005669	AT1G17440.1	EER4,TAF12B	Transcription initiation factor TFIID subunit A
Potri.001G170100	FALSE	FALSE	FALSE	FALSE	FALSE	FALSE	FALSE	TRUE	PF07011	PTHR33469,PTHR33469:SF3				AT1G17455.2	ELF4-L4	ELF4-like 4
Potri.001G170200	FALSE	FALSE	FALSE	FALSE	FALSE	FALSE	FALSE	TRUE	PF00249	PTHR21717,PTHR21717:SF25				AT1G72650.2	TRFL6	TRF-like 6
Potri.001G170300	FALSE	TRUE	FALSE	FALSE	FALSE	FALSE	FALSE	FALSE	PF01926,PF02824,PF16897	PTHR11702,PTHR11702:SF26		K06944	GO:0005525	AT1G72660.2		P-loop containing nucleoside triphosphate hydrolases superfamily protein
Potri.001G171200	TRUE	FALSE	FALSE	FALSE	FALSE	FALSE	FALSE	FALSE	PF00717	PTHR10806,PTHR10806:SF7	KOG3342	K13280	GO:0016020,GO:0008233,GO:0006465	AT1G52600.1		Peptidase S24/S26A/S26B/S26C family protein
Potri.001G171800	TRUE	FALSE	FALSE	FALSE	TRUE	FALSE	TRUE	FALSE	PF01327	PTHR10458,PTHR10458:SF11	KOG3137	K01462	GO:0042586,GO:0005506	AT1G15390.1	ATDEF1,PDF1A	peptide deformylase 1A
Potri.001G171900	TRUE	FALSE	FALSE	FALSE	FALSE	FALSE	FALSE	FALSE	PF00295	PTHR31375,PTHR31375:SF4			GO:0005975,GO:0004650	AT1G80170.1		Pectin lyase-like superfamily protein
Potri.001G172000	FALSE	TRUE	FALSE	FALSE	FALSE	TRUE	FALSE	FALSE
Potri.001G172100	FALSE	TRUE	FALSE	FALSE	FALSE	TRUE	FALSE	TRUE	PF15697	PTHR33730,PTHR33730:SF4				AT1G15400.3
Potri.001G172500	TRUE	FALSE	FALSE	FALSE	FALSE	FALSE	TRUE	FALSE		PTHR36765,PTHR36765:SF1				AT3G49890.1
Potri.001G172600	TRUE	FALSE	TRUE	FALSE	TRUE	FALSE	TRUE	FALSE	PF00364	PTHR18866,PTHR18866:SF99				AT3G15690.2		Single hybrid motif superfamily protein
Potri.001G173100	TRUE	FALSE	FALSE	FALSE	FALSE	FALSE	TRUE	FALSE	PF04003,PF00240	PTHR10666	KOG0001,KOG0005		GO:0005515	AT1G15420.1
Potri.001G173300	TRUE	FALSE	FALSE	FALSE	FALSE	FALSE	FALSE	FALSE	PF04003,PF00240	PTHR10666	KOG0001,KOG0005		GO:0005515	AT1G15420.1
Potri.001G173500	TRUE	FALSE	FALSE	FALSE	FALSE	FALSE	TRUE	FALSE	PF04003,PF00400	PTHR19858		K14558	GO:0005515	AT1G15440.1	ATPWP2,PWP2	periodic tryptophan protein 2
Potri.001G173800	TRUE	FALSE	FALSE	FALSE	FALSE	FALSE	FALSE	FALSE	PF01215	PTHR10122,PTHR10122:SF3		K02265	GO:0005740,GO:0004129	AT1G80230.1		Rubredoxin-like superfamily protein
Potri.001G173900	FALSE	TRUE	FALSE	FALSE	FALSE	FALSE	FALSE	FALSE	PF03735,PF05641	PTHR31917,PTHR31917:SF5				AT4G32440.1		Plant Tudor-like RNA-binding protein
Potri.001G174200	FALSE	FALSE	FALSE	FALSE	FALSE	TRUE	FALSE	FALSE
Potri.001G174300	TRUE	FALSE	TRUE	FALSE	FALSE	TRUE	FALSE	FALSE		PTHR34198,PTHR34198:SF1				AT1G52720.1
Potri.001G174900	FALSE	TRUE	FALSE	FALSE	FALSE	FALSE	FALSE	TRUE	PF12697	PTHR10992,PTHR10992:SF898	KOG1454			AT1G80280.1		alpha/beta-Hydrolases superfamily protein
Potri.001G175400	TRUE	FALSE	FALSE	FALSE	TRUE	FALSE	TRUE	FALSE	PF03000	PTHR32370,PTHR32370:SF16				AT1G52770.1		Phototropic-responsive NPH3 family protein
Potri.001G175500	TRUE	FALSE	FALSE	FALSE	FALSE	FALSE	FALSE	FALSE		PTHR33427,PTHR33427:SF2				AT3G15550.1
Potri.001G175700	FALSE	FALSE	FALSE	FALSE	FALSE	FALSE	TRUE	FALSE	PF14510,PF08370,PF00005,PF01061	PTHR19241,PTHR19241:SF219			GO:0016887,GO:0005524,GO:0016020	AT1G15520.1	ABCG40,ATABCG40,ATPDR12,PDR12	pleiotropic drug resistance 12
Potri.001G175800	FALSE	FALSE	FALSE	FALSE	TRUE	FALSE	FALSE	FALSE	PF03171	PTHR10209,PTHR10209:SF211	KOG0143		GO:0055114,GO:0016491	AT1G52820.1		2-oxoglutarate (2OG) and Fe(II)-dependent oxygenase superfamily protein
Potri.001G175900	TRUE	FALSE	FALSE	FALSE	TRUE	FALSE	TRUE	FALSE	PF03171	PTHR10209,PTHR10209:SF211	KOG0143		GO:0055114,GO:0016491	AT1G52820.1		2-oxoglutarate (2OG) and Fe(II)-dependent oxygenase superfamily protein
Potri.001G176600	FALSE	FALSE	FALSE	TRUE	FALSE	FALSE	FALSE	FALSE	PF14226,PF03171	PTHR10209,PTHR10209:SF95	KOG0143	K04124	GO:0055114,GO:0016491	AT1G15550.1	ATGA3OX1,GA3OX1,GA4	gibberellin 3-oxidase 1
Potri.001G177000	FALSE	TRUE	FALSE	FALSE	FALSE	TRUE	FALSE	FALSE	PF01053	PTHR11751,PTHR11751:SF184	KOG0257		GO:0030170	AT1G80360.1		Pyridoxal phosphate (PLP)-dependent transferases superfamily protein
Potri.001G177200	TRUE	FALSE	FALSE	FALSE	FALSE	FALSE	TRUE	FALSE		PTHR24015,PTHR24015:SF363				AT2G15690.1		Tetratricopeptide repeat (TPR)-like superfamily protein
Potri.001G177400	FALSE	TRUE	FALSE	FALSE	FALSE	FALSE	FALSE	FALSE	PF02309	PTHR31734,PTHR31734:SF34		K14484	GO:0006355,GO:0005634	AT1G04250.1	AXR3,IAA17	AUX/IAA transcriptional regulator family protein
Potri.001G178000	FALSE	TRUE	FALSE	TRUE	FALSE	FALSE	FALSE	FALSE	PF07719,PF12569	PTHR22767,PTHR22767:SF2		K00670		AT1G80410.1	EMB2753	tetratricopeptide repeat (TPR)-containing protein
Potri.001G178100	TRUE	FALSE	FALSE	FALSE	FALSE	FALSE	FALSE	FALSE	PF00533	PTHR11370		K10803		AT1G80420.1	ATXRCC1	BRCT domain-containing DNA repair protein
Potri.001G178200	FALSE	FALSE	FALSE	TRUE	FALSE	FALSE	FALSE	FALSE		PTHR16684			GO:0051382,GO:0019237,GO:0000776	AT1G15660.1	CENP-C	centromere protein C
Potri.001G178700	FALSE	FALSE	FALSE	FALSE	FALSE	FALSE	TRUE	FALSE
Potri.001G178800	TRUE	FALSE	TRUE	FALSE	FALSE	FALSE	TRUE	FALSE	PF01903	PTHR33542			GO:0016852,GO:0009236	AT1G50170.1	ATSIRB,SIRB	sirohydrochlorin ferrochelatase B
Potri.001G179000	FALSE	FALSE	TRUE	FALSE	TRUE	FALSE	FALSE	FALSE	PF00534,PF16994	PTHR12526,PTHR12526:SF160	KOG0853			AT3G15940.2		UDP-Glycosyltransferase superfamily protein
Potri.001G179200	FALSE	TRUE	FALSE	FALSE	FALSE	FALSE	FALSE	FALSE	PF00400,PF04053	PTHR19876,PTHR19876:SF6		K17302	GO:0005515,GO:0030117,GO:0016192,GO:0006886,GO:0005198	AT1G52360.1		Coatomer, beta\' subunit
Potri.001G179600	TRUE	FALSE	TRUE	FALSE	FALSE	FALSE	FALSE	FALSE		PTHR13140,PTHR13140:SF460	KOG0978			AT3G16000.1	MFP1	MAR binding filament-like protein 1
Potri.001G179800	FALSE	TRUE	FALSE	FALSE	FALSE	FALSE	FALSE	TRUE	PF13837	PTHR31307,PTHR31307:SF8	KOG4282			AT3G24490.1		Alcohol dehydrogenase transcription factor Myb/SANT-like family protein
Potri.001G180000	FALSE	FALSE	FALSE	TRUE	FALSE	FALSE	FALSE	FALSE	PF01535,PF13041	PTHR24015,PTHR24015:SF187				AT3G16010.1		Pentatricopeptide repeat (PPR-like) superfamily protein
Potri.001G180100	FALSE	TRUE	FALSE	TRUE	FALSE	FALSE	FALSE	TRUE	PF00012	PTHR19375,PTHR19375:SF190		K09489		AT1G79920.1		Heat shock protein 70 (Hsp 70) family protein
Potri.001G180600	FALSE	FALSE	FALSE	FALSE	TRUE	FALSE	FALSE	FALSE	PF03168	PTHR31852,PTHR31852:SF17				AT1G52330.1		Late embryogenesis abundant (LEA) hydroxyproline-rich glycoprotein family
Potri.001G181100	FALSE	TRUE	FALSE	FALSE	FALSE	FALSE	FALSE	FALSE	PF04783,PF04782	PTHR21450,PTHR21450:SF22				AT1G52320.2
Potri.001G181701	TRUE	FALSE	FALSE	FALSE	TRUE	FALSE	FALSE	TRUE		PTHR37900,PTHR37900:SF1
Potri.001G181800	TRUE	FALSE	FALSE	FALSE	FALSE	FALSE	FALSE	FALSE	PF09072	PTHR28632	KOG4766			AT1G15270.1		Translation machinery associated TMA7
Potri.001G182000	FALSE	TRUE	FALSE	FALSE	FALSE	TRUE	FALSE	TRUE	PF00153	PTHR24089,PTHR24089:SF270	KOG0762	K15109		AT1G79900.1	ATMBAC2,BAC2	Mitochondrial substrate carrier family protein
Potri.001G182100	TRUE	FALSE	TRUE	FALSE	FALSE	FALSE	FALSE	FALSE	PF01680	PTHR31829,PTHR31829:SF2	KOG1606	K06215	GO:0042823,GO:0042819	AT3G16050.1	A37,ATPDX1.2,PDX1.2	pyridoxine biosynthesis 1.2
Potri.001G182300	TRUE	FALSE	FALSE	FALSE	FALSE	FALSE	TRUE	FALSE	PF00225	PTHR24115,PTHR24115:SF465	KOG0240	K10393	GO:0008017,GO:0007018,GO:0005524,GO:0003777,GO:0005871	AT3G16060.1		ATP binding microtubule motor family protein
Potri.001G182600	TRUE	FALSE	TRUE	FALSE	FALSE	FALSE	FALSE	FALSE	PF00270,PF13307	PTHR11472,PTHR11472:SF41		K11273	GO:0005524,GO:0003676,GO:0016818,GO:0008026,GO:0006139	AT1G79890.1		RAD3-like DNA-binding helicase protein
Potri.001G182700	TRUE	FALSE	FALSE	FALSE	TRUE	FALSE	TRUE	FALSE	PF01925	PTHR14255,PTHR14255:SF6			GO:0016021	AT2G25737.1		Sulfite exporter TauE/SafE family protein
Potri.001G182900	FALSE	FALSE	FALSE	FALSE	FALSE	TRUE	FALSE	TRUE	PF00025	PTHR24073,PTHR24073:SF502	KOG0394	K07897	GO:0005525	AT3G16100.1	ATRAB7D,ATRABG3C,RABG3c	RAB GTPase homolog G3C
Potri.001G183000	FALSE	FALSE	TRUE	FALSE	FALSE	FALSE	FALSE	FALSE	PF07714	PTHR27001,PTHR27001:SF27	KOG1187		GO:0006468,GO:0004672	AT3G24550.1	ATPERK1,PERK1	proline extensin-like receptor kinase 1
Potri.001G183100	FALSE	FALSE	FALSE	TRUE	FALSE	FALSE	FALSE	FALSE	PF00787,PF08628,PF02194	PTHR22999,PTHR22999:SF19	KOG2101	K17925	GO:0035091	AT1G15240.2		Phox-associated domain;Phox-like;Sorting nexin, C-terminal
Potri.001G183200	FALSE	FALSE	FALSE	FALSE	TRUE	FALSE	TRUE	FALSE	PF01907	PTHR10768	KOG3475	K02922	GO:0006412,GO:0005840,GO:0005622,GO:0003735	AT3G16080.1		Zinc-binding ribosomal protein family protein
Potri.001G183500	TRUE	FALSE	FALSE	FALSE	FALSE	FALSE	FALSE	FALSE	PF13848,PF00085	PTHR18929,PTHR18929:SF59	KOG0190	K09580	GO:0045454	AT3G16110.1	ATPDI4,ATPDIL1-6,PDI4,PDIL1-6	PDI-like 1-6
Potri.001G183600	TRUE	FALSE	TRUE	FALSE	TRUE	FALSE	FALSE	FALSE	PF03168	PTHR31852,PTHR31852:SF25				AT1G45688.1
Potri.001G183700	TRUE	FALSE	TRUE	FALSE	TRUE	FALSE	FALSE	FALSE	PF03446,PF00389	PTHR10996,PTHR10996:SF139	KOG0069	K15919	GO:0055114,GO:0004616,GO:0051287,GO:0016616,GO:0008152	AT1G79870.1		D-isomer specific 2-hydroxyacid dehydrogenase family protein
Potri.001G184000	TRUE	FALSE	FALSE	FALSE	TRUE	FALSE	TRUE	FALSE	PF00366	PTHR10744,PTHR10744:SF7	KOG1740	K02961	GO:0006412,GO:0005840,GO:0005622,GO:0003735	AT1G79850.1	CS17,PRPS17,RPS17	ribosomal protein S17
Potri.001G184100	FALSE	TRUE	FALSE	TRUE	FALSE	FALSE	FALSE	TRUE	PF00046,PF01852	PTHR24326,PTHR24326:SF272	KOG0484	K09338	GO:0003677,GO:0008289	AT1G79840.1	GL2	HD-ZIP IV family of homeobox-leucine zipper protein with lipid-binding START domain
Potri.001G184200	FALSE	TRUE	FALSE	FALSE	FALSE	FALSE	FALSE	FALSE	PF00651	PTHR24411,PTHR24411:SF35		K10523	GO:0005515	AT3G03740.1	ATBPM4,BPM4	BTB-POZ and MATH domain 4
Potri.001G185050	FALSE	FALSE	FALSE	FALSE	FALSE	FALSE	TRUE	FALSE	PF12329,PF12325	PTHR13140	KOG4673			AT1G79830.1	GC5	golgin candidate 5
Potri.001G185300	TRUE	FALSE	FALSE	FALSE	FALSE	FALSE	TRUE	FALSE	PF07690	PTHR23503,PTHR23503:SF19	KOG0254		GO:0055085,GO:0016021	AT1G79820.1	SGB1	Major facilitator superfamily protein
Potri.001G185500	TRUE	FALSE	TRUE	FALSE	TRUE	FALSE	TRUE	FALSE	PF13193,PF00501	PTHR24095,PTHR24095:SF52	KOG1176	K18660	GO:0008152,GO:0003824	AT3G16170.1		AMP-dependent synthetase and ligase family protein
Potri.001G185600	FALSE	FALSE	TRUE	FALSE	FALSE	FALSE	TRUE	FALSE	PF00180	PTHR11835,PTHR11835:SF53		K00052	GO:0055114,GO:0016616,GO:0051287,GO:0000287	AT1G80560.1	ATIMD2,IMD2	isopropylmalate dehydrogenase 2
Potri.001G186050	TRUE	FALSE	FALSE	FALSE	FALSE	FALSE	FALSE	FALSE
Potri.001G186100	TRUE	FALSE	FALSE	FALSE	TRUE	FALSE	TRUE	FALSE	PF02309	PTHR31734,PTHR31734:SF5		K14484	GO:0006355,GO:0005634	AT4G29080.1	IAA27,PAP2	phytochrome-associated protein 2
Potri.001G186200	TRUE	FALSE	FALSE	FALSE	FALSE	FALSE	FALSE	FALSE		PTHR36362				AT3G16200.1
Potri.001G186500	FALSE	FALSE	FALSE	TRUE	TRUE	FALSE	FALSE	FALSE	PF01535,PF13041	PTHR24015,PTHR24015:SF75				AT3G23330.1		Tetratricopeptide repeat (TPR)-like superfamily protein
Potri.001G186600	TRUE	FALSE	FALSE	FALSE	FALSE	FALSE	TRUE	FALSE	PF00013,PF10469	PTHR13360,PTHR13360:SF1	KOG2814	K18666	GO:0003723	AT3G16230.2		Predicted eukaryotic LigT
Potri.001G186700	TRUE	FALSE	TRUE	FALSE	FALSE	FALSE	TRUE	FALSE	PF00230	PTHR19139,PTHR19139:SF99	KOG0223	K09873	GO:0016020,GO:0006810,GO:0005215	AT3G16240.1	AQP1,ATTIP2;1,DELTA-TIP,DELTA-TIP1,TIP2;1	delta tonoplast integral protein
Potri.001G186800	TRUE	FALSE	TRUE	FALSE	TRUE	FALSE	TRUE	FALSE	PF00111	PTHR23426,PTHR23426:SF27	KOG3309		GO:0051536,GO:0009055	AT3G16250.1	NDF4	NDH-dependent cyclic electron flow 1
Potri.001G186900	TRUE	FALSE	FALSE	TRUE	FALSE	FALSE	FALSE	FALSE	PF13691,PF12706	PTHR12553,PTHR12553:SF49		K00784	GO:0008033	AT3G16260.1	TRZ4	tRNAse Z4
Potri.001G187000	FALSE	TRUE	FALSE	FALSE	FALSE	FALSE	FALSE	FALSE	PF01417	PTHR21514,PTHR21514:SF0				AT3G16270.1		ENTH/VHS family protein
Potri.001G187050	FALSE	FALSE	FALSE	FALSE	FALSE	FALSE	TRUE	FALSE	PF07766	PTHR14009,PTHR14009:SF14				AT5G06220.2		LETM1-like protein
Potri.001G187200	TRUE	FALSE	FALSE	FALSE	FALSE	FALSE	FALSE	FALSE	PF06747	PTHR21107	KOG3477	K18183		AT1G69750.1	ATCOX19-2,COX19-2	cytochrome c oxidase 19-2
Potri.001G187500	FALSE	FALSE	FALSE	FALSE	TRUE	FALSE	FALSE	FALSE	PF00847	PTHR31985,PTHR31985:SF23		K09286	GO:0006355,GO:0003700	AT5G11590.1	TINY2	Integrase-type DNA-binding superfamily protein
Potri.001G188300	FALSE	FALSE	FALSE	FALSE	FALSE	TRUE	FALSE	FALSE	PF05172	PTHR21527	KOG4285	K14313		AT3G16310.1		mitotic phosphoprotein N\' end (MPPN) family protein
Potri.001G188400	TRUE	FALSE	FALSE	FALSE	FALSE	FALSE	FALSE	FALSE		PTHR34808,PTHR34808:SF1
Potri.001G188700	FALSE	FALSE	TRUE	FALSE	TRUE	FALSE	FALSE	FALSE	PF07911	PTHR33108,PTHR33108:SF14				AT1G79770.1		Protein of unknown function (DUF1677)
Potri.001G189200	TRUE	FALSE	TRUE	FALSE	FALSE	FALSE	TRUE	FALSE	PF16719	PTHR33827,PTHR33827:SF1				AT1G15215.2
Potri.001G189500	FALSE	FALSE	FALSE	TRUE	FALSE	TRUE	FALSE	FALSE	PF14510,PF08370,PF00005,PF01061	PTHR19241,PTHR19241:SF224			GO:0016887,GO:0005524,GO:0016020	AT1G59870.1	ABCG36,ATABCG36,ATPDR8,PDR8,PEN3	ABC-2 and Plant PDR ABC-type transporter family protein
Potri.001G190100	FALSE	TRUE	FALSE	TRUE	FALSE	FALSE	FALSE	FALSE	PF02668	PTHR10696,PTHR10696:SF21			GO:0055114,GO:0016491	AT3G21360.1		2-oxoglutarate (2OG) and Fe(II)-dependent oxygenase superfamily protein
Potri.001G190200	TRUE	FALSE	FALSE	FALSE	TRUE	FALSE	FALSE	FALSE	PF01476,PF07714	PTHR27001,PTHR27001:SF102	KOG1187		GO:0006468,GO:0004672	AT1G51940.1		protein kinase family protein / peptidoglycan-binding LysM domain-containing protein
Potri.001G190300	FALSE	FALSE	FALSE	FALSE	FALSE	TRUE	FALSE	FALSE	PF02309	PTHR31734,PTHR31734:SF2		K14484	GO:0006355,GO:0005634	AT3G16500.1	IAA26,PAP1	phytochrome-associated protein 1
Potri.001G190400	TRUE	FALSE	TRUE	FALSE	FALSE	FALSE	FALSE	FALSE	PF00349,PF03727	PTHR19443,PTHR19443:SF26		K00844	GO:0016773,GO:0005975,GO:0005524,GO:0046835,GO:0005536,GO:0004396,GO:0001678	AT2G19860.1	ATHXK2,HXK2	hexokinase 2
Potri.001G190700	TRUE	FALSE	TRUE	FALSE	FALSE	TRUE	FALSE	FALSE		PTHR33172,PTHR33172:SF2				AT5G56550.1	ATOXS3,OXS3	oxidative stress 3
Potri.001G190800	TRUE	FALSE	FALSE	FALSE	FALSE	FALSE	TRUE	FALSE	PF00235	PTHR11604,PTHR11604:SF7	KOG1755	K05759		AT2G19770.1	PRF5	profilin 5
Potri.001G191000	TRUE	FALSE	TRUE	FALSE	TRUE	FALSE	FALSE	FALSE	PF03767	PTHR31284,PTHR31284:SF5			GO:0003993	AT4G25150.1		HAD superfamily, subfamily IIIB acid phosphatase
Potri.001G191200	FALSE	FALSE	FALSE	FALSE	FALSE	FALSE	TRUE	FALSE	PF13481	PTHR32472,PTHR32472:SF10				AT5G50340.1		ATP-dependent peptidases;nucleotide binding;serine-type endopeptidases;DNA helicases;ATP binding;damaged DNA binding;nucleoside-triphosphatases
Potri.001G191300	FALSE	FALSE	FALSE	TRUE	FALSE	FALSE	FALSE	FALSE		PTHR31342,PTHR31342:SF4	KOG1103			AT1G52080.1	AR791	actin binding protein family
Potri.001G192100	FALSE	FALSE	FALSE	FALSE	FALSE	FALSE	TRUE	FALSE	PF02298	PTHR33021,PTHR33021:SF5			GO:0009055	AT5G20230.1	ATBCB,BCB,SAG14	blue-copper-binding protein
Potri.001G192600	FALSE	FALSE	TRUE	FALSE	FALSE	FALSE	FALSE	FALSE	PF00011	PTHR11527,PTHR11527:SF173	KOG0710	K13993		AT1G52560.1		HSP20-like chaperones superfamily protein
Potri.001G192700	FALSE	FALSE	FALSE	FALSE	FALSE	FALSE	FALSE	TRUE	PF13259	PTHR33373,PTHR33373:SF4				AT5G25360.1
Potri.001G192800	FALSE	TRUE	FALSE	FALSE	FALSE	TRUE	FALSE	TRUE		PTHR33564,PTHR33564:SF1				AT1G52565.1
Potri.001G193300	FALSE	FALSE	TRUE	FALSE	FALSE	FALSE	FALSE	TRUE	PF04884	PTHR12770,PTHR12770:SF7	KOG4249			AT3G45890.1	RUS1	Protein of unknown function, DUF647
Potri.001G193400	FALSE	FALSE	TRUE	FALSE	FALSE	FALSE	FALSE	FALSE	PF13371,PF13369	PTHR31350,PTHR31350:SF4				AT4G19160.2
Potri.001G193700	FALSE	TRUE	TRUE	FALSE	FALSE	FALSE	FALSE	FALSE	PF05773	PTHR12292	KOG4018		GO:0005515	AT1G51730.1		Ubiquitin-conjugating enzyme family protein
Potri.001G193900	FALSE	TRUE	FALSE	FALSE	FALSE	FALSE	FALSE	FALSE	PF00855	PTHR33697,PTHR33697:SF1				AT1G51745.1		Tudor/PWWP/MBT superfamily protein
Potri.001G194000	TRUE	FALSE	FALSE	FALSE	FALSE	FALSE	FALSE	FALSE	PF01778	PTHR10544,PTHR10544:SF1	KOG3412	K02903	GO:0006412,GO:0005840,GO:0005622,GO:0003735	AT2G19730.1		Ribosomal L28e protein family
Potri.001G194100	FALSE	TRUE	FALSE	TRUE	FALSE	TRUE	FALSE	FALSE		PTHR36484,PTHR36484:SF2
Potri.001G194400	TRUE	FALSE	TRUE	FALSE	FALSE	FALSE	FALSE	FALSE	PF03357	PTHR10476,PTHR10476:SF11	KOG3232	K12197	GO:0007034	AT1G17730.1	CHMP1B,VPS46.1	vacuolar protein sorting 46.1
Potri.001G195300	TRUE	FALSE	FALSE	FALSE	TRUE	FALSE	TRUE	FALSE	PF05958	PTHR11061,PTHR11061:SF30	KOG2187		GO:0008173,GO:0006396	AT3G21300.1		RNA methyltransferase family protein
Potri.001G195900	TRUE	FALSE	FALSE	FALSE	FALSE	FALSE	FALSE	FALSE	PF02485	PTHR31042,PTHR31042:SF24			GO:0016020,GO:0008375	AT5G11730.1		Core-2/I-branching beta-1,6-N-acetylglucosaminyltransferase family protein
Potri.001G196500	FALSE	FALSE	FALSE	FALSE	FALSE	TRUE	FALSE	FALSE	PF00076	PTHR24012,PTHR24012:SF318	KOG0131	K12741	GO:0003676	AT1G17640.1		RNA-binding (RRM/RBD/RNP motifs) family protein
Potri.001G196800	FALSE	TRUE	FALSE	FALSE	FALSE	FALSE	FALSE	FALSE	PF01975	PTHR30457,PTHR30457:SF5		K03787	GO:0016787	AT1G72880.2		Survival protein SurE-like phosphatase/nucleotidase
Potri.001G197200	TRUE	FALSE	FALSE	FALSE	FALSE	FALSE	FALSE	FALSE	PF01217	PTHR11043,PTHR11043:SF8	KOG3343			AT4G08520.1		SNARE-like superfamily protein
Potri.001G197400	FALSE	FALSE	FALSE	FALSE	FALSE	FALSE	FALSE	TRUE	PF00240,PF13423	PTHR24006		K11843	GO:0005515	AT3G21280.1	UBP7	ubiquitin-specific protease 7
Potri.001G197500	TRUE	FALSE	FALSE	FALSE	FALSE	FALSE	FALSE	FALSE	PF00122,PF12710,PF16209,PF16212	PTHR24092,PTHR24092:SF55		K01530	GO:0046872,GO:0000166,GO:0016021,GO:0015914,GO:0005524,GO:0004012,GO:0000287	AT1G17500.1		ATPase E1-E2 type family protein / haloacid dehalogenase-like hydrolase family protein
Potri.001G197600	FALSE	FALSE	FALSE	FALSE	FALSE	FALSE	FALSE	TRUE	PF00069	PTHR11909,PTHR11909:SF154		K02218	GO:0006468,GO:0005524,GO:0004672	AT1G72710.1	CKL2	casein kinase 1-like protein 2
Potri.001G197900	FALSE	FALSE	FALSE	FALSE	TRUE	FALSE	FALSE	FALSE	PF04851,PF00271	PTHR24031,PTHR24031:SF322		K03257	GO:0016787,GO:0005524,GO:0003677	AT3G13920.1	EIF4A1,RH4,TIF4A1	eukaryotic translation initiation factor 4A1
Potri.001G198000	FALSE	FALSE	FALSE	FALSE	FALSE	FALSE	TRUE	FALSE	PF02817,PF00364,PF00198	PTHR23151,PTHR23151:SF59		K00627	GO:0016746,GO:0008152	AT3G13930.1		Dihydrolipoamide acetyltransferase, long form protein
Potri.001G198100	FALSE	TRUE	FALSE	FALSE	FALSE	TRUE	FALSE	FALSE	PF02466	PTHR15371,PTHR15371:SF7	KOG3324	K17794		AT1G17530.1	ATTIM23-1,TIM23-1	translocase of inner mitochondrial membrane 23
Potri.001G198501	FALSE	FALSE	FALSE	FALSE	TRUE	FALSE	FALSE	FALSE		PTHR13832,PTHR13832:SF335			GO:0006470,GO:0004722	AT1G17550.1	HAB2	homology to ABI2
Potri.001G198600	TRUE	FALSE	FALSE	FALSE	FALSE	FALSE	FALSE	FALSE	PF06870	PTHR14440	KOG4183	K03005	GO:0006351,GO:0005634,GO:0003899,GO:0003677	AT3G13940.1		DNA binding;DNA-directed RNA polymerases
Potri.001G198900	FALSE	TRUE	FALSE	FALSE	FALSE	FALSE	FALSE	TRUE	PF05553					AT1G72790.1		hydroxyproline-rich glycoprotein family protein
Potri.001G199100	FALSE	TRUE	FALSE	TRUE	FALSE	TRUE	FALSE	TRUE	PF00291	PTHR10314,PTHR10314:SF125		K01733		AT1G72810.1		Pyridoxal-5\'-phosphate-dependent enzyme family protein
Potri.001G199200	FALSE	TRUE	FALSE	TRUE	FALSE	FALSE	FALSE	TRUE	PF02736,PF00612,PF01843,PF00063	PTHR13140,PTHR13140:SF390		K10357	GO:0016459,GO:0005524,GO:0003774,GO:0005515	AT5G20490.1	ATXIK,XI-17,XIK	Myosin family protein with Dil domain
Potri.001G199500	TRUE	FALSE	FALSE	FALSE	FALSE	FALSE	FALSE	FALSE	PF05773	PTHR12292	KOG4018		GO:0005515	AT1G51730.1		Ubiquitin-conjugating enzyme family protein
Potri.001G199600	FALSE	FALSE	FALSE	FALSE	FALSE	TRUE	FALSE	FALSE	PF02812,PF00208	PTHR11606,PTHR11606:SF4		K00262	GO:0055114,GO:0016491,GO:0006520	AT1G51720.1		Amino acid dehydrogenase family protein
Potri.001G200000	FALSE	FALSE	TRUE	FALSE	FALSE	FALSE	FALSE	FALSE	PF07714	PTHR27001,PTHR27001:SF152	KOG1187		GO:0006468,GO:0004672	AT3G13690.1		Protein kinase protein with adenine nucleotide alpha hydrolases-like domain
Potri.001G200100	TRUE	FALSE	TRUE	FALSE	FALSE	FALSE	FALSE	FALSE	PF00067	PTHR24286,PTHR24286:SF30	KOG0157	K12638	GO:0055114,GO:0020037,GO:0016705,GO:0005506	AT3G13730.1	CYP90D1	cytochrome P450, family 90, subfamily D, polypeptide 1
Potri.001G200300	FALSE	FALSE	FALSE	FALSE	FALSE	FALSE	TRUE	FALSE	PF00636	PTHR34276		K11145	GO:0006396,GO:0004525,GO:0003723	AT1G55140.1		Ribonuclease III family protein
Potri.001G200500	FALSE	FALSE	FALSE	FALSE	FALSE	FALSE	FALSE	TRUE	PF00400	PTHR22847,PTHR22847:SF480	KOG0266		GO:0005515	AT1G15750.3	TPL,WSIP1	Transducin family protein / WD-40 repeat family protein
Potri.001G201400	TRUE	FALSE	FALSE	FALSE	TRUE	FALSE	TRUE	FALSE	PF02492	PTHR13748,PTHR13748:SF43	KOG2743			AT1G80480.1	PTAC17	plastid transcriptionally active 17
Potri.001G201500	TRUE	FALSE	FALSE	FALSE	FALSE	FALSE	TRUE	FALSE	PF00561	PTHR10992,PTHR10992:SF730	KOG1454			AT1G52510.1		alpha/beta-Hydrolases superfamily protein
Potri.001G201700	FALSE	FALSE	TRUE	FALSE	FALSE	FALSE	TRUE	FALSE	PF04005	PTHR12900,PTHR12900:SF0	KOG3999	K10903	GO:0030896,GO:0006281,GO:0000077	AT1G52530.1
Potri.001G202000	TRUE	FALSE	FALSE	FALSE	FALSE	FALSE	TRUE	FALSE		PTHR37224,PTHR37224:SF1				AT3G15900.1
Potri.001G202700	TRUE	FALSE	FALSE	FALSE	FALSE	FALSE	FALSE	FALSE
Potri.001G203900	TRUE	FALSE	FALSE	FALSE	FALSE	FALSE	FALSE	FALSE
Potri.001G204000	FALSE	FALSE	TRUE	FALSE	FALSE	FALSE	FALSE	FALSE	PF00069	PTHR27001,PTHR27001:SF88	KOG1187		GO:0006468,GO:0005524,GO:0004672	AT3G15890.1		Protein kinase superfamily protein
Potri.001G204200	FALSE	TRUE	FALSE	TRUE	FALSE	FALSE	FALSE	FALSE	PF01590,PF00072,PF00512,PF02518	PTHR24423,PTHR24423:SF365		K14509	GO:0005515,GO:0000160,GO:0007165,GO:0000155	AT1G66340.1	AtETR1,EIN1,ETR,ETR1	Signal transduction histidine kinase, hybrid-type, ethylene sensor
Potri.001G204300	TRUE	FALSE	TRUE	FALSE	FALSE	FALSE	TRUE	FALSE		PTHR32429,PTHR32429:SF9				AT3G15840.1	PIFI	post-illumination chlorophyll fluorescence increase
Potri.001G204700	FALSE	FALSE	TRUE	FALSE	FALSE	FALSE	FALSE	FALSE	PF06813	PTHR21576,PTHR21576:SF41				AT1G80530.1		Major facilitator superfamily protein
Potri.001G204900	FALSE	FALSE	FALSE	TRUE	FALSE	FALSE	FALSE	FALSE	PF16987	PTHR33137,PTHR33137:SF4		K14972		AT1G15780.1
Potri.001G205400	FALSE	FALSE	FALSE	FALSE	FALSE	TRUE	FALSE	FALSE	PF12710,PF00403,PF00122	PTHR24093,PTHR24093:SF124		K01533	GO:0046872,GO:0030001,GO:0000166	AT4G33520.2	HMA6,PAA1	P-type ATP-ase 1
Potri.001G205500	FALSE	FALSE	FALSE	FALSE	FALSE	FALSE	FALSE	TRUE	PF02705	PTHR30540,PTHR30540:SF8			GO:0071805,GO:0016020,GO:0015079	AT5G09400.1	KUP7	K+ uptake permease 7
Potri.001G205700	FALSE	FALSE	FALSE	FALSE	FALSE	TRUE	FALSE	FALSE		PTHR13138,PTHR13138:SF3	KOG2950	K13099		AT5G09390.1		CD2-binding protein-related
Potri.001G205900	FALSE	FALSE	FALSE	TRUE	FALSE	FALSE	FALSE	FALSE
Potri.001G205966	TRUE	FALSE	FALSE	FALSE	FALSE	FALSE	FALSE	FALSE
Potri.001G206400	FALSE	TRUE	FALSE	FALSE	FALSE	TRUE	FALSE	FALSE	PF02811	PTHR30007,PTHR30007:SF19		K07053	GO:0003824	AT2G13840.1		Polymerase/histidinol phosphatase-like
Potri.001G206600	FALSE	TRUE	FALSE	TRUE	FALSE	FALSE	FALSE	FALSE		PTHR31827,PTHR31827:SF1				AT5G64550.1		loricrin-related
Potri.001G206700	FALSE	FALSE	FALSE	FALSE	FALSE	TRUE	FALSE	FALSE	PF00560,PF08263,PF00069	PTHR27001,PTHR27001:SF1	KOG1187	K13416	GO:0005515,GO:0006468,GO:0005524,GO:0004672	AT4G33430.1	ATBAK1,ATSERK3,BAK1,ELG,RKS10,SERK3	BRI1-associated receptor kinase
Potri.001G206800	TRUE	FALSE	TRUE	FALSE	TRUE	FALSE	TRUE	FALSE	PF14310,PF00933,PF01915	PTHR30620,PTHR30620:SF40		K15920	GO:0005975,GO:0004553	AT5G64570.1	ATBXL4,XYL4	beta-D-xylosidase 4
Potri.001G207000	TRUE	FALSE	FALSE	FALSE	FALSE	FALSE	TRUE	FALSE	PF01170	PTHR13370,PTHR13370:SF3		K15430		AT3G26410.1		methyltransferases;nucleic acid binding
Potri.001G207100	FALSE	TRUE	FALSE	FALSE	FALSE	FALSE	FALSE	FALSE	PF00098,PF00076	PTHR24012		K12885	GO:0008270,GO:0003676	AT3G26420.1	ATRZ-1A	RNA-binding (RRM/RBD/RNP motifs) family protein with retrovirus zinc finger-like domain
Potri.001G207200	TRUE	FALSE	FALSE	FALSE	TRUE	FALSE	FALSE	TRUE
Potri.001G208200	FALSE	FALSE	TRUE	FALSE	FALSE	FALSE	FALSE	FALSE	PF04696	PTHR12707	KOG3756	K13114		AT1G15200.1		protein-protein interaction regulator family protein
Potri.001G208700	FALSE	FALSE	FALSE	TRUE	FALSE	FALSE	FALSE	FALSE	PF03801	PTHR10643,PTHR10643:SF2	KOG0995	K11547		AT3G54630.1
Potri.001G208800	FALSE	TRUE	FALSE	FALSE	FALSE	FALSE	FALSE	FALSE	PF07800	PTHR31197,PTHR31197:SF12				AT1G68140.1		Protein of unknown function (DUF1644)
Potri.001G208900	FALSE	FALSE	FALSE	TRUE	FALSE	FALSE	FALSE	FALSE	PF12333	PTHR16056,PTHR16056:SF2	KOG2149	K14827		AT5G06350.1		ARM repeat superfamily protein
Potri.001G209100	TRUE	FALSE	FALSE	FALSE	FALSE	FALSE	FALSE	FALSE	PF09282	PTHR22959,PTHR22959:SF0	KOG4325	K14294		AT1G11400.3	PYM	partner of Y14-MAGO
Potri.001G209400	TRUE	FALSE	FALSE	FALSE	FALSE	FALSE	FALSE	FALSE	PF06814	PTHR21229,PTHR21229:SF28	KOG2568		GO:0016021	AT2G01070.1		Lung seven transmembrane receptor family protein
Potri.001G209500	FALSE	FALSE	FALSE	FALSE	TRUE	FALSE	FALSE	FALSE	PF01734	PTHR12406,PTHR12406:SF7	KOG3773		GO:0006629	AT1G33270.1		Acyl transferase/acyl hydrolase/lysophospholipase superfamily protein
Potri.001G209600	TRUE	FALSE	FALSE	FALSE	FALSE	FALSE	TRUE	FALSE	PF04755	PTHR31906,PTHR31906:SF14				AT3G26070.1		Plastid-lipid associated protein PAP / fibrillin family protein
Potri.001G209800	FALSE	TRUE	FALSE	FALSE	FALSE	FALSE	FALSE	FALSE	PF09790	PTHR31220,PTHR31220:SF2	KOG4688			AT5G64090.1
Potri.001G210000	TRUE	FALSE	TRUE	FALSE	TRUE	FALSE	FALSE	FALSE	PF00504	PTHR21649,PTHR21649:SF28		K08917	GO:0016020,GO:0009765	AT1G15820.1	CP24,LHCB6	light harvesting complex photosystem II subunit 6
Potri.001G210100	FALSE	FALSE	TRUE	FALSE	FALSE	FALSE	FALSE	FALSE	PF14368	PTHR33044,PTHR33044:SF27				AT5G64080.1		Bifunctional inhibitor/lipid-transfer protein/seed storage 2S albumin superfamily protein
Potri.001G210200	FALSE	FALSE	TRUE	FALSE	FALSE	FALSE	FALSE	FALSE	PF04842	PTHR31860,PTHR31860:SF3				AT1G71240.2		Plant protein of unknown function (DUF639)
Potri.001G210400	FALSE	FALSE	FALSE	FALSE	TRUE	FALSE	FALSE	FALSE	PF00314	PTHR31048,PTHR31048:SF34				AT1G77700.1		Pathogenesis-related thaumatin superfamily protein
Potri.001G210500	FALSE	TRUE	FALSE	FALSE	FALSE	FALSE	FALSE	FALSE	PF11891	PTHR31038,PTHR31038:SF2				AT5G24690.1		Protein of unknown function (DUF3411)
Potri.001G210800	FALSE	FALSE	FALSE	TRUE	FALSE	FALSE	FALSE	FALSE		PTHR32212,PTHR32212:SF82				AT1G10780.1		F-box/RNI-like superfamily protein
Potri.001G211000	FALSE	FALSE	TRUE	FALSE	FALSE	FALSE	FALSE	FALSE	PF15346	PTHR31711		K13173		AT1G10890.1
Potri.001G211200	FALSE	FALSE	TRUE	FALSE	FALSE	FALSE	FALSE	FALSE	PF02493,PF01504	PTHR23086,PTHR23086:SF25		K00889	GO:0046488,GO:0016307	AT1G60890.2		Phosphatidylinositol-4-phosphate 5-kinase family protein
Potri.001G211600	FALSE	FALSE	FALSE	TRUE	FALSE	TRUE	FALSE	TRUE	PF05875	PTHR34368,PTHR34368:SF1			GO:0016811,GO:0016021,GO:0006672	AT1G71190.1	SAG18	senescence associated gene 18
Potri.001G211700	FALSE	FALSE	FALSE	FALSE	FALSE	FALSE	FALSE	TRUE	PF09746	PTHR21650,PTHR21650:SF4	KOG2092			AT1G60995.1
Potri.001G212700	FALSE	FALSE	FALSE	FALSE	FALSE	FALSE	FALSE	TRUE	PF00637	PTHR12616			GO:0016192,GO:0006886	AT1G08190.1	ATVAM2,ATVPS41,VAM2,VPS41,ZIP2	vacuolar protein sorting 41
Potri.001G212900	FALSE	FALSE	FALSE	FALSE	TRUE	FALSE	FALSE	FALSE	PF05577	PTHR11010,PTHR11010:SF43		K01285	GO:0008236,GO:0006508	AT5G22860.1		Serine carboxypeptidase S28 family protein
Potri.001G213200	TRUE	FALSE	TRUE	FALSE	TRUE	FALSE	TRUE	FALSE	PF05577	PTHR11010,PTHR11010:SF43	KOG2183	K01285	GO:0008236,GO:0006508	AT5G22860.1		Serine carboxypeptidase S28 family protein
Potri.001G213400	TRUE	FALSE	FALSE	FALSE	TRUE	FALSE	TRUE	FALSE	PF05577	PTHR11010,PTHR11010:SF43	KOG2183	K01285	GO:0008236,GO:0006508	AT5G22860.1		Serine carboxypeptidase S28 family protein
Potri.001G213800	FALSE	FALSE	TRUE	FALSE	FALSE	FALSE	FALSE	FALSE	PF13639	PTHR22763,PTHR22763:SF47	KOG1493	K19043	GO:0008270,GO:0005515	AT5G22000.3	RHF2A	RING-H2 group F2A
Potri.001G214500	TRUE	FALSE	FALSE	FALSE	FALSE	FALSE	FALSE	FALSE	PF08450	PTHR10426,PTHR10426:SF24	KOG1520			AT1G08470.1	SSL3	strictosidine synthase-like 3
Potri.001G214600	FALSE	FALSE	FALSE	FALSE	FALSE	TRUE	FALSE	FALSE	PF03018	PTHR21495,PTHR21495:SF72				AT2G21100.1		Disease resistance-responsive (dirigent-like protein) family protein
Potri.001G215200	FALSE	FALSE	TRUE	FALSE	FALSE	FALSE	FALSE	FALSE	PF00612	PTHR32295,PTHR32295:SF12			GO:0005515	AT3G22190.1	IQD5	IQ-domain 5
Potri.001G215400	FALSE	TRUE	FALSE	TRUE	FALSE	TRUE	FALSE	TRUE	PF02485	PTHR31042,PTHR31042:SF4			GO:0016020,GO:0008375	AT5G22070.1		Core-2/I-branching beta-1,6-N-acetylglucosaminyltransferase family protein
Potri.001G215700	FALSE	TRUE	FALSE	TRUE	FALSE	TRUE	FALSE	TRUE	PF07646,PF13418,PF00149	PTHR11668,PTHR11668:SF243	KOG0374		GO:0005515,GO:0016787	AT1G08420.1	BSL2	BRI1 suppressor 1 (BSU1)-like 2
Potri.001G215800	TRUE	FALSE	FALSE	FALSE	FALSE	FALSE	FALSE	FALSE	PF00226	PTHR15606,PTHR15606:SF4	KOG1150	K09528		AT5G22080.1		Chaperone DnaJ-domain superfamily protein
Potri.001G216100	FALSE	FALSE	FALSE	TRUE	FALSE	TRUE	FALSE	TRUE	PF04564	PTHR22849,PTHR22849:SF11			GO:0016567,GO:0004842	AT2G35930.1	PUB23	plant U-box 23
Potri.001G216400	TRUE	FALSE	FALSE	TRUE	FALSE	FALSE	TRUE	FALSE	PF05189,PF01137	PTHR11096,PTHR11096:SF1	KOG3980	K11108	GO:0006396	AT5G22100.1		RNA cyclase family protein
Potri.001G216500	FALSE	FALSE	TRUE	FALSE	FALSE	FALSE	FALSE	FALSE		PTHR21678				AT5G22120.1
Potri.001G216600	FALSE	TRUE	FALSE	FALSE	FALSE	FALSE	FALSE	FALSE	PF05920,PF07526	PTHR11850,PTHR11850:SF79	KOG0773		GO:0006355,GO:0003677	AT2G35940.3	BLH1,EDA29	BEL1-like homeodomain 1
Potri.001G216800	FALSE	FALSE	FALSE	FALSE	FALSE	TRUE	FALSE	FALSE						AT2G27228.1	CPuORF6	conserved peptide upstream open reading frame 6
Potri.001G216900	FALSE	TRUE	FALSE	FALSE	FALSE	TRUE	FALSE	FALSE	PF14215	PTHR13902,PTHR13902:SF66				AT2G27230.2	LHW	transcription factor-related
Potri.001G217600	FALSE	FALSE	FALSE	FALSE	FALSE	FALSE	TRUE	FALSE	PF01535,PF13041	PTHR24015,PTHR24015:SF778				AT1G05750.1	CLB19,PDE247	Tetratricopeptide repeat (TPR)-like superfamily protein
Potri.001G218100	FALSE	FALSE	FALSE	FALSE	TRUE	FALSE	FALSE	FALSE	PF00069	PTHR24362,PTHR24362:SF258	KOG0589		GO:0006468,GO:0005524,GO:0004672	AT3G44200.1	ATNEK6,IBO1,NEK6	NIMA (never in mitosis, gene A)-related 6
Potri.001G218400	TRUE	FALSE	TRUE	FALSE	FALSE	FALSE	TRUE	FALSE	PF03168	PTHR31852,PTHR31852:SF7				AT3G44380.1		Late embryogenesis abundant (LEA) hydroxyproline-rich glycoprotein family
Potri.001G219100	FALSE	TRUE	FALSE	FALSE	FALSE	FALSE	FALSE	FALSE	PF00249	PTHR24078,PTHR24078:SF261				AT5G04760.1		Duplicated homeodomain-like superfamily protein
Potri.001G219200	FALSE	TRUE	FALSE	FALSE	FALSE	FALSE	FALSE	FALSE	PF13774,PF00957	PTHR21136,PTHR21136:SF101	KOG0859	K08515	GO:0016192,GO:0016021	AT5G22360.1	ATVAMP714,VAMP714	vesicle-associated membrane protein 714
Potri.001G219300	TRUE	FALSE	FALSE	FALSE	FALSE	FALSE	TRUE	FALSE	PF07731,PF07732,PF00394	PTHR11709,PTHR11709:SF97	KOG1263	K00423	GO:0055114,GO:0016491,GO:0005507	AT5G21105.1		Plant L-ascorbate oxidase
Potri.001G219400	FALSE	FALSE	FALSE	FALSE	FALSE	FALSE	TRUE	FALSE	PF08238	PTHR11102				AT2G25570.3		binding
Potri.001G219500	FALSE	FALSE	TRUE	FALSE	FALSE	FALSE	FALSE	TRUE	PF00560,PF13855,PF08263	PTHR27001,PTHR27001:SF224			GO:0005515	AT5G21090.1		Leucine-rich repeat (LRR) family protein
Potri.001G219700	TRUE	FALSE	TRUE	FALSE	FALSE	FALSE	TRUE	FALSE	PF16487,PF16488,PF08699,PF16486,PF02170,PF02171	PTHR22891,PTHR22891:SF20		K11593	GO:0005515,GO:0003676	AT2G27040.2	AGO4,OCP11	Argonaute family protein
Potri.001G220300	FALSE	FALSE	TRUE	FALSE	FALSE	FALSE	TRUE	FALSE	PF01535,PF13041	PTHR24015,PTHR24015:SF722				AT3G59040.1		Tetratricopeptide repeat (TPR)-like superfamily protein
Potri.001G220600	FALSE	FALSE	TRUE	FALSE	FALSE	FALSE	FALSE	FALSE	PF00076	PTHR24012,PTHR24012:SF397	KOG0148,KOG4205	K12741	GO:0003676	AT2G41060.2		RNA-binding (RRM/RBD/RNP motifs) family protein
Potri.001G220700	TRUE	FALSE	TRUE	FALSE	FALSE	FALSE	FALSE	TRUE	PF00170	PTHR22952,PTHR22952:SF174		K14432	GO:0043565,GO:0006355,GO:0003700	AT3G56850.1	AREB3,DPBF3	ABA-responsive element binding protein 3
Potri.001G220800	FALSE	FALSE	TRUE	FALSE	FALSE	FALSE	FALSE	FALSE	PF04739,PF16561	PTHR10343,PTHR10343:SF51	KOG1616	K07199	GO:0005515,GO:0043562,GO:0009744	AT5G21170.1	AKINBETA1	5\'-AMP-activated protein kinase beta-2 subunit protein
Potri.001G221000	FALSE	TRUE	FALSE	FALSE	FALSE	TRUE	FALSE	FALSE	PF00400	PTHR19920,PTHR19920:SF0	KOG0645		GO:0005515	AT2G26060.1	emb1345	Transducin/WD40 repeat-like superfamily protein
Potri.001G221900	FALSE	TRUE	FALSE	FALSE	FALSE	FALSE	FALSE	FALSE	PF00314	PTHR31048,PTHR31048:SF32				AT1G75800.1		Pathogenesis-related thaumatin superfamily protein
Potri.001G222400	TRUE	FALSE	FALSE	TRUE	FALSE	FALSE	TRUE	FALSE	PF00153	PTHR24089,PTHR24089:SF35	KOG0761			AT4G15010.3		Mitochondrial substrate carrier family protein
Potri.001G222500	FALSE	FALSE	FALSE	FALSE	FALSE	TRUE	FALSE	TRUE	PF03643	PTHR12233,PTHR12233:SF6		K18466		AT5G53530.1	VPS26A	vacuolar protein sorting 26A
Potri.001G222600	FALSE	TRUE	FALSE	FALSE	FALSE	TRUE	FALSE	TRUE	PF14531,PF03822	PTHR24343,PTHR24343:SF189	KOG0583	K07198	GO:0007165	AT2G26980.4	CIPK3,SnRK3.17	CBL-interacting protein kinase 3
Potri.001G222800	FALSE	FALSE	FALSE	TRUE	FALSE	FALSE	FALSE	FALSE	PF00232	PTHR10353,PTHR10353:SF37		K01188	GO:0005975,GO:0004553	AT2G44480.1	BGLU17	beta glucosidase 17
Potri.001G222900	FALSE	FALSE	FALSE	TRUE	FALSE	FALSE	FALSE	FALSE	PF00232	PTHR10353,PTHR10353:SF37		K01188	GO:0005975,GO:0004553	AT2G44480.1	BGLU17	beta glucosidase 17
Potri.001G223500	FALSE	FALSE	FALSE	TRUE	FALSE	FALSE	FALSE	FALSE	PF00232	PTHR10353,PTHR10353:SF37		K01188	GO:0005975,GO:0004553	AT3G60120.1	BGLU27	beta glucosidase 27
Potri.001G223600	FALSE	FALSE	FALSE	TRUE	FALSE	FALSE	FALSE	FALSE	PF00232	PTHR10353,PTHR10353:SF37		K01188	GO:0005975,GO:0004553	AT3G60120.1	BGLU27	beta glucosidase 27
Potri.001G223700	FALSE	FALSE	FALSE	TRUE	FALSE	FALSE	FALSE	FALSE	PF00232	PTHR10353,PTHR10353:SF37		K01188	GO:0005975,GO:0004553	AT3G60120.1	BGLU27	beta glucosidase 27
Potri.001G223800	FALSE	FALSE	FALSE	TRUE	FALSE	FALSE	FALSE	FALSE	PF00232	PTHR10353,PTHR10353:SF37		K01188	GO:0005975,GO:0004553	AT3G60120.1	BGLU27	beta glucosidase 27
Potri.001G223900	FALSE	FALSE	FALSE	TRUE	FALSE	FALSE	FALSE	TRUE	PF00232	PTHR10353,PTHR10353:SF37		K01188	GO:0005975,GO:0004553	AT3G60120.1	BGLU27	beta glucosidase 27
Potri.001G224000	FALSE	FALSE	FALSE	TRUE	FALSE	FALSE	FALSE	FALSE	PF00232	PTHR10353,PTHR10353:SF37		K01188	GO:0005975,GO:0004553	AT3G60120.1	BGLU27	beta glucosidase 27
Potri.001G224400	FALSE	TRUE	FALSE	FALSE	FALSE	FALSE	FALSE	FALSE	PF01730	PTHR33620,PTHR33620:SF1		K03188	GO:0016151,GO:0006807	AT1G21840.1	UREF	urease accessory protein F
Potri.001G224700	TRUE	FALSE	TRUE	FALSE	FALSE	FALSE	FALSE	FALSE	PF00736	PTHR11595,PTHR11595:SF24	KOG1668	K03232	GO:0006414,GO:0005853,GO:0003746	AT5G12110.1		Glutathione S-transferase, C-terminal-like;Translation elongation factor EF1B/ribosomal protein S6
Potri.001G224950	FALSE	FALSE	TRUE	FALSE	FALSE	FALSE	TRUE	FALSE	PF03222	PTHR32195,PTHR32195:SF20		K03834	GO:0003333	AT5G19500.1		Tryptophan/tyrosine permease
Potri.001G225100	TRUE	FALSE	TRUE	FALSE	FALSE	FALSE	TRUE	FALSE	PF08544,PF00288	PTHR20861,PTHR20861:SF2		K00919	GO:0005524,GO:0050515,GO:0016114	AT2G26930.1	ATCDPMEK,CDPMEK,ISPE,PDE277	4-(cytidine 5\'-phospho)-2-C-methyl-D-erithritol kinase
Potri.001G225400	FALSE	FALSE	FALSE	FALSE	FALSE	TRUE	FALSE	TRUE	PF00808	PTHR10252,PTHR10252:SF36				AT3G12480.1	NF-YC11	nuclear factor Y, subunit C11
Potri.001G225800	FALSE	TRUE	FALSE	TRUE	FALSE	TRUE	FALSE	TRUE	PF00031	PTHR11413,PTHR11413:SF50			GO:0004869	AT3G12490.2	ATCYS6,ATCYSB,CYSB	cystatin B
Potri.001G226200	FALSE	FALSE	FALSE	FALSE	FALSE	FALSE	TRUE	FALSE	PF00232	PTHR10353,PTHR10353:SF37			GO:0005975,GO:0004553	AT5G24550.1	BGLU32	beta glucosidase 32
Potri.001G226500	FALSE	TRUE	FALSE	FALSE	FALSE	TRUE	FALSE	TRUE		PTHR37748,PTHR37748:SF1
Potri.001G226650	FALSE	TRUE	FALSE	FALSE	FALSE	FALSE	FALSE	FALSE		PTHR37748,PTHR37748:SF1
Potri.001G226700	TRUE	FALSE	FALSE	FALSE	FALSE	FALSE	FALSE	FALSE		PTHR37748,PTHR37748:SF1				AT4G12735.1
Potri.001G226750	FALSE	TRUE	FALSE	FALSE	FALSE	FALSE	FALSE	FALSE		PTHR37748,PTHR37748:SF1
Potri.001G226900	FALSE	TRUE	FALSE	TRUE	FALSE	FALSE	FALSE	FALSE	PF00590	PTHR21091,PTHR21091:SF16	KOG1527		GO:0008168,GO:0008152	AT5G40850.1	UPM1	urophorphyrin methylase 1
Potri.001G227000	FALSE	TRUE	FALSE	FALSE	FALSE	FALSE	FALSE	TRUE	PF10250	PTHR31741,PTHR31741:SF11				AT2G44500.1		O-fucosyltransferase family protein
Potri.001G228000	TRUE	FALSE	FALSE	TRUE	FALSE	FALSE	TRUE	FALSE	PF04438	PTHR13483,PTHR13483:SF3	KOG2858			AT1G04945.2		HIT-type Zinc finger family protein
Potri.001G228100	FALSE	FALSE	FALSE	TRUE	FALSE	FALSE	FALSE	FALSE	PF07714	PTHR22967,PTHR22967:SF63	KOG1989	K08853	GO:0006468,GO:0004672	AT2G32850.2		Protein kinase superfamily protein
Potri.001G228300	FALSE	FALSE	FALSE	FALSE	FALSE	TRUE	FALSE	FALSE	PF01453,PF00069	PTHR27002,PTHR27002:SF132	KOG1187		GO:0006468,GO:0005524,GO:0004672	AT5G60900.1	RLK1	receptor-like protein kinase 1
Potri.001G229000	TRUE	FALSE	FALSE	FALSE	TRUE	FALSE	FALSE	FALSE	PF03735	PTHR33432,PTHR33432:SF5	KOG4675			AT5G13020.1		Emsy N Terminus (ENT)/ plant Tudor-like domains-containing protein
Potri.001G229100	FALSE	TRUE	FALSE	FALSE	FALSE	FALSE	FALSE	FALSE	PF01494	PTHR13789,PTHR13789:SF227	KOG2614	K09838	GO:0071949	AT5G67030.1	ABA1,ATABA1,ATZEP,IBS3,LOS6,NPQ2,ZEP	zeaxanthin epoxidase (ZEP) (ABA1)
Potri.001G229133	FALSE	TRUE	FALSE	FALSE	FALSE	FALSE	FALSE	TRUE
Potri.001G229200	FALSE	TRUE	FALSE	FALSE	FALSE	FALSE	FALSE	FALSE
Potri.001G229300	FALSE	TRUE	FALSE	FALSE	FALSE	FALSE	FALSE	FALSE	PF00439,PF00249	PTHR15398			GO:0005515	AT2G44430.1		DNA-binding bromodomain-containing protein
Potri.001G229500	FALSE	TRUE	FALSE	TRUE	FALSE	FALSE	FALSE	FALSE	PF07649	PTHR13871,PTHR13871:SF36			GO:0055114,GO:0047134	AT2G27660.1		Cysteine/Histidine-rich C1 domain family protein
Potri.001G229600	FALSE	FALSE	FALSE	TRUE	FALSE	FALSE	FALSE	FALSE	PF13920	PTHR12313,PTHR12313:SF0	KOG0823	K10666		AT2G44410.1		RING/U-box superfamily protein
Potri.001G229700	FALSE	TRUE	FALSE	FALSE	FALSE	FALSE	TRUE	FALSE	PF02183,PF00046	PTHR24326,PTHR24326:SF140	KOG0483	K09338	GO:0043565,GO:0006355,GO:0003700,GO:0003677	AT5G06710.1	HAT14	homeobox from Arabidopsis thaliana
Potri.001G229800	FALSE	TRUE	FALSE	FALSE	FALSE	FALSE	FALSE	FALSE	PF15306	PTHR37173,PTHR37173:SF1			GO:0017053,GO:0007049	AT2G32840.1		proline-rich family protein
Potri.001G229900	TRUE	FALSE	FALSE	FALSE	TRUE	FALSE	TRUE	FALSE	PF03107,PF07649	PTHR13871,PTHR13871:SF42			GO:0055114,GO:0047134	AT2G28270.1		Cysteine/Histidine-rich C1 domain family protein
Potri.001G230100	FALSE	FALSE	FALSE	FALSE	TRUE	FALSE	FALSE	FALSE		PTHR37727				AT2G44360.1
Potri.001G230200	TRUE	FALSE	TRUE	FALSE	TRUE	FALSE	FALSE	FALSE
Potri.001G230500	FALSE	FALSE	FALSE	FALSE	FALSE	TRUE	FALSE	FALSE	PF00285	PTHR11739,PTHR11739:SF8		K01647	GO:0046912	AT2G44350.2	ATCS,CSY4	Citrate synthase family protein
Potri.001G230600	FALSE	TRUE	FALSE	FALSE	FALSE	FALSE	TRUE	FALSE		PTHR24412,PTHR24412:SF217				AT1G31350.1	KUF1	KAR-UP F-box 1
Potri.001G230800	FALSE	TRUE	FALSE	TRUE	FALSE	TRUE	FALSE	TRUE	PF05678	PTHR33143,PTHR33143:SF3				AT2G44340.1		VQ motif-containing protein
Potri.001G230900	FALSE	TRUE	FALSE	TRUE	FALSE	TRUE	FALSE	FALSE		PTHR34268,PTHR34268:SF2				AT2G31945.1
Potri.001G231100	TRUE	FALSE	TRUE	FALSE	FALSE	FALSE	TRUE	FALSE	PF13499	PTHR10891,PTHR10891:SF597				AT2G44310.1		Calcium-binding EF-hand family protein
Potri.001G231300	FALSE	TRUE	FALSE	TRUE	FALSE	FALSE	FALSE	FALSE		PTHR11527,PTHR11527:SF161				AT2G31940.1
Potri.001G231500	FALSE	FALSE	FALSE	FALSE	FALSE	FALSE	FALSE	TRUE	PF13347	PTHR11328,PTHR11328:SF28	KOG4830			AT2G44280.1		Major facilitator superfamily protein
Potri.001G231800	FALSE	FALSE	FALSE	TRUE	FALSE	FALSE	FALSE	FALSE	PF07521,PF10996,PF13299,PF16661	PTHR11203,PTHR11203:SF5		K14402	GO:0006379,GO:0006378,GO:0005847	AT5G23880.1	ATCPSF100,CPSF100,EMB1265,ESP5	cleavage and polyadenylation specificity factor 100
Potri.001G232100	FALSE	FALSE	FALSE	FALSE	FALSE	FALSE	FALSE	TRUE	PF13347	PTHR11328,PTHR11328:SF28	KOG4830			AT2G44280.1		Major facilitator superfamily protein
Potri.001G232600	FALSE	FALSE	FALSE	FALSE	FALSE	FALSE	TRUE	FALSE	PF14845,PF00728	PTHR22600,PTHR22600:SF14		K12373	GO:0005975,GO:0004553	AT1G05590.1	ATHEX3,HEXO2	beta-hexosaminidase 2
Potri.001G233000	TRUE	FALSE	TRUE	FALSE	FALSE	FALSE	FALSE	FALSE	PF14365,PF03080	PTHR31589,PTHR31589:SF24				AT3G13510.1		Protein of Unknown Function (DUF239)
Potri.001G233300	TRUE	FALSE	FALSE	FALSE	FALSE	FALSE	FALSE	FALSE	PF08240,PF00107	PTHR11695,PTHR11695:SF496	KOG0025	K07512	GO:0055114,GO:0016491,GO:0008270	AT3G45770.1		Polyketide synthase, enoylreductase family protein
Potri.001G233400	FALSE	TRUE	FALSE	FALSE	FALSE	TRUE	FALSE	FALSE	PF00690,PF00702,PF00689,PF00122	PTHR24093,PTHR24093:SF289		K01537	GO:0046872,GO:0000166	AT1G07670.1	ATECA4,ECA4	endomembrane-type CA-ATPase 4
Potri.001G233900	TRUE	FALSE	FALSE	FALSE	TRUE	FALSE	FALSE	FALSE		PTHR31060,PTHR31060:SF12				AT5G60050.1		BTB/POZ domain-containing protein
Potri.001G234200	FALSE	TRUE	FALSE	FALSE	FALSE	FALSE	FALSE	TRUE	PF11721,PF07714	PTHR27003,PTHR27003:SF94	KOG1187		GO:0006468,GO:0004672	AT3G46290.1	HERK1	hercules receptor kinase 1
Potri.001G234300	FALSE	FALSE	FALSE	TRUE	FALSE	FALSE	FALSE	TRUE	PF09743	PTHR31057,PTHR31057:SF0				AT3G46220.1
Potri.001G234600	FALSE	TRUE	TRUE	FALSE	FALSE	FALSE	FALSE	FALSE	PF03081	PTHR12542,PTHR12542:SF17		K07195	GO:0006887,GO:0000145	AT2G39380.1	ATEXO70H2,EXO70H2	exocyst subunit exo70 family protein H2
Potri.001G234800	FALSE	FALSE	FALSE	FALSE	FALSE	TRUE	FALSE	FALSE	PF08449	PTHR10778,PTHR10778:SF13	KOG1581	K15276	GO:0055085	AT5G59740.1		UDP-N-acetylglucosamine (UAA) transporter family
Potri.001G234900	FALSE	TRUE	FALSE	FALSE	FALSE	FALSE	TRUE	FALSE	PF00926,PF00925	PTHR21327,PTHR21327:SF7	KOG1284	K14652	GO:0009231,GO:0008686,GO:0003935	AT5G59750.1		DHBP synthase RibB-like alpha/beta domain;GTP cyclohydrolase II
Potri.001G235001	FALSE	FALSE	FALSE	FALSE	FALSE	FALSE	TRUE	FALSE		PTHR11620,PTHR11620:SF23				AT2G39460.2	ATRPL23A,RPL23A,RPL23AA	ribosomal protein L23AA
Potri.001G235400	FALSE	FALSE	FALSE	FALSE	FALSE	FALSE	TRUE	FALSE	PF04387	PTHR11035	KOG3187	K10703		AT5G59770.1		Protein-tyrosine phosphatase-like, PTPLA
Potri.001G235500	FALSE	FALSE	FALSE	TRUE	FALSE	FALSE	FALSE	FALSE	PF00249	PTHR10641,PTHR10641:SF484		K09422		AT3G46130.1	ATMYB48,ATMYB48-1,ATMYB48-2,ATMYB48-3,MYB48	myb domain protein 48
Potri.001G235800	FALSE	TRUE	FALSE	FALSE	FALSE	FALSE	FALSE	FALSE	PF13912	PTHR26374,PTHR26374:SF162				AT2G37430.1		C2H2 and C2HC zinc fingers superfamily protein
Potri.001G236300	TRUE	FALSE	FALSE	FALSE	FALSE	FALSE	FALSE	FALSE	PF00076	PTHR24012			GO:0003676	AT3G23830.2	GR-RBP4,GRP4	glycine-rich RNA-binding protein 4
Potri.001G236500	FALSE	TRUE	FALSE	FALSE	FALSE	FALSE	FALSE	FALSE	PF00241	PTHR11913,PTHR11913:SF22	KOG1735	K05765	GO:0005622,GO:0003779,GO:0030042,GO:0015629	AT5G59890.1	ADF4,ATADF4	actin depolymerizing factor 4
Potri.001G236700	FALSE	TRUE	FALSE	FALSE	FALSE	FALSE	FALSE	FALSE	PF00241	PTHR11913,PTHR11913:SF22	KOG1735	K05765	GO:0005622,GO:0003779,GO:0030042,GO:0015629	AT5G59890.1	ADF4,ATADF4	actin depolymerizing factor 4
Potri.001G237000	FALSE	FALSE	FALSE	FALSE	FALSE	FALSE	FALSE	TRUE						AT5G59960.1
Potri.001G237100	TRUE	FALSE	FALSE	FALSE	FALSE	FALSE	FALSE	TRUE		PTHR31096,PTHR31096:SF18				AT2G39570.1		ACT domain-containing protein
Potri.001G237200	TRUE	FALSE	TRUE	FALSE	FALSE	FALSE	TRUE	FALSE	PF01073	PTHR10366,PTHR10366:SF323		K08678	GO:0055114,GO:0016616,GO:0006694,GO:0003854	AT3G46440.1	UXS5	UDP-XYL synthase 5
Potri.001G237400	FALSE	FALSE	FALSE	FALSE	FALSE	FALSE	FALSE	TRUE	PF00650	PTHR10174,PTHR10174:SF100	KOG1471			AT3G46450.1		SEC14 cytosolic factor family protein / phosphoglyceride transfer family protein
Potri.001G237700	FALSE	FALSE	FALSE	FALSE	FALSE	TRUE	FALSE	FALSE						AT5G59305.1
Potri.001G237800	FALSE	FALSE	TRUE	FALSE	FALSE	FALSE	FALSE	FALSE	PF02096	PTHR12428,PTHR12428:SF19	KOG1239	K03217	GO:0051205,GO:0016021	AT2G28800.1	ALB3	63 kDa inner membrane family protein
Potri.001G238300	TRUE	FALSE	FALSE	FALSE	TRUE	FALSE	FALSE	TRUE		PTHR34054,PTHR34054:SF2				AT5G59350.1
Potri.001G238500	FALSE	FALSE	FALSE	FALSE	TRUE	FALSE	FALSE	TRUE	PF04564,PF00514	PTHR23315,PTHR23315:SF69			GO:0016567,GO:0004842,GO:0005515	AT3G46510.1	ATPUB13,PUB13	plant U-box 13
Potri.001G238600	FALSE	FALSE	FALSE	FALSE	TRUE	FALSE	FALSE	TRUE
Potri.001G238800	FALSE	TRUE	FALSE	FALSE	FALSE	FALSE	FALSE	FALSE	PF12796	PTHR24128,PTHR24128:SF14	KOG4412			AT2G28840.1	XBAT31	XB3 ortholog 1 in Arabidopsis thaliana
Potri.001G239100	TRUE	FALSE	FALSE	FALSE	FALSE	FALSE	FALSE	TRUE	PF00582,PF04564,PF07714	PTHR27003,PTHR27003:SF30	KOG1187		GO:0006950,GO:0016567,GO:0004842,GO:0006468,GO:0004672	AT2G45910.1		U-box domain-containing protein kinase family protein
Potri.001G239200	FALSE	TRUE	FALSE	FALSE	FALSE	FALSE	FALSE	FALSE	PF01417	PTHR12276,PTHR12276:SF10				AT3G46540.1		ENTH/VHS family protein
Potri.001G239300	FALSE	FALSE	FALSE	FALSE	FALSE	TRUE	FALSE	FALSE	PF00481	PTHR13832,PTHR13832:SF228	KOG0700		GO:0003824,GO:0006470,GO:0004722	AT2G28890.1	PLL4	poltergeist like 4
Potri.001G239500	FALSE	FALSE	FALSE	FALSE	FALSE	TRUE	FALSE	FALSE	PF12552,PF14309	PTHR21726,PTHR21726:SF38				AT5G02390.1		Protein of unknown function (DUF3741)
Potri.001G239600	FALSE	FALSE	FALSE	FALSE	FALSE	FALSE	TRUE	FALSE	PF01926,PF01018	PTHR11702,PTHR11702:SF31	KOG1489		GO:0005525	AT1G07615.1		GTP-binding protein Obg/CgtA
Potri.001G239900	TRUE	FALSE	FALSE	FALSE	FALSE	FALSE	TRUE	FALSE	PF02466	PTHR15371,PTHR15371:SF2				AT2G28900.1	ATOEP16-1,ATOEP16-L,OEP16,OEP16-1	outer plastid envelope protein 16-1
Potri.001G240100	FALSE	FALSE	FALSE	FALSE	FALSE	TRUE	FALSE	FALSE	PF01429	PTHR12396,PTHR12396:SF11			GO:0005634,GO:0003677	AT3G46580.1	ATMBD5,MBD05,MBD5	methyl-CPG-binding domain protein 5
Potri.001G240200	FALSE	FALSE	TRUE	FALSE	FALSE	FALSE	FALSE	FALSE	PF01920	PTHR13303	KOG4098	K09549	GO:0051082,GO:0016272,GO:0006457	AT3G22480.2	PDF2	prefoldin 2
Potri.001G240300	TRUE	FALSE	TRUE	FALSE	FALSE	FALSE	TRUE	FALSE	PF00121	PTHR21139,PTHR21139:SF6	KOG1643	K01803	GO:0008152,GO:0004807	AT3G55440.1	ATCTIMC,CYTOTPI,TPI	triosephosphate isomerase
Potri.001G240400	FALSE	FALSE	FALSE	FALSE	FALSE	FALSE	TRUE	FALSE	PF07714	PTHR27001,PTHR27001:SF191	KOG1187	K04733	GO:0006468,GO:0004672	AT1G07570.1	APK1,APK1A	Protein kinase superfamily protein
Potri.001G240900	TRUE	FALSE	FALSE	FALSE	TRUE	FALSE	TRUE	FALSE	PF03330,PF01357	PTHR31867,PTHR31867:SF9				AT2G39700.1	ATEXP4,ATEXPA4,ATHEXP ALPHA 1.6,EXPA4	expansin A4
Potri.001G241400	TRUE	FALSE	FALSE	FALSE	FALSE	FALSE	TRUE	FALSE		PTHR31032,PTHR31032:SF2				AT5G59400.1
Potri.001G241500	FALSE	FALSE	FALSE	FALSE	FALSE	FALSE	FALSE	TRUE	PF07019	PTHR12906	KOG3415			AT5G59410.1		Rab5-interacting family protein
Potri.001G241600	FALSE	TRUE	FALSE	FALSE	FALSE	TRUE	FALSE	FALSE		PTHR21717,PTHR21717:SF9				AT1G07540.1	TRFL2	TRF-like 2
Potri.001G241700	FALSE	FALSE	FALSE	FALSE	TRUE	FALSE	FALSE	FALSE	PF03514	PTHR31636,PTHR31636:SF54				AT1G07530.1	ATGRAS2,GRAS2,SCL14	SCARECROW-like 14
Potri.001G241800	FALSE	TRUE	FALSE	FALSE	FALSE	TRUE	FALSE	FALSE	PF03514	PTHR31636,PTHR31636:SF62				AT1G07530.1	ATGRAS2,GRAS2,SCL14	SCARECROW-like 14
Potri.001G242000	FALSE	TRUE	FALSE	TRUE	FALSE	TRUE	FALSE	TRUE	PF03514	PTHR31636,PTHR31636:SF46				AT1G07530.1	ATGRAS2,GRAS2,SCL14	SCARECROW-like 14
Potri.001G242100	FALSE	TRUE	FALSE	FALSE	FALSE	TRUE	FALSE	FALSE	PF03514	PTHR31636,PTHR31636:SF46				AT1G07530.1	ATGRAS2,GRAS2,SCL14	SCARECROW-like 14
Potri.001G242200	FALSE	TRUE	FALSE	FALSE	FALSE	FALSE	FALSE	TRUE	PF03152	PTHR12555,PTHR12555:SF17	KOG1816	K14016	GO:0006511	AT2G29070.2		Ubiquitin fusion degradation UFD1 family protein
Potri.001G242300	TRUE	FALSE	TRUE	FALSE	FALSE	FALSE	FALSE	FALSE	PF13419	PTHR12725,PTHR12725:SF72	KOG3109	K07025		AT5G59480.1		Haloacid dehalogenase-like hydrolase (HAD) superfamily protein
Potri.001G242400	TRUE	FALSE	FALSE	FALSE	FALSE	FALSE	FALSE	FALSE	PF04191	PTHR12714,PTHR12714:SF11	KOG2628			AT5G59500.1		protein C-terminal S-isoprenylcysteine carboxyl O-methyltransferases
Potri.001G242600	FALSE	TRUE	FALSE	FALSE	FALSE	FALSE	FALSE	FALSE	PF00067	PTHR24286,PTHR24286:SF86	KOG0157		GO:0055114,GO:0020037,GO:0016705,GO:0005506	AT2G29090.1	CYP707A2	cytochrome P450, family 707, subfamily A, polypeptide 2
Potri.001G243100	TRUE	FALSE	FALSE	FALSE	FALSE	FALSE	FALSE	FALSE	PF00011	PTHR34661,PTHR34661:SF2				AT1G76440.3		HSP20-like chaperones superfamily protein
Potri.001G243600	FALSE	TRUE	FALSE	FALSE	FALSE	FALSE	FALSE	FALSE	PF00249	PTHR31442,PTHR31442:SF6				AT3G46640.1	LUX,PCL1	Homeodomain-like superfamily protein
Potri.001G243800	FALSE	FALSE	FALSE	FALSE	FALSE	FALSE	TRUE	FALSE	PF13041,PF01535	PTHR24015,PTHR24015:SF157				AT5G59600.1		Tetratricopeptide repeat (TPR)-like superfamily protein
Potri.001G243900	TRUE	FALSE	FALSE	FALSE	FALSE	FALSE	TRUE	FALSE		PTHR33836,PTHR33836:SF2				AT3G46750.1
Potri.001G244100	TRUE	FALSE	FALSE	FALSE	FALSE	FALSE	TRUE	FALSE	PF07690	PTHR23500,PTHR23500:SF159	KOG0254		GO:0055085,GO:0016021	AT5G59250.1		Major facilitator superfamily protein
Potri.001G244300	FALSE	TRUE	TRUE	FALSE	FALSE	FALSE	FALSE	FALSE	PF03153	PTHR12694,PTHR12694:SF8			GO:0006367,GO:0005672	AT1G07470.1		Transcription factor IIA, alpha/beta subunit
Potri.001G244700	FALSE	FALSE	FALSE	TRUE	FALSE	FALSE	FALSE	FALSE
Potri.001G244800	TRUE	FALSE	TRUE	FALSE	FALSE	FALSE	TRUE	FALSE	PF05368	PTHR14194,PTHR14194:SF38	KOG1203			AT3G46780.1	PTAC16	plastid transcriptionally active 16
Potri.001G244900	TRUE	FALSE	TRUE	FALSE	FALSE	FALSE	TRUE	FALSE	PF08659	PTHR24322,PTHR24322:SF385	KOG0725	K08081		AT2G29260.1		NAD(P)-binding Rossmann-fold superfamily protein
Potri.001G245200	TRUE	FALSE	TRUE	FALSE	FALSE	FALSE	TRUE	FALSE	PF00481	PTHR13832,PTHR13832:SF337	KOG0698	K14497	GO:0003824,GO:0006470,GO:0004722	AT1G07430.1	HAI2	highly ABA-induced PP2C gene 2
Potri.001G245500	FALSE	FALSE	FALSE	FALSE	FALSE	FALSE	FALSE	TRUE						AT5G59210.1		myosin heavy chain-related
Potri.001G245700	TRUE	FALSE	FALSE	FALSE	FALSE	FALSE	FALSE	TRUE	PF16891,PF00149	PTHR11668,PTHR11668:SF259		K06269	GO:0016787	AT2G29400.1	PP1-AT,TOPP1	type one protein phosphatase 1
Potri.001G245800	FALSE	FALSE	FALSE	FALSE	FALSE	FALSE	FALSE	TRUE	PF01545	PTHR11562,PTHR11562:SF54	KOG1482	K14689	GO:0055085,GO:0016021,GO:0008324,GO:0006812	AT2G29410.1	ATMTPB1,MTPB1	metal tolerance protein B1
Potri.001G246200	TRUE	FALSE	FALSE	FALSE	TRUE	FALSE	FALSE	FALSE	PF12043	PTHR31390,PTHR31390:SF4				AT5G59020.1		Protein of unknown function (DUF3527)
Potri.001G246400	TRUE	FALSE	FALSE	FALSE	FALSE	FALSE	TRUE	FALSE	PF07714	PTHR27001,PTHR27001:SF18	KOG1187		GO:0006468,GO:0004672	AT5G59010.1		Protein kinase protein with tetratricopeptide repeat domain
Potri.001G246500	TRUE	FALSE	FALSE	FALSE	FALSE	FALSE	TRUE	FALSE	PF02953	PTHR11038,PTHR11038:SF17	KOG3480	K17778	GO:0045039	AT2G29530.2	TIM10	Tim10/DDP family zinc finger protein
Potri.001G246600	FALSE	FALSE	FALSE	FALSE	FALSE	FALSE	TRUE	FALSE	PF13656	PTHR13946,PTHR13946:SF28	KOG3438	K03020		AT2G29540.1	ATRPAC14,ATRPC14,RPC14	RNApolymerase 14 kDa subunit
Potri.001G246700	TRUE	FALSE	FALSE	FALSE	TRUE	FALSE	FALSE	FALSE	PF12906	PTHR23012,PTHR23012:SF83			GO:0008270	AT5G05830.1		RING/FYVE/PHD zinc finger superfamily protein
Potri.001G246800	TRUE	FALSE	TRUE	FALSE	FALSE	FALSE	FALSE	FALSE	PF16053	PTHR35316,PTHR35316:SF1				AT5G52370.1
Potri.001G246900	FALSE	FALSE	FALSE	TRUE	FALSE	FALSE	FALSE	FALSE	PF03953,PF00091	PTHR11588,PTHR11588:SF97		K07375	GO:0003924,GO:0007017,GO:0005874	AT5G62690.1	TUB2	tubulin beta chain 2
Potri.001G247100	TRUE	FALSE	FALSE	FALSE	FALSE	FALSE	FALSE	TRUE		PTHR37393
Potri.001G247400	FALSE	FALSE	TRUE	FALSE	FALSE	FALSE	FALSE	FALSE	PF17048,PF04734	PTHR12670,PTHR12670:SF4		K12349		AT1G07380.1		Neutral/alkaline non-lysosomal ceramidase
Potri.001G247500	FALSE	FALSE	FALSE	FALSE	TRUE	FALSE	FALSE	FALSE	PF00113,PF03952	PTHR11902,PTHR11902:SF13			GO:0006096,GO:0004634,GO:0000287,GO:0000015	AT2G29560.1	ENOC	cytosolic enolase
Potri.001G247700	FALSE	FALSE	FALSE	FALSE	FALSE	FALSE	TRUE	FALSE	PF04139	PTHR11352	KOG1636	K04802	GO:0030896,GO:0000077,GO:0030337,GO:0006275,GO:0003677	AT2G29570.1	ATPCNA2,PCNA2	proliferating cell nuclear antigen 2
Potri.001G247800	FALSE	FALSE	FALSE	FALSE	FALSE	FALSE	TRUE	FALSE	PF00153	PTHR24089,PTHR24089:SF353	KOG0753	K15103		AT5G58970.1	ATUCP2,UCP2	uncoupling protein 2
Potri.001G247900	TRUE	FALSE	FALSE	FALSE	FALSE	FALSE	FALSE	FALSE
Potri.001G248100	FALSE	FALSE	TRUE	FALSE	FALSE	FALSE	FALSE	FALSE	PF00076	PTHR15241,PTHR15241:SF4			GO:0003676	AT1G07350.1		RNA-binding (RRM/RBD/RNP motifs) family protein
Potri.001G248200	TRUE	FALSE	FALSE	FALSE	FALSE	FALSE	FALSE	FALSE	PF07690	PTHR11662,PTHR11662:SF226	KOG2532		GO:0055085,GO:0016021	AT3G46980.3	PHT4;3	phosphate transporter 4;3
Potri.001G248400	TRUE	FALSE	TRUE	FALSE	FALSE	FALSE	TRUE	FALSE	PF05340	PTHR31659,PTHR31659:SF0				AT5G58930.1		Protein of unknown function (DUF740)
Potri.001G248500	FALSE	FALSE	TRUE	FALSE	FALSE	FALSE	FALSE	FALSE		PTHR36077,PTHR36077:SF1				AT5G58920.1
Potri.001G248800	FALSE	TRUE	FALSE	FALSE	FALSE	FALSE	FALSE	TRUE	PF00249	PTHR24078,PTHR24078:SF261	KOG0724			AT2G38090.1		Duplicated homeodomain-like superfamily protein
Potri.001G249000	FALSE	FALSE	FALSE	FALSE	TRUE	FALSE	FALSE	FALSE		PTHR33870,PTHR33870:SF4				AT5G58880.1
Potri.001G249100	FALSE	TRUE	TRUE	FALSE	FALSE	FALSE	FALSE	FALSE	PF07724,PF06480,PF01434	PTHR23076,PTHR23076:SF70		K03798	GO:0005524,GO:0016021,GO:0008270,GO:0004222,GO:0006508	AT3G47060.1	ftsh7	FTSH protease 7
Potri.001G249300	FALSE	TRUE	FALSE	FALSE	FALSE	FALSE	FALSE	FALSE	PF00168	PTHR32246,PTHR32246:SF19			GO:0005515	AT1G07310.1		Calcium-dependent lipid-binding (CaLB domain) family protein
Potri.001G249400	FALSE	TRUE	FALSE	FALSE	FALSE	FALSE	FALSE	TRUE	PF02099	PTHR13291	KOG2934	K15235	GO:0008242	AT2G29640.1	JOSL	JOSEPHIN-like protein
Potri.001G249600	TRUE	FALSE	FALSE	FALSE	FALSE	FALSE	FALSE	FALSE	PF11493	PTHR36370				AT3G47070.1
Potri.001G249700	TRUE	FALSE	FALSE	FALSE	FALSE	FALSE	FALSE	FALSE	PF00067	PTHR24296,PTHR24296:SF26	KOG0157	K15401	GO:0055114,GO:0020037,GO:0016705,GO:0005506	AT5G58860.1	CYP86,CYP86A1	cytochrome P450, family 86, subfamily A, polypeptide 1
Potri.001G249800	FALSE	FALSE	TRUE	FALSE	FALSE	FALSE	FALSE	FALSE	PF07690	PTHR11662,PTHR11662:SF312	KOG2532	K08193	GO:0055085,GO:0016021	AT2G29650.1	ANTR1,PHT4;1	phosphate transporter 4;1
Potri.001G249900	FALSE	FALSE	TRUE	FALSE	FALSE	FALSE	FALSE	FALSE		PTHR31681,PTHR31681:SF4				AT2G29660.1		zinc finger (C2H2 type) family protein
Potri.001G250500	FALSE	TRUE	FALSE	FALSE	FALSE	TRUE	TRUE	FALSE	PF04185	PTHR31956,PTHR31956:SF9		K01114	GO:0016788	AT1G07230.1	NPC1	non-specific phospholipase C1
Potri.001G250700	TRUE	FALSE	FALSE	FALSE	FALSE	FALSE	TRUE	FALSE	PF13959,PF00271,PF00270	PTHR24031,PTHR24031:SF301		K13179	GO:0005524,GO:0003676	AT3G18600.1		P-loop containing nucleoside triphosphate hydrolases superfamily protein
Potri.001G251000	FALSE	TRUE	FALSE	FALSE	FALSE	FALSE	FALSE	FALSE	PF00400	PTHR15169,PTHR15169:SF0	KOG4328	K10140	GO:0005515	AT5G58760.1	DDB2	damaged DNA binding 2
Potri.001G251100	FALSE	FALSE	TRUE	FALSE	FALSE	FALSE	FALSE	FALSE	PF14510,PF08370,PF00005,PF01061	PTHR19241,PTHR19241:SF169			GO:0016887,GO:0005524,GO:0016020	AT2G29940.1	ATPDR3,PDR3	pleiotropic drug resistance 3
Potri.001G251200	TRUE	FALSE	FALSE	FALSE	TRUE	FALSE	TRUE	FALSE	PF01699	PTHR31503,PTHR31503:SF9	KOG1397	K07300	GO:0055085,GO:0016021	AT2G38170.1	ATCAX1,CAX1,RCI4	cation exchanger 1
Potri.001G251350	FALSE	FALSE	FALSE	FALSE	FALSE	TRUE	FALSE	FALSE
Potri.001G251650	FALSE	FALSE	FALSE	FALSE	TRUE	FALSE	FALSE	FALSE
Potri.001G251700	FALSE	FALSE	TRUE	FALSE	FALSE	FALSE	FALSE	FALSE	PF00160	PTHR11071,PTHR11071:SF291	KOG0880	K01802	GO:0006457,GO:0003755,GO:0000413	AT2G29960.1	ATCYP5,CYP19-4,CYP5	cyclophilin 5
Potri.001G251900	FALSE	FALSE	FALSE	FALSE	FALSE	FALSE	TRUE	FALSE	PF16041,PF16040	PTHR12183,PTHR12183:SF16				AT5G01450.1		RING/U-box superfamily protein
Potri.001G251950	TRUE	FALSE	FALSE	FALSE	FALSE	FALSE	TRUE	FALSE	PF13920	PTHR12183,PTHR12183:SF16	KOG4172			AT2G38185.3		RING/U-box superfamily protein
Potri.001G252000	FALSE	FALSE	FALSE	FALSE	FALSE	FALSE	TRUE	FALSE	PF05686	PTHR12203,PTHR12203:SF13	KOG2458			AT1G07220.1		Arabidopsis thaliana protein of unknown function (DUF821)
Potri.001G252100	FALSE	TRUE	FALSE	TRUE	FALSE	TRUE	FALSE	TRUE	PF00168,PF09279,PF00387,PF00388	PTHR10336,PTHR10336:SF92		K05857	GO:0005515,GO:0035556,GO:0007165,GO:0006629,GO:0004435	AT5G58700.1	ATPLC4,PLC4	phosphatidylinositol-speciwc phospholipase C4
Potri.001G252200	FALSE	FALSE	FALSE	FALSE	FALSE	TRUE	FALSE	TRUE	PF00387	PTHR10336,PTHR10336:SF105			GO:0035556,GO:0007165,GO:0006629,GO:0004435	AT2G40116.1		Phosphoinositide-specific phospholipase C family protein
Potri.001G252300	TRUE	FALSE	FALSE	FALSE	FALSE	FALSE	FALSE	FALSE	PF00168,PF09279,PF00387,PF00388	PTHR10336,PTHR10336:SF105		K05857	GO:0005515,GO:0035556,GO:0007165,GO:0006629,GO:0004435	AT3G08510.1	ATPLC2,PLC2	phospholipase C 2
Potri.001G252500	FALSE	TRUE	FALSE	TRUE	FALSE	FALSE	TRUE	FALSE	PF07724	PTHR11638,PTHR11638:SF68	KOG1051		GO:0005524	AT1G07200.2		Double Clp-N motif-containing P-loop nucleoside triphosphate hydrolases superfamily protein
Potri.001G252900	FALSE	FALSE	FALSE	FALSE	TRUE	FALSE	TRUE	FALSE	PF11960,PF00487	PTHR32100,PTHR32100:SF20		K10257	GO:0055114,GO:0016717,GO:0006629	AT5G05580.1	FAD8	fatty acid desaturase 8
Potri.001G253000	FALSE	FALSE	TRUE	FALSE	FALSE	FALSE	FALSE	FALSE	PF10262	PTHR13544,PTHR13544:SF0	KOG3286			AT3G47300.1	SELT	SELT-like protein precursor
Potri.001G253100	FALSE	FALSE	TRUE	FALSE	FALSE	FALSE	FALSE	TRUE	PF05653	PTHR12570,PTHR12570:SF19	KOG2922		GO:0016021,GO:0015693,GO:0015095	AT1G34470.1		Protein of unknown function (DUF803)
Potri.001G253200	FALSE	FALSE	FALSE	TRUE	FALSE	TRUE	TRUE	FALSE	PF03725,PF01138	PTHR11097,PTHR11097:SF14	KOG1614	K03678		AT3G60500.3	CER7,G3	3\'-5\'-exoribonuclease family protein
Potri.001G253300	TRUE	FALSE	FALSE	FALSE	FALSE	FALSE	TRUE	FALSE	PF00266	PTHR21152,PTHR21152:SF21	KOG2862	K00830		AT2G13360.2	AGT,AGT1,SGAT	alanine:glyoxylate aminotransferase
Potri.001G253400	FALSE	FALSE	FALSE	TRUE	FALSE	FALSE	FALSE	TRUE	PF04851,PF13907,PF00385,PF00271	PTHR10799,PTHR10799:SF70		K11367	GO:0016787,GO:0005524,GO:0003677	AT2G13370.1	CHR5	chromatin remodeling 5
Potri.001G253500	FALSE	TRUE	FALSE	FALSE	FALSE	FALSE	FALSE	FALSE	PF02492,PF02881,PF02978	PTHR11564,PTHR11564:SF5		K03106	GO:0006614,GO:0005525,GO:0048500,GO:0008312	AT1G48900.1		Signal recognition particle, SRP54 subunit protein
Potri.001G253700	FALSE	FALSE	FALSE	FALSE	FALSE	FALSE	TRUE	FALSE	PF05996	PTHR34557,PTHR34557:SF1		K08101	GO:0055114,GO:0050897,GO:0016636,GO:0010024	AT3G09150.2	ATHY2,GUN3,HY2	phytochromobilin:ferredoxin oxidoreductase, chloroplast / phytochromobilin synthase (HY2)
Potri.001G254001	FALSE	TRUE	FALSE	FALSE	FALSE	FALSE	FALSE	FALSE	PF04227	PTHR10584,PTHR10584:SF201		K16329	GO:0016798	AT1G50510.1		indigoidine synthase A family protein
Potri.001G254300	FALSE	TRUE	FALSE	TRUE	FALSE	TRUE	FALSE	FALSE	PF00628,PF02791	PTHR22880,PTHR22880:SF5			GO:0005515	AT5G12400.1		DNA binding;zinc ion binding;DNA binding
Potri.001G254800	FALSE	FALSE	FALSE	FALSE	FALSE	FALSE	TRUE	FALSE	PF00349,PF03727	PTHR19443,PTHR19443:SF6		K00844	GO:0016773,GO:0005975,GO:0005524,GO:0046835,GO:0005536,GO:0004396,GO:0001678	AT1G50460.1	ATHKL1,HKL1	hexokinase-like 1
Potri.001G255000	FALSE	FALSE	FALSE	FALSE	FALSE	FALSE	FALSE	TRUE	PF13181,PF00226,PF13414	PTHR24078,PTHR24078:SF241	KOG0550	K09527	GO:0005515	AT5G12430.1		Heat shock protein DnaJ with tetratricopeptide repeat
Potri.001G255100	TRUE	FALSE	TRUE	FALSE	FALSE	FALSE	FALSE	FALSE	PF00332	PTHR32227,PTHR32227:SF96			GO:0005975,GO:0004553	AT4G16260.1		Glycosyl hydrolase superfamily protein
Potri.001G255600	TRUE	FALSE	FALSE	FALSE	FALSE	FALSE	FALSE	FALSE	PF00076	PTHR23139	KOG0130	K12876	GO:0003676	AT1G51510.1	Y14	RNA-binding (RRM/RBD/RNP motifs) family protein
Potri.001G255700	FALSE	TRUE	FALSE	TRUE	FALSE	FALSE	FALSE	TRUE		PTHR36893
Potri.001G255800	FALSE	FALSE	TRUE	FALSE	TRUE	FALSE	TRUE	FALSE	PF00005,PF01061	PTHR19241,PTHR19241:SF247			GO:0016887,GO:0005524,GO:0016020	AT3G21090.1		ABC-2 type transporter family protein
Potri.001G256300	TRUE	FALSE	FALSE	FALSE	FALSE	FALSE	FALSE	FALSE	PF11891	PTHR31620,PTHR31620:SF9				AT5G12470.1		Protein of unknown function (DUF3411)
Potri.001G256400	FALSE	FALSE	FALSE	FALSE	FALSE	TRUE	FALSE	FALSE	PF01370	PTHR10366,PTHR10366:SF244	KOG1502		GO:0050662,GO:0003824	AT5G19440.1		NAD(P)-binding Rossmann-fold superfamily protein
Potri.001G256800	TRUE	FALSE	FALSE	FALSE	FALSE	FALSE	FALSE	FALSE	PF03719,PF00333	PTHR13718,PTHR13718:SF69	KOG0877	K02981	GO:0006412,GO:0005840,GO:0003735,GO:0003723	AT2G41840.1		Ribosomal protein S5 family protein
Potri.001G256900	TRUE	FALSE	TRUE	FALSE	TRUE	FALSE	TRUE	FALSE		PTHR34940,PTHR34940:SF1				AT1G51400.1		Photosystem II 5 kD protein
Potri.001G257000	TRUE	FALSE	FALSE	FALSE	FALSE	FALSE	TRUE	FALSE	PF03460,PF01077	PTHR11493,PTHR11493:SF48		K00392	GO:0055114,GO:0016491,GO:0051536,GO:0020037	AT5G04590.1	SIR	sulfite reductase
Potri.001G257400	TRUE	FALSE	FALSE	FALSE	FALSE	FALSE	FALSE	FALSE		PTHR37716,PTHR37716:SF1				AT2G01870.1
Potri.001G257500	FALSE	TRUE	FALSE	FALSE	FALSE	FALSE	FALSE	FALSE	PF03839	PTHR12443,PTHR12443:SF9	KOG2927	K12275	GO:0016021,GO:0015031,GO:0008565	AT3G20920.1		translocation protein-related
Potri.001G257600	TRUE	FALSE	FALSE	FALSE	FALSE	FALSE	TRUE	FALSE	PF02045	PTHR12632,PTHR12632:SF14	KOG1561	K08064	GO:0006355,GO:0003700	AT5G12840.2	ATHAP2A,EMB2220,HAP2A,NF-YA1	nuclear factor Y, subunit A1
Potri.001G258500	FALSE	FALSE	FALSE	TRUE	FALSE	FALSE	FALSE	FALSE	PF13812,PF01535,PF13041	PTHR24015,PTHR24015:SF630				AT4G13650.1		Pentatricopeptide repeat (PPR) superfamily protein
Potri.001G258600	TRUE	FALSE	FALSE	FALSE	FALSE	FALSE	TRUE	FALSE	PF03600	PTHR10283,PTHR10283:SF76			GO:0055085,GO:0016021	AT5G12860.1	DiT1	dicarboxylate transporter 1
Potri.001G258900	TRUE	FALSE	FALSE	FALSE	FALSE	FALSE	TRUE	FALSE	PF06858,PF08155	PTHR11702,PTHR11702:SF4		K06943	GO:0005525	AT1G50920.1		Nucleolar GTP-binding protein
Potri.001G259000	TRUE	FALSE	FALSE	FALSE	FALSE	FALSE	TRUE	FALSE	PF03054	PTHR11933,PTHR11933:SF5	KOG2805	K00566	GO:0016740,GO:0008033	AT1G51310.1		transferases;tRNA (5-methylaminomethyl-2-thiouridylate)-methyltransferases
Potri.001G259100	TRUE	FALSE	TRUE	FALSE	FALSE	FALSE	FALSE	FALSE	PF00171	PTHR11699,PTHR11699:SF192		K00128	GO:0055114,GO:0016491,GO:0008152	AT4G36250.1	ALDH3F1	aldehyde dehydrogenase 3F1
Potri.001G259200	FALSE	FALSE	FALSE	FALSE	TRUE	FALSE	FALSE	FALSE	PF01553,PF16076	PTHR10983,PTHR10983:SF26	KOG1505	K13523	GO:0016746,GO:0008152	AT1G51260.1	LPAT3	lysophosphatidyl acyltransferase 3
Potri.001G259900	FALSE	TRUE	FALSE	FALSE	FALSE	FALSE	FALSE	FALSE	PF01541	PTHR20208,PTHR20208:SF13		K15078		AT5G43210.1		Excinuclease ABC, C subunit, N-terminal
Potri.001G260600	FALSE	TRUE	FALSE	FALSE	FALSE	FALSE	FALSE	TRUE	PF01541	PTHR20208,PTHR20208:SF13		K15078		AT5G43210.1		Excinuclease ABC, C subunit, N-terminal
Potri.001G260700	FALSE	TRUE	FALSE	FALSE	FALSE	FALSE	FALSE	TRUE	PF13813	PTHR31595,PTHR31595:SF13				AT3G51970.1	ASAT1,ATASAT1,ATSAT1	acyl-CoA sterol acyl transferase 1
Potri.001G260800	FALSE	TRUE	FALSE	TRUE	FALSE	TRUE	FALSE	TRUE	PF00069	PTHR27001,PTHR27001:SF213	KOG1187		GO:0006468,GO:0005524,GO:0004672	AT3G51990.1		Protein kinase superfamily protein
Potri.001G261000	TRUE	FALSE	FALSE	FALSE	FALSE	FALSE	TRUE	FALSE	PF08241	PTHR12176,PTHR12176:SF14	KOG1271		GO:0008168,GO:0008152	AT3G60910.1		S-adenosyl-L-methionine-dependent methyltransferases superfamily protein
Potri.001G261300	FALSE	TRUE	FALSE	TRUE	FALSE	TRUE	FALSE	FALSE	PF00931	PTHR23155,PTHR23155:SF563	KOG4658		GO:0043531	AT3G14460.1		LRR and NB-ARC domains-containing disease resistance protein
Potri.001G261500	FALSE	FALSE	FALSE	FALSE	FALSE	TRUE	FALSE	FALSE	PF00931	PTHR23155,PTHR23155:SF580			GO:0043531	AT3G14470.1		NB-ARC domain-containing disease resistance protein
Potri.001G261600	FALSE	FALSE	FALSE	TRUE	FALSE	FALSE	FALSE	TRUE	PF00931	PTHR23155,PTHR23155:SF563	KOG4658		GO:0043531	AT3G14470.1		NB-ARC domain-containing disease resistance protein
Potri.001G261700	FALSE	TRUE	FALSE	FALSE	FALSE	FALSE	FALSE	FALSE	PF04504	PTHR31662,PTHR31662:SF6				AT5G28040.1		DNA-binding storekeeper protein-related transcriptional regulator
Potri.001G262000	TRUE	FALSE	FALSE	FALSE	FALSE	FALSE	FALSE	FALSE	PF09495	PTHR36769,PTHR36769:SF1				AT3G52040.1
Potri.001G262100	TRUE	FALSE	TRUE	FALSE	FALSE	FALSE	TRUE	FALSE	PF01201	PTHR10394	KOG3283	K02995	GO:0006412,GO:0005840,GO:0005622,GO:0003735	AT5G59240.1		Ribosomal protein S8e family protein
Potri.001G262200	FALSE	FALSE	FALSE	FALSE	FALSE	FALSE	TRUE	FALSE	PF11891	PTHR31620,PTHR31620:SF9				AT5G12470.1		Protein of unknown function (DUF3411)
Potri.001G262300	FALSE	FALSE	FALSE	FALSE	TRUE	FALSE	TRUE	FALSE
Potri.001G262400	TRUE	FALSE	TRUE	FALSE	FALSE	FALSE	FALSE	FALSE	PF00687	PTHR23105,PTHR23105:SF5	KOG1569	K02863		AT3G63490.1		Ribosomal protein L1p/L10e family
Potri.001G262800	FALSE	FALSE	FALSE	FALSE	FALSE	FALSE	TRUE	FALSE	PF08263,PF00560,PF13855	PTHR27004,PTHR27004:SF41	KOG0472		GO:0005515	AT2G34930.1		disease resistance family protein / LRR family protein
Potri.001G263000	FALSE	FALSE	FALSE	FALSE	FALSE	FALSE	TRUE	FALSE	PF11976	PTHR10666,PTHR10666:SF155	KOG0001	K08770		AT4G05320.2	UBQ10	polyubiquitin 10
Potri.001G263700	FALSE	FALSE	FALSE	TRUE	FALSE	TRUE	FALSE	FALSE	PF08241,PF08498	PTHR10108,PTHR10108:SF908	KOG1269	K00559	GO:0008168,GO:0008152,GO:0006694	AT5G13710.1	CPH,SMT1	sterol methyltransferase 1
Potri.001G263800	FALSE	FALSE	FALSE	TRUE	FALSE	FALSE	FALSE	TRUE	PF00173	PTHR19370,PTHR19370:SF68	KOG0536			AT5G09680.2	RLF	reduced lateral root formation
Potri.001G263900	TRUE	FALSE	FALSE	FALSE	FALSE	FALSE	FALSE	FALSE	PF04862	PTHR31265,PTHR31265:SF2				AT3G08030.1		Protein of unknown function, DUF642
Potri.001G264100	FALSE	TRUE	FALSE	FALSE	FALSE	TRUE	FALSE	TRUE	PF07227,PF16312	PTHR21736,PTHR21736:SF23				AT3G63500.2		Protein of unknown function (DUF1423)
Potri.001G264400	TRUE	FALSE	FALSE	FALSE	FALSE	FALSE	FALSE	FALSE	PF13414,PF00254	PTHR10516,PTHR10516:SF145	KOG0543		GO:0006457	AT3G21640.1	ATFKBP42,FKBP42,TWD1,UCU2	FKBP-type peptidyl-prolyl cis-trans isomerase family protein
Potri.001G264500	FALSE	FALSE	TRUE	FALSE	FALSE	FALSE	FALSE	FALSE	PF00789	PTHR23153		K15627	GO:0005515	AT3G27310.1	PUX1	plant UBX domain-containing protein 1
Potri.001G264632	TRUE	FALSE	FALSE	FALSE	FALSE	FALSE	FALSE	FALSE
Potri.001G264700	FALSE	TRUE	FALSE	FALSE	FALSE	FALSE	FALSE	FALSE
Potri.001G264900	TRUE	FALSE	FALSE	FALSE	FALSE	FALSE	TRUE	FALSE	PF01207	PTHR11082,PTHR11082:SF29	KOG2335	K05539	GO:0055114,GO:0050660,GO:0017150,GO:0008033	AT3G63510.1		FMN-linked oxidoreductases superfamily protein
Potri.001G265200	TRUE	FALSE	FALSE	FALSE	FALSE	FALSE	TRUE	FALSE	PF00022	PTHR11937,PTHR11937:SF257	KOG0676	K16615		AT3G60830.1	ARP7,ATARP7	actin-related protein 7
Potri.001G265400	FALSE	TRUE	TRUE	FALSE	FALSE	FALSE	FALSE	TRUE	PF03055	PTHR10543,PTHR10543:SF37	KOG1285	K11159		AT3G63520.1	ATCCD1,ATNCED1,CCD1,NCED1	carotenoid cleavage dioxygenase 1
Potri.001G265600	FALSE	FALSE	FALSE	TRUE	FALSE	TRUE	FALSE	TRUE	PF03055	PTHR10543,PTHR10543:SF37	KOG1285	K11159		AT3G63520.1	ATCCD1,ATNCED1,CCD1,NCED1	carotenoid cleavage dioxygenase 1
Potri.001G265700	FALSE	FALSE	FALSE	TRUE	FALSE	FALSE	FALSE	FALSE
Potri.001G266000	TRUE	FALSE	TRUE	FALSE	TRUE	FALSE	TRUE	FALSE	PF02045	PTHR12632,PTHR12632:SF15	KOG1561	K08064	GO:0006355,GO:0003700	AT5G12840.2	ATHAP2A,EMB2220,HAP2A,NF-YA1	nuclear factor Y, subunit A1
Potri.001G266200	TRUE	FALSE	FALSE	FALSE	FALSE	FALSE	FALSE	FALSE	PF09725	PTHR11567	KOG1297	K13121		AT4G15030.2
Potri.001G266400	FALSE	FALSE	FALSE	FALSE	TRUE	FALSE	TRUE	FALSE	PF13632,PF14569	PTHR13301,PTHR13301:SF61		K10999		AT5G05170.1	ATCESA3,ATH-B,CESA3,CEV1,IXR1	Cellulose synthase family protein
Potri.001G266700	FALSE	TRUE	FALSE	FALSE	FALSE	FALSE	FALSE	FALSE	PF00642,PF12796	PTHR14493,PTHR14493:SF47	KOG1595		GO:0046872	AT2G41900.1		CCCH-type zinc finger protein with ARM repeat domain
Potri.001G267400	FALSE	FALSE	FALSE	FALSE	FALSE	TRUE	FALSE	TRUE	PF00117,PF00977	PTHR21235,PTHR21235:SF2		K01663	GO:0000105	AT4G26900.1	AT-HF,HISN4	HIS HF
Potri.001G268000	TRUE	FALSE	TRUE	FALSE	FALSE	FALSE	FALSE	FALSE
Potri.001G268200	FALSE	TRUE	FALSE	TRUE	FALSE	FALSE	FALSE	FALSE	PF13639,PF00642	PTHR11224,PTHR11224:SF10	KOG1039		GO:0008270,GO:0005515,GO:0046872	AT3G08505.1		zinc finger (CCCH-type/C3HC4-type RING finger) family protein
Potri.001G268400	FALSE	TRUE	FALSE	TRUE	FALSE	FALSE	FALSE	FALSE		PTHR33659,PTHR33659:SF3
Potri.001G268500	FALSE	FALSE	FALSE	FALSE	FALSE	TRUE	FALSE	FALSE		PTHR33659,PTHR33659:SF3
Potri.001G268600	FALSE	FALSE	FALSE	TRUE	FALSE	TRUE	FALSE	FALSE	PF00107,PF08240	PTHR11695,PTHR11695:SF497	KOG0023	K00083	GO:0055114,GO:0016491,GO:0008270	AT4G37980.1	ATCAD7,CAD7,ELI3,ELI3-1	elicitor-activated gene 3-1
Potri.001G268900	TRUE	FALSE	FALSE	FALSE	FALSE	FALSE	FALSE	FALSE
Potri.001G269400	FALSE	TRUE	FALSE	FALSE	FALSE	FALSE	FALSE	FALSE	PF01428,PF01754	PTHR10634,PTHR10634:SF22	KOG3173		GO:0008270,GO:0003677	AT3G12630.1		A20/AN1-like zinc finger family protein
Potri.001G269500	FALSE	TRUE	FALSE	FALSE	FALSE	FALSE	FALSE	FALSE	PF01423	PTHR10553	KOG1781	K12626		AT2G03870.1		Small nuclear ribonucleoprotein family protein
Potri.001G269600	TRUE	FALSE	FALSE	FALSE	FALSE	FALSE	FALSE	FALSE	PF01198	PTHR10956,PTHR10956:SF12	KOG0893	K02910	GO:0006412,GO:0005840,GO:0005622,GO:0003735	AT2G19740.1		Ribosomal protein L31e family protein
Potri.001G270000	FALSE	FALSE	FALSE	FALSE	FALSE	TRUE	FALSE	FALSE	PF00010	PTHR16223,PTHR16223:SF51			GO:0046983	AT2G42280.1		basic helix-loop-helix (bHLH) DNA-binding superfamily protein
Potri.001G270100	FALSE	TRUE	FALSE	FALSE	FALSE	FALSE	FALSE	FALSE	PF00025	PTHR24073,PTHR24073:SF437	KOG0087	K07904	GO:0005525	AT3G12160.1	ATRABA4D,RABA4D	RAB GTPase homolog A4D
Potri.001G270200	TRUE	FALSE	FALSE	FALSE	FALSE	FALSE	FALSE	FALSE
Potri.001G270300	FALSE	FALSE	FALSE	TRUE	FALSE	FALSE	FALSE	FALSE	PF00067	PTHR24286,PTHR24286:SF74	KOG0157		GO:0055114,GO:0020037,GO:0016705,GO:0005506	AT1G12740.1	CYP87A2	cytochrome P450, family 87, subfamily A, polypeptide 2
Potri.001G270500	FALSE	FALSE	FALSE	TRUE	FALSE	TRUE	FALSE	TRUE	PF00067	PTHR24286,PTHR24286:SF74	KOG0157		GO:0055114,GO:0020037,GO:0016705,GO:0005506	AT1G12740.1	CYP87A2	cytochrome P450, family 87, subfamily A, polypeptide 2
Potri.001G270600	FALSE	FALSE	FALSE	TRUE	FALSE	TRUE	FALSE	FALSE	PF00067	PTHR24286,PTHR24286:SF74	KOG0157		GO:0055114,GO:0020037,GO:0016705,GO:0005506	AT1G12740.1	CYP87A2	cytochrome P450, family 87, subfamily A, polypeptide 2
Potri.001G270800	FALSE	FALSE	FALSE	TRUE	FALSE	FALSE	FALSE	FALSE	PF00067	PTHR24286,PTHR24286:SF74	KOG0157		GO:0055114,GO:0020037,GO:0016705,GO:0005506	AT1G12740.1	CYP87A2	cytochrome P450, family 87, subfamily A, polypeptide 2
Potri.001G271100	FALSE	FALSE	FALSE	FALSE	FALSE	FALSE	FALSE	TRUE		PTHR10209,PTHR10209:SF205	KOG0143			AT5G48020.1		2-oxoglutarate (2OG) and Fe(II)-dependent oxygenase superfamily protein
Potri.001G271200	FALSE	TRUE	FALSE	TRUE	FALSE	FALSE	FALSE	FALSE	PF05303,PF15044,PF13424,PF12807,PF13236	PTHR12601,PTHR12601:SF6		K03255		AT3G52140.1		tetratricopeptide repeat (TPR)-containing protein
Potri.001G271300	TRUE	FALSE	FALSE	FALSE	FALSE	FALSE	TRUE	FALSE	PF00684,PF00226,PF01556	PTHR24078,PTHR24078:SF289	KOG0715	K03686	GO:0051082,GO:0031072	AT5G48030.1	GFA2	gametophytic factor 2
Potri.001G271700	FALSE	TRUE	FALSE	TRUE	FALSE	TRUE	FALSE	FALSE	PF00069	PTHR24055,PTHR24055:SF214		K04371	GO:0006468,GO:0005524,GO:0004672	AT3G45640.1	ATMAPK3,ATMPK3,MPK3	mitogen-activated protein kinase 3
Potri.001G271800	FALSE	TRUE	FALSE	FALSE	FALSE	TRUE	FALSE	FALSE	PF00132,PF00483	PTHR22572,PTHR22572:SF93	KOG1462	K03241	GO:0016779,GO:0009058	AT5G19485.1		transferases;nucleotidyltransferases
Potri.001G272000	FALSE	FALSE	FALSE	TRUE	FALSE	FALSE	FALSE	FALSE	PF02984,PF00134	PTHR10177,PTHR10177:SF253	KOG0653	K05868	GO:0005634	AT2G26760.1	CYCB1;4	Cyclin B1;4
Potri.001G272100	FALSE	FALSE	TRUE	FALSE	FALSE	FALSE	FALSE	FALSE	PF02391	PTHR23404,PTHR23404:SF2	KOG3307	K03635	GO:0006777	AT2G43760.3		molybdopterin biosynthesis MoaE family protein
Potri.001G272300	TRUE	FALSE	FALSE	FALSE	FALSE	FALSE	FALSE	FALSE	PF16711,PF16712,PF16709	PTHR31172,PTHR31172:SF2				AT2G26770.1		plectin-related
Potri.001G272400	TRUE	FALSE	FALSE	FALSE	FALSE	FALSE	FALSE	FALSE		PTHR33604				AT5G12260.1
Potri.001G272700	FALSE	FALSE	FALSE	FALSE	FALSE	FALSE	FALSE	TRUE	PF03953,PF00091	PTHR11588,PTHR11588:SF109		K07375	GO:0003924,GO:0007017,GO:0005874	AT5G62700.1	TUB3	tubulin beta chain 3
Potri.001G273100	FALSE	FALSE	FALSE	TRUE	FALSE	FALSE	FALSE	FALSE	PF13041	PTHR24015,PTHR24015:SF488				AT1G11900.1		Tetratricopeptide repeat (TPR)-like superfamily protein
Potri.001G273400	FALSE	FALSE	TRUE	FALSE	FALSE	FALSE	TRUE	FALSE	PF01979	PTHR11647,PTHR11647:SF1			GO:0016787	AT5G12200.1	PYD2	pyrimidine 2
Potri.001G273500	FALSE	FALSE	TRUE	FALSE	FALSE	FALSE	FALSE	FALSE						AT5G12200.1	PYD2	pyrimidine 2
Potri.001G273900	TRUE	FALSE	TRUE	FALSE	TRUE	FALSE	TRUE	FALSE	PF00646	PTHR31482,PTHR31482:SF2			GO:0005515	AT2G32560.1		F-box family protein
Potri.001G274300	TRUE	FALSE	FALSE	FALSE	FALSE	FALSE	TRUE	FALSE	PF00166	PTHR10772,PTHR10772:SF8	KOG1641	K04078	GO:0006457,GO:0005737	AT1G14980.1	CPN10	chaperonin 10
Potri.001G274400	FALSE	FALSE	TRUE	FALSE	FALSE	TRUE	FALSE	FALSE		PTHR35312				AT5G12240.1
Potri.001G274500	FALSE	FALSE	FALSE	TRUE	FALSE	FALSE	FALSE	FALSE	PF13001	PTHR23346,PTHR23346:SF19		K11886		AT2G26780.1		ARM repeat superfamily protein
Potri.001G274900	FALSE	TRUE	FALSE	FALSE	FALSE	TRUE	FALSE	FALSE	PF00097,PF00069,PF12796	PTHR22967,PTHR22967:SF69	KOG0198	K16279	GO:0046872,GO:0006468,GO:0005524,GO:0004672	AT5G13530.1	KEG	protein kinases;ubiquitin-protein ligases
Potri.001G275200	TRUE	FALSE	TRUE	FALSE	FALSE	FALSE	TRUE	FALSE	PF00169,PF14389,PF00620	PTHR23176,PTHR23176:SF44	KOG4271		GO:0007165	AT5G19390.1		Rho GTPase activation protein (RhoGAP) with PH domain
Potri.001G275400	FALSE	FALSE	FALSE	TRUE	FALSE	FALSE	FALSE	FALSE	PF10374,PF10373	PTHR15696,PTHR15696:SF0	KOG2162	K14409		AT5G19400.1	SMG7	Telomerase activating protein Est1
Potri.001G275600	TRUE	FALSE	FALSE	FALSE	FALSE	FALSE	FALSE	TRUE		PTHR31485,PTHR31485:SF4				AT5G13500.3
Potri.001G275800	TRUE	FALSE	FALSE	FALSE	TRUE	FALSE	FALSE	FALSE	PF00168	PTHR31208,PTHR31208:SF3			GO:0005515	AT5G12300.1		Calcium-dependent lipid-binding (CaLB domain) family protein
Potri.001G275900	TRUE	FALSE	FALSE	FALSE	FALSE	FALSE	FALSE	FALSE						AT5G19430.1		RING/U-box superfamily protein
Potri.001G276100	TRUE	FALSE	TRUE	FALSE	FALSE	FALSE	FALSE	FALSE	PF13637	PTHR24193,PTHR24193:SF83				AT5G12320.1		ankyrin repeat family protein
Potri.001G276200	TRUE	FALSE	FALSE	FALSE	FALSE	FALSE	FALSE	FALSE	PF05142	PTHR31604,PTHR31604:SF2				AT5G12330.4	LRP1	Lateral root primordium (LRP) protein-related
Potri.001G276500	FALSE	FALSE	FALSE	FALSE	FALSE	FALSE	FALSE	TRUE	PF01535,PF13041	PTHR24015,PTHR24015:SF770				AT5G01110.1		Tetratricopeptide repeat (TPR)-like superfamily protein
Potri.001G276700	FALSE	TRUE	FALSE	FALSE	FALSE	FALSE	FALSE	TRUE	PF04258	PTHR12174	KOG2443	K09595	GO:0016021,GO:0004190	AT2G03120.1	ATSPP,SPP	signal peptide peptidase
Potri.001G276800	FALSE	FALSE	FALSE	FALSE	FALSE	FALSE	FALSE	TRUE	PF00046	PTHR24326,PTHR24326:SF218			GO:0003677	AT4G03250.1		Homeodomain-like superfamily protein
Potri.001G277100	TRUE	FALSE	TRUE	FALSE	FALSE	FALSE	FALSE	FALSE	PF10247	PTHR28525,PTHR28525:SF1	KOG4096			AT3G07910.1
Potri.001G277200	TRUE	FALSE	FALSE	FALSE	FALSE	FALSE	FALSE	FALSE	PF10189	PTHR13587	KOG4262	K13140		AT4G14590.1	emb2739	embryo defective 2739
Potri.001G277301	TRUE	FALSE	FALSE	FALSE	TRUE	FALSE	FALSE	FALSE	PF00067	PTHR24296,PTHR24296:SF27			GO:0055114,GO:0020037,GO:0016705,GO:0005506	AT3G56630.1	CYP94D2	cytochrome P450, family 94, subfamily D, polypeptide 2
Potri.001G277400	TRUE	FALSE	FALSE	FALSE	FALSE	FALSE	FALSE	FALSE	PF00646,PF03478	PTHR11102,PTHR11102:SF101			GO:0005515	AT2G17030.1		F-box family protein with a domain of unknown function (DUF295)
Potri.001G277800	FALSE	TRUE	TRUE	FALSE	FALSE	FALSE	FALSE	FALSE	PF03660	PTHR13120	KOG1705	K12834		AT1G07170.2		PHF5-like protein
Potri.001G278200	FALSE	TRUE	TRUE	FALSE	FALSE	FALSE	FALSE	FALSE	PF14226,PF03171	PTHR10209,PTHR10209:SF206	KOG0143		GO:0055114,GO:0016491	AT5G58660.1		2-oxoglutarate (2OG) and Fe(II)-dependent oxygenase superfamily protein
Potri.001G278800	FALSE	TRUE	FALSE	TRUE	FALSE	FALSE	FALSE	TRUE	PF09268,PF13838,PF01394,PF00637	PTHR10292,PTHR10292:SF10		K04646	GO:0030132,GO:0030130,GO:0016192,GO:0006886,GO:0005198	AT3G11130.1		Clathrin, heavy chain
Potri.001G279100	TRUE	FALSE	FALSE	FALSE	FALSE	FALSE	TRUE	FALSE	PF00686,PF00300,PF01591	PTHR10606,PTHR10606:SF44	KOG0234	K01103	GO:2001070,GO:0006000,GO:0005524,GO:0003873,GO:0006003,GO:0003824	AT1G07110.1	ATF2KP,F2KP,FKFBP	fructose-2,6-bisphosphatase
Potri.001G279300	FALSE	TRUE	FALSE	FALSE	FALSE	FALSE	FALSE	FALSE	PF02535	PTHR11040,PTHR11040:SF26	KOG1558		GO:0055085,GO:0046873,GO:0030001,GO:0016020	AT2G30080.1	ATZIP6,ZIP6	ZIP metal ion transporter family
Potri.001G279800	TRUE	FALSE	FALSE	FALSE	FALSE	FALSE	TRUE	FALSE						AT5G58570.1
Potri.001G279900	TRUE	FALSE	FALSE	FALSE	FALSE	FALSE	FALSE	FALSE		PTHR32523,PTHR32523:SF7	KOG4453	K15892		AT5G58560.1		Phosphatidate cytidylyltransferase family protein
Potri.001G280100	TRUE	FALSE	FALSE	FALSE	TRUE	FALSE	FALSE	FALSE	PF13371,PF00515,PF13414	PTHR23083,PTHR23083:SF408			GO:0005515	AT3G51770.2	ATEOL1,ETO1	tetratricopeptide repeat (TPR)-containing protein
Potri.001G280500	FALSE	FALSE	FALSE	FALSE	FALSE	FALSE	FALSE	TRUE	PF00240,PF13855	PTHR23155	KOG4579		GO:0005515	AT2G30105.1
Potri.001G280600	TRUE	FALSE	FALSE	FALSE	FALSE	FALSE	FALSE	FALSE	PF09358,PF16191,PF16190,PF10585,PF00899	PTHR10953,PTHR10953:SF164		K03178	GO:0008641	AT2G30110.1	ATUBA1,MOS5,UBA1	ubiquitin-activating enzyme 1
Potri.001G281000	FALSE	FALSE	FALSE	TRUE	FALSE	FALSE	FALSE	FALSE	PF04852	PTHR31165,PTHR31165:SF6				AT1G07090.1	LSH6	Protein of unknown function (DUF640)
Potri.001G281200	TRUE	FALSE	FALSE	FALSE	FALSE	FALSE	TRUE	FALSE	PF02466	PTHR14110	KOG3225	K17790		AT3G10110.1	MEE67	Mitochondrial import inner membrane translocase subunit Tim17/Tim22/Tim23 family protein
Potri.001G281400	FALSE	FALSE	TRUE	FALSE	FALSE	FALSE	FALSE	FALSE		PTHR33405,PTHR33405:SF1				AT3G14750.1
Potri.001G281800	TRUE	FALSE	FALSE	FALSE	FALSE	FALSE	FALSE	FALSE	PF00201	PTHR11926,PTHR11926:SF288	KOG1192		GO:0016758,GO:0008152	AT2G30150.1		UDP-Glycosyltransferase superfamily protein
Potri.001G281900	FALSE	TRUE	FALSE	FALSE	FALSE	TRUE	FALSE	TRUE	PF00201	PTHR11926,PTHR11926:SF176	KOG1192		GO:0016758,GO:0008152	AT2G30140.1		UDP-Glycosyltransferase superfamily protein
Potri.001G282000	FALSE	FALSE	FALSE	FALSE	FALSE	TRUE	FALSE	FALSE		PTHR11926,PTHR11926:SF378			GO:0016758,GO:0008152	AT2G30140.1		UDP-Glycosyltransferase superfamily protein
Potri.001G282100	FALSE	TRUE	FALSE	FALSE	FALSE	TRUE	FALSE	TRUE	PF00201	PTHR11926,PTHR11926:SF176			GO:0016758,GO:0008152	AT2G30140.2		UDP-Glycosyltransferase superfamily protein
Potri.001G283000	TRUE	FALSE	FALSE	FALSE	FALSE	FALSE	FALSE	FALSE	PF03134,PF12874	PTHR12300,PTHR12300:SF43	KOG1726			AT1G74520.1	ATHVA22A,HVA22A	HVA22 homologue A
Potri.001G283400	FALSE	TRUE	FALSE	FALSE	FALSE	TRUE	FALSE	FALSE	PF00069,PF00139	PTHR27007,PTHR27007:SF24	KOG1187		GO:0006468,GO:0005524,GO:0004672,GO:0030246	AT5G10530.1		Concanavalin A-like lectin protein kinase family protein
Potri.001G284401	FALSE	FALSE	FALSE	TRUE	FALSE	FALSE	FALSE	FALSE
Potri.001G285000	FALSE	FALSE	TRUE	FALSE	FALSE	FALSE	FALSE	FALSE		PTHR13734,PTHR13734:SF46				AT5G09580.1
Potri.001G285100	FALSE	FALSE	TRUE	FALSE	FALSE	FALSE	FALSE	FALSE	PF01127,PF00012	PTHR19375,PTHR19375:SF179	KOG0100	K00236	GO:0016627	AT5G09600.1	SDH3-1	succinate dehydrogenase 3-1
Potri.001G285300	FALSE	TRUE	FALSE	FALSE	FALSE	FALSE	FALSE	TRUE	PF01544	PTHR21535,PTHR21535:SF33			GO:0055085,GO:0046873,GO:0030001,GO:0016020	AT2G04305.1		Magnesium transporter CorA-like family protein
Potri.001G285500	TRUE	FALSE	FALSE	FALSE	FALSE	FALSE	TRUE	FALSE	PF00012	PTHR19375,PTHR19375:SF179		K04043		AT5G09590.1	HSC70-5,MTHSC70-2	mitochondrial HSO70 2
Potri.001G285600	FALSE	FALSE	FALSE	FALSE	TRUE	FALSE	FALSE	FALSE	PF04931	PTHR13213,PTHR13213:SF2			GO:0006351,GO:0003887,GO:0003677	AT5G64420.1		DNA polymerase V family
Potri.001G285700	FALSE	FALSE	FALSE	FALSE	FALSE	TRUE	FALSE	FALSE	PF00439,PF17035	PTHR22880,PTHR22880:SF147			GO:0005515	AT1G73150.1	GTE3	global transcription factor group E3
Potri.001G285900	FALSE	TRUE	FALSE	TRUE	FALSE	TRUE	FALSE	FALSE	PF01425	PTHR11895,PTHR11895:SF96	KOG1211		GO:0016884	AT5G64440.1	AtFAAH,FAAH	fatty acid amide hydrolase
Potri.001G286000	TRUE	FALSE	TRUE	FALSE	FALSE	FALSE	TRUE	FALSE	PF00300	PTHR23029,PTHR23029:SF40	KOG4754			AT5G64460.8		Phosphoglycerate mutase family protein
Potri.001G286100	TRUE	FALSE	FALSE	FALSE	TRUE	FALSE	FALSE	FALSE	PF14416,PF13839	PTHR32285,PTHR32285:SF23				AT5G64470.2	TBL12	Plant protein of unknown function (DUF828)
Potri.001G286200	TRUE	FALSE	TRUE	FALSE	FALSE	FALSE	FALSE	FALSE						AT5G64480.1
Potri.001G286300	TRUE	FALSE	FALSE	FALSE	FALSE	FALSE	FALSE	TRUE	PF13445,PF10607	PTHR12170,PTHR12170:SF3	KOG2817			AT5G09630.1		LisH/CRA/RING-U-box domains-containing protein
Potri.001G286400	FALSE	FALSE	FALSE	FALSE	FALSE	TRUE	FALSE	FALSE	PF03807,PF00745,PF05201	PTHR13812,PTHR13812:SF20		K02492	GO:0055114,GO:0050661,GO:0033014,GO:0008883	AT1G58290.1	HEMA1	Glutamyl-tRNA reductase family protein
Potri.001G286500	FALSE	FALSE	FALSE	FALSE	FALSE	FALSE	TRUE	FALSE	PF01641	PTHR10173,PTHR10173:SF19	KOG0856	K07305	GO:0055114,GO:0033743,GO:0030091,GO:0016671,GO:0006979	AT4G21860.3	MSRB2	methionine sulfoxide reductase B 2
Potri.001G286600	FALSE	TRUE	FALSE	FALSE	FALSE	TRUE	FALSE	FALSE	PF03137	PTHR23505,PTHR23505:SF21	KOG1330		GO:0016020,GO:0006810,GO:0005215	AT5G64500.1		Major facilitator superfamily protein
Potri.001G286700	TRUE	FALSE	FALSE	FALSE	TRUE	FALSE	FALSE	FALSE	PF02518,PF00183	PTHR11528,PTHR11528:SF49		K04079	GO:0051082,GO:0006950,GO:0006457,GO:0005524	AT5G56000.1	AtHsp90.4,Hsp81.4	HEAT SHOCK PROTEIN 81.4
Potri.001G286900	TRUE	FALSE	FALSE	FALSE	TRUE	FALSE	TRUE	FALSE	PF00719	PTHR10286,PTHR10286:SF3	KOG1626	K01507	GO:0006796,GO:0005737,GO:0004427,GO:0000287	AT5G09650.1	AtPPa6,PPa6	pyrophosphorylase 6
Potri.001G287000	FALSE	FALSE	FALSE	FALSE	FALSE	FALSE	TRUE	FALSE	PF12796,PF01529	PTHR22883,PTHR22883:SF70	KOG0509	K18932	GO:0008270	AT2G14255.1		Ankyrin repeat family protein with DHHC zinc finger domain
Potri.001G287100	TRUE	FALSE	FALSE	FALSE	FALSE	FALSE	FALSE	FALSE	PF00248	PTHR11732,PTHR11732:SF14	KOG1576	K17744		AT4G33670.1		NAD(P)-linked oxidoreductase superfamily protein
Potri.001G287400	TRUE	FALSE	FALSE	FALSE	FALSE	FALSE	TRUE	FALSE	PF00056,PF02866	PTHR11540,PTHR11540:SF21		K00026	GO:0055114,GO:0016491,GO:0016616,GO:0019752	AT2G22780.1	PMDH1	peroxisomal NAD-malate dehydrogenase 1
Potri.001G287700	TRUE	FALSE	FALSE	FALSE	FALSE	FALSE	TRUE	FALSE	PF00561	PTHR10992,PTHR10992:SF860	KOG1454	K01259		AT2G14260.1	PIP	proline iminopeptidase
Potri.001G287900	FALSE	FALSE	TRUE	FALSE	TRUE	FALSE	FALSE	FALSE		PTHR34684,PTHR34684:SF1				AT4G33690.1
Potri.001G288000	FALSE	FALSE	FALSE	FALSE	FALSE	FALSE	FALSE	TRUE	PF01595	PTHR12064,PTHR12064:SF30	KOG2118	K16302		AT2G14520.1		CBS domain-containing protein with a domain of unknown function (DUF21)
Potri.001G288600	FALSE	TRUE	FALSE	FALSE	FALSE	TRUE	FALSE	FALSE	PF00188	PTHR10334,PTHR10334:SF223	KOG3017	K13449		AT2G14610.1	ATPR1,PR 1,PR1	pathogenesis-related gene 1
Potri.001G288800	FALSE	FALSE	TRUE	FALSE	TRUE	FALSE	TRUE	FALSE		PTHR33700,PTHR33700:SF1				AT4G33740.3
Potri.001G289000	TRUE	FALSE	FALSE	FALSE	FALSE	FALSE	TRUE	FALSE	PF01336,PF02938,PF00152	PTHR22594,PTHR22594:SF5		K01876	GO:0003676,GO:0006418,GO:0005524,GO:0004812,GO:0000166,GO:0016874	AT4G33760.1		tRNA synthetase class II (D, K and N) family protein
Potri.001G289400	TRUE	FALSE	FALSE	FALSE	TRUE	FALSE	FALSE	FALSE		PTHR35699				AT1G50020.1
Potri.001G289500	TRUE	FALSE	FALSE	FALSE	TRUE	FALSE	FALSE	FALSE	PF03953,PF00091	PTHR11588,PTHR11588:SF101		K07374	GO:0003924,GO:0007017,GO:0005874	AT4G14960.2	TUA6	Tubulin/FtsZ family protein
Potri.001G289600	FALSE	FALSE	FALSE	FALSE	FALSE	TRUE	FALSE	FALSE		PTHR35474,PTHR35474:SF1				AT4G33780.1
Potri.001G289700	TRUE	FALSE	TRUE	FALSE	FALSE	FALSE	TRUE	FALSE		PTHR31412,PTHR31412:SF2				AT1G17870.1	ATEGY3,EGY3	ethylene-dependent gravitropism-deficient and yellow-green-like 3
Potri.001G289800	FALSE	FALSE	FALSE	FALSE	FALSE	TRUE	FALSE	FALSE	PF00397,PF01846	PTHR11864,PTHR11864:SF21	KOG0152	K12821	GO:0005515	AT1G44910.1	ATPRP40A,PRP40A	pre-mRNA-processing protein 40A
Potri.001G290200	FALSE	TRUE	FALSE	TRUE	FALSE	TRUE	FALSE	FALSE		PTHR34563,PTHR34563:SF2				AT3G19660.1
Potri.001G290600	TRUE	FALSE	TRUE	FALSE	FALSE	FALSE	FALSE	FALSE		PTHR21493,PTHR21493:SF148				AT5G14930.2	SAG101	senescence-associated gene 101
Potri.001G290900	FALSE	FALSE	FALSE	FALSE	TRUE	FALSE	FALSE	FALSE	PF00450	PTHR11802,PTHR11802:SF29	KOG1282	K16296	GO:0006508,GO:0004185	AT1G33540.1	scpl18	serine carboxypeptidase-like 18
Potri.001G291800	FALSE	FALSE	FALSE	FALSE	TRUE	FALSE	FALSE	FALSE	PF00450	PTHR11802,PTHR11802:SF29	KOG1282		GO:0006508,GO:0004185	AT1G33540.1	scpl18	serine carboxypeptidase-like 18
Potri.001G292000	TRUE	FALSE	FALSE	FALSE	FALSE	FALSE	FALSE	FALSE	PF05479	PTHR36327,PTHR36327:SF1			GO:0042651,GO:0015979,GO:0009522,GO:0005516	AT1G49975.1
Potri.001G292300	FALSE	FALSE	FALSE	FALSE	TRUE	FALSE	FALSE	FALSE	PF02984,PF00134	PTHR10177,PTHR10177:SF224		K18810	GO:0005634	AT1G70210.1	ATCYCD1;1,CYCD1;1	CYCLIN D1;1
Potri.001G292700	FALSE	FALSE	FALSE	FALSE	FALSE	FALSE	FALSE	TRUE	PF00249,PF00538	PTHR21717,PTHR21717:SF27		K09422	GO:0006334,GO:0005634,GO:0003677,GO:0000786	AT1G49950.1	ATTRB1,TRB1	telomere repeat binding factor 1
Potri.001G293000	FALSE	FALSE	FALSE	TRUE	FALSE	FALSE	FALSE	FALSE
Potri.001G293100	FALSE	TRUE	FALSE	TRUE	FALSE	FALSE	FALSE	FALSE	PF00071	PTHR11711,PTHR11711:SF178	KOG0075	K07955	GO:0007264,GO:0005525	AT3G49870.1	ARLA1C,ATARLA1C	ADP-ribosylation factor-like A1C
Potri.001G293200	TRUE	FALSE	FALSE	FALSE	TRUE	FALSE	FALSE	FALSE
Potri.001G293300	FALSE	FALSE	FALSE	TRUE	FALSE	FALSE	FALSE	FALSE	PF00564,PF02042	PTHR32002,PTHR32002:SF3			GO:0005515	AT2G17150.1		Plant regulator RWP-RK family protein
Potri.001G293400	TRUE	FALSE	TRUE	FALSE	TRUE	FALSE	TRUE	FALSE	PF01583	PTHR11055	KOG0635	K00860	GO:0005524,GO:0004020,GO:0000103	AT2G14750.1	AKN1,APK,APK1,ATAKN1	APS kinase
Potri.001G293600	FALSE	FALSE	FALSE	TRUE	FALSE	TRUE	FALSE	FALSE	PF11799,PF00817	PTHR11076,PTHR11076:SF33		K03511	GO:0006281,GO:0003684	AT1G49980.1		DNA/RNA polymerases superfamily protein
Potri.001G294400	FALSE	FALSE	FALSE	FALSE	FALSE	FALSE	FALSE	TRUE	PF12662,PF02225	PTHR22765,PTHR22765:SF54				AT2G14740.2	ATVSR3,BP80-2;2,VSR2;2,VSR3	vaculolar sorting receptor 3
Potri.001G294800	FALSE	FALSE	FALSE	FALSE	FALSE	TRUE	FALSE	TRUE		PTHR38370,PTHR38370:SF1				AT3G19615.1
Potri.001G294900	TRUE	FALSE	FALSE	FALSE	FALSE	FALSE	FALSE	FALSE	PF04055	PTHR30544,PTHR30544:SF2			GO:0051536,GO:0003824,GO:0008173,GO:0006364,GO:0005737	AT3G19630.1		Radical SAM superfamily protein
Potri.001G295100	FALSE	FALSE	FALSE	FALSE	FALSE	FALSE	FALSE	TRUE	PF00400	PTHR10971		K02180	GO:0005515	AT1G49910.1	BUB3.2	Transducin/WD40 repeat-like superfamily protein
Potri.001G295200	FALSE	FALSE	TRUE	FALSE	FALSE	FALSE	FALSE	FALSE	PF12796	PTHR24198,PTHR24198:SF94	KOG4214			AT5G40160.1	EMB139,EMB506	Ankyrin repeat family protein
Potri.001G295266	FALSE	FALSE	FALSE	FALSE	TRUE	FALSE	FALSE	FALSE	PF00574	PTHR10381,PTHR10381:SF18				AT1G49970.1	CLPR1,NCLPP5,SVR2	CLP protease proteolytic subunit 1
Potri.001G295500	FALSE	FALSE	FALSE	FALSE	FALSE	TRUE	FALSE	FALSE	PF13912	PTHR26374,PTHR26374:SF164				AT1G27730.1	STZ,ZAT10	salt tolerance zinc finger
Potri.001G295800	TRUE	FALSE	TRUE	FALSE	FALSE	FALSE	FALSE	FALSE	PF04484	PTHR31807,PTHR31807:SF4				AT1G49890.1		Family of unknown function (DUF566)
Potri.001G296100	FALSE	FALSE	FALSE	TRUE	FALSE	TRUE	FALSE	FALSE	PF00324	PTHR11785,PTHR11785:SF338	KOG1287		GO:0055085,GO:0016020,GO:0006810,GO:0015171,GO:0003333	AT3G19553.1		Amino acid permease family protein
Potri.001G296200	TRUE	FALSE	FALSE	FALSE	FALSE	FALSE	TRUE	FALSE	PF12767	PTHR21277,PTHR21277:SF12			GO:0070461	AT4G33890.1
Potri.001G296500	TRUE	FALSE	TRUE	FALSE	FALSE	FALSE	TRUE	FALSE	PF08263	PTHR27001,PTHR27001:SF1				AT3G43740.1		Leucine-rich repeat (LRR) family protein
Potri.001G296600	TRUE	FALSE	FALSE	FALSE	FALSE	FALSE	FALSE	FALSE	PF04419,PF12907	PTHR33788,PTHR33788:SF2				AT2G23090.1		Uncharacterised protein family SERF
Potri.001G297000	TRUE	FALSE	FALSE	FALSE	FALSE	FALSE	TRUE	FALSE	PF13639	PTHR14155,PTHR14155:SF182	KOG1493		GO:0008270,GO:0005515	AT1G49850.1		RING/U-box superfamily protein
Potri.001G297200	FALSE	TRUE	FALSE	FALSE	FALSE	FALSE	FALSE	FALSE	PF00481	PTHR13832,PTHR13832:SF362	KOG0700		GO:0003824,GO:0006470,GO:0004722	AT4G33920.1		Protein phosphatase 2C family protein
Potri.001G297300	TRUE	FALSE	FALSE	FALSE	FALSE	FALSE	FALSE	FALSE	PF01535,PF13041	PTHR24015,PTHR24015:SF308				AT5G02860.1		Pentatricopeptide repeat (PPR) superfamily protein
Potri.001G297400	TRUE	FALSE	FALSE	FALSE	FALSE	FALSE	TRUE	FALSE	PF02201	PTHR13844,PTHR13844:SF8			GO:0005515	AT2G14880.1		SWIB/MDM2 domain superfamily protein
Potri.001G297466	FALSE	FALSE	TRUE	FALSE	FALSE	FALSE	FALSE	FALSE		PTHR37209
Potri.001G297500	TRUE	FALSE	FALSE	FALSE	TRUE	FALSE	TRUE	FALSE	PF04788	PTHR31300,PTHR31300:SF1				AT3G19540.1		Protein of unknown function (DUF620)
Potri.001G297600	FALSE	FALSE	FALSE	TRUE	FALSE	FALSE	FALSE	FALSE		PTHR22850,PTHR22850:SF112	KOG0266			AT4G34280.1		transducin family protein / WD-40 repeat family protein
Potri.001G297900	TRUE	FALSE	FALSE	FALSE	FALSE	FALSE	FALSE	FALSE	PF02114	PTHR21148	KOG1672			AT2G18990.1	TXND9	thioredoxin domain-containing protein 9 homolog
Potri.001G298300	FALSE	TRUE	FALSE	FALSE	FALSE	FALSE	FALSE	TRUE	PF03321	PTHR31901,PTHR31901:SF12		K14487		AT2G14960.1	GH3.1	Auxin-responsive GH3 family protein
Potri.001G298500	TRUE	FALSE	FALSE	FALSE	FALSE	FALSE	FALSE	FALSE	PF04176	PTHR21021	KOG3224	K17607		AT4G34270.1		TIP41-like family protein
Potri.001G298800	TRUE	FALSE	TRUE	FALSE	TRUE	FALSE	TRUE	FALSE		PTHR33156,PTHR33156:SF7				AT2G15000.4
Potri.001G299000	TRUE	FALSE	FALSE	FALSE	TRUE	FALSE	TRUE	FALSE	PF14498	PTHR31084,PTHR31084:SF0		K15923		AT4G34260.1	FUC95A	1,2-alpha-L-fucosidases
Potri.001G299200	TRUE	FALSE	FALSE	FALSE	FALSE	FALSE	FALSE	FALSE	PF05347	PTHR36758				AT3G19508.1
Potri.001G299500	TRUE	FALSE	FALSE	FALSE	TRUE	FALSE	FALSE	FALSE	PF04450	PTHR33321				AT2G15220.1		Plant basic secretory protein (BSP) family protein
Potri.001G300300	TRUE	FALSE	TRUE	FALSE	FALSE	FALSE	FALSE	FALSE	PF06658	PTHR13507				AT2G15270.1
Potri.001G300400	FALSE	FALSE	FALSE	FALSE	FALSE	FALSE	FALSE	TRUE	PF02453	PTHR10994,PTHR10994:SF77	KOG1792			AT3G19460.1		Reticulon family protein
Potri.001G300500	TRUE	FALSE	TRUE	FALSE	FALSE	FALSE	FALSE	FALSE	PF12263	PTHR34548,PTHR34548:SF2				AT2G15290.1	ATTIC21,CIA5,PIC1,TIC21	translocon at inner membrane of chloroplasts 21
Potri.001G300601	FALSE	FALSE	FALSE	FALSE	TRUE	FALSE	FALSE	TRUE
Potri.001G300700	TRUE	FALSE	TRUE	FALSE	TRUE	FALSE	TRUE	FALSE	PF00560,PF08263,PF13855,PF07714	PTHR27008,PTHR27008:SF42	KOG1187		GO:0005515,GO:0006468,GO:0004672	AT4G34220.1		Leucine-rich repeat protein kinase family protein
Potri.001G300900	FALSE	FALSE	FALSE	TRUE	FALSE	FALSE	TRUE	FALSE	PF07991,PF00389	PTHR10996,PTHR10996:SF159		K00058	GO:0055114,GO:0051287,GO:0016616,GO:0008152	AT4G34200.1	EDA9	D-3-phosphoglycerate dehydrogenase
Potri.001G301000	TRUE	FALSE	FALSE	FALSE	FALSE	FALSE	TRUE	FALSE	PF03600	PTHR10283,PTHR10283:SF103			GO:0055085,GO:0016021	AT3G19490.1	ATNHD1,NHD1	sodium:hydrogen antiporter 1
Potri.001G301100	TRUE	FALSE	TRUE	FALSE	FALSE	FALSE	TRUE	FALSE		PTHR14154,PTHR14154:SF18				AT4G34190.1	2019-09-01	stress enhanced protein 1
Potri.001G301200	FALSE	FALSE	FALSE	FALSE	FALSE	FALSE	TRUE	FALSE	PF09439	PTHR11711,PTHR11711:SF184	KOG0070	K07937		AT3G62290.1	ARFA1E,ATARFA1E	ADP-ribosylation factor A1E
Potri.001G301400	TRUE	FALSE	FALSE	FALSE	FALSE	FALSE	FALSE	FALSE	PF08263,PF00560,PF13855	PTHR27000,PTHR27000:SF170			GO:0005515	AT2G15320.1		Leucine-rich repeat (LRR) family protein
Potri.001G301600	FALSE	FALSE	FALSE	FALSE	FALSE	FALSE	TRUE	FALSE	PF04199	PTHR31118			GO:0019441,GO:0004061	AT4G35220.1		Cyclase family protein
Potri.001G301900	FALSE	TRUE	FALSE	TRUE	FALSE	TRUE	FALSE	FALSE	PF00168	PTHR10774	KOG1030		GO:0005515	AT4G34150.1		Calcium-dependent lipid-binding (CaLB domain) family protein
Potri.001G302600	FALSE	FALSE	TRUE	FALSE	FALSE	FALSE	FALSE	FALSE	PF04669	PTHR31444,PTHR31444:SF0				AT5G67210.1		Protein of unknown function (DUF579)
Potri.001G303101	FALSE	TRUE	FALSE	FALSE	FALSE	TRUE	FALSE	FALSE	PF00201	PTHR11926,PTHR11926:SF190			GO:0016758,GO:0008152	AT2G15490.3	UGT73B4	UDP-glycosyltransferase 73B4
Potri.001G303600	FALSE	TRUE	FALSE	FALSE	FALSE	FALSE	FALSE	FALSE	PF00201	PTHR11926,PTHR11926:SF347	KOG1192		GO:0016758,GO:0008152	AT4G34131.1	UGT73B3	UDP-glucosyl transferase 73B3
Potri.001G303900	FALSE	TRUE	FALSE	FALSE	FALSE	TRUE	FALSE	TRUE	PF00571	PTHR11911,PTHR11911:SF109				AT4G36910.1	CDCP2,LEJ2	Cystathionine beta-synthase (CBS) family protein
Potri.001G304000	FALSE	FALSE	FALSE	FALSE	FALSE	FALSE	FALSE	TRUE	PF00658,PF00076	PTHR24012,PTHR24012:SF366	KOG0123	K13126	GO:0003723,GO:0003676	AT1G49760.1	PAB8,PABP8	poly(A) binding protein 8
Potri.001G304100	FALSE	FALSE	FALSE	FALSE	FALSE	FALSE	FALSE	TRUE	PF12906	PTHR13145		K10661	GO:0008270	AT4G34100.2		RING/U-box superfamily protein
Potri.001G304300	FALSE	TRUE	FALSE	FALSE	FALSE	FALSE	FALSE	TRUE
Potri.001G304600	FALSE	FALSE	FALSE	FALSE	FALSE	FALSE	FALSE	TRUE	PF03007,PF06974	PTHR31650,PTHR31650:SF5			GO:0045017,GO:0004144	AT5G53390.1		O-acyltransferase (WSD1-like) family protein
Potri.001G304700	TRUE	FALSE	TRUE	FALSE	FALSE	FALSE	TRUE	FALSE	PF00380	PTHR21569,PTHR21569:SF6	KOG1753	K02960	GO:0006412,GO:0005840,GO:0003735	AT5G18380.1		Ribosomal protein S5 domain 2-like superfamily protein
Potri.001G304800	TRUE	FALSE	FALSE	FALSE	FALSE	TRUE	FALSE	FALSE	PF01596	PTHR10509,PTHR10509:SF19	KOG1663	K00588	GO:0008171	AT4G34050.1	CCoAOMT1	S-adenosyl-L-methionine-dependent methyltransferases superfamily protein
Potri.001G305500	FALSE	FALSE	FALSE	FALSE	FALSE	TRUE	FALSE	FALSE		PTHR22847,PTHR22847:SF461	KOG1273	K14961		AT3G21060.1		Transducin/WD40 repeat-like superfamily protein
Potri.001G305700	FALSE	FALSE	FALSE	TRUE	FALSE	TRUE	FALSE	FALSE	PF05653	PTHR12570,PTHR12570:SF25	KOG2922		GO:0016021,GO:0015693,GO:0015095	AT2G21120.1		Protein of unknown function (DUF803)
Potri.001G305800	TRUE	FALSE	FALSE	FALSE	FALSE	TRUE	TRUE	FALSE	PF11961,PF05003	PTHR31730,PTHR31730:SF2				AT1G34320.1		Protein of unknown function (DUF668)
Potri.001G306100	TRUE	FALSE	TRUE	FALSE	FALSE	FALSE	FALSE	FALSE	PF15346	PTHR31711,PTHR31711:SF2		K13173		AT5G13340.1
Potri.001G306300	TRUE	FALSE	FALSE	FALSE	FALSE	FALSE	TRUE	FALSE	PF02519	PTHR31374,PTHR31374:SF18		K14488	GO:0009733	AT5G53590.1		SAUR-like auxin-responsive protein family
Potri.001G306500	FALSE	TRUE	FALSE	FALSE	FALSE	FALSE	FALSE	FALSE	PF00400	PTHR22842	KOG0316	K13124	GO:0005515	AT5G64730.1		Transducin/WD40 repeat-like superfamily protein
Potri.001G307000	FALSE	FALSE	FALSE	FALSE	TRUE	FALSE	FALSE	FALSE	PF08787	PTHR33681,PTHR33681:SF4
Potri.001G307200	FALSE	FALSE	TRUE	FALSE	FALSE	FALSE	FALSE	FALSE	PF00107,PF08240	PTHR11695,PTHR11695:SF567		K00083	GO:0055114,GO:0016491,GO:0008270	AT4G39330.1	ATCAD9,CAD9	cinnamyl alcohol dehydrogenase 9
Potri.001G307400	FALSE	FALSE	FALSE	TRUE	FALSE	FALSE	FALSE	TRUE	PF00626,PF04810,PF04815,PF08033,PF04811	PTHR11141		K14006	GO:0030127,GO:0008270,GO:0006888,GO:0006886	AT1G05520.1		Sec23/Sec24 protein transport family protein
Potri.001G307500	FALSE	FALSE	FALSE	TRUE	FALSE	FALSE	FALSE	FALSE	PF01494	PTHR13789,PTHR13789:SF234	KOG2614		GO:0071949	AT5G05320.1		FAD/NAD(P)-binding oxidoreductase family protein
Potri.001G307600	FALSE	TRUE	FALSE	FALSE	FALSE	TRUE	FALSE	TRUE	PF08711	PTHR15141			GO:0006351,GO:0005634,GO:0003677	AT5G09850.1		Transcription elongation factor (TFIIS) family protein
Potri.001G307700	FALSE	FALSE	FALSE	FALSE	FALSE	FALSE	TRUE	FALSE	PF14418,PF12872,PF01936	PTHR14379,PTHR14379:SF6			GO:0010468,GO:0005777	AT5G09840.1		Putative endonuclease or glycosyl hydrolase
Potri.001G308600	FALSE	TRUE	FALSE	TRUE	FALSE	TRUE	FALSE	FALSE	PF00560,PF11721,PF07714	PTHR27006,PTHR27006:SF45	KOG1187		GO:0005515,GO:0006468,GO:0004672	AT1G07650.1		Leucine-rich repeat transmembrane protein kinase
Potri.001G309100	FALSE	TRUE	FALSE	FALSE	FALSE	TRUE	FALSE	FALSE	PF13837	PTHR21654,PTHR21654:SF14	KOG4282			AT1G76890.2	AT-GT2,GT2	Duplicated homeodomain-like superfamily protein
Potri.001G309500	FALSE	TRUE	FALSE	FALSE	FALSE	FALSE	FALSE	FALSE	PF00022	PTHR11937,PTHR11937:SF247		K10355		AT5G09810.1	ACT7	actin 7
Potri.001G309600	FALSE	FALSE	FALSE	FALSE	TRUE	FALSE	FALSE	FALSE	PF13639	PTHR14155,PTHR14155:SF106	KOG2930	K19040	GO:0008270,GO:0005515	AT1G49230.1		RING/U-box superfamily protein
Potri.001G309700	FALSE	FALSE	FALSE	FALSE	TRUE	FALSE	FALSE	FALSE	PF13639	PTHR14155,PTHR14155:SF106		K19040	GO:0008270,GO:0005515	AT1G49230.1		RING/U-box superfamily protein
Potri.001G309900	FALSE	FALSE	FALSE	TRUE	FALSE	TRUE	FALSE	FALSE	PF00197	PTHR33107,PTHR33107:SF4			GO:0004866	AT1G17860.1		Kunitz family trypsin and protease inhibitor protein
Potri.001G310500	FALSE	TRUE	FALSE	TRUE	FALSE	TRUE	FALSE	TRUE	PF00925,PF00926	PTHR21327,PTHR21327:SF9	KOG1284	K14652	GO:0009231,GO:0003935,GO:0008686	AT5G64300.1	ATGCH,ATRIBA1,GCH,RFD1	GTP cyclohydrolase II
Potri.001G310600	TRUE	FALSE	TRUE	FALSE	FALSE	FALSE	TRUE	FALSE	PF00939	PTHR10283,PTHR10283:SF106		K03319	GO:0055085,GO:0016020,GO:0006814,GO:0005215	AT5G64290.1	DCT,DIT2.1	dicarboxylate transport 2.1
Potri.001G310700	FALSE	TRUE	FALSE	FALSE	FALSE	TRUE	FALSE	FALSE	PF08263,PF13855	PTHR27000,PTHR27000:SF30	KOG0472		GO:0005515	AT2G02220.1	ATPSKR1,PSKR1	phytosulfokin receptor 1
Potri.001G310900	FALSE	TRUE	FALSE	TRUE	FALSE	FALSE	FALSE	FALSE	PF08920	PTHR12097,PTHR12097:SF1				AT5G64270.1		splicing factor, putative
Potri.001G311300	TRUE	FALSE	FALSE	FALSE	FALSE	FALSE	FALSE	FALSE	PF00005,PF01061	PTHR19241,PTHR19241:SF301	KOG0061		GO:0016887,GO:0005524,GO:0016020	AT1G17840.1	ABCG11,ATWBC11,COF1,DSO,WBC11	white-brown complex homolog protein 11
Potri.001G311500	FALSE	FALSE	FALSE	FALSE	FALSE	FALSE	TRUE	FALSE	PF00005,PF01061	PTHR19241,PTHR19241:SF301	KOG0061		GO:0016887,GO:0005524,GO:0016020	AT1G17840.1	ABCG11,ATWBC11,COF1,DSO,WBC11	white-brown complex homolog protein 11
Potri.001G311600	FALSE	TRUE	TRUE	FALSE	FALSE	FALSE	TRUE	FALSE	PF00076	PTHR24012,PTHR24012:SF436	KOG4209	K14396	GO:0003676	AT5G65260.1		RNA-binding (RRM/RBD/RNP motifs) family protein
Potri.001G311700	TRUE	FALSE	TRUE	FALSE	FALSE	FALSE	TRUE	FALSE	PF04674	PTHR31279,PTHR31279:SF12				AT5G64260.1	EXL2	EXORDIUM like 2
Potri.001G312250	TRUE	FALSE	FALSE	FALSE	FALSE	FALSE	FALSE	FALSE
Potri.001G312300	FALSE	FALSE	FALSE	FALSE	FALSE	FALSE	TRUE	FALSE	PF00005,PF01061	PTHR19241,PTHR19241:SF301	KOG0061		GO:0016887,GO:0005524,GO:0016020	AT1G17840.1	ABCG11,ATWBC11,COF1,DSO,WBC11	white-brown complex homolog protein 11
Potri.001G312366	TRUE	FALSE	TRUE	FALSE	FALSE	FALSE	FALSE	FALSE
Potri.001G312800	FALSE	FALSE	FALSE	FALSE	TRUE	FALSE	TRUE	FALSE	PF00450	PTHR11802,PTHR11802:SF48	KOG1282	K16296	GO:0006508,GO:0004185	AT1G33540.1	scpl18	serine carboxypeptidase-like 18
Potri.001G312900	TRUE	FALSE	FALSE	FALSE	FALSE	FALSE	FALSE	FALSE		PTHR37701,PTHR37701:SF1				AT1G22310.2	ATMBD8,MBD8	methyl-CPG-binding domain 8
Potri.001G313000	TRUE	FALSE	TRUE	FALSE	FALSE	FALSE	FALSE	FALSE	PF00201	PTHR11926,PTHR11926:SF286	KOG1192		GO:0016758,GO:0008152	AT1G22360.1	AtUGT85A2,UGT85A2	UDP-glucosyl transferase 85A2
Potri.001G313301	FALSE	FALSE	FALSE	TRUE	TRUE	FALSE	FALSE	FALSE	PF13855	PTHR23155,PTHR23155:SF478		K13459	GO:0005515	AT5G63020.1		Disease resistance protein (CC-NBS-LRR class) family
Potri.001G314100	TRUE	FALSE	TRUE	FALSE	FALSE	FALSE	FALSE	FALSE		PTHR37264,PTHR37264:SF1				AT5G55125.2		Ribosomal protein L31
Potri.001G314200	FALSE	FALSE	TRUE	FALSE	FALSE	FALSE	FALSE	FALSE	PF00173	PTHR19359,PTHR19359:SF22	KOG0537			AT2G32720.1	ATCB5-B,B5 #4,CB5-B	cytochrome B5 isoform B
Potri.001G314300	FALSE	TRUE	FALSE	TRUE	FALSE	FALSE	FALSE	FALSE	PF13646,PF01851	PTHR10943,PTHR10943:SF3		K03032		AT2G32730.1		26S proteasome regulatory complex, non-ATPase subcomplex, Rpn2/Psmd1 subunit
Potri.001G314400	FALSE	FALSE	TRUE	FALSE	FALSE	FALSE	FALSE	FALSE	PF00010	PTHR11514,PTHR11514:SF61			GO:0046983	AT3G24140.1	FMA	basic helix-loop-helix (bHLH) DNA-binding superfamily protein
Potri.001G314500	TRUE	FALSE	FALSE	FALSE	FALSE	FALSE	TRUE	FALSE	PF00572	PTHR11545,PTHR11545:SF3	KOG3204	K02872	GO:0006412,GO:0005840,GO:0003735,GO:0015934	AT5G48760.2		Ribosomal protein L13 family protein
Potri.001G314700	TRUE	FALSE	FALSE	FALSE	FALSE	FALSE	TRUE	FALSE	PF02636	PTHR12049,PTHR12049:SF5				AT1G04900.1		Protein of unknown function (DUF185)
Potri.001G315001	FALSE	TRUE	FALSE	FALSE	FALSE	FALSE	FALSE	TRUE	PF07714	PTHR27007	KOG1187		GO:0006468,GO:0004672	AT2G32800.1	AP4.3A	protein kinase family protein
Potri.001G315400	TRUE	FALSE	TRUE	FALSE	FALSE	FALSE	FALSE	FALSE	PF04419	PTHR13596,PTHR13596:SF5				AT3G24100.1		Uncharacterised protein family SERF
Potri.001G315600	FALSE	FALSE	FALSE	TRUE	FALSE	FALSE	FALSE	FALSE	PF02148,PF13423	PTHR24006	KOG1873	K11844	GO:0008270	AT1G04860.1	ATUBP2,UBP2	ubiquitin-specific protease 2
Potri.001G315800	FALSE	FALSE	FALSE	FALSE	FALSE	FALSE	FALSE	TRUE	PF00810	PTHR10585,PTHR10585:SF29	KOG3106	K10949	GO:0046923,GO:0016021,GO:0006621	AT3G25040.1	ERD2B	endoplasmic reticulum retention defective 2B
Potri.001G315950	FALSE	FALSE	FALSE	TRUE	FALSE	FALSE	FALSE	FALSE		PTHR35707,PTHR35707:SF1				AT2G04235.1
Potri.001G316300	FALSE	FALSE	TRUE	FALSE	FALSE	TRUE	FALSE	FALSE	PF02671	PTHR12346	KOG4204		GO:0006355	AT3G01320.1	SNL1	SIN3-like 1
Potri.001G316400	FALSE	FALSE	TRUE	FALSE	FALSE	FALSE	FALSE	FALSE	PF00627,PF09409	PTHR13020,PTHR13020:SF34	KOG2699			AT1G04850.1		ubiquitin-associated (UBA)/TS-N domain-containing protein
Potri.001G316700	FALSE	FALSE	FALSE	TRUE	FALSE	FALSE	FALSE	FALSE	PF00566	PTHR22957,PTHR22957:SF329	KOG4567			AT4G13730.1		Ypt/Rab-GAP domain of gyp1p superfamily protein
Potri.001G316800	FALSE	FALSE	FALSE	FALSE	FALSE	FALSE	FALSE	TRUE	PF10250	PTHR31741,PTHR31741:SF14				AT1G04910.1		O-fucosyltransferase family protein
Potri.001G317001	FALSE	TRUE	FALSE	TRUE	FALSE	FALSE	FALSE	FALSE		PTHR31342,PTHR31342:SF16				AT4G04980.1
Potri.001G317300	TRUE	FALSE	TRUE	FALSE	FALSE	FALSE	FALSE	FALSE		PTHR36402				AT5G49210.2
Potri.001G317400	TRUE	FALSE	FALSE	FALSE	TRUE	FALSE	FALSE	FALSE	PF05875	PTHR12956,PTHR12956:SF28	KOG2329	K04711	GO:0016811,GO:0016021,GO:0006672	AT4G22330.1	ATCES1	Alkaline phytoceramidase (aPHC)
Potri.001G317500	FALSE	TRUE	FALSE	FALSE	FALSE	TRUE	FALSE	FALSE	PF01588,PF09334	PTHR11946,PTHR11946:SF78			GO:0000049,GO:0006418,GO:0005524,GO:0004812,GO:0000166	AT4G13780.1		methionine--tRNA ligase, putative / methionyl-tRNA synthetase, putative / MetRS, putative
Potri.001G317600	FALSE	FALSE	FALSE	FALSE	FALSE	FALSE	TRUE	FALSE	PF00862,PF05116,PF00534	PTHR12526,PTHR12526:SF351	KOG0853	K00696	GO:0016157,GO:0005985	AT1G04920.1	ATSPS3F,SPS3F	sucrose phosphate synthase 3F
Potri.001G317700	FALSE	FALSE	FALSE	FALSE	FALSE	FALSE	TRUE	FALSE	PF08241	PTHR12176,PTHR12176:SF18	KOG2352		GO:0008168,GO:0008152	AT2G31740.1		S-adenosyl-L-methionine-dependent methyltransferases superfamily protein
Potri.001G317900	FALSE	TRUE	FALSE	FALSE	FALSE	FALSE	FALSE	FALSE		PTHR36037,PTHR36037:SF1				AT3G23910.1
Potri.001G318000	TRUE	FALSE	FALSE	FALSE	FALSE	FALSE	FALSE	FALSE
Potri.001G318300	FALSE	TRUE	FALSE	TRUE	FALSE	TRUE	FALSE	FALSE	PF00646,PF07734	PTHR32133,PTHR32133:SF89			GO:0005515	AT3G06240.1		F-box family protein
Potri.001G318500	TRUE	FALSE	FALSE	FALSE	FALSE	FALSE	TRUE	FALSE	PF07690	PTHR24064,PTHR24064:SF274		K08176	GO:0055085,GO:0016021	AT2G32830.1	PHT1;5,PHT5	phosphate transporter 1;5
Potri.001G318600	TRUE	FALSE	FALSE	FALSE	TRUE	FALSE	TRUE	FALSE		PTHR37076,PTHR37076:SF1
Potri.001G319000	FALSE	FALSE	TRUE	FALSE	FALSE	FALSE	FALSE	FALSE	PF00076,PF00630	PTHR32343,PTHR32343:SF8	KOG2812,KOG4676		GO:0003676	AT3G23900.1		RNA recognition motif (RRM)-containing protein
Potri.001G319100	FALSE	FALSE	TRUE	FALSE	FALSE	FALSE	FALSE	FALSE	PF00226	PTHR24078,PTHR24078:SF222				AT4G13830.2	J20	DNAJ-like 20
Potri.001G319500	FALSE	TRUE	FALSE	FALSE	FALSE	TRUE	FALSE	FALSE		PTHR33022				AT5G43490.1
Potri.001G319800	TRUE	FALSE	FALSE	FALSE	FALSE	FALSE	TRUE	FALSE	PF00076	PTHR24012			GO:0003676	AT4G13850.1	ATGRP2,GR-RBP2,GRP2	glycine-rich RNA-binding protein 2
Potri.001G319900	TRUE	FALSE	FALSE	FALSE	FALSE	FALSE	TRUE	FALSE	PF00076	PTHR24012			GO:0003676	AT4G13850.1	ATGRP2,GR-RBP2,GRP2	glycine-rich RNA-binding protein 2
Potri.001G320000	TRUE	FALSE	TRUE	FALSE	TRUE	FALSE	FALSE	FALSE	PF01073	PTHR10366,PTHR10366:SF431	KOG1371	K08679	GO:0055114,GO:0016616,GO:0006694,GO:0003854	AT3G23820.1	GAE6	UDP-D-glucuronate 4-epimerase 6
Potri.001G320400	FALSE	FALSE	FALSE	FALSE	FALSE	FALSE	TRUE	FALSE	PF00464	PTHR11680,PTHR11680:SF11		K00600	GO:0016740	AT4G13930.1	SHM4	serine hydroxymethyltransferase 4
Potri.001G321000	TRUE	FALSE	FALSE	FALSE	TRUE	FALSE	FALSE	FALSE	PF03016	PTHR11062,PTHR11062:SF110	KOG1021			AT4G13990.1		Exostosin family protein
Potri.001G321100	TRUE	FALSE	FALSE	FALSE	FALSE	FALSE	TRUE	FALSE		PTHR14614,PTHR14614:SF39	KOG2920			AT4G14000.1		Putative methyltransferase family protein
Potri.001G321300	TRUE	FALSE	FALSE	FALSE	FALSE	FALSE	FALSE	FALSE	PF05498	PTHR33136,PTHR33136:SF3				AT4G14010.1	RALFL32	ralf-like 32
Potri.001G321400	FALSE	FALSE	FALSE	FALSE	TRUE	FALSE	FALSE	FALSE		PTHR33784,PTHR33784:SF4				AT1G67623.1		F-box family protein
Potri.001G321500	FALSE	FALSE	FALSE	FALSE	TRUE	FALSE	TRUE	FALSE	PF05498	PTHR33136,PTHR33136:SF3				AT4G14010.1	RALFL32	ralf-like 32
Potri.001G321600	FALSE	FALSE	FALSE	TRUE	FALSE	FALSE	TRUE	FALSE	PF05694	PTHR23300		K17285	GO:0008430	AT4G14030.1	SBP1	selenium-binding protein 1
Potri.001G321800	FALSE	FALSE	FALSE	FALSE	FALSE	TRUE	FALSE	TRUE	PF00501	PTHR24096,PTHR24096:SF199		K01897	GO:0008152,GO:0003824	AT3G23790.1	AAE16	AMP-dependent synthetase and ligase family protein
Potri.001G322100	FALSE	FALSE	FALSE	TRUE	FALSE	FALSE	FALSE	FALSE	PF13812,PF14432,PF01535,PF13041	PTHR24015,PTHR24015:SF478				AT3G26782.1		Tetratricopeptide repeat (TPR)-like superfamily protein
Potri.001G322900	FALSE	FALSE	FALSE	TRUE	FALSE	FALSE	FALSE	FALSE	PF08387,PF00646	PTHR32212,PTHR32212:SF60			GO:0005515	AT3G18150.1		RNI-like superfamily protein
Potri.001G323200	FALSE	FALSE	FALSE	FALSE	FALSE	FALSE	FALSE	TRUE	PF12734	PTHR31568				AT2G33520.1
Potri.001G323300	FALSE	FALSE	FALSE	TRUE	FALSE	FALSE	FALSE	FALSE	PF02893	PTHR31969,PTHR31969:SF7				AT5G13200.1		GRAM domain family protein
Potri.001G324300	TRUE	FALSE	TRUE	FALSE	FALSE	FALSE	TRUE	FALSE	PF00828	PTHR12934,PTHR12934:SF12	KOG0846	K02876	GO:0015934,GO:0006412,GO:0003735	AT5G64670.1		Ribosomal protein L18e/L15 superfamily protein
Potri.001G324400	FALSE	FALSE	FALSE	TRUE	FALSE	FALSE	FALSE	TRUE	PF03982,PF12146	PTHR22753,PTHR22753:SF8			GO:0016747	AT5G41130.1		Esterase/lipase/thioesterase family protein
Potri.001G324500	FALSE	FALSE	FALSE	TRUE	FALSE	FALSE	FALSE	FALSE	PF13563	PTHR28141,PTHR28141:SF1				AT4G18930.1		RNA ligase/cyclic nucleotide phosphodiesterase family protein
Potri.001G324700	FALSE	FALSE	FALSE	FALSE	TRUE	FALSE	FALSE	FALSE	PF13889	PTHR13199,PTHR13199:SF14	KOG2306			AT3G26890.3
Potri.001G324800	FALSE	TRUE	FALSE	FALSE	FALSE	TRUE	FALSE	FALSE	PF16746	PTHR34119,PTHR34119:SF1				AT2G33490.1		hydroxyproline-rich glycoprotein family protein
Potri.001G325000	TRUE	FALSE	FALSE	FALSE	TRUE	FALSE	FALSE	FALSE		PTHR37703,PTHR37703:SF1				AT1G27435.1
Potri.001G325100	FALSE	TRUE	FALSE	TRUE	FALSE	FALSE	FALSE	FALSE	PF02365	PTHR31989,PTHR31989:SF20			GO:0006355,GO:0003677	AT5G13180.1	ANAC083,NAC083,VNI2	NAC domain containing protein 83
Potri.001G325200	FALSE	FALSE	FALSE	FALSE	FALSE	FALSE	TRUE	FALSE	PF03009	PTHR22958,PTHR22958:SF10	KOG2421	K18696	GO:0008081,GO:0006629	AT3G02040.1	SRG3	senescence-related gene 3
Potri.001G325400	TRUE	FALSE	FALSE	FALSE	TRUE	FALSE	FALSE	FALSE	PF01529	PTHR22883,PTHR22883:SF80	KOG1311	K16675	GO:0008270	AT3G26935.1		DHHC-type zinc finger family protein
Potri.001G325500	TRUE	FALSE	FALSE	FALSE	TRUE	FALSE	FALSE	FALSE		PTHR35736,PTHR35736:SF1				AT3G26950.1
Potri.001G326300	TRUE	FALSE	FALSE	FALSE	FALSE	FALSE	FALSE	FALSE	PF02458	PTHR31642,PTHR31642:SF10		K15400	GO:0016747	AT5G41040.1		HXXXD-type acyl-transferase family protein
Potri.001G326400	TRUE	FALSE	FALSE	FALSE	FALSE	FALSE	TRUE	FALSE	PF01248	PTHR23105,PTHR23105:SF41	KOG3166	K02936		AT3G62870.1		Ribosomal protein L7Ae/L30e/S12e/Gadd45 family protein
Potri.001G326500	FALSE	FALSE	FALSE	TRUE	FALSE	FALSE	FALSE	FALSE	PF02213	PTHR14445,PTHR14445:SF41			GO:0005515	AT1G24300.1		GYF domain-containing protein
Potri.001G326600	FALSE	FALSE	TRUE	FALSE	FALSE	FALSE	FALSE	FALSE	PF00022	PTHR11937,PTHR11937:SF37			GO:0034314,GO:0007015,GO:0005885,GO:0005856,GO:0005524	AT3G27000.1	ARP2,ATARP2,WRM	actin related protein 2
Potri.001G326800	FALSE	FALSE	FALSE	TRUE	FALSE	FALSE	FALSE	FALSE	PF01535,PF13041	PTHR24015,PTHR24015:SF351				AT5G14080.1		Tetratricopeptide repeat (TPR)-like superfamily protein
Potri.001G327000	TRUE	FALSE	FALSE	FALSE	FALSE	FALSE	TRUE	FALSE	PF01842	PTHR31096,PTHR31096:SF22			GO:0016597,GO:0008152	AT3G01990.1	ACR6	ACT domain repeat 6
Potri.001G327100	FALSE	TRUE	FALSE	FALSE	FALSE	TRUE	FALSE	FALSE	PF03634	PTHR31072,PTHR31072:SF4				AT3G27010.1	AT-TCP20,ATTCP20,PCF1,TCP20	TEOSINTE BRANCHED 1, cycloidea, PCF (TCP)-domain family protein 20
Potri.001G327300	FALSE	TRUE	FALSE	FALSE	FALSE	TRUE	FALSE	TRUE	PF03169	PTHR31645			GO:0055085	AT3G27020.1	YSL6	YELLOW STRIPE like 6
Potri.001G327400	FALSE	FALSE	TRUE	FALSE	FALSE	FALSE	FALSE	FALSE
Potri.001G327800	FALSE	TRUE	FALSE	FALSE	FALSE	TRUE	FALSE	FALSE	PF00106	PTHR24322,PTHR24322:SF378	KOG0725		GO:0016491,GO:0008152	AT3G01980.4		NAD(P)-binding Rossmann-fold superfamily protein
Potri.001G327900	FALSE	FALSE	FALSE	TRUE	FALSE	FALSE	FALSE	FALSE
Potri.001G328000	FALSE	FALSE	FALSE	TRUE	FALSE	TRUE	FALSE	FALSE	PF03106	PTHR31221,PTHR31221:SF25			GO:0043565,GO:0006355,GO:0003700	AT5G13080.1	ATWRKY75,WRKY75	WRKY DNA-binding protein 75
Potri.001G328100	TRUE	FALSE	FALSE	FALSE	FALSE	FALSE	FALSE	FALSE		PTHR35135,PTHR35135:SF1				AT5G14105.1
Potri.001G328300	FALSE	TRUE	FALSE	FALSE	FALSE	FALSE	FALSE	FALSE		PTHR36030,PTHR36030:SF1				AT3G01960.1
Potri.001G328600	FALSE	FALSE	TRUE	FALSE	FALSE	FALSE	FALSE	FALSE	PF01486,PF00319	PTHR11945	KOG0014		GO:0006355,GO:0005634,GO:0003700,GO:0046983,GO:0003677	AT5G60910.1	AGL8,FUL	AGAMOUS-like 8
Potri.001G328900	FALSE	FALSE	TRUE	FALSE	FALSE	FALSE	FALSE	FALSE	PF11820	PTHR33128,PTHR33128:SF6				AT5G40960.1		Protein of unknown function (DUF 3339)
Potri.001G329000	FALSE	FALSE	TRUE	FALSE	FALSE	FALSE	FALSE	FALSE	PF11820	PTHR33128,PTHR33128:SF14				AT5G08391.1		Protein of unknown function (DUF 3339)
Potri.001G329100	FALSE	FALSE	TRUE	FALSE	FALSE	FALSE	FALSE	FALSE	PF06813	PTHR21576,PTHR21576:SF44				AT3G01930.2		Major facilitator superfamily protein
Potri.001G329300	TRUE	FALSE	FALSE	FALSE	FALSE	FALSE	FALSE	FALSE		PTHR21354,PTHR21354:SF0	KOG4173			AT5G14140.1		zinc ion binding;nucleic acid binding;zinc ion binding
Potri.001G329400	TRUE	FALSE	FALSE	FALSE	FALSE	FALSE	FALSE	FALSE	PF00584	PTHR12309	KOG3498	K07342	GO:0016020,GO:0006886,GO:0006605	AT5G50460.1		secE/sec61-gamma protein transport protein
Potri.001G329500	TRUE	FALSE	FALSE	FALSE	TRUE	FALSE	TRUE	FALSE	PF01016	PTHR15893	KOG4600	K02899	GO:0006412,GO:0005840,GO:0005622,GO:0003735	AT5G40950.1	RPL27	ribosomal protein large subunit 27
Potri.001G329600	TRUE	FALSE	FALSE	FALSE	TRUE	FALSE	TRUE	FALSE		PTHR36763				AT3G27050.1
Potri.001G329700	TRUE	FALSE	FALSE	FALSE	FALSE	FALSE	TRUE	FALSE	PF00268	PTHR23409		K10808	GO:0055114,GO:0009186	AT3G27060.1	ATTSO2,TSO2	Ferritin/ribonucleotide reductase-like family protein
Potri.001G329900	TRUE	FALSE	TRUE	FALSE	FALSE	FALSE	TRUE	FALSE	PF16113	PTHR11941,PTHR11941:SF20	KOG1680	K01661		AT1G60550.1	DHNS,ECHID	enoyl-CoA hydratase/isomerase D
Potri.001G330300	FALSE	TRUE	TRUE	FALSE	FALSE	FALSE	FALSE	FALSE	PF10539	PTHR10857,PTHR10857:SF43				AT3G27090.1		DCD (Development and Cell Death) domain protein
Potri.001G330400	FALSE	FALSE	FALSE	FALSE	FALSE	FALSE	FALSE	TRUE	PF10163	PTHR12514,PTHR12514:SF1	KOG4479	K11368		AT3G27100.1
Potri.001G330501	FALSE	TRUE	FALSE	FALSE	FALSE	FALSE	FALSE	TRUE	PF00067	PTHR24298,PTHR24298:SF115	KOG0156		GO:0055114,GO:0020037,GO:0016705,GO:0005506	AT1G64940.1	CYP89A6	cytochrome P450, family 87, subfamily A, polypeptide 6
Potri.001G330800	FALSE	TRUE	FALSE	FALSE	FALSE	FALSE	FALSE	FALSE	PF01435	PTHR10120,PTHR10120:SF21			GO:0006508,GO:0004222	AT3G27110.2		Peptidase family M48 family protein
Potri.001G330900	FALSE	FALSE	TRUE	FALSE	FALSE	FALSE	FALSE	TRUE	PF03404,PF00174	PTHR19372,PTHR19372:SF8		K00387	GO:0055114,GO:0030151,GO:0016491,GO:0042128	AT3G01910.1	AT-SO,AtSO,SOX	sulfite oxidase
Potri.001G331000	FALSE	TRUE	FALSE	FALSE	FALSE	FALSE	FALSE	FALSE	PF00124	PTHR33149,PTHR33149:SF1		K02706	GO:0045156,GO:0019684,GO:0009772	ATCG00270.1		photosystem II reaction center protein D
Potri.001G331400	FALSE	TRUE	FALSE	FALSE	FALSE	FALSE	FALSE	FALSE	PF02201	PTHR13844,PTHR13844:SF13	KOG2570	K11650	GO:0005515	AT5G14170.1	CHC1	SWIB/MDM2 domain superfamily protein
Potri.001G331500	FALSE	TRUE	FALSE	FALSE	FALSE	TRUE	FALSE	TRUE	PF01344	PTHR24412,PTHR24412:SF230			GO:0005515	AT3G27150.1		Galactose oxidase/kelch repeat superfamily protein
Potri.001G331600	FALSE	TRUE	FALSE	FALSE	FALSE	FALSE	FALSE	FALSE	PF01165	PTHR21109,PTHR21109:SF0			GO:0006412,GO:0005840,GO:0003735	AT3G27160.1	GHS1	Ribosomal protein S21 family protein
Potri.001G332100	TRUE	FALSE	FALSE	FALSE	FALSE	FALSE	FALSE	FALSE	PF13238,PF14681	PTHR10285,PTHR10285:SF82		K00876		AT5G40870.1	ATUK/UPRT1,UK/UPRT1,UKL1	uridine kinase/uracil phosphoribosyltransferase 1
Potri.001G332300	TRUE	FALSE	FALSE	FALSE	FALSE	FALSE	TRUE	FALSE	PF04083	PTHR11005,PTHR11005:SF38	KOG2624		GO:0006629	AT5G14180.1	MPL1	Myzus persicae-induced lipase 1
Potri.001G332700	TRUE	FALSE	FALSE	FALSE	FALSE	FALSE	FALSE	FALSE	PF00834	PTHR11749	KOG3111	K01783	GO:0016857,GO:0005975	AT3G01850.1		Aldolase-type TIM barrel family protein
Potri.001G332900	FALSE	TRUE	FALSE	FALSE	FALSE	FALSE	FALSE	FALSE	PF13499,PF13833	PTHR10891,PTHR10891:SF621	KOG0027	K13448		AT1G76650.3	CML38	calmodulin-like 38
Potri.001G333000	TRUE	FALSE	FALSE	FALSE	FALSE	FALSE	FALSE	FALSE	PF03140	PTHR31549,PTHR31549:SF12				AT3G50160.1		Plant protein of unknown function (DUF247)
Potri.001G333100	TRUE	FALSE	FALSE	FALSE	FALSE	FALSE	TRUE	FALSE	PF00406	PTHR23359,PTHR23359:SF86	KOG3078	K00939	GO:0019205,GO:0006139,GO:0005524	AT3G01820.1		P-loop containing nucleoside triphosphate hydrolases superfamily protein
Potri.001G333200	TRUE	FALSE	FALSE	FALSE	TRUE	FALSE	FALSE	FALSE	PF10358	PTHR31344,PTHR31344:SF1				AT3G01810.1
Potri.001G333300	TRUE	FALSE	FALSE	FALSE	TRUE	FALSE	FALSE	FALSE	PF13855,PF07714	PTHR27003,PTHR27003:SF39	KOG1187		GO:0005515,GO:0006468,GO:0004672	AT5G14210.1		Leucine-rich repeat protein kinase family protein
Potri.001G333500	FALSE	FALSE	FALSE	FALSE	FALSE	FALSE	TRUE	FALSE	PF13450	PTHR10742,PTHR10742:SF229	KOG1276	K00231		AT5G14220.1	HEMG2,MEE61,PPO2	Flavin containing amine oxidoreductase family
Potri.001G333700	FALSE	FALSE	FALSE	FALSE	FALSE	FALSE	TRUE	FALSE	PF01765	PTHR20982	KOG4759	K02838	GO:0006412	AT3G01800.1		Ribosome recycling factor
Potri.001G333800	TRUE	FALSE	FALSE	FALSE	FALSE	FALSE	FALSE	FALSE		PTHR33156,PTHR33156:SF9				AT4G17310.2
Potri.001G334000	FALSE	FALSE	TRUE	FALSE	FALSE	FALSE	TRUE	FALSE	PF00572	PTHR11545	KOG3203	K02871	GO:0006412,GO:0005840,GO:0003735	AT3G01790.2		Ribosomal protein L13 family protein
Potri.001G334200	FALSE	FALSE	FALSE	FALSE	FALSE	FALSE	FALSE	TRUE	PF01399	PTHR10758	KOG2582	K12177	GO:0005515	AT5G14250.1	COP13,CSN3,FUS11	Proteasome component (PCI) domain protein
Potri.001G334300	FALSE	FALSE	TRUE	FALSE	FALSE	FALSE	FALSE	FALSE		PTHR36029,PTHR36029:SF1				AT3G01780.1	TPLATE	ARM repeat superfamily protein
Potri.001G334500	TRUE	FALSE	TRUE	FALSE	FALSE	FALSE	TRUE	FALSE		PTHR33595,PTHR33595:SF3				AT5G50360.1
Potri.001G334600	TRUE	FALSE	TRUE	FALSE	FALSE	FALSE	FALSE	FALSE	PF05160	PTHR16771,PTHR16771:SF1		K10881		AT5G45010.1	ATDSS1(V),DSS1(V)	DSS1 homolog on chromosome V
Potri.001G334700	TRUE	FALSE	FALSE	FALSE	TRUE	FALSE	TRUE	FALSE	PF00067	PTHR24298,PTHR24298:SF78	KOG0156		GO:0055114,GO:0020037,GO:0016705,GO:0005506	AT4G31940.1	CYP82C4	cytochrome P450, family 82, subfamily C, polypeptide 4
Potri.001G335000	FALSE	TRUE	FALSE	FALSE	FALSE	TRUE	FALSE	FALSE	PF17035,PF00439	PTHR22880,PTHR22880:SF134	KOG1474		GO:0005515	AT3G27260.1	GTE8	global transcription factor group E8
Potri.001G335300	FALSE	TRUE	FALSE	TRUE	FALSE	FALSE	FALSE	FALSE	PF01490	PTHR22950,PTHR22950:SF298	KOG1303			AT5G40780.1	LHT1	lysine histidine transporter 1
Potri.001G335400	FALSE	FALSE	FALSE	TRUE	FALSE	FALSE	FALSE	FALSE	PF13637,PF13857	PTHR24198,PTHR24198:SF77	KOG4412			AT3G01750.1		Ankyrin repeat family protein
Potri.001G335500	TRUE	FALSE	FALSE	FALSE	FALSE	FALSE	FALSE	FALSE
Potri.001G335600	FALSE	FALSE	TRUE	FALSE	FALSE	FALSE	FALSE	FALSE	PF08561	PTHR28595,PTHR28595:SF1	KOG3435	K17435		AT5G14290.1		Mitochondrial ribosomal protein L37
Potri.001G335700	TRUE	FALSE	TRUE	FALSE	FALSE	FALSE	TRUE	FALSE	PF01145	PTHR23222	KOG3083	K17080	GO:0016020	AT5G40770.1	ATPHB3,PHB3	prohibitin 3
Potri.001G335900	FALSE	FALSE	FALSE	FALSE	FALSE	TRUE	FALSE	TRUE	PF13738	PTHR23023,PTHR23023:SF128	KOG1399	K00485		AT1G19250.1	FMO1	flavin-dependent monooxygenase 1
Potri.001G336500	TRUE	FALSE	FALSE	FALSE	TRUE	FALSE	FALSE	FALSE		PTHR21385,PTHR21385:SF2				AT5G40710.1		zinc finger (C2H2 type) family protein
Potri.001G336766	FALSE	TRUE	FALSE	FALSE	FALSE	FALSE	FALSE	FALSE	PF13704	PTHR21461,PTHR21461:SF10				AT3G27330.1		zinc finger (C3HC4-type RING finger) family protein
Potri.001G336900	FALSE	TRUE	FALSE	FALSE	FALSE	FALSE	FALSE	FALSE	PF01656	PTHR23264	KOG3022			AT5G50960.1	ATNBP35,NBP35	nucleotide binding protein 35
Potri.001G337100	FALSE	FALSE	FALSE	FALSE	FALSE	FALSE	FALSE	TRUE	PF00892	PTHR31218,PTHR31218:SF64			GO:0016021,GO:0016020,GO:0022857	AT3G28050.1		nodulin MtN21 /EamA-like transporter family protein
Potri.001G337200	FALSE	FALSE	FALSE	FALSE	FALSE	FALSE	FALSE	TRUE	PF00646	PTHR32212,PTHR32212:SF65			GO:0005515	AT5G22660.2		FBD, F-box, Skp2-like and Leucine Rich Repeat domains containing protein
Potri.001G337300	FALSE	TRUE	FALSE	FALSE	FALSE	FALSE	FALSE	FALSE	PF12937	PTHR24006			GO:0005515	AT3G26000.1		Ribonuclease inhibitor
Potri.001G337400	FALSE	FALSE	FALSE	FALSE	FALSE	TRUE	FALSE	FALSE	PF00479,PF02781	PTHR23429,PTHR23429:SF6		K00036	GO:0055114,GO:0050661,GO:0006006,GO:0004345	AT5G40760.1	G6PD6	glucose-6-phosphate dehydrogenase 6
Potri.001G337600	TRUE	FALSE	FALSE	TRUE	FALSE	FALSE	FALSE	FALSE	PF14661	PTHR16151			GO:0070652,GO:0051297,GO:0051225	AT5G40740.1
Potri.001G337900	FALSE	FALSE	FALSE	FALSE	FALSE	FALSE	TRUE	FALSE	PF03140	PTHR31549,PTHR31549:SF23				AT3G02645.1		Plant protein of unknown function (DUF247)
Potri.001G338000	TRUE	FALSE	FALSE	TRUE	FALSE	FALSE	FALSE	FALSE	PF07819	PTHR15495,PTHR15495:SF7			GO:0016788,GO:0006886,GO:0006505	AT3G27325.2		hydrolases, acting on ester bonds
Potri.001G338100	TRUE	FALSE	FALSE	FALSE	FALSE	FALSE	FALSE	FALSE		PTHR34278,PTHR34278:SF1				AT5G40690.1
Potri.001G338200	TRUE	FALSE	TRUE	FALSE	TRUE	FALSE	FALSE	FALSE	PF07542	PTHR21013	KOG3015	K07556	GO:0043461	AT5G40660.1		ATP12 protein-related
Potri.001G338300	FALSE	FALSE	FALSE	FALSE	FALSE	FALSE	TRUE	FALSE
Potri.001G338400	FALSE	TRUE	FALSE	FALSE	FALSE	FALSE	FALSE	FALSE	PF13534,PF13085	PTHR11921,PTHR11921:SF29	KOG3049	K00235	GO:0051536,GO:0009055	AT5G40650.1	SDH2-2	succinate dehydrogenase 2-2
Potri.001G338900	FALSE	TRUE	FALSE	FALSE	FALSE	FALSE	FALSE	FALSE		PTHR31133,PTHR31133:SF3				AT5G40640.1
Potri.001G339200	TRUE	FALSE	TRUE	FALSE	FALSE	FALSE	FALSE	FALSE	PF06203	PTHR31874			GO:0005515	AT5G14370.1		CCT motif family protein
Potri.001G339500	TRUE	FALSE	FALSE	FALSE	TRUE	FALSE	FALSE	FALSE	PF00544	PTHR31683,PTHR31683:SF29		K01728		AT3G27400.1		Pectin lyase-like superfamily protein
Potri.001G339900	TRUE	FALSE	FALSE	FALSE	FALSE	FALSE	FALSE	FALSE	PF09768	PTHR21711,PTHR21711:SF0	KOG3314	K18156	GO:0004222	AT3G03420.1		Ku70-binding family protein
Potri.001G340000	TRUE	FALSE	TRUE	FALSE	FALSE	TRUE	FALSE	FALSE	PF12695	PTHR12277,PTHR12277:SF42	KOG1552			AT5G14390.1		alpha/beta-Hydrolases superfamily protein
Potri.001G340800	FALSE	FALSE	TRUE	FALSE	TRUE	FALSE	FALSE	FALSE	PF00076	PTHR24012	KOG0131		GO:0003676	AT4G24770.1	ATRBP31,ATRBP33,CP31,RBP31	31-kDa RNA binding protein
Potri.001G340900	TRUE	FALSE	FALSE	FALSE	TRUE	FALSE	FALSE	FALSE	PF08241	PTHR10108,PTHR10108:SF788	KOG1269		GO:0008168,GO:0008152	AT3G01660.1		S-adenosyl-L-methionine-dependent methyltransferases superfamily protein
Potri.001G341400	TRUE	FALSE	FALSE	FALSE	FALSE	FALSE	TRUE	FALSE	PF01535,PF13041	PTHR24015				AT4G35850.1		Pentatricopeptide repeat (PPR) superfamily protein
Potri.001G341700	TRUE	FALSE	FALSE	FALSE	FALSE	FALSE	FALSE	FALSE	PF00704	PTHR11177,PTHR11177:SF186			GO:0005975,GO:0004553
Potri.001G341900	FALSE	FALSE	FALSE	FALSE	FALSE	TRUE	TRUE	FALSE	PF05000,PF04983,PF04997,PF00623,PF04998	PTHR19376,PTHR19376:SF32		K03018	GO:0006351,GO:0003899,GO:0003677	AT5G60040.1	NRPC1	nuclear RNA polymerase C1
Potri.001G342000	FALSE	TRUE	FALSE	TRUE	FALSE	TRUE	FALSE	TRUE	PF07714,PF13426	PTHR24351,PTHR24351:SF29	KOG0610		GO:0006468,GO:0004672	AT3G45780.2	JK224,NPH1,PHOT1,RPT1	phototropin 1
Potri.001G342200	FALSE	TRUE	FALSE	FALSE	FALSE	TRUE	FALSE	TRUE	PF13920,PF07002	PTHR10857,PTHR10857:SF28	KOG4172	K16280		AT5G14420.4	RGLG2	RING domain ligase2
Potri.001G342300	TRUE	FALSE	TRUE	FALSE	FALSE	FALSE	FALSE	FALSE	PF03141	PTHR10108,PTHR10108:SF867			GO:0008168	AT5G14430.1		S-adenosyl-L-methionine-dependent methyltransferases superfamily protein
Potri.001G342400	FALSE	TRUE	FALSE	FALSE	FALSE	FALSE	FALSE	FALSE	PF05477	PTHR32175,PTHR32175:SF2				AT5G40570.1		Surfeit locus protein 2 (SURF2)
Potri.001G342500	FALSE	FALSE	TRUE	FALSE	FALSE	FALSE	FALSE	FALSE	PF01777	PTHR10497	KOG3418	K02901	GO:0006412,GO:0005840,GO:0005622,GO:0003735	AT4G15000.1		Ribosomal L27e protein family
Potri.001G342600	TRUE	FALSE	FALSE	FALSE	FALSE	FALSE	TRUE	FALSE	PF00657	PTHR22835,PTHR22835:SF219			GO:0016788	AT5G14450.1		GDSL-like Lipase/Acylhydrolase superfamily protein
Potri.001G343000	TRUE	FALSE	FALSE	FALSE	FALSE	FALSE	FALSE	FALSE	PF08240,PF00107	PTHR11695,PTHR11695:SF507	KOG1198		GO:0055114,GO:0016491,GO:0008270	AT4G13010.1		Oxidoreductase, zinc-binding dehydrogenase family protein
Potri.001G343100	FALSE	FALSE	FALSE	FALSE	FALSE	FALSE	TRUE	FALSE	PF16198,PF01509	PTHR13767,PTHR13767:SF2	KOG2529	K03177	GO:0006396,GO:0009982,GO:0009451,GO:0003723,GO:0001522	AT5G14460.1		Pseudouridine synthase family protein
Potri.001G343200	TRUE	FALSE	FALSE	FALSE	FALSE	FALSE	FALSE	FALSE		PTHR35737,PTHR35737:SF1				AT3G27520.1
Potri.001G343400	FALSE	FALSE	FALSE	FALSE	FALSE	TRUE	FALSE	FALSE	PF08544,PF00288	PTHR10457,PTHR10457:SF13		K16190	GO:0005524	AT3G01640.1	ATGLCAK,GLCAK	glucuronokinase G
Potri.001G343500	FALSE	FALSE	FALSE	FALSE	FALSE	TRUE	FALSE	TRUE	PF04869,PF04871	PTHR10013	KOG0946		GO:0048280,GO:0006886,GO:0005737,GO:0000139,GO:0016020,GO:0008565,GO:0048193	AT3G27530.1	GC6,MAG4	golgin candidate 6
Potri.001G343600	FALSE	TRUE	FALSE	FALSE	FALSE	FALSE	FALSE	FALSE	PF04724	PTHR12224,PTHR12224:SF1		K00737	GO:0016020,GO:0006487,GO:0003830	AT3G27540.1		beta-1,4-N-acetylglucosaminyltransferase family protein
Potri.001G343700	TRUE	FALSE	TRUE	FALSE	FALSE	FALSE	FALSE	FALSE	PF01985	PTHR31426,PTHR31426:SF4			GO:0003723	AT3G27550.1		RNA-binding CRS1 / YhbY (CRM) domain protein
Potri.001G343900	FALSE	FALSE	FALSE	FALSE	FALSE	FALSE	FALSE	TRUE	PF14531	PTHR23257,PTHR23257:SF473	KOG0192			AT5G50180.1		Protein kinase superfamily protein
Potri.001G344100	TRUE	FALSE	FALSE	FALSE	FALSE	FALSE	FALSE	FALSE	PF01263	PTHR11122,PTHR11122:SF21	KOG1594	K01792	GO:0016853,GO:0005975	AT5G14500.1		aldose 1-epimerase family protein
Potri.001G344400	FALSE	TRUE	TRUE	FALSE	FALSE	FALSE	FALSE	FALSE	PF06999	PTHR31902,PTHR31902:SF5				AT5G40510.1		Sucrase/ferredoxin-like family protein
Potri.001G344600	FALSE	TRUE	FALSE	FALSE	FALSE	FALSE	FALSE	TRUE	PF07714,PF00069	PTHR24351,PTHR24351:SF86			GO:0006468,GO:0004672,GO:0005524	AT3G27580.2	ATPK7,D6PKL3	Protein kinase superfamily protein
Potri.001G344700	TRUE	FALSE	FALSE	FALSE	TRUE	FALSE	FALSE	FALSE		PTHR36397				AT5G40500.2
Potri.001G344800	FALSE	FALSE	TRUE	FALSE	FALSE	FALSE	FALSE	FALSE	PF01593	PTHR10742,PTHR10742:SF287			GO:0055114,GO:0016491	AT3G09580.1		FAD/NAD(P)-binding oxidoreductase family protein
Potri.001G344900	FALSE	TRUE	FALSE	FALSE	FALSE	TRUE	FALSE	TRUE	PF00076	PTHR24012,PTHR24012:SF426	KOG0131	K12741	GO:0003676	AT5G40490.1		RNA-binding (RRM/RBD/RNP motifs) family protein
Potri.001G345100	FALSE	FALSE	FALSE	FALSE	FALSE	FALSE	TRUE	FALSE		PTHR23019,PTHR23019:SF0	KOG1833	K14314		AT5G40480.1	EMB3012	embryo defective 3012
Potri.001G345200	TRUE	FALSE	FALSE	TRUE	TRUE	FALSE	FALSE	FALSE	PF04114	PTHR13304,PTHR13304:SF0	KOG3566	K05289	GO:0042765,GO:0016021	AT5G19130.1		GPI transamidase component family protein / Gaa1-like family protein
Potri.001G345300	FALSE	TRUE	FALSE	TRUE	FALSE	FALSE	FALSE	TRUE		PTHR35511				AT5G40450.1
Potri.001G345500	FALSE	FALSE	FALSE	FALSE	FALSE	FALSE	FALSE	TRUE	PF00069	PTHR24361,PTHR24361:SF408	KOG0581		GO:0006468,GO:0005524,GO:0004672	AT5G40440.1	ATMKK3,MKK3	mitogen-activated protein kinase kinase 3
Potri.001G345900	FALSE	FALSE	TRUE	FALSE	FALSE	FALSE	TRUE	FALSE	PF00400	PTHR19861	KOG1446	K14962	GO:0005515	AT5G14530.1		Transducin/WD40 repeat-like superfamily protein
Potri.001G346000	FALSE	FALSE	FALSE	TRUE	FALSE	FALSE	FALSE	FALSE	PF12530	PTHR16212,PTHR16212:SF4				AT3G27670.1	RST1	ARM repeat superfamily protein
Potri.001G346200	TRUE	FALSE	FALSE	FALSE	FALSE	FALSE	FALSE	FALSE	PF00070	PTHR22912,PTHR22912:SF170	KOG1336	K08232	GO:0055114,GO:0016491	AT3G27820.1	ATMDAR4,MDAR4	monodehydroascorbate reductase 4
Potri.001G346700	FALSE	FALSE	FALSE	FALSE	TRUE	FALSE	FALSE	FALSE	PF01327	PTHR10458,PTHR10458:SF2	KOG3137	K01462	GO:0042586,GO:0005506	AT5G14660.2	ATDEF2,DEF2,PDF1B	peptide deformylase 1B
Potri.001G347000	FALSE	TRUE	FALSE	FALSE	FALSE	FALSE	FALSE	FALSE	PF00145	PTHR23068,PTHR23068:SF12				AT5G15380.1	DRM1	domains rearranged methylase 1
Potri.001G347100	FALSE	TRUE	FALSE	FALSE	FALSE	TRUE	FALSE	FALSE	PF00397,PF00271,PF00270	PTHR24031,PTHR24031:SF274		K12823	GO:0005515,GO:0005524,GO:0003676	AT5G14610.2		DEAD box RNA helicase family protein
Potri.001G347300	FALSE	TRUE	FALSE	TRUE	FALSE	TRUE	FALSE	TRUE	PF03151	PTHR11132,PTHR11132:SF109	KOG1441	K15283		AT3G01550.1	ATPPT2,PPT2	phosphoenolpyruvate (pep)/phosphate translocator 2
Potri.001G347400	FALSE	FALSE	FALSE	TRUE	FALSE	FALSE	TRUE	FALSE		PTHR12242,PTHR12242:SF8				AT3G27770.1
Potri.001G347700	FALSE	TRUE	FALSE	FALSE	FALSE	TRUE	FALSE	FALSE	PF00462	PTHR10168,PTHR10168:SF73	KOG1752	K03676	GO:0045454,GO:0015035,GO:0009055	AT5G40370.1		Glutaredoxin family protein
Potri.001G347800	FALSE	FALSE	FALSE	FALSE	FALSE	FALSE	TRUE	FALSE	PF00180	PTHR11822,PTHR11822:SF5		K00031	GO:0055114,GO:0016616,GO:0006102,GO:0004450	AT5G14590.1		Isocitrate/isopropylmalate dehydrogenase family protein
Potri.001G347900	TRUE	FALSE	FALSE	FALSE	FALSE	FALSE	TRUE	FALSE	PF03726,PF00575,PF03725,PF01138	PTHR11252,PTHR11252:SF3		K00962	GO:0006396,GO:0003723,GO:0000175,GO:0003676,GO:0006402,GO:0004654	AT5G14580.1		polyribonucleotide nucleotidyltransferase, putative
Potri.001G348000	TRUE	FALSE	FALSE	FALSE	FALSE	TRUE	TRUE	FALSE	PF01657,PF07714	PTHR27002,PTHR27002:SF128	KOG1187		GO:0006468,GO:0004672	AT5G40380.1	CRK42	cysteine-rich RLK (RECEPTOR-like protein kinase) 42
Potri.001G348100	FALSE	TRUE	FALSE	FALSE	FALSE	FALSE	FALSE	FALSE	PF00201	PTHR11926,PTHR11926:SF250	KOG1192		GO:0016758,GO:0008152	AT2G16890.2		UDP-Glycosyltransferase superfamily protein
Potri.001G348300	FALSE	TRUE	FALSE	FALSE	FALSE	FALSE	FALSE	FALSE	PF07690	PTHR23515,PTHR23515:SF5	KOG2533	K02575	GO:0055085,GO:0016021	AT5G14570.1	ATNRT2.7,NRT2.7	high affinity nitrate transporter 2.7
Potri.001G348500	FALSE	TRUE	FALSE	FALSE	FALSE	TRUE	FALSE	FALSE	PF07223	PTHR31805,PTHR31805:SF2				AT3G01560.1		Protein of unknown function (DUF1421)
Potri.001G348600	FALSE	TRUE	FALSE	TRUE	FALSE	FALSE	FALSE	FALSE	PF02910,PF00890	PTHR11632,PTHR11632:SF27		K00278	GO:0055114,GO:0016491	AT5G14760.1	AO	L-aspartate oxidase
Potri.001G348650	FALSE	FALSE	FALSE	TRUE	FALSE	FALSE	FALSE	FALSE
Potri.001G348800	FALSE	TRUE	FALSE	FALSE	FALSE	FALSE	FALSE	TRUE	PF13180,PF00089	PTHR22939,PTHR22939:SF81	KOG1320		GO:0005515,GO:0006508,GO:0004252	AT3G27925.1	Deg1,DEGP1	DegP protease 1
Potri.001G348900	TRUE	FALSE	TRUE	FALSE	TRUE	FALSE	TRUE	FALSE	PF00484	PTHR11002,PTHR11002:SF7	KOG1578	K01673	GO:0008270,GO:0004089	AT3G01500.2	ATBCA1,ATSABP3,CA1,SABP3	carbonic anhydrase 1
Potri.001G349000	TRUE	FALSE	TRUE	FALSE	FALSE	FALSE	TRUE	FALSE	PF00782,PF16561	PTHR10343,PTHR10343:SF57			GO:0008138,GO:0006470	AT3G01510.1	LSF1	like SEX4 1
Potri.001G349300	FALSE	FALSE	FALSE	TRUE	FALSE	FALSE	FALSE	TRUE	PF00069	PTHR24361,PTHR24361:SF276			GO:0006468,GO:0005524,GO:0004672	AT5G14720.1		Protein kinase superfamily protein
Potri.001G349400	FALSE	FALSE	FALSE	FALSE	FALSE	FALSE	FALSE	TRUE	PF04153	PTHR23326,PTHR23326:SF3		K12605	GO:0006355,GO:0005634	AT5G59710.1	AtVIP2,VIP2	VIRE2 interacting protein 2
Potri.001G349500	TRUE	FALSE	FALSE	FALSE	FALSE	FALSE	FALSE	FALSE	PF10178	PTHR31051,PTHR31051:SF1	KOG4828	K11877		AT5G14710.1
Potri.001G349600	FALSE	FALSE	FALSE	FALSE	FALSE	TRUE	TRUE	FALSE	PF01370	PTHR10366,PTHR10366:SF388	KOG1502		GO:0050662,GO:0003824	AT5G14700.1		NAD(P)-binding Rossmann-fold superfamily protein
Potri.001G349900	FALSE	TRUE	FALSE	FALSE	FALSE	TRUE	FALSE	FALSE	PF00560,PF08263,PF00069	PTHR27000,PTHR27000:SF166	KOG1187		GO:0005515,GO:0006468,GO:0005524,GO:0004672	AT3G28450.1		Leucine-rich repeat protein kinase family protein
Potri.001G350000	FALSE	FALSE	FALSE	TRUE	FALSE	FALSE	FALSE	TRUE		PTHR34778,PTHR34778:SF2				AT1G74860.1
Potri.001G350100	TRUE	FALSE	FALSE	FALSE	FALSE	FALSE	TRUE	FALSE		PTHR36001,PTHR36001:SF1				AT3G28370.1
Potri.001G350300	FALSE	TRUE	FALSE	FALSE	FALSE	FALSE	FALSE	FALSE	PF13563	PTHR36039,PTHR36039:SF2				AT5G40190.1		RNA ligase/cyclic nucleotide phosphodiesterase family protein
Potri.001G350400	FALSE	TRUE	TRUE	FALSE	FALSE	FALSE	FALSE	FALSE	PF09261,PF07748,PF01074	PTHR11607,PTHR11607:SF4			GO:0008270,GO:0004553,GO:0015923,GO:0006013,GO:0005975,GO:0004559	AT5G14950.1	ATGMII,GMII	golgi alpha-mannosidase II
Potri.001G350500	TRUE	FALSE	TRUE	FALSE	FALSE	FALSE	TRUE	FALSE		PTHR35756,PTHR35756:SF1				AT5G14910.1		Heavy metal transport/detoxification superfamily protein
Potri.001G350700	FALSE	FALSE	FALSE	TRUE	FALSE	FALSE	FALSE	FALSE	PF00884,PF04987	PTHR12250		K05285	GO:0008484,GO:0008152,GO:0016740,GO:0006506,GO:0005789	AT3G01380.1		transferases;sulfuric ester hydrolases;catalytics;transferases
Potri.001G350900	TRUE	FALSE	TRUE	FALSE	FALSE	FALSE	TRUE	FALSE	PF02943	PTHR35113,PTHR35113:SF1		K17892	GO:0055114,GO:0016730	AT2G04700.1		ferredoxin thioredoxin reductase catalytic beta chain family protein
Potri.001G351000	TRUE	FALSE	FALSE	FALSE	FALSE	FALSE	FALSE	FALSE	PF00141	PTHR31517,PTHR31517:SF11		K00430	GO:0055114,GO:0020037,GO:0006979,GO:0004601	AT3G28200.1		Peroxidase superfamily protein
Potri.001G351200	FALSE	TRUE	FALSE	FALSE	FALSE	FALSE	FALSE	TRUE	PF00854	PTHR11654,PTHR11654:SF59		K14638	GO:0016020,GO:0006810,GO:0005215	AT5G62680.1		Major facilitator superfamily protein
Potri.001G351300	FALSE	FALSE	TRUE	FALSE	FALSE	FALSE	FALSE	FALSE	PF14531	PTHR23257,PTHR23257:SF511	KOG0192			AT3G01490.1		Protein kinase superfamily protein
Potri.001G351400	TRUE	FALSE	TRUE	FALSE	FALSE	FALSE	TRUE	FALSE	PF00160	PTHR11071,PTHR11071:SF236	KOG0884		GO:0006457,GO:0003755,GO:0000413	AT3G01480.1	ATCYP38,CYP38	cyclophilin 38
Potri.001G352000	FALSE	FALSE	FALSE	FALSE	FALSE	TRUE	FALSE	FALSE	PF08660	PTHR12154,PTHR12154:SF4	KOG3339	K07441		AT4G18230.1
Potri.001G352400	FALSE	FALSE	FALSE	TRUE	FALSE	TRUE	TRUE	FALSE	PF03106	PTHR31221,PTHR31221:SF19			GO:0043565,GO:0006355,GO:0003700	AT4G18170.1	ATWRKY28,WRKY28	WRKY DNA-binding protein 28
Potri.001G352500	FALSE	TRUE	FALSE	FALSE	FALSE	FALSE	FALSE	FALSE	PF07885	PTHR11003,PTHR11003:SF126	KOG1418	K05389		AT4G18160.1	ATKCO6,ATTPK3,KCO6,TPK3	Ca2+ activated outward rectifying K+ channel 6
Potri.001G352700	TRUE	FALSE	FALSE	FALSE	FALSE	FALSE	FALSE	FALSE	PF03141	PTHR10108,PTHR10108:SF750			GO:0008168	AT1G29790.2		S-adenosyl-L-methionine-dependent methyltransferases superfamily protein
Potri.001G352900	TRUE	FALSE	FALSE	FALSE	FALSE	FALSE	TRUE	FALSE	PF01217	PTHR11043,PTHR11043:SF8	KOG3343			AT1G60970.1		SNARE-like superfamily protein
Potri.001G353100	FALSE	TRUE	FALSE	FALSE	FALSE	FALSE	FALSE	TRUE	PF06972	PTHR12758,PTHR12758:SF20				AT1G29350.1		Kinase-related protein of unknown function (DUF1296)
Potri.001G353500	TRUE	FALSE	FALSE	TRUE	FALSE	FALSE	TRUE	FALSE	PF05562	PTHR33596,PTHR33596:SF3				AT1G29390.1	COR314-TM2,COR413IM2	cold regulated 314 thylakoid membrane 2
Potri.001G353700	FALSE	TRUE	FALSE	FALSE	FALSE	FALSE	FALSE	FALSE	PF03031	PTHR12210,PTHR12210:SF71	KOG1605			AT5G46410.2	SSP4	SCP1-like small phosphatase 4
Potri.001G353800	FALSE	TRUE	FALSE	FALSE	FALSE	FALSE	FALSE	FALSE	PF05239,PF01782	PTHR11952,PTHR11952:SF10	KOG2388		GO:0006364,GO:0070569,GO:0008152	AT5G46420.1		16S rRNA processing protein RimM family
Potri.001G354600	FALSE	FALSE	FALSE	FALSE	TRUE	FALSE	FALSE	FALSE		PTHR37187,PTHR37187:SF1				AT1G29530.1
Potri.001G355100	FALSE	TRUE	FALSE	FALSE	FALSE	TRUE	FALSE	TRUE	PF03171,PF14226	PTHR10209,PTHR10209:SF168	KOG0143		GO:0055114,GO:0016491	AT1G17020.1	ATSRG1,SRG1	senescence-related gene 1
Potri.001G355200	FALSE	FALSE	FALSE	FALSE	FALSE	TRUE	FALSE	FALSE	PF14226,PF03171	PTHR10209,PTHR10209:SF176	KOG0143		GO:0055114,GO:0016491	AT1G17020.1	ATSRG1,SRG1	senescence-related gene 1
Potri.001G355500	FALSE	FALSE	FALSE	FALSE	TRUE	FALSE	TRUE	FALSE	PF03083	PTHR10791,PTHR10791:SF23	KOG1623	K15382		AT3G14770.1		Nodulin MtN3 family protein
Potri.001G355600	TRUE	FALSE	TRUE	FALSE	TRUE	FALSE	TRUE	FALSE		PTHR20884,PTHR20884:SF8		K14190	GO:0080048	AT4G26850.1	VTC2	mannose-1-phosphate guanylyltransferase (GDP)s;GDP-galactose:mannose-1-phosphate guanylyltransferases;GDP-galactose:glucose-1-phosphate guanylyltransferases;GDP-galactose:myoinositol-1-phosphate guanylyltransferases;glucose-1-phosphate guanylyltransferase
Potri.001G356100	FALSE	TRUE	FALSE	FALSE	FALSE	FALSE	FALSE	FALSE	PF00847	PTHR31677,PTHR31677:SF20		K09286	GO:0006355,GO:0003700	AT1G50640.1	ATERF3,ERF3	ethylene responsive element binding factor 3
Potri.001G356300	FALSE	FALSE	FALSE	TRUE	FALSE	FALSE	FALSE	TRUE	PF12763,PF00350,PF16880	PTHR11216,PTHR11216:SF73		K12483		AT3G20290.1	ATEHD1,EHD1	EPS15 homology domain 1
Potri.001G356500	TRUE	FALSE	TRUE	FALSE	FALSE	FALSE	FALSE	FALSE	PF03999	PTHR19321,PTHR19321:SF11		K16732	GO:0008017,GO:0000910,GO:0000226	AT5G55230.1	ATMAP65-1,MAP65-1	microtubule-associated proteins 65-1
Potri.001G356700	FALSE	FALSE	FALSE	TRUE	FALSE	FALSE	FALSE	TRUE	PF03635	PTHR13673,PTHR13673:SF0			GO:0042147,GO:0030904,GO:0015031,GO:0008565	AT1G50730.1
Potri.001G356900	FALSE	FALSE	FALSE	TRUE	FALSE	FALSE	FALSE	TRUE	PF03489,PF05184,PF00026	PTHR13683,PTHR13683:SF286	KOG1339	K08245	GO:0006629,GO:0006508,GO:0004190	AT1G11910.1	APA1,ATAPA1	aspartic proteinase A1
Potri.001G357000	FALSE	TRUE	FALSE	TRUE	FALSE	FALSE	FALSE	TRUE	PF00364,PF00198	PTHR23151,PTHR23151:SF8		K00658	GO:0016746,GO:0008152	AT4G26910.1		Dihydrolipoamide succinyltransferase
Potri.001G357200	TRUE	FALSE	TRUE	FALSE	TRUE	FALSE	TRUE	FALSE	PF00185,PF02729	PTHR11405,PTHR11405:SF16	KOG1504	K00609	GO:0016743,GO:0016597,GO:0006520	AT3G20330.1	PYRB	PYRIMIDINE B
Potri.001G357401	FALSE	FALSE	TRUE	FALSE	FALSE	FALSE	FALSE	FALSE
Potri.001G357600	FALSE	TRUE	FALSE	FALSE	FALSE	TRUE	FALSE	TRUE	PF13520,PF03522	PTHR11827,PTHR11827:SF68		K14427	GO:0016020,GO:0015171,GO:0003333,GO:0006811,GO:0005215	AT1G30450.2	ATCCC1,CCC1,HAP5	cation-chloride co-transporter 1
Potri.001G357700	TRUE	FALSE	FALSE	FALSE	FALSE	FALSE	FALSE	FALSE		PTHR24365,PTHR24365:SF274	KOG1644			AT2G34680.1	AIR9	Outer arm dynein light chain 1 protein
Potri.001G357800	FALSE	TRUE	FALSE	FALSE	FALSE	FALSE	FALSE	FALSE	PF04146	PTHR12357,PTHR12357:SF3	KOG1902	K14404		AT1G30460.1	ATCPSF30,CPSF30	cleavage and polyadenylation specificity factor 30
Potri.001G358300	TRUE	FALSE	FALSE	FALSE	FALSE	FALSE	FALSE	FALSE	PF14703,PF13967,PF02714	PTHR13018,PTHR13018:SF22	KOG1134		GO:0016020	AT1G30360.1	ERD4	Early-responsive to dehydration stress protein (ERD4)
Potri.001G358400	FALSE	FALSE	FALSE	FALSE	FALSE	FALSE	TRUE	FALSE		PTHR35720				AT2G34640.1	HMR,PTAC12	plastid transcriptionally active 12
Potri.001G358700	TRUE	FALSE	TRUE	FALSE	TRUE	FALSE	FALSE	FALSE	PF00149	PTHR11668,PTHR11668:SF278		K15423	GO:0016787	AT5G55260.1	PPX-2,PPX2	protein phosphatase X 2
Potri.001G358900	FALSE	TRUE	FALSE	FALSE	FALSE	FALSE	FALSE	FALSE	PF00628,PF01426	PTHR22880,PTHR22880:SF171			GO:0005515,GO:0003682	AT1G50620.1		RING/FYVE/PHD zinc finger superfamily protein
Potri.001G359200	TRUE	FALSE	FALSE	FALSE	FALSE	FALSE	TRUE	FALSE	PF02922,PF00128,PF02806	PTHR10357,PTHR10357:SF119		K00700	GO:0005975,GO:0004553,GO:0043169,GO:0003824	AT3G20440.2	BE1,EMB2729	Alpha amylase family protein
Potri.001G359300	FALSE	FALSE	TRUE	FALSE	FALSE	FALSE	FALSE	FALSE	PF04078	PTHR12262	KOG3036	K12606	GO:0030014,GO:0006402	AT3G20800.1		Cell differentiation, Rcd1-like protein
Potri.001G359400	FALSE	FALSE	FALSE	FALSE	FALSE	FALSE	FALSE	TRUE	PF02969,PF07571	PTHR10221,PTHR10221:SF11	KOG2549	K03131	GO:0006352,GO:0005634,GO:0051090	AT1G04950.2	ATTAF6,TAF6,TAFII59	TATA BOX ASSOCIATED FACTOR II 59
Potri.001G359500	TRUE	FALSE	FALSE	FALSE	FALSE	FALSE	FALSE	FALSE	PF12327,PF00091	PTHR30314,PTHR30314:SF12		K03531	GO:0003924	AT5G55280.1	ATFTSZ1-1,CPFTSZ,FTSZ1-1	homolog of bacterial cytokinesis Z-ring protein FTSZ 1-1
Potri.001G359600	TRUE	FALSE	FALSE	FALSE	FALSE	FALSE	FALSE	FALSE	PF05493	PTHR12263,PTHR12263:SF3	KOG3500	K02153	GO:0033179,GO:0015991,GO:0015078	AT5G55290.1		ATPase, V0 complex, subunit E
Potri.001G359700	FALSE	TRUE	FALSE	FALSE	FALSE	FALSE	FALSE	TRUE	PF14370,PF02919,PF01028	PTHR10290,PTHR10290:SF3		K03163	GO:0006265,GO:0005694,GO:0003917,GO:0003677,GO:0003918	AT5G55310.1	TOP1,TOP1BETA	DNA topoisomerase 1 beta
Potri.001G360100	FALSE	TRUE	TRUE	FALSE	FALSE	FALSE	FALSE	FALSE	PF00307	PTHR19961,PTHR19961:SF37			GO:0005515	AT4G26700.2	ATFIM1,FIM1	fimbrin 1
Potri.001G360200	FALSE	FALSE	FALSE	TRUE	FALSE	FALSE	FALSE	FALSE	PF00225,PF06548	PTHR24115,PTHR24115:SF529	KOG4280	K10400	GO:0008017,GO:0007018,GO:0005524,GO:0003777,GO:0005871	AT3G20150.1		Kinesin motor family protein
Potri.001G360500	TRUE	FALSE	TRUE	FALSE	FALSE	FALSE	TRUE	FALSE	PF01201	PTHR10394	KOG3283	K02995	GO:0006412,GO:0005840,GO:0005622,GO:0003735	AT5G59240.1		Ribosomal protein S8e family protein
Potri.001G360700	TRUE	FALSE	TRUE	FALSE	TRUE	FALSE	FALSE	FALSE	PF03009	PTHR23344,PTHR23344:SF8	KOG2258		GO:0008081,GO:0006629,GO:0008889	AT4G26690.1	GPDL2,MRH5,SHV3	PLC-like phosphodiesterase family protein
Potri.001G360800	TRUE	FALSE	FALSE	FALSE	FALSE	FALSE	FALSE	FALSE	PF03009	PTHR23344,PTHR23344:SF8	KOG2258		GO:0008081,GO:0006629,GO:0008889	AT5G55480.1	SVL1	SHV3-like 1
Potri.001G361300	FALSE	FALSE	FALSE	FALSE	FALSE	FALSE	FALSE	TRUE	PF00076	PTHR24012,PTHR24012:SF433	KOG4205	K14411	GO:0003676	AT3G07810.1		RNA-binding (RRM/RBD/RNP motifs) family protein
Potri.001G361700	FALSE	FALSE	FALSE	FALSE	TRUE	FALSE	FALSE	FALSE	PF03514	PTHR31636,PTHR31636:SF57				AT1G50600.1	SCL5	scarecrow-like 5
Potri.001G362000	FALSE	FALSE	FALSE	FALSE	FALSE	TRUE	FALSE	TRUE		PTHR34570,PTHR34570:SF2				AT4G16447.1
Potri.001G362100	FALSE	FALSE	TRUE	FALSE	FALSE	FALSE	FALSE	TRUE	PF00571,PF03471,PF01595	PTHR22777,PTHR22777:SF3	KOG2118			AT1G55930.1		CBS domain-containing protein / transporter associated domain-containing protein
Potri.001G362200	FALSE	TRUE	FALSE	TRUE	FALSE	TRUE	FALSE	FALSE	PF00664,PF00005	PTHR24223,PTHR24223:SF245			GO:0055085,GO:0042626,GO:0016021,GO:0006810,GO:0005524,GO:0016887	AT3G13080.1	ATMRP3,MRP3	multidrug resistance-associated protein 3
Potri.001G362300	FALSE	FALSE	FALSE	FALSE	FALSE	TRUE	FALSE	FALSE	PF00005,PF00664	PTHR24223,PTHR24223:SF245			GO:0016887,GO:0005524,GO:0055085,GO:0042626,GO:0016021,GO:0006810	AT3G13080.1	ATMRP3,MRP3	multidrug resistance-associated protein 3
Potri.001G363340	TRUE	FALSE	FALSE	FALSE	FALSE	FALSE	FALSE	FALSE	PF01582,PF00931	PTHR11017,PTHR11017:SF161			GO:0007165,GO:0005515,GO:0043531	AT1G27170.1		transmembrane receptors;ATP binding
Potri.001G363400	TRUE	FALSE	FALSE	FALSE	FALSE	FALSE	TRUE	FALSE	PF13676,PF00931	PTHR11017,PTHR11017:SF161			GO:0007165,GO:0005515,GO:0043531	AT5G36930.2		Disease resistance protein (TIR-NBS-LRR class) family
Potri.001G364000	FALSE	TRUE	FALSE	TRUE	FALSE	FALSE	FALSE	FALSE	PF14602,PF00132,PF06426	PTHR23416,PTHR23416:SF56	KOG4750	K00640	GO:0009001,GO:0006535,GO:0005737	AT3G13110.1	ATSERAT2;2,SAT-1,SAT-A,SAT-M,SAT3,SERAT2;2	serine acetyltransferase 2;2
Potri.001G364100	FALSE	FALSE	FALSE	FALSE	FALSE	FALSE	TRUE	FALSE	PF00338	PTHR11700,PTHR11700:SF9	KOG0900	K02946	GO:0006412,GO:0005840,GO:0003735	AT3G13120.1		Ribosomal protein S10p/S20e family protein
Potri.001G364301	TRUE	FALSE	FALSE	FALSE	FALSE	FALSE	FALSE	FALSE		PTHR31917,PTHR31917:SF13				AT5G55600.1		agenet domain-containing protein / bromo-adjacent homology (BAH) domain-containing protein
Potri.001G364400	FALSE	TRUE	FALSE	FALSE	FALSE	FALSE	FALSE	FALSE	PF02535	PTHR11040,PTHR11040:SF23			GO:0055085,GO:0046873,GO:0030001,GO:0016020	AT1G55910.1	ZIP11	zinc transporter 11 precursor
Potri.001G365500	FALSE	TRUE	FALSE	TRUE	FALSE	FALSE	FALSE	FALSE	PF14602,PF00132,PF06426	PTHR23416,PTHR23416:SF56	KOG4750	K00640	GO:0009001,GO:0006535,GO:0005737	AT3G13110.1	ATSERAT2;2,SAT-1,SAT-A,SAT-M,SAT3,SERAT2;2	serine acetyltransferase 2;2
Potri.001G365600	FALSE	FALSE	TRUE	FALSE	FALSE	FALSE	TRUE	FALSE	PF00338	PTHR11700,PTHR11700:SF9	KOG0900	K02946	GO:0006412,GO:0005840,GO:0003735	AT3G13120.2		Ribosomal protein S10p/S20e family protein
Potri.001G366000	TRUE	FALSE	FALSE	FALSE	FALSE	FALSE	FALSE	FALSE		PTHR36074				AT5G55610.1
Potri.001G366100	FALSE	TRUE	FALSE	FALSE	TRUE	FALSE	FALSE	FALSE	PF02535	PTHR11040,PTHR11040:SF23	KOG1558	K14709	GO:0055085,GO:0046873,GO:0030001,GO:0016020	AT1G55910.1	ZIP11	zinc transporter 11 precursor
Potri.001G366200	FALSE	FALSE	FALSE	FALSE	TRUE	FALSE	FALSE	TRUE	PF02535	PTHR11040,PTHR11040:SF23	KOG1558	K14709	GO:0055085,GO:0046873,GO:0030001,GO:0016020	AT1G55910.1	ZIP11	zinc transporter 11 precursor
Potri.001G366500	TRUE	FALSE	FALSE	FALSE	TRUE	FALSE	FALSE	FALSE		PTHR34947,PTHR34947:SF2				AT3G13130.1
Potri.001G366600	FALSE	FALSE	TRUE	FALSE	FALSE	FALSE	FALSE	FALSE	PF00403	PTHR22814,PTHR22814:SF123	KOG1603		GO:0046872,GO:0030001	AT3G13140.1		hydroxyproline-rich glycoprotein family protein
Potri.001G366700	FALSE	FALSE	TRUE	FALSE	TRUE	FALSE	FALSE	FALSE	PF04406	PTHR10848,PTHR10848:SF3	KOG2795	K10878	GO:0006259,GO:0005694,GO:0005524,GO:0003824,GO:0003677,GO:0000737	AT3G13170.1	ATSPO11-1	Spo11/DNA topoisomerase VI, subunit A protein
Potri.001G366800	TRUE	FALSE	TRUE	FALSE	FALSE	FALSE	FALSE	FALSE	PF07885	PTHR11003,PTHR11003:SF135		K05389		AT5G55630.1	ATKCO1,ATTPK1,KCO1,TPK1	Outward rectifying potassium channel protein
Potri.001G367000	TRUE	FALSE	FALSE	FALSE	FALSE	FALSE	FALSE	FALSE	PF00291	PTHR10314,PTHR10314:SF35		K01738		AT1G55880.1		Pyridoxal-5\'-phosphate-dependent enzyme family protein
Potri.001G367200	TRUE	FALSE	TRUE	FALSE	FALSE	FALSE	FALSE	FALSE		PTHR36075,PTHR36075:SF1				AT5G55640.1
Potri.001G367400	TRUE	FALSE	FALSE	FALSE	FALSE	FALSE	FALSE	FALSE	PF08766	PTHR13468,PTHR13468:SF1	KOG2266	K17046		AT4G26630.1		DEK domain-containing chromatin associated protein
Potri.001G367500	TRUE	FALSE	TRUE	FALSE	FALSE	FALSE	TRUE	FALSE	PF00808	PTHR11064,PTHR11064:SF27	KOG0869			AT4G14540.1	NF-YB3	nuclear factor Y, subunit B3
Potri.001G367900	TRUE	FALSE	FALSE	FALSE	FALSE	FALSE	FALSE	FALSE	PF02469	PTHR32382,PTHR32382:SF4				AT5G55730.1	FLA1	FASCICLIN-like arabinogalactan 1
Potri.001G368000	FALSE	TRUE	FALSE	FALSE	FALSE	FALSE	FALSE	FALSE	PF00293	PTHR13994,PTHR13994:SF14	KOG0648		GO:0016787	AT5G47650.1	ATNUDT2,ATNUDX2,NUDT2	nudix hydrolase homolog 2
Potri.001G368100	FALSE	FALSE	FALSE	FALSE	FALSE	FALSE	TRUE	FALSE	PF02146	PTHR11085,PTHR11085:SF20	KOG1905	K11416	GO:0070403	AT5G55760.1	SRT1	sirtuin 1
Potri.001G368400	FALSE	FALSE	FALSE	FALSE	FALSE	FALSE	TRUE	FALSE	PF04857	PTHR15092,PTHR15092:SF22	KOG1990	K01148	GO:0005634	AT1G55870.2	AHG2,ATPARN	Polynucleotidyl transferase, ribonuclease H-like superfamily protein
Potri.001G368500	FALSE	FALSE	FALSE	FALSE	FALSE	FALSE	TRUE	FALSE	PF13847,PF01029	PTHR22807,PTHR22807:SF30	KOG1122	K03500	GO:0006355,GO:0003723	AT3G13180.1		NOL1/NOP2/sun family protein / antitermination NusB domain-containing protein
Potri.001G368600	FALSE	FALSE	FALSE	TRUE	FALSE	TRUE	FALSE	FALSE	PF00627,PF14377,PF06012,PF00632,PF06025	PTHR11254,PTHR11254:SF291		K10592	GO:0004842	AT1G55860.2	UPL1	ubiquitin-protein ligase 1
Potri.001G368800	TRUE	FALSE	FALSE	FALSE	FALSE	FALSE	FALSE	FALSE
Potri.001G369000	FALSE	TRUE	FALSE	FALSE	FALSE	FALSE	FALSE	FALSE	PF01105	PTHR22811,PTHR22811:SF50	KOG1692		GO:0016021,GO:0006810	AT3G07680.1		emp24/gp25L/p24 family/GOLD family protein
Potri.001G369100	FALSE	FALSE	FALSE	FALSE	FALSE	FALSE	FALSE	TRUE	PF03552	PTHR13301,PTHR13301:SF60			GO:0030244,GO:0016760,GO:0016020	AT1G55850.1	ATCSLE1,CSLE1	cellulose synthase like E1
Potri.001G369200	FALSE	FALSE	FALSE	FALSE	FALSE	FALSE	FALSE	TRUE	PF05701	PTHR32054,PTHR32054:SF3				AT5G55860.1		Plant protein of unknown function (DUF827)
Potri.001G369400	FALSE	TRUE	FALSE	TRUE	FALSE	TRUE	FALSE	FALSE	PF03765,PF00650	PTHR23324,PTHR23324:SF79	KOG1471			AT1G55840.1		Sec14p-like phosphatidylinositol transfer family protein
Potri.001G369500	TRUE	FALSE	TRUE	FALSE	FALSE	FALSE	TRUE	FALSE	PF01000,PF01193	PTHR11800,PTHR11800:SF13	KOG1521	K03027	GO:0046983,GO:0006351,GO:0003899	AT1G60620.1	ATRPAC43,RPAC43	RNA polymerase I subunit 43
Potri.001G369600	TRUE	FALSE	FALSE	FALSE	FALSE	FALSE	TRUE	FALSE	PF17125,PF01189	PTHR22807,PTHR22807:SF30		K14835	GO:0008168	AT4G26600.1		S-adenosyl-L-methionine-dependent methyltransferases superfamily protein
Potri.001G370200	TRUE	FALSE	FALSE	TRUE	TRUE	FALSE	FALSE	FALSE	PF03665	PTHR12941	KOG3289			AT5G55940.1	emb2731	Uncharacterised protein family (UPF0172)
Potri.001G370300	FALSE	FALSE	FALSE	TRUE	FALSE	FALSE	FALSE	FALSE	PF00076	PTHR24012,PTHR24012:SF478	KOG0131	K12741	GO:0003676	AT3G13224.2		RNA-binding (RRM/RBD/RNP motifs) family protein
Potri.001G370400	FALSE	FALSE	TRUE	FALSE	FALSE	FALSE	FALSE	FALSE	PF04889	PTHR12718	KOG3228	K12863	GO:0005681,GO:0000398	AT3G13200.1	EMB2769	Cwf15 / Cwc15 cell cycle control family protein
Potri.001G370500	FALSE	FALSE	TRUE	FALSE	FALSE	FALSE	FALSE	FALSE	PF01594	PTHR21716,PTHR21716:SF4				AT5G55960.1
Potri.001G370800	FALSE	FALSE	TRUE	FALSE	FALSE	FALSE	FALSE	FALSE	PF03151	PTHR11132,PTHR11132:SF63	KOG1441			AT5G55950.1		Nucleotide/sugar transporter family protein
Potri.001G371500	FALSE	FALSE	TRUE	FALSE	FALSE	FALSE	FALSE	FALSE		PTHR34938,PTHR34938:SF1				AT1G30475.1
Potri.001G371600	FALSE	FALSE	FALSE	TRUE	FALSE	TRUE	FALSE	TRUE	PF00397				GO:0005515	AT3G13225.2		WW domain-containing protein
Potri.001G371700	FALSE	TRUE	FALSE	FALSE	FALSE	FALSE	FALSE	TRUE	PF13833,PF13499	PTHR23056,PTHR23056:SF44	KOG0034	K06268		AT5G55990.1	ATCBL2,CBL2	calcineurin B-like protein 2
Potri.001G371800	FALSE	FALSE	FALSE	FALSE	FALSE	TRUE	FALSE	FALSE		PTHR37189				AT4G21740.1
Potri.001G372000	FALSE	TRUE	FALSE	FALSE	FALSE	TRUE	FALSE	TRUE	PF00168,PF01412	PTHR23180,PTHR23180:SF245	KOG1030	K12486	GO:0005515,GO:0005096	AT4G21160.4	AGD12,ZAC	Calcium-dependent ARF-type GTPase activating protein family
Potri.001G372400	FALSE	TRUE	FALSE	FALSE	FALSE	FALSE	FALSE	FALSE	PF00107,PF08240	PTHR11695,PTHR11695:SF497	KOG0023	K00083	GO:0055114,GO:0016491,GO:0008270	AT4G39330.1	ATCAD9,CAD9	cinnamyl alcohol dehydrogenase 9
Potri.001G372600	FALSE	FALSE	TRUE	FALSE	FALSE	FALSE	FALSE	FALSE	PF01585	PTHR13288,PTHR13288:SF8	KOG1996	K12840	GO:0003676	AT1G30480.1	DRT111	D111/G-patch domain-containing protein
Potri.001G373100	TRUE	FALSE	FALSE	FALSE	TRUE	FALSE	FALSE	FALSE		PTHR33448,PTHR33448:SF1				AT3G15095.1
Potri.001G373500	FALSE	TRUE	FALSE	FALSE	FALSE	FALSE	FALSE	FALSE	PF00929	PTHR12801		K18327		AT3G15080.1		Polynucleotidyl transferase, ribonuclease H-like superfamily protein
Potri.001G373700	FALSE	FALSE	FALSE	TRUE	FALSE	FALSE	FALSE	FALSE	PF13639	PTHR22937,PTHR22937:SF48		K19041	GO:0008270,GO:0005515	AT1G53190.2		RING/U-box superfamily protein
Potri.001G374000	FALSE	TRUE	FALSE	TRUE	FALSE	FALSE	FALSE	TRUE	PF00025	PTHR24073,PTHR24073:SF553	KOG0087	K07904	GO:0005525	AT5G60860.1	AtRABA1f,RABA1f	RAB GTPase homolog A1F
Potri.001G374100	FALSE	FALSE	FALSE	FALSE	FALSE	FALSE	FALSE	TRUE	PF04209	PTHR11056,PTHR11056:SF0		K00451	GO:0055114,GO:0006570,GO:0006559,GO:0004411	AT5G54080.1	HGO	homogentisate 1,2-dioxygenase
Potri.001G374300	FALSE	FALSE	FALSE	TRUE	FALSE	FALSE	FALSE	FALSE	PF00497,PF13458,PF00060	PTHR18966,PTHR18966:SF209	KOG1052		GO:0016020,GO:0004970	AT2G29120.1	ATGLR2.7,GLR2.7	glutamate receptor 2.7
Potri.001G374600	FALSE	TRUE	FALSE	TRUE	FALSE	TRUE	FALSE	FALSE	PF13458,PF00060,PF00497	PTHR18966,PTHR18966:SF209	KOG1052	K05387	GO:0016020,GO:0004970	AT2G29120.1	ATGLR2.7,GLR2.7	glutamate receptor 2.7
Potri.001G374700	FALSE	TRUE	FALSE	TRUE	FALSE	TRUE	FALSE	FALSE	PF13458,PF00497,PF00060	PTHR18966,PTHR18966:SF209	KOG1052		GO:0016020,GO:0004970	AT2G29120.1	ATGLR2.7,GLR2.7	glutamate receptor 2.7
Potri.001G374800	FALSE	TRUE	FALSE	TRUE	FALSE	TRUE	FALSE	TRUE	PF00060,PF13458,PF00497	PTHR18966,PTHR18966:SF209	KOG1052	K05387	GO:0016020,GO:0004970	AT2G29120.1	ATGLR2.7,GLR2.7	glutamate receptor 2.7
Potri.001G375000	FALSE	TRUE	FALSE	TRUE	FALSE	FALSE	FALSE	FALSE	PF00497,PF00060,PF13458	PTHR18966,PTHR18966:SF209	KOG1052		GO:0016020,GO:0004970	AT2G29120.1	ATGLR2.7,GLR2.7	glutamate receptor 2.7
Potri.001G375100	FALSE	TRUE	FALSE	FALSE	FALSE	FALSE	FALSE	FALSE	PF00060,PF13458,PF00497	PTHR18966,PTHR18966:SF209	KOG1052	K05387	GO:0016020,GO:0004970	AT2G29120.1	ATGLR2.7,GLR2.7	glutamate receptor 2.7
Potri.001G375200	FALSE	FALSE	FALSE	TRUE	FALSE	TRUE	FALSE	FALSE	PF00497,PF00060,PF13458	PTHR18966,PTHR18966:SF209	KOG1052		GO:0016020,GO:0004970	AT2G29120.1	ATGLR2.7,GLR2.7	glutamate receptor 2.7
Potri.001G375300	FALSE	FALSE	FALSE	TRUE	FALSE	FALSE	FALSE	FALSE	PF01699,PF13499	PTHR10891,PTHR10891:SF639	KOG0027		GO:0055085,GO:0016021	AT1G53210.1		sodium/calcium exchanger family protein / calcium-binding EF hand family protein
Potri.001G375400	FALSE	FALSE	FALSE	FALSE	FALSE	TRUE	TRUE	FALSE	PF01699,PF13499	PTHR10891,PTHR10891:SF639	KOG0027		GO:0055085,GO:0016021	AT1G53210.1		sodium/calcium exchanger family protein / calcium-binding EF hand family protein
Potri.001G375500	TRUE	FALSE	FALSE	FALSE	FALSE	FALSE	FALSE	FALSE	PF13499,PF01699	PTHR10891,PTHR10891:SF386			GO:0055085,GO:0016021	AT1G53210.1		sodium/calcium exchanger family protein / calcium-binding EF hand family protein
Potri.001G375700	TRUE	FALSE	FALSE	FALSE	FALSE	FALSE	FALSE	FALSE		PTHR32295,PTHR32295:SF38				AT3G15050.1	IQD10	IQ-domain 10
Potri.001G375800	TRUE	FALSE	FALSE	FALSE	FALSE	FALSE	FALSE	FALSE	PF03634	PTHR31072,PTHR31072:SF3				AT3G15030.1	MEE35,TCP4	TCP family transcription factor 4
Potri.001G376400	FALSE	TRUE	FALSE	FALSE	FALSE	FALSE	FALSE	FALSE	PF00439,PF17035	PTHR22880,PTHR22880:SF172			GO:0005515	AT1G06230.3	GTE4	global transcription factor group E4
Potri.001G376700	TRUE	FALSE	FALSE	FALSE	FALSE	FALSE	TRUE	FALSE	PF14416,PF13839	PTHR32285,PTHR32285:SF66				AT1G73140.1	TBL31	Plant protein of unknown function (DUF828)
Potri.001G376800	FALSE	FALSE	FALSE	TRUE	FALSE	FALSE	TRUE	FALSE		PTHR34659,PTHR34659:SF1				AT1G17780.2
Potri.001G376900	TRUE	FALSE	FALSE	FALSE	FALSE	FALSE	TRUE	FALSE		PTHR23111,PTHR23111:SF24				AT1G53460.1
Potri.001G377500	TRUE	FALSE	FALSE	FALSE	FALSE	FALSE	FALSE	FALSE	PF07145,PF00076	PTHR24012	KOG0131,KOG0148		GO:0003676	AT3G14450.1	CID9	CTC-interacting domain 9
Potri.001G377800	FALSE	FALSE	FALSE	FALSE	TRUE	FALSE	FALSE	TRUE	PF04502	PTHR12111,PTHR12111:SF1	KOG2989			AT1G17130.1		Family of unknown function (DUF572)
Potri.001G377900	FALSE	FALSE	FALSE	FALSE	TRUE	FALSE	FALSE	TRUE		PTHR34224,PTHR34224:SF2				AT1G78430.1	RIP2	ROP interactive partner 2
Potri.001G378000	FALSE	TRUE	FALSE	FALSE	FALSE	FALSE	FALSE	TRUE		PTHR31315	KOG2789			AT1G78420.2		RING/U-box superfamily protein
Potri.001G378400	FALSE	FALSE	FALSE	FALSE	FALSE	FALSE	FALSE	TRUE	PF14226,PF03171	PTHR10209,PTHR10209:SF91	KOG0143	K04125	GO:0055114,GO:0016491	AT1G78440.1	ATGA2OX1,GA2OX1	Arabidopsis thaliana gibberellin 2-oxidase 1
Potri.001G378500	TRUE	FALSE	FALSE	FALSE	TRUE	FALSE	FALSE	FALSE	PF13906,PF13520	PTHR11785,PTHR11785:SF273	KOG1286		GO:0016020,GO:0015171,GO:0003333	AT1G17120.1	CAT8	cationic amino acid transporter 8
Potri.001G378700	FALSE	FALSE	TRUE	FALSE	FALSE	FALSE	FALSE	FALSE		PTHR22814,PTHR22814:SF34	KOG1603			AT3G20180.1		Copper transport protein family
Potri.001G379300	TRUE	FALSE	FALSE	FALSE	FALSE	FALSE	TRUE	FALSE		PTHR37611
Potri.001G379400	TRUE	FALSE	FALSE	FALSE	FALSE	FALSE	TRUE	FALSE		PTHR37611
Potri.001G379500	TRUE	FALSE	FALSE	FALSE	FALSE	FALSE	FALSE	FALSE	PF01535,PF13041	PTHR24015,PTHR24015:SF740				AT3G14580.1		Pentatricopeptide repeat (PPR) superfamily protein
Potri.001G379700	FALSE	TRUE	FALSE	FALSE	FALSE	FALSE	FALSE	TRUE	PF00931	PTHR23155,PTHR23155:SF580	KOG4658		GO:0043531	AT3G14470.1		NB-ARC domain-containing disease resistance protein
Potri.001G379800	FALSE	TRUE	FALSE	FALSE	FALSE	FALSE	FALSE	FALSE	PF00168	PTHR10774,PTHR10774:SF80			GO:0005515	AT3G14590.2	NTMC2T6.2,NTMC2TYPE6.2	Calcium-dependent lipid-binding (CaLB domain) family protein
Potri.001G380000	FALSE	FALSE	FALSE	TRUE	FALSE	FALSE	FALSE	FALSE	PF13668	PTHR31694,PTHR31694:SF6				AT3G62730.1
Potri.001G380100	TRUE	FALSE	FALSE	FALSE	TRUE	FALSE	FALSE	FALSE	PF00753	PTHR11935,PTHR11935:SF112	KOG0814	K17725		AT1G53580.1	ETHE1,GLX2-3,GLY3	glyoxalase II 3
Potri.001G380500	FALSE	TRUE	FALSE	FALSE	TRUE	FALSE	FALSE	FALSE	PF00348	PTHR12001,PTHR12001:SF18	KOG0776	K05356	GO:0008299,GO:0016765,GO:0015979	AT1G78510.1	SPS1	solanesyl diphosphate synthase 1
Potri.001G380900	TRUE	FALSE	FALSE	FALSE	FALSE	FALSE	FALSE	FALSE	PF13385	PTHR11801			GO:0007165,GO:0006355,GO:0005634,GO:0004871,GO:0003700	AT1G78540.1	ATSHB,SHB,STATLB	SH2 domain protein B
Potri.001G381000	FALSE	FALSE	TRUE	FALSE	FALSE	FALSE	FALSE	FALSE	PF07228	PTHR12320,PTHR12320:SF11	KOG1379		GO:0003824	AT4G16580.1		Protein phosphatase 2C family protein
Potri.001G381300	TRUE	FALSE	FALSE	TRUE	FALSE	FALSE	FALSE	FALSE	PF06293	PTHR24055,PTHR24055:SF200	KOG0660	K04371	GO:0016773,GO:0016020,GO:0005524	AT3G14720.1	ATMPK19,MPK19	MAP kinase 19
Potri.001G381700	FALSE	FALSE	FALSE	FALSE	FALSE	FALSE	TRUE	FALSE	PF14226,PF03171	PTHR10209,PTHR10209:SF130	KOG0143		GO:0055114,GO:0016491	AT1G17020.1	ATSRG1,SRG1	senescence-related gene 1
Potri.001G383000	FALSE	FALSE	TRUE	FALSE	FALSE	TRUE	FALSE	FALSE	PF03083	PTHR10791,PTHR10791:SF57	KOG1623	K15382		AT3G14770.1		Nodulin MtN3 family protein
Potri.001G383500	FALSE	FALSE	FALSE	FALSE	FALSE	TRUE	FALSE	FALSE	PF01073,PF04321	PTHR10366,PTHR10366:SF385		K12450	GO:0055114,GO:0016616,GO:0006694,GO:0003854	AT1G78570.1	ATRHM1,RHM1,ROL1	rhamnose biosynthesis 1
Potri.001G383600	TRUE	FALSE	TRUE	FALSE	FALSE	FALSE	TRUE	FALSE	PF02358,PF00982	PTHR10788,PTHR10788:SF6		K16055	GO:0005992,GO:0003824	AT1G78580.1	ATTPS1,TPS1	trehalose-6-phosphate synthase
Potri.001G384000	TRUE	FALSE	FALSE	FALSE	TRUE	FALSE	TRUE	FALSE	PF00643	PTHR31832,PTHR31832:SF4			GO:0008270,GO:0005622	AT1G78600.1	DBB3,LZF1,STH3	light-regulated zinc finger protein 1
Potri.001G384600	FALSE	FALSE	TRUE	FALSE	FALSE	FALSE	TRUE	FALSE	PF00572	PTHR11545,PTHR11545:SF7	KOG3203		GO:0006412,GO:0005840,GO:0003735	AT1G78630.1	emb1473	Ribosomal protein L13 family protein
Potri.001G384700	FALSE	TRUE	FALSE	TRUE	FALSE	FALSE	FALSE	TRUE	PF07714,PF11721	PTHR27006,PTHR27006:SF11	KOG1187		GO:0006468,GO:0004672	AT3G14840.2		Leucine-rich repeat transmembrane protein kinase
Potri.001G384900	FALSE	FALSE	FALSE	FALSE	FALSE	FALSE	FALSE	TRUE		PTHR16254,PTHR16254:SF24				AT2G19600.1	ATKEA4,KEA4	K+ efflux antiporter 4
Potri.001G385000	FALSE	TRUE	FALSE	TRUE	FALSE	FALSE	FALSE	FALSE
Potri.001G385050	FALSE	TRUE	FALSE	TRUE	FALSE	TRUE	FALSE	TRUE
Potri.001G385100	TRUE	FALSE	FALSE	FALSE	FALSE	FALSE	FALSE	FALSE
Potri.001G385200	FALSE	FALSE	FALSE	TRUE	FALSE	FALSE	FALSE	FALSE	PF13855,PF07714,PF11721	PTHR27006,PTHR27006:SF11	KOG1187		GO:0005515,GO:0006468,GO:0004672	AT3G14840.2		Leucine-rich repeat transmembrane protein kinase
Potri.001G385300	FALSE	FALSE	FALSE	TRUE	FALSE	FALSE	FALSE	FALSE	PF11721,PF07714	PTHR27006,PTHR27006:SF35	KOG1187		GO:0006468,GO:0004672	AT1G53440.1		Leucine-rich repeat transmembrane protein kinase
Potri.001G385400	FALSE	TRUE	FALSE	TRUE	FALSE	TRUE	FALSE	FALSE	PF13855,PF11721,PF07714	PTHR27006,PTHR27006:SF35	KOG1187		GO:0005515,GO:0006468,GO:0004672	AT1G53430.1		Leucine-rich repeat transmembrane protein kinase
Potri.001G385600	FALSE	TRUE	FALSE	TRUE	FALSE	FALSE	FALSE	FALSE	PF11721,PF07714	PTHR27006,PTHR27006:SF35	KOG1187		GO:0006468,GO:0004672	AT1G53440.1		Leucine-rich repeat transmembrane protein kinase
Potri.001G386000	FALSE	FALSE	FALSE	TRUE	FALSE	FALSE	FALSE	TRUE	PF07714	PTHR27006,PTHR27006:SF11			GO:0006468,GO:0004672	AT1G07650.2		Leucine-rich repeat transmembrane protein kinase
Potri.001G386500	FALSE	TRUE	FALSE	TRUE	FALSE	TRUE	FALSE	FALSE	PF11721,PF07714	PTHR27006,PTHR27006:SF35	KOG1187		GO:0006468,GO:0004672	AT1G53440.1		Leucine-rich repeat transmembrane protein kinase
Potri.001G387000	TRUE	FALSE	TRUE	FALSE	FALSE	FALSE	TRUE	FALSE
Potri.001G387100	TRUE	FALSE	TRUE	FALSE	FALSE	FALSE	FALSE	TRUE	PF07722	PTHR11315			GO:0016787,GO:0006541,GO:0008242,GO:0003824	AT1G78680.1	ATGGH2,GGH2	gamma-glutamyl hydrolase 2
Potri.001G387400	TRUE	FALSE	TRUE	FALSE	TRUE	FALSE	FALSE	TRUE	PF16455	PTHR13609				AT1G53400.1		Ubiquitin domain-containing protein
Potri.001G387500	TRUE	FALSE	FALSE	FALSE	FALSE	FALSE	TRUE	FALSE	PF01436	PTHR13833,PTHR13833:SF46			GO:0005515	AT3G14860.2		NHL domain-containing protein
Potri.001G387700	FALSE	FALSE	FALSE	FALSE	FALSE	FALSE	TRUE	FALSE	PF04859	PTHR31161,PTHR31161:SF5				AT1G53380.1		Plant protein of unknown function (DUF641)
Potri.001G387900	TRUE	FALSE	FALSE	FALSE	FALSE	FALSE	TRUE	FALSE	PF12142,PF00264,PF12143	PTHR11474,PTHR11474:SF33		K00422	GO:0055114,GO:0004097,GO:0016491,GO:0008152
Potri.001G388400	FALSE	FALSE	FALSE	FALSE	FALSE	FALSE	TRUE	FALSE	PF12142,PF00264,PF12143	PTHR11474,PTHR11474:SF33		K00422	GO:0055114,GO:0004097,GO:0016491,GO:0008152
Potri.001G388750	FALSE	FALSE	FALSE	TRUE	FALSE	FALSE	FALSE	FALSE
Potri.001G388800	FALSE	FALSE	TRUE	FALSE	FALSE	FALSE	FALSE	FALSE	PF12142,PF00264,PF12143	PTHR11474,PTHR11474:SF33		K00422	GO:0055114,GO:0004097,GO:0016491,GO:0008152
Potri.001G388900	TRUE	FALSE	FALSE	FALSE	FALSE	FALSE	FALSE	FALSE	PF12142,PF00264,PF12143	PTHR11474,PTHR11474:SF33		K00422	GO:0055114,GO:0004097,GO:0016491,GO:0008152
Potri.001G389200	FALSE	FALSE	FALSE	TRUE	FALSE	FALSE	TRUE	FALSE	PF04101	PTHR11926,PTHR11926:SF271			GO:0016758,GO:0008152	AT1G05680.1	UGT74E2	Uridine diphosphate glycosyltransferase 74E2
Potri.001G389400	FALSE	TRUE	FALSE	TRUE	FALSE	TRUE	FALSE	FALSE		PTHR31723				AT1G78780.2		pathogenesis-related family protein
Potri.001G389500	FALSE	FALSE	FALSE	TRUE	FALSE	FALSE	FALSE	FALSE		PTHR12558,PTHR12558:SF9				AT1G78770.1	APC6	anaphase promoting complex 6
Potri.001G389600	FALSE	FALSE	FALSE	TRUE	FALSE	FALSE	FALSE	FALSE
Potri.001G390300	FALSE	FALSE	FALSE	TRUE	FALSE	FALSE	FALSE	FALSE
Potri.001G390400	FALSE	FALSE	TRUE	FALSE	FALSE	FALSE	FALSE	FALSE	PF01381,PF08523	PTHR10245,PTHR10245:SF33	KOG3398	K03627	GO:0043565	AT3G58680.1	ATMBF1B,MBF1B	multiprotein bridging factor 1B
Potri.001G390500	TRUE	FALSE	TRUE	FALSE	FALSE	FALSE	TRUE	FALSE	PF00645,PF08645	PTHR12083,PTHR12083:SF6		K08073	GO:0008270,GO:0003677	AT3G14890.1		phosphoesterase
Potri.001G390600	FALSE	FALSE	TRUE	FALSE	FALSE	FALSE	FALSE	FALSE		PTHR37911,PTHR37911:SF1				AT3G14900.1
Potri.001G390700	FALSE	FALSE	FALSE	FALSE	FALSE	FALSE	FALSE	TRUE	PF14655	PTHR12472			GO:0043087	AT3G14910.1
Potri.001G390800	FALSE	FALSE	TRUE	FALSE	FALSE	FALSE	FALSE	FALSE	PF01208	PTHR21091,PTHR21091:SF105		K01599	GO:0006779,GO:0004853	AT3G14930.1	HEME1	Uroporphyrinogen decarboxylase
Potri.001G391100	FALSE	TRUE	FALSE	FALSE	FALSE	FALSE	FALSE	TRUE	PF08240,PF13602	PTHR11695,PTHR11695:SF507	KOG1198		GO:0055114,GO:0016491,GO:0008270	AT4G13010.1		Oxidoreductase, zinc-binding dehydrogenase family protein
Potri.001G391300	FALSE	TRUE	FALSE	TRUE	FALSE	TRUE	FALSE	TRUE	PF01453	PTHR32444,PTHR32444:SF13				AT1G78860.1		D-mannose binding lectin protein with Apple-like carbohydrate-binding domain
Potri.001G391400	TRUE	FALSE	TRUE	FALSE	FALSE	FALSE	FALSE	FALSE	PF01503,PF01502	PTHR21256,PTHR21256:SF3		K11755	GO:0004635,GO:0000105	AT1G31860.1	AT-IE,HISN2	histidine biosynthesis bifunctional protein (HISIE)
Potri.001G391900	FALSE	TRUE	FALSE	FALSE	FALSE	TRUE	FALSE	FALSE	PF00311	PTHR30523,PTHR30523:SF8		K01595	GO:0015977,GO:0008964,GO:0006099	AT3G14940.1	ATPPC3,PPC3	phosphoenolpyruvate carboxylase 3
Potri.001G392200	FALSE	FALSE	TRUE	FALSE	FALSE	FALSE	FALSE	FALSE	PF00244	PTHR18860,PTHR18860:SF31	KOG0841	K06630	GO:0019904	AT2G42590.2	GF14 MU,GRF9	general regulatory factor 9
Potri.001G392300	FALSE	FALSE	FALSE	FALSE	FALSE	TRUE	FALSE	FALSE	PF00004,PF14363	PTHR23070,PTHR23070:SF21	KOG0743	K08900	GO:0005524	AT3G50940.1		P-loop containing nucleoside triphosphate hydrolases superfamily protein
Potri.001G392600	FALSE	TRUE	FALSE	FALSE	FALSE	FALSE	FALSE	TRUE	PF00085,PF13414	PTHR22904,PTHR22904:SF297	KOG0548,KOG0907		GO:0045454	AT1G53300.1	TTL1	tetratricopetide-repeat thioredoxin-like 1
Potri.001G392700	FALSE	FALSE	FALSE	TRUE	FALSE	FALSE	FALSE	TRUE	PF01762	PTHR11214,PTHR11214:SF108	KOG2288		GO:0016020,GO:0008378,GO:0006486	AT1G53290.1		Galactosyltransferase family protein
Potri.001G392801	FALSE	FALSE	TRUE	FALSE	FALSE	FALSE	FALSE	FALSE	PF16135	PTHR24098,PTHR24098:SF7			GO:0044030,GO:0043966,GO:0004402	AT3G14980.1		Acyl-CoA N-acyltransferase with RING/FYVE/PHD-type zinc finger protein
Potri.001G393200	FALSE	FALSE	TRUE	FALSE	FALSE	FALSE	FALSE	FALSE	PF00069	PTHR27006,PTHR27006:SF22	KOG1187		GO:0006468,GO:0005524,GO:0004672	AT1G16670.1		Protein kinase superfamily protein
Potri.001G393400	FALSE	FALSE	TRUE	FALSE	FALSE	FALSE	FALSE	FALSE		PTHR31346,PTHR31346:SF4				AT3G15000.1		cobalt ion binding
Potri.001G393700	TRUE	FALSE	FALSE	FALSE	TRUE	FALSE	TRUE	FALSE		PTHR34199,PTHR34199:SF1				AT1G53250.1
Potri.001G393800	TRUE	FALSE	TRUE	FALSE	FALSE	FALSE	FALSE	TRUE	PF03055	PTHR10543,PTHR10543:SF26		K09840		AT3G14440.1	ATNCED3,NCED3,SIS7,STO1	nine-cis-epoxycarotenoid dioxygenase 3
Potri.001G394200	TRUE	FALSE	FALSE	FALSE	FALSE	FALSE	TRUE	FALSE	PF00436	PTHR10302,PTHR10302:SF8			GO:0003697,GO:0006260	AT4G20010.1	OSB2,PTAC9	plastid transcriptionally active 9
Potri.001G394400	FALSE	FALSE	TRUE	FALSE	FALSE	FALSE	TRUE	FALSE	PF01070	PTHR10578,PTHR10578:SF70		K11517	GO:0016491	AT3G14420.2		Aldolase-type TIM barrel family protein
Potri.001G394600	FALSE	TRUE	FALSE	FALSE	FALSE	FALSE	FALSE	FALSE	PF13423	PTHR24006	KOG1873,KOG1871	K11855		AT3G14400.1	UBP25	ubiquitin-specific protease 25
Potri.001G396500	FALSE	TRUE	FALSE	FALSE	FALSE	TRUE	FALSE	FALSE	PF10508	PTHR13554	KOG4413		GO:0043248	AT3G15180.1		ARM repeat superfamily protein
Potri.001G396600	TRUE	FALSE	TRUE	FALSE	FALSE	FALSE	TRUE	FALSE	PF01649	PTHR33398,PTHR33398:SF2		K02968	GO:0006412,GO:0005840,GO:0005622,GO:0003735,GO:0003723	AT3G15190.1		chloroplast 30S ribosomal protein S20, putative
Potri.001G396900	TRUE	FALSE	FALSE	FALSE	FALSE	FALSE	FALSE	FALSE	PF03208	PTHR19317,PTHR19317:SF1				AT4G27540.1	PRA1.H	prenylated RAB acceptor 1.H
Potri.001G397200	TRUE	FALSE	TRUE	FALSE	FALSE	FALSE	TRUE	FALSE	PF00847	PTHR31677,PTHR31677:SF7		K09286	GO:0006355,GO:0003700	AT3G15210.1	ATERF-4,ATERF4,ERF4,RAP2.5	ethylene responsive element binding factor 4
Potri.001G397600	FALSE	FALSE	FALSE	FALSE	FALSE	TRUE	FALSE	FALSE	PF00069	PTHR24361,PTHR24361:SF25		K08838	GO:0006468,GO:0005524,GO:0004672	AT3G15220.1		Protein kinase superfamily protein
Potri.001G397800	TRUE	FALSE	FALSE	FALSE	FALSE	FALSE	TRUE	FALSE	PF14215	PTHR13902,PTHR13902:SF3				AT5G53900.2		Serine/threonine-protein kinase WNK (With No Lysine)-related
Potri.001G398100	TRUE	FALSE	FALSE	FALSE	FALSE	FALSE	FALSE	FALSE	PF00481	PTHR13832,PTHR13832:SF333	KOG0698	K17506	GO:0003824,GO:0006470,GO:0004722	AT3G15260.2		Protein phosphatase 2C family protein
Potri.001G398700	TRUE	FALSE	FALSE	FALSE	FALSE	FALSE	FALSE	FALSE						AT5G53880.1
Potri.001G398800	FALSE	FALSE	TRUE	FALSE	TRUE	FALSE	FALSE	FALSE	PF02298	PTHR33021,PTHR33021:SF45			GO:0009055	AT5G53870.1	AtENODL1,ENODL1	early nodulin-like protein 1
Potri.001G399000	TRUE	FALSE	TRUE	FALSE	FALSE	FALSE	FALSE	FALSE	PF13419,PF00596	PTHR10640	KOG2631	K16054	GO:0046872,GO:0019509,GO:0005737	AT5G53850.2		haloacid dehalogenase-like hydrolase family protein
Potri.001G399400	FALSE	TRUE	TRUE	FALSE	FALSE	FALSE	FALSE	FALSE		PTHR32219,PTHR32219:SF2			GO:0010155,GO:0005886,GO:0005783	AT4G27500.1	PPI1	proton pump interactor 1
Potri.001G399600	FALSE	TRUE	FALSE	FALSE	FALSE	FALSE	FALSE	FALSE	PF00069,PF00400	PTHR22847,PTHR22847:SF422	KOG1033		GO:0006468,GO:0005524,GO:0004672,GO:0005515	AT3G15354.1	SPA3	SPA1-related 3
Potri.001G399700	TRUE	FALSE	FALSE	FALSE	FALSE	FALSE	TRUE	FALSE	PF00069	PTHR24056,PTHR24056:SF204			GO:0006468,GO:0005524,GO:0004672	AT1G53050.1		Protein kinase superfamily protein
Potri.001G399800	FALSE	FALSE	TRUE	FALSE	FALSE	FALSE	FALSE	FALSE	PF04765	PTHR12956,PTHR12956:SF30				AT1G53040.2		Protein of unknown function (DUF616)
Potri.001G399900	FALSE	FALSE	TRUE	FALSE	FALSE	FALSE	FALSE	FALSE		PTHR34274				AT1G53035.1
Potri.001G400000	FALSE	FALSE	FALSE	FALSE	FALSE	TRUE	FALSE	FALSE	PF05051	PTHR16719	KOG3496	K02260	GO:0016531,GO:0006825,GO:0005758,GO:0005507	AT3G15352.1	ATCOX17,COX17	cytochrome c oxidase 17
Potri.001G400300	FALSE	FALSE	FALSE	FALSE	FALSE	FALSE	FALSE	TRUE	PF00179	PTHR24067,PTHR24067:SF100	KOG0417	K10581		AT1G53025.1		Ubiquitin-conjugating enzyme family protein
Potri.001G400401	TRUE	FALSE	TRUE	FALSE	FALSE	FALSE	FALSE	FALSE
Potri.001G400800	FALSE	FALSE	FALSE	TRUE	FALSE	FALSE	FALSE	FALSE	PF01909,PF03828	PTHR23092,PTHR23092:SF15	KOG1906	K03514	GO:0016779	AT5G53770.1		Nucleotidyltransferase family protein
Potri.001G401500	TRUE	FALSE	TRUE	FALSE	FALSE	FALSE	FALSE	FALSE	PF13098	PTHR10438,PTHR10438:SF255	KOG0910	K03671	GO:0045454,GO:0015035,GO:0006662	AT3G15360.1	ATHM4,ATM4,TRX-M4	thioredoxin M-type 4
Potri.001G402000	TRUE	FALSE	TRUE	FALSE	FALSE	FALSE	FALSE	FALSE						AT3G15395.3
Potri.001G402400	TRUE	FALSE	FALSE	FALSE	FALSE	FALSE	FALSE	FALSE	PF03094	PTHR31942,PTHR31942:SF15		K08472	GO:0016021,GO:0006952	AT5G53760.1	ATMLO11,MLO11	Seven transmembrane MLO family protein
Potri.001G402500	FALSE	TRUE	FALSE	FALSE	FALSE	FALSE	FALSE	FALSE	PF01926,PF08153	PTHR11089,PTHR11089:SF9		K14537	GO:0005525,GO:0005730	AT1G52980.1		GTP-binding family protein
Potri.001G402600	FALSE	FALSE	FALSE	FALSE	FALSE	FALSE	FALSE	TRUE	PF00190	PTHR31189,PTHR31189:SF0			GO:0045735	AT1G07750.1		RmlC-like cupins superfamily protein
Potri.001G402800	FALSE	FALSE	FALSE	FALSE	FALSE	TRUE	FALSE	FALSE	PF00415	PTHR22870,PTHR22870:SF209				AT3G15430.2		Regulator of chromosome condensation (RCC1) family protein
Potri.001G402866	FALSE	TRUE	FALSE	FALSE	FALSE	FALSE	FALSE	FALSE	PF00571	PTHR13780,PTHR13780:SF39				AT4G27460.1		Cystathionine beta-synthase (CBS) family protein
Potri.001G403000	FALSE	TRUE	FALSE	FALSE	FALSE	TRUE	FALSE	FALSE	PF12481	PTHR11772,PTHR11772:SF14				AT4G27450.1		Aluminium induced protein with YGL and LRDR motifs
Potri.001G403200	TRUE	FALSE	TRUE	FALSE	FALSE	FALSE	TRUE	FALSE	PF05147	PTHR12736,PTHR12736:SF13				AT1G52920.1	GCR2,GPCR	G protein coupled receptor
Potri.001G403300	TRUE	FALSE	TRUE	FALSE	FALSE	FALSE	TRUE	FALSE	PF00106	PTHR24322,PTHR24322:SF393	KOG1208	K00218	GO:0016491,GO:0008152	AT5G54190.1	PORA	protochlorophyllide oxidoreductase A
Potri.001G403400	FALSE	FALSE	FALSE	FALSE	FALSE	FALSE	FALSE	TRUE	PF00400	PTHR14221,PTHR14221:SF0			GO:0005515	AT5G54200.1		Transducin/WD40 repeat-like superfamily protein
Potri.001G403500	FALSE	TRUE	FALSE	FALSE	FALSE	FALSE	FALSE	FALSE	PF06749	PTHR31769,PTHR31769:SF7				AT3G15480.1		Protein of unknown function (DUF1218)
Potri.001G403600	TRUE	FALSE	FALSE	FALSE	TRUE	FALSE	FALSE	FALSE	PF06749	PTHR31769,PTHR31769:SF7				AT3G15480.1		Protein of unknown function (DUF1218)
Potri.001G403700	FALSE	FALSE	FALSE	FALSE	TRUE	FALSE	FALSE	FALSE		PTHR31008,PTHR31008:SF4				AT4G27430.2	CIP7	COP1-interacting protein 7
Potri.001G403900	TRUE	FALSE	TRUE	FALSE	TRUE	FALSE	FALSE	FALSE	PF00232	PTHR10353,PTHR10353:SF42	KOG0626	K05350	GO:0005975,GO:0004553	AT1G61810.3	BGLU45	beta-glucosidase 45
Potri.001G404100	FALSE	TRUE	FALSE	FALSE	FALSE	TRUE	FALSE	TRUE	PF02365	PTHR31719,PTHR31719:SF39			GO:0006355,GO:0003677	AT4G27410.2	ANAC072,RD26	NAC (No Apical Meristem) domain transcriptional regulator superfamily protein
Potri.001G404600	TRUE	FALSE	TRUE	FALSE	FALSE	FALSE	FALSE	FALSE	PF04117	PTHR11266,PTHR11266:SF16	KOG1944	K13348	GO:0016021	AT1G52870.2		Peroxisomal membrane 22 kDa (Mpv17/PMP22) family protein
Potri.001G404700	TRUE	FALSE	TRUE	FALSE	FALSE	FALSE	TRUE	FALSE	PF00160	PTHR11071,PTHR11071:SF174			GO:0006457,GO:0003755,GO:0000413	AT3G15520.1		Cyclophilin-like peptidyl-prolyl cis-trans isomerase family protein
Potri.001G404800	FALSE	FALSE	FALSE	FALSE	FALSE	FALSE	FALSE	TRUE	PF02892,PF13855,PF00931	PTHR23155,PTHR23155:SF497	KOG4658	K13459	GO:0003677,GO:0005515,GO:0043531	AT4G10780.1		LRR and NB-ARC domains-containing disease resistance protein
Potri.001G405200	TRUE	FALSE	FALSE	FALSE	TRUE	FALSE	TRUE	FALSE	PF08241	PTHR10108,PTHR10108:SF754			GO:0008168,GO:0008152	AT5G54400.1		S-adenosyl-L-methionine-dependent methyltransferases superfamily protein
Potri.001G405400	FALSE	FALSE	FALSE	FALSE	FALSE	FALSE	TRUE	FALSE		PTHR33320,PTHR33320:SF2				AT1G52855.1
Potri.001G405500	TRUE	FALSE	TRUE	FALSE	TRUE	FALSE	TRUE	FALSE	PF11721,PF07714	PTHR27003,PTHR27003:SF37	KOG1187		GO:0006468,GO:0004672	AT5G54380.1	THE1	protein kinase family protein
Potri.001G405700	TRUE	FALSE	FALSE	FALSE	FALSE	FALSE	FALSE	FALSE	PF03619	PTHR23423,PTHR23423:SF31				AT4G21570.1		Protein of unknown function (DUF300)
Potri.001G405800	TRUE	FALSE	FALSE	FALSE	FALSE	FALSE	FALSE	FALSE		PTHR36785,PTHR36785:SF1				AT4G27390.1
Potri.001G405900	FALSE	FALSE	FALSE	FALSE	TRUE	FALSE	FALSE	FALSE						AT1G79740.1		hAT transposon superfamily
Potri.001G406000	FALSE	FALSE	FALSE	FALSE	FALSE	FALSE	FALSE	TRUE	PF13855,PF00931	PTHR23155,PTHR23155:SF497			GO:0005515,GO:0043531	AT4G27220.1		NB-ARC domain-containing disease resistance protein
Potri.001G406500	TRUE	FALSE	TRUE	FALSE	FALSE	FALSE	FALSE	FALSE	PF00657	PTHR22835,PTHR22835:SF216			GO:0016788	AT5G03610.1		GDSL-like Lipase/Acylhydrolase superfamily protein
Potri.001G406700	FALSE	TRUE	FALSE	FALSE	FALSE	FALSE	FALSE	TRUE	PF02683	PTHR31272,PTHR31272:SF6			GO:0055114,GO:0017004,GO:0016020	AT5G54290.2	CcdA	cytochrome c biogenesis protein family
Potri.001G407100	TRUE	FALSE	TRUE	FALSE	TRUE	FALSE	TRUE	FALSE	PF00504	PTHR21649,PTHR21649:SF11		K08914	GO:0016020,GO:0009765	AT5G54270.1	LHCB3,LHCB3*1	light-harvesting chlorophyll B-binding protein 3
Potri.001G407400	FALSE	FALSE	TRUE	FALSE	FALSE	FALSE	FALSE	FALSE		PTHR34115
Potri.001G407800	FALSE	TRUE	FALSE	TRUE	FALSE	FALSE	FALSE	FALSE	PF00027,PF00520	PTHR10217,PTHR10217:SF476			GO:0055085,GO:0016020,GO:0006811,GO:0005216	AT5G54250.1	ATCNGC4,CNGC4,DND2,HLM1	cyclic nucleotide-gated cation channel 4
Potri.001G407900	TRUE	FALSE	FALSE	FALSE	TRUE	FALSE	FALSE	FALSE	PF01221	PTHR11886,PTHR11886:SF22	KOG3430	K10418	GO:0007017,GO:0005875	AT4G27360.1		Dynein light chain type 1 family protein
Potri.001G408400	TRUE	FALSE	FALSE	FALSE	FALSE	FALSE	FALSE	FALSE	PF12609	PTHR33090				AT4G10265.1		Wound-responsive family protein
Potri.001G408500	TRUE	FALSE	FALSE	FALSE	TRUE	FALSE	FALSE	FALSE	PF00781,PF00609	PTHR11255,PTHR11255:SF29		K00901	GO:0016301,GO:0007205,GO:0004143	AT2G20900.2	ATDGK5,DGK5	diacylglycerol kinase 5
Potri.001G409100	FALSE	TRUE	FALSE	FALSE	FALSE	FALSE	FALSE	FALSE	PF00582	PTHR31966,PTHR31966:SF5			GO:0006950	AT1G11360.3		Adenine nucleotide alpha hydrolases-like superfamily protein
Potri.001G409300	FALSE	FALSE	TRUE	FALSE	TRUE	FALSE	TRUE	FALSE	PF11883,PF08276,PF00954,PF01453,PF07714	PTHR27002,PTHR27002:SF9	KOG1187		GO:0004674,GO:0048544,GO:0006468,GO:0004672	AT4G21380.1	ARK3,RK3	receptor kinase 3
Potri.001G409400	FALSE	FALSE	FALSE	TRUE	FALSE	FALSE	FALSE	FALSE	PF08276,PF00954,PF01453	PTHR27002,PTHR27002:SF9			GO:0048544	AT4G27290.1		S-locus lectin protein kinase family protein
Potri.001G409600	TRUE	FALSE	TRUE	FALSE	TRUE	FALSE	TRUE	FALSE		PTHR35318,PTHR35318:SF2				AT5G54585.1
Potri.001G409800	TRUE	FALSE	FALSE	FALSE	FALSE	FALSE	TRUE	FALSE	PF00076	PTHR24012	KOG0114		GO:0003676	AT5G54580.1		RNA-binding (RRM/RBD/RNP motifs) family protein
Potri.001G409900	FALSE	TRUE	FALSE	TRUE	FALSE	TRUE	FALSE	TRUE	PF00232	PTHR10353,PTHR10353:SF46		K01188	GO:0005975,GO:0004553	AT5G54570.1	BGLU41	beta glucosidase 41
Potri.001G410300	FALSE	FALSE	FALSE	FALSE	FALSE	FALSE	FALSE	TRUE	PF04398	PTHR31676,PTHR31676:SF9				AT5G54530.1		Protein of unknown function, DUF538
Potri.001G410500	TRUE	FALSE	FALSE	FALSE	FALSE	FALSE	FALSE	FALSE	PF00400	PTHR22847,PTHR22847:SF490	KOG0265,KOG0266		GO:0005515	AT5G54520.1		Transducin/WD40 repeat-like superfamily protein
Potri.001G410600	TRUE	FALSE	FALSE	FALSE	FALSE	FALSE	FALSE	FALSE		PTHR16223,PTHR16223:SF46				AT3G20640.1		basic helix-loop-helix (bHLH) DNA-binding superfamily protein
Potri.001G410700	FALSE	FALSE	FALSE	FALSE	FALSE	TRUE	TRUE	FALSE	PF03358	PTHR30546	KOG3135	K03809	GO:0016491	AT4G27270.1		Quinone reductase family protein
Potri.001G410800	FALSE	FALSE	FALSE	TRUE	FALSE	FALSE	FALSE	FALSE	PF11883,PF08276,PF00954,PF01453,PF07714	PTHR27002,PTHR27002:SF101	KOG1187		GO:0004674,GO:0048544,GO:0006468,GO:0004672	AT4G27290.1		S-locus lectin protein kinase family protein
Potri.001G411000	TRUE	FALSE	FALSE	FALSE	TRUE	FALSE	FALSE	FALSE	PF11883,PF08276,PF00954,PF01453,PF07714	PTHR27002,PTHR27002:SF101	KOG1187		GO:0004674,GO:0048544,GO:0006468,GO:0004672	AT4G27290.1		S-locus lectin protein kinase family protein
Potri.001G411100	TRUE	FALSE	FALSE	FALSE	TRUE	FALSE	FALSE	FALSE	PF11883,PF08276,PF00954,PF01453,PF07714	PTHR27002,PTHR27002:SF101	KOG1187		GO:0004674,GO:0048544,GO:0006468,GO:0004672	AT4G27290.1		S-locus lectin protein kinase family protein
Potri.001G411300	TRUE	FALSE	FALSE	FALSE	TRUE	FALSE	FALSE	FALSE	PF11883,PF08276,PF00954,PF01453,PF07714	PTHR27002,PTHR27002:SF101	KOG1187		GO:0004674,GO:0048544,GO:0006468,GO:0004672	AT4G27290.1		S-locus lectin protein kinase family protein
Potri.001G411400	FALSE	FALSE	FALSE	FALSE	FALSE	TRUE	FALSE	TRUE	PF11883,PF08276,PF00954,PF01453,PF07714	PTHR27002,PTHR27002:SF101	KOG1187		GO:0004674,GO:0048544,GO:0006468,GO:0004672	AT4G27290.1		S-locus lectin protein kinase family protein
Potri.001G411700	FALSE	FALSE	FALSE	TRUE	FALSE	TRUE	FALSE	FALSE	PF11883,PF08276,PF00954,PF01453,PF07714	PTHR27002,PTHR27002:SF67	KOG1187		GO:0004674,GO:0048544,GO:0006468,GO:0004672	AT4G27290.1		S-locus lectin protein kinase family protein
Potri.001G411800	FALSE	FALSE	TRUE	FALSE	FALSE	TRUE	FALSE	FALSE	PF13833	PTHR10891,PTHR10891:SF585	KOG0028			AT4G27280.1		Calcium-binding EF-hand family protein
Potri.001G412000	FALSE	FALSE	FALSE	TRUE	FALSE	TRUE	FALSE	FALSE	PF11883,PF08276,PF00954,PF01453,PF07714	PTHR27002,PTHR27002:SF97	KOG1187		GO:0004674,GO:0048544,GO:0006468,GO:0004672	AT4G27290.1		S-locus lectin protein kinase family protein
Potri.001G412100	FALSE	TRUE	FALSE	TRUE	FALSE	FALSE	FALSE	FALSE	PF11883,PF08276,PF01453,PF00954,PF07714	PTHR27002,PTHR27002:SF97	KOG1187		GO:0004674,GO:0048544,GO:0006468,GO:0004672	AT4G27290.1		S-locus lectin protein kinase family protein
Potri.001G412200	TRUE	FALSE	FALSE	FALSE	TRUE	FALSE	FALSE	FALSE	PF11883,PF08276,PF00954,PF01453,PF07714	PTHR27002,PTHR27002:SF97	KOG1187		GO:0004674,GO:0048544,GO:0006468,GO:0004672	AT4G27290.1		S-locus lectin protein kinase family protein
Potri.001G412300	FALSE	FALSE	FALSE	TRUE	FALSE	TRUE	FALSE	FALSE	PF11883,PF08276,PF00954,PF01453,PF07714	PTHR27002,PTHR27002:SF97	KOG1187		GO:0004674,GO:0048544,GO:0006468,GO:0004672	AT4G27290.1		S-locus lectin protein kinase family protein
Potri.001G412500	FALSE	TRUE	FALSE	FALSE	FALSE	FALSE	FALSE	FALSE
Potri.001G412800	FALSE	TRUE	FALSE	FALSE	FALSE	FALSE	FALSE	FALSE	PF08265,PF05764	PTHR13275	KOG2897	K11664	GO:0043486,GO:0006355,GO:0006338,GO:0005634	AT2G36740.1	ATSWC2,SWC2	sequence-specific DNA binding transcription factors;DNA binding;DNA binding
Potri.001G412900	FALSE	FALSE	FALSE	TRUE	FALSE	FALSE	FALSE	FALSE	PF00171	PTHR11699,PTHR11699:SF171			GO:0055114,GO:0016491,GO:0008152	AT4G34240.1	ALDH3,ALDH3I1	aldehyde dehydrogenase 3I1
Potri.001G413500	FALSE	FALSE	TRUE	FALSE	FALSE	FALSE	FALSE	FALSE	PF07876	PTHR33178,PTHR33178:SF3				AT2G31670.1		Stress responsive alpha-beta barrel domain protein
Potri.001G414000	FALSE	FALSE	TRUE	FALSE	FALSE	FALSE	FALSE	FALSE	PF11883,PF08276,PF00954,PF01453,PF07714	PTHR27002,PTHR27002:SF93	KOG1187		GO:0004674,GO:0048544,GO:0006468,GO:0004672	AT4G27290.1		S-locus lectin protein kinase family protein
Potri.001G414200	FALSE	FALSE	FALSE	TRUE	FALSE	FALSE	FALSE	FALSE	PF11883,PF08276,PF00954,PF07714	PTHR27002,PTHR27002:SF9	KOG1187		GO:0004674,GO:0048544,GO:0006468,GO:0004672	AT4G21380.1	ARK3,RK3	receptor kinase 3
Potri.001G414250	TRUE	FALSE	FALSE	FALSE	TRUE	FALSE	TRUE	FALSE	PF11883,PF07714	PTHR27002,PTHR27002:SF9			GO:0004674,GO:0006468,GO:0004672	AT4G27300.1		S-locus lectin protein kinase family protein
Potri.001G414300	FALSE	FALSE	FALSE	FALSE	TRUE	FALSE	FALSE	FALSE	PF08276,PF07714,PF00954,PF01453	PTHR27002,PTHR27002:SF9			GO:0006468,GO:0004672,GO:0048544	AT4G21380.1	ARK3,RK3	receptor kinase 3
Potri.001G414600	TRUE	FALSE	FALSE	FALSE	TRUE	FALSE	TRUE	FALSE	PF13833	PTHR23050,PTHR23050:SF170				AT4G27280.1		Calcium-binding EF-hand family protein
Potri.001G414700	FALSE	TRUE	FALSE	FALSE	FALSE	FALSE	TRUE	FALSE	PF00643	PTHR31717,PTHR31717:SF7			GO:0008270,GO:0005622	AT5G54470.1		B-box type zinc finger family protein
Potri.001G414750	FALSE	FALSE	FALSE	TRUE	FALSE	FALSE	FALSE	FALSE
Potri.001G415000	FALSE	FALSE	TRUE	FALSE	FALSE	FALSE	FALSE	FALSE						AT2G37220.1		RNA-binding (RRM/RBD/RNP motifs) family protein
Potri.001G415100	TRUE	FALSE	FALSE	FALSE	TRUE	FALSE	TRUE	FALSE	PF01397,PF03936	PTHR31225,PTHR31225:SF15		K15803	GO:0016829,GO:0010333,GO:0008152,GO:0000287	AT5G23960.2	ATTPS21,TPS21	terpene synthase 21
Potri.001G415300	FALSE	FALSE	FALSE	FALSE	FALSE	TRUE	FALSE	FALSE	PF07714	PTHR27003,PTHR27003:SF26	KOG1187		GO:0006468,GO:0004672	AT5G54590.2	CRLK1	Protein kinase superfamily protein
Potri.001G415400	TRUE	FALSE	FALSE	FALSE	FALSE	FALSE	TRUE	FALSE	PF00467	PTHR12903,PTHR12903:SF1	KOG1708	K02895	GO:0006412,GO:0005840,GO:0005622,GO:0003735	AT5G54600.1		Translation protein SH3-like family protein
Potri.001G415600	FALSE	FALSE	FALSE	FALSE	TRUE	FALSE	FALSE	FALSE		PTHR31681,PTHR31681:SF10				AT5G54630.1		zinc finger protein-related
Potri.001G415700	FALSE	FALSE	FALSE	FALSE	FALSE	FALSE	TRUE	FALSE	PF00125,PF16211	PTHR23430	KOG1756	K11251	GO:0003677	AT1G51060.1	HTA10	histone H2A 10
Potri.001G415900	FALSE	FALSE	TRUE	FALSE	FALSE	TRUE	FALSE	FALSE	PF04676,PF04677	PTHR12072,PTHR12072:SF5	KOG2477			AT1G56290.1		CwfJ-like family protein
Potri.001G416300	FALSE	FALSE	TRUE	FALSE	FALSE	FALSE	FALSE	FALSE	PF00225	PTHR24115,PTHR24115:SF520		K10405	GO:0008017,GO:0007018,GO:0005524,GO:0003777,GO:0005871	AT5G54670.1	ATK3,KATC	kinesin 3
Potri.001G416400	TRUE	FALSE	FALSE	FALSE	TRUE	FALSE	FALSE	FALSE	PF05757	PTHR33399,PTHR33399:SF2		K08901	GO:0019898,GO:0015979,GO:0009654,GO:0009523,GO:0005509	AT3G01440.1	PQL1,PQL2	PsbQ-like 1
Potri.001G416600	FALSE	FALSE	FALSE	FALSE	FALSE	FALSE	FALSE	TRUE	PF00010	PTHR23042,PTHR23042:SF67			GO:0046983	AT5G54680.1	bHLH105,ILR3	basic helix-loop-helix (bHLH) DNA-binding superfamily protein
Potri.001G416800	TRUE	FALSE	TRUE	FALSE	FALSE	FALSE	FALSE	FALSE	PF01501	PTHR32116,PTHR32116:SF24		K13648	GO:0016757,GO:0047262	AT5G54690.1	GAUT12,IRX8,LGT6	galacturonosyltransferase 12
Potri.001G417000	FALSE	TRUE	FALSE	FALSE	FALSE	FALSE	FALSE	TRUE	PF12490	PTHR13268,PTHR13268:SF1	KOG2109			AT5G54730.1	ATATG18F,ATG18F,G18F	homolog of yeast autophagy 18 (ATG18) F
Potri.001G417400	FALSE	FALSE	FALSE	FALSE	FALSE	FALSE	TRUE	FALSE	PF01535,PF13041	PTHR24015,PTHR24015:SF623				AT4G04790.1		Tetratricopeptide repeat (TPR)-like superfamily protein
Potri.001G418500	FALSE	TRUE	FALSE	FALSE	FALSE	FALSE	FALSE	FALSE	PF11976	PTHR10666,PTHR10666:SF155	KOG0001	K08770		AT4G05320.2	UBQ10	polyubiquitin 10
Potri.001G418800	TRUE	FALSE	FALSE	FALSE	FALSE	FALSE	FALSE	FALSE	PF02606	PTHR30160,PTHR30160:SF13		K00912	GO:0009245,GO:0009029,GO:0005524	AT3G20480.1		tetraacyldisaccharide 4\'-kinase family protein
Potri.001G418900	FALSE	TRUE	FALSE	FALSE	FALSE	FALSE	FALSE	FALSE	PF09756	PTHR13270,PTHR13270:SF4	KOG3054			AT4G27120.2
Potri.001G420200	FALSE	TRUE	FALSE	TRUE	FALSE	TRUE	FALSE	TRUE	PF00892	PTHR11132,PTHR11132:SF112	KOG1441	K15283	GO:0016021,GO:0016020	AT5G54800.1	ATGPT1,GPT1	glucose 6-phosphate/phosphate translocator 1
Potri.001G420300	TRUE	FALSE	FALSE	FALSE	TRUE	FALSE	FALSE	FALSE	PF00291	PTHR10314,PTHR10314:SF98		K01696		AT4G27070.1	TSB2	tryptophan synthase beta-subunit 2
Potri.001G420400	FALSE	FALSE	FALSE	FALSE	FALSE	FALSE	TRUE	FALSE	PF00498	PTHR23308	KOG1882		GO:0005515	AT3G20550.1	DDL	SMAD/FHA domain-containing protein
Potri.001G420700	FALSE	FALSE	FALSE	FALSE	FALSE	TRUE	FALSE	FALSE	PF00071	PTHR24073,PTHR24073:SF515	KOG1673	K07976	GO:0007264,GO:0005525	AT5G54840.1	ATSGP1,SGP1	Ras-related small GTP-binding family protein
Potri.001G420800	TRUE	FALSE	TRUE	FALSE	FALSE	FALSE	TRUE	FALSE	PF08212	PTHR11430,PTHR11430:SF32	KOG4824			AT3G47860.1	CHL	chloroplastic lipocalin
Potri.001G420900	TRUE	FALSE	FALSE	FALSE	FALSE	FALSE	FALSE	FALSE	PF13857	PTHR24151,PTHR24151:SF1				AT1G50900.1		Ankyrin repeat family protein
Potri.001G421200	FALSE	FALSE	TRUE	FALSE	FALSE	FALSE	FALSE	FALSE		PTHR31355,PTHR31355:SF7				AT4G27060.1	CN,SPR2,TOR1	ARM repeat superfamily protein
Potri.001G421300	FALSE	FALSE	FALSE	FALSE	TRUE	FALSE	TRUE	FALSE	PF01612,PF00476	PTHR10133,PTHR10133:SF34		K02335	GO:0008408,GO:0006139,GO:0003676,GO:0006260,GO:0003887,GO:0003677	AT1G50840.1	POLGAMMA2	polymerase gamma 2
Potri.001G422000	FALSE	TRUE	FALSE	FALSE	FALSE	FALSE	FALSE	FALSE
Potri.001G422301	FALSE	TRUE	FALSE	FALSE	FALSE	FALSE	FALSE	FALSE
Potri.001G422500	FALSE	FALSE	FALSE	TRUE	FALSE	FALSE	FALSE	FALSE	PF00067	PTHR24286,PTHR24286:SF70	KOG0157		GO:0055114,GO:0020037,GO:0016705,GO:0005506	AT5G36110.1	CYP716A1	cytochrome P450, family 716, subfamily A, polypeptide 1
Potri.001G422700	FALSE	FALSE	FALSE	FALSE	FALSE	FALSE	TRUE	FALSE
Potri.001G422800	TRUE	FALSE	FALSE	FALSE	TRUE	FALSE	TRUE	FALSE	PF01637	PTHR23155,PTHR23155:SF554	KOG4658		GO:0005524	AT4G27190.1		NB-ARC domain-containing disease resistance protein
Potri.001G422900	TRUE	FALSE	FALSE	FALSE	FALSE	FALSE	TRUE	FALSE		PTHR33463
Potri.001G423300	TRUE	FALSE	FALSE	FALSE	FALSE	FALSE	TRUE	FALSE	PF04851,PF13959,PF00271	PTHR24031,PTHR24031:SF54		K14776	GO:0016787,GO:0005524,GO:0003677	AT5G54910.1		DEA(D/H)-box RNA helicase family protein
Potri.001G423500	FALSE	FALSE	FALSE	FALSE	FALSE	FALSE	TRUE	FALSE	PF00578	PTHR10430	KOG0541		GO:0055114,GO:0016491,GO:0016209	AT1G65980.1	TPX1	thioredoxin-dependent peroxidase 1
Potri.001G423600	FALSE	FALSE	FALSE	FALSE	FALSE	FALSE	TRUE	FALSE	PF16201,PF11707	PTHR13500	KOG1791	K14861		AT4G27010.1
Potri.001G423900	TRUE	FALSE	FALSE	FALSE	FALSE	FALSE	FALSE	FALSE	PF03942	PTHR21392,PTHR21392:SF2	KOG4382			AT5G54880.1		DTW domain-containing protein
Potri.001G424500	FALSE	TRUE	FALSE	FALSE	FALSE	TRUE	FALSE	TRUE		PTHR31354,PTHR31354:SF0				AT4G27020.1
Potri.001G424600	FALSE	FALSE	FALSE	FALSE	FALSE	TRUE	FALSE	TRUE	PF04157	PTHR12806,PTHR12806:SF0	KOG3341	K12188		AT4G27040.1	VPS22	EAP30/Vps36 family protein
Potri.001G424700	FALSE	TRUE	FALSE	TRUE	FALSE	FALSE	FALSE	FALSE	PF10520	PTHR24067,PTHR24067:SF41	KOG3011	K10704		AT4G27030.1	FAD4,FADA	fatty acid desaturase A
Potri.001G425250	TRUE	FALSE	FALSE	FALSE	FALSE	FALSE	FALSE	FALSE
Potri.001G426200	TRUE	FALSE	FALSE	FALSE	FALSE	FALSE	FALSE	TRUE	PF00931	PTHR23155,PTHR23155:SF554	KOG4658		GO:0043531	AT4G27190.1		NB-ARC domain-containing disease resistance protein
Potri.001G426500	FALSE	FALSE	FALSE	FALSE	FALSE	FALSE	TRUE	FALSE		PTHR33463,PTHR33463:SF3				AT4G26090.1	RPS2	NB-ARC domain-containing disease resistance protein
Potri.001G426566	TRUE	FALSE	FALSE	FALSE	FALSE	FALSE	TRUE	FALSE		PTHR33463,PTHR33463:SF3				AT4G26090.1	RPS2	NB-ARC domain-containing disease resistance protein
Potri.001G426632	FALSE	FALSE	FALSE	FALSE	FALSE	FALSE	TRUE	FALSE	PF00931	PTHR23155,PTHR23155:SF554			GO:0043531	AT4G27190.1		NB-ARC domain-containing disease resistance protein
Potri.001G426700	TRUE	FALSE	FALSE	FALSE	FALSE	FALSE	FALSE	FALSE
Potri.001G426901	FALSE	FALSE	FALSE	FALSE	FALSE	FALSE	FALSE	TRUE		PTHR23155,PTHR23155:SF554				AT4G26090.1	RPS2	NB-ARC domain-containing disease resistance protein
Potri.001G427500	FALSE	FALSE	FALSE	FALSE	FALSE	TRUE	FALSE	TRUE	PF00931	PTHR23155,PTHR23155:SF554	KOG4658	K13459	GO:0043531	AT4G27190.1		NB-ARC domain-containing disease resistance protein
Potri.001G427600	FALSE	FALSE	FALSE	FALSE	FALSE	FALSE	FALSE	TRUE	PF00931	PTHR23155,PTHR23155:SF554	KOG4658		GO:0043531	AT4G27190.1		NB-ARC domain-containing disease resistance protein
Potri.001G427700	TRUE	FALSE	FALSE	FALSE	FALSE	FALSE	TRUE	FALSE	PF00931	PTHR23155,PTHR23155:SF554	KOG4658		GO:0043531	AT4G27190.1		NB-ARC domain-containing disease resistance protein
Potri.001G428100	TRUE	FALSE	FALSE	FALSE	FALSE	FALSE	TRUE	FALSE	PF00931	PTHR23155,PTHR23155:SF554	KOG4658		GO:0043531	AT4G27190.1		NB-ARC domain-containing disease resistance protein
Potri.001G428700	FALSE	FALSE	FALSE	FALSE	FALSE	FALSE	TRUE	FALSE	PF00931	PTHR23155,PTHR23155:SF554	KOG4658		GO:0043531	AT4G27190.1		NB-ARC domain-containing disease resistance protein
Potri.001G430000	FALSE	FALSE	FALSE	FALSE	TRUE	FALSE	FALSE	FALSE	PF00583	PTHR23091,PTHR23091:SF261	KOG3139	K00670	GO:0008080	AT2G38130.2	ATMAK3	Acyl-CoA N-acyltransferases (NAT) superfamily protein
Potri.001G430100	TRUE	FALSE	FALSE	FALSE	FALSE	FALSE	TRUE	FALSE		PTHR33647				AT3G20340.1
Potri.001G430200	FALSE	FALSE	FALSE	FALSE	FALSE	FALSE	TRUE	FALSE	PF02338	PTHR13312				AT1G50670.1		OTU-like cysteine protease family protein
Potri.001G430300	TRUE	FALSE	FALSE	FALSE	FALSE	FALSE	TRUE	FALSE	PF01042	PTHR11803,PTHR11803:SF13	KOG2317			AT3G20390.1		endoribonuclease L-PSP family protein
Potri.001G431000	FALSE	FALSE	TRUE	FALSE	TRUE	FALSE	TRUE	FALSE	PF04535	PTHR11615,PTHR11615:SF151				AT1G17200.1		Uncharacterised protein family (UPF0497)
Potri.001G431200	FALSE	FALSE	TRUE	FALSE	FALSE	FALSE	FALSE	TRUE	PF13410,PF02798	PTHR11260,PTHR11260:SF230	KOG0406	K00799	GO:0005515	AT1G78380.1	ATGSTU19,GST8,GSTU19	glutathione S-transferase TAU 19
Potri.001G431300	FALSE	FALSE	FALSE	TRUE	FALSE	TRUE	FALSE	FALSE	PF13410,PF02798	PTHR11260,PTHR11260:SF230	KOG0406	K00799	GO:0005515	AT1G78380.1	ATGSTU19,GST8,GSTU19	glutathione S-transferase TAU 19
Potri.001G431800	FALSE	TRUE	FALSE	FALSE	FALSE	TRUE	FALSE	FALSE	PF07651	PTHR22951,PTHR22951:SF24			GO:0005543	AT4G40080.1		ENTH/ANTH/VHS superfamily protein
Potri.001G432366	FALSE	FALSE	FALSE	FALSE	FALSE	TRUE	FALSE	FALSE	PF00931	PTHR23155,PTHR23155:SF554			GO:0043531	AT4G27190.1		NB-ARC domain-containing disease resistance protein
Potri.001G433400	TRUE	FALSE	TRUE	FALSE	FALSE	FALSE	FALSE	FALSE
Potri.001G433600	FALSE	FALSE	TRUE	FALSE	FALSE	FALSE	FALSE	FALSE		PTHR33463,PTHR33463:SF3
Potri.001G433700	FALSE	TRUE	FALSE	FALSE	FALSE	TRUE	FALSE	FALSE	PF00931	PTHR23155,PTHR23155:SF554		K13459	GO:0043531	AT4G27190.1		NB-ARC domain-containing disease resistance protein
Potri.001G434000	TRUE	FALSE	FALSE	FALSE	FALSE	FALSE	FALSE	FALSE	PF00931	PTHR23155,PTHR23155:SF554	KOG4658		GO:0043531	AT4G27190.1		NB-ARC domain-containing disease resistance protein
Potri.001G435300	TRUE	FALSE	FALSE	FALSE	FALSE	FALSE	FALSE	FALSE	PF00583	PTHR23091,PTHR23091:SF261	KOG3139	K00670	GO:0008080	AT2G38130.2	ATMAK3	Acyl-CoA N-acyltransferases (NAT) superfamily protein
Potri.001G435400	TRUE	FALSE	FALSE	FALSE	FALSE	FALSE	TRUE	FALSE		PTHR33647				AT3G20340.1
Potri.001G435600	FALSE	FALSE	FALSE	TRUE	FALSE	FALSE	FALSE	FALSE
Potri.001G435700	TRUE	FALSE	FALSE	FALSE	FALSE	FALSE	TRUE	FALSE	PF01042	PTHR11803,PTHR11803:SF13	KOG2317			AT3G20390.1		endoribonuclease L-PSP family protein
Potri.001G436100	FALSE	FALSE	FALSE	FALSE	FALSE	TRUE	FALSE	TRUE	PF04137	PTHR12613,PTHR12613:SF0		K10950	GO:0055114,GO:0016671,GO:0005783,GO:0003756	AT1G72280.1	AERO1,ERO1	endoplasmic reticulum oxidoreductins 1
Potri.001G436300	FALSE	TRUE	FALSE	FALSE	FALSE	FALSE	FALSE	FALSE	PF04760,PF01926,PF11987	PTHR23115,PTHR23115:SF138		K02519	GO:0005525	AT1G17220.1	FUG1	Translation initiation factor 2, small GTP-binding protein
Potri.001G436400	TRUE	FALSE	TRUE	FALSE	FALSE	FALSE	FALSE	FALSE	PF04535	PTHR11615,PTHR11615:SF151				AT1G17200.1		Uncharacterised protein family (UPF0497)
Potri.001G436500	FALSE	FALSE	TRUE	FALSE	FALSE	FALSE	FALSE	TRUE	PF13410,PF02798	PTHR11260,PTHR11260:SF230	KOG0406	K00799	GO:0005515	AT1G78380.1	ATGSTU19,GST8,GSTU19	glutathione S-transferase TAU 19
Potri.001G436600	FALSE	FALSE	FALSE	TRUE	FALSE	TRUE	FALSE	FALSE	PF13410,PF02798	PTHR11260,PTHR11260:SF230	KOG0406	K00799	GO:0005515	AT1G78380.1	ATGSTU19,GST8,GSTU19	glutathione S-transferase TAU 19
Potri.001G436700	TRUE	FALSE	FALSE	TRUE	FALSE	FALSE	FALSE	FALSE	PF13410,PF13417	PTHR11260,PTHR11260:SF230	KOG0406	K00799	GO:0005515	AT1G78380.1	ATGSTU19,GST8,GSTU19	glutathione S-transferase TAU 19
Potri.001G437200	FALSE	FALSE	FALSE	TRUE	FALSE	FALSE	TRUE	FALSE	PF13410,PF02798	PTHR11260,PTHR11260:SF230	KOG0406	K00799	GO:0005515	AT1G78380.1	ATGSTU19,GST8,GSTU19	glutathione S-transferase TAU 19
Potri.001G437400	TRUE	FALSE	FALSE	TRUE	FALSE	FALSE	FALSE	FALSE	PF13410,PF02798	PTHR11260,PTHR11260:SF230	KOG0406	K00799	GO:0005515	AT1G78380.1	ATGSTU19,GST8,GSTU19	glutathione S-transferase TAU 19
Potri.001G438300	FALSE	FALSE	FALSE	FALSE	FALSE	TRUE	FALSE	FALSE	PF00226,PF14901	PTHR24078,PTHR24078:SF231	KOG0720	K09534		AT1G79030.1		Chaperone DnaJ-domain superfamily protein
Potri.001G438400	FALSE	TRUE	FALSE	FALSE	FALSE	TRUE	FALSE	FALSE	PF07714	PTHR27006,PTHR27006:SF22	KOG1187		GO:0006468,GO:0004672	AT1G16670.1		Protein kinase superfamily protein
Potri.001G438500	FALSE	FALSE	TRUE	FALSE	FALSE	FALSE	FALSE	FALSE	PF13450	PTHR16128,PTHR16128:SF5		K06955		AT1G56000.1		FAD/NAD(P)-binding oxidoreductase family protein
Potri.001G438700	FALSE	FALSE	TRUE	FALSE	FALSE	FALSE	TRUE	FALSE	PF04725	PTHR34369,PTHR34369:SF2		K03541	GO:0042651,GO:0015979,GO:0009654,GO:0009523	AT1G79040.1	PSBR	photosystem II subunit R
Potri.001G438800	FALSE	FALSE	FALSE	FALSE	FALSE	FALSE	TRUE	FALSE	PF04725	PTHR34369,PTHR34369:SF2		K03541	GO:0042651,GO:0015979,GO:0009654,GO:0009523	AT1G79040.1	PSBR	photosystem II subunit R
Potri.001G438900	FALSE	TRUE	FALSE	FALSE	FALSE	TRUE	FALSE	TRUE	PF00154	PTHR22942,PTHR22942:SF37	KOG1433	K03553	GO:0009432,GO:0006281,GO:0005524,GO:0003697	AT1G79050.1		recA DNA recombination family protein
Potri.001G439000	FALSE	FALSE	FALSE	FALSE	FALSE	FALSE	FALSE	TRUE	PF02301	PTHR11842,PTHR11842:SF10	KOG3186	K13728		AT1G16590.1	ATREV7,REV7	DNA-binding HORMA family protein
Potri.001G439100	FALSE	FALSE	FALSE	TRUE	FALSE	FALSE	FALSE	FALSE	PF11955	PTHR31476,PTHR31476:SF11				AT1G79120.1		Ubiquitin carboxyl-terminal hydrolase family protein
Potri.001G439200	FALSE	TRUE	FALSE	FALSE	FALSE	FALSE	FALSE	FALSE	PF13920	PTHR10044,PTHR10044:SF107	KOG1100			AT3G12920.1		SBP (S-ribonuclease binding protein) family protein
Potri.001G439401	FALSE	TRUE	FALSE	FALSE	FALSE	FALSE	FALSE	FALSE						AT2G32210.1
Potri.001G439500	FALSE	TRUE	FALSE	FALSE	FALSE	TRUE	FALSE	TRUE
Potri.001G439550	FALSE	FALSE	FALSE	FALSE	FALSE	TRUE	FALSE	FALSE
Potri.001G439600	FALSE	TRUE	FALSE	FALSE	FALSE	FALSE	FALSE	FALSE	PF13920	PTHR10044,PTHR10044:SF107	KOG1100	K19042		AT3G12920.1		SBP (S-ribonuclease binding protein) family protein
Potri.001G439800	FALSE	TRUE	FALSE	FALSE	FALSE	FALSE	FALSE	FALSE						AT2G32210.1
Potri.001G439900	FALSE	TRUE	FALSE	FALSE	FALSE	TRUE	FALSE	TRUE
Potri.001G439950	FALSE	FALSE	FALSE	TRUE	FALSE	FALSE	FALSE	FALSE
Potri.001G440100	TRUE	FALSE	FALSE	FALSE	FALSE	FALSE	TRUE	FALSE	PF01423	PTHR10701	KOG3168	K11086		AT5G44500.1		Small nuclear ribonucleoprotein family protein
Potri.001G440200	TRUE	FALSE	FALSE	FALSE	FALSE	FALSE	FALSE	FALSE	PF00067	PTHR24286,PTHR24286:SF88	KOG0157		GO:0055114,GO:0020037,GO:0016705,GO:0005506	AT5G36110.1	CYP716A1	cytochrome P450, family 716, subfamily A, polypeptide 1
Potri.001G440900	FALSE	TRUE	FALSE	FALSE	FALSE	TRUE	FALSE	TRUE	PF05964,PF02928,PF02375,PF05965,PF02373	PTHR10694,PTHR10694:SF41	KOG1246		GO:0005634	AT1G30810.2		Transcription factor jumonji (jmj) family protein / zinc finger (C5HC2 type) family protein
Potri.001G441120	FALSE	TRUE	FALSE	FALSE	FALSE	FALSE	FALSE	TRUE		PTHR27002,PTHR27002:SF116				AT4G03230.1		S-locus lectin protein kinase family protein
Potri.001G441180	FALSE	FALSE	FALSE	FALSE	FALSE	TRUE	FALSE	FALSE	PF08276,PF01453	PTHR27002,PTHR27002:SF116				AT4G21390.1	B120	S-locus lectin protein kinase family protein
Potri.001G441240	FALSE	FALSE	FALSE	FALSE	FALSE	TRUE	FALSE	FALSE	PF07714	PTHR27002,PTHR27002:SF116			GO:0006468,GO:0004672	AT4G21390.1	B120	S-locus lectin protein kinase family protein
Potri.001G441400	FALSE	FALSE	FALSE	FALSE	FALSE	TRUE	FALSE	FALSE	PF01453,PF07714	PTHR27002,PTHR27002:SF116	KOG1187		GO:0006468,GO:0004672	AT4G21390.1	B120	S-locus lectin protein kinase family protein
Potri.001G441600	FALSE	FALSE	FALSE	FALSE	FALSE	FALSE	TRUE	FALSE	PF00069	PTHR27002,PTHR27002:SF116			GO:0006468,GO:0005524,GO:0004672	AT4G21390.1	B120	S-locus lectin protein kinase family protein
Potri.001G441700	FALSE	FALSE	FALSE	TRUE	FALSE	FALSE	FALSE	TRUE	PF01453	PTHR27002,PTHR27002:SF116				AT5G18470.1		Curculin-like (mannose-binding) lectin family protein
Potri.001G441800	FALSE	FALSE	FALSE	TRUE	FALSE	FALSE	FALSE	TRUE	PF07714	PTHR27002,PTHR27002:SF116	KOG1187		GO:0006468,GO:0004672	AT4G21390.1	B120	S-locus lectin protein kinase family protein
Potri.001G442200	FALSE	FALSE	FALSE	TRUE	FALSE	TRUE	TRUE	FALSE	PF01453,PF07714	PTHR27002,PTHR27002:SF116	KOG1187		GO:0006468,GO:0004672	AT4G21390.1	B120	S-locus lectin protein kinase family protein
Potri.001G442300	TRUE	FALSE	FALSE	FALSE	TRUE	FALSE	TRUE	FALSE	PF04535	PTHR11615,PTHR11615:SF120				AT5G44550.1		Uncharacterised protein family (UPF0497)
Potri.001G442400	FALSE	FALSE	FALSE	FALSE	FALSE	FALSE	FALSE	TRUE	PF06943	PTHR31747,PTHR31747:SF3				AT4G20380.7	LSD1	LSD1 zinc finger family protein
Potri.001G442600	FALSE	FALSE	FALSE	FALSE	FALSE	FALSE	TRUE	FALSE		PTHR31096,PTHR31096:SF23				AT2G36840.1		ACT-like superfamily protein
Potri.001G442800	FALSE	FALSE	FALSE	FALSE	TRUE	FALSE	FALSE	FALSE	PF13802,PF16863,PF01055	PTHR22762,PTHR22762:SF82		K01187	GO:0005975,GO:0004553	AT5G11720.1		Glycosyl hydrolases family 31 protein
Potri.001G442900	FALSE	FALSE	FALSE	TRUE	FALSE	FALSE	FALSE	FALSE	PF07928	PTHR12965,PTHR12965:SF0		K17600	GO:0042147	AT4G19490.2	ATVPS54,VPS54	VPS54
Potri.001G443200	FALSE	FALSE	FALSE	TRUE	FALSE	FALSE	FALSE	FALSE	PF12348	PTHR12609,PTHR12609:SF0		K16803		AT2G35630.1	GEM1,MOR1	ARM repeat superfamily protein
Potri.001G443600	TRUE	FALSE	FALSE	FALSE	TRUE	FALSE	TRUE	FALSE	PF13962	PTHR24177				AT1G34050.1		Ankyrin repeat family protein
Potri.001G443866	FALSE	FALSE	TRUE	FALSE	FALSE	FALSE	FALSE	FALSE
Potri.001G444300	TRUE	FALSE	FALSE	FALSE	TRUE	FALSE	TRUE	FALSE	PF13962	PTHR24177				AT1G34050.1		Ankyrin repeat family protein
Potri.001G444900	FALSE	TRUE	FALSE	FALSE	FALSE	FALSE	FALSE	FALSE		PTHR33177,PTHR33177:SF5				AT1G16500.1
Potri.001G445500	FALSE	TRUE	FALSE	FALSE	FALSE	FALSE	FALSE	FALSE		PTHR33177,PTHR33177:SF5				AT1G79160.1
Potri.001G448400	TRUE	FALSE	TRUE	FALSE	TRUE	FALSE	TRUE	FALSE	PF02365	PTHR31989,PTHR31989:SF39			GO:0006355,GO:0003677	AT2G46770.1	ANAC043,EMB2301,NST1	NAC (No Apical Meristem) domain transcriptional regulator superfamily protein
Potri.001G448500	TRUE	FALSE	FALSE	FALSE	FALSE	FALSE	FALSE	FALSE	PF14009	PTHR33148,PTHR33148:SF10				AT1G64700.1
Potri.001G448900	FALSE	TRUE	FALSE	TRUE	FALSE	FALSE	FALSE	FALSE		PTHR14571,PTHR14571:SF9				AT1G32810.2		RING/FYVE/PHD zinc finger superfamily protein
Potri.001G449100	FALSE	FALSE	FALSE	TRUE	FALSE	FALSE	FALSE	FALSE	PF00332	PTHR32227,PTHR32227:SF29			GO:0005975,GO:0004553	AT1G32860.1		Glycosyl hydrolase superfamily protein
Potri.001G449400	FALSE	FALSE	FALSE	TRUE	FALSE	FALSE	FALSE	FALSE
Potri.001G449450	FALSE	FALSE	FALSE	FALSE	TRUE	FALSE	FALSE	FALSE	PF00534	PTHR12526,PTHR12526:SF383				AT1G32900.1		UDP-Glycosyltransferase superfamily protein
Potri.001G449500	FALSE	TRUE	FALSE	FALSE	TRUE	FALSE	FALSE	FALSE	PF08323	PTHR12526,PTHR12526:SF383				AT1G32900.1		UDP-Glycosyltransferase superfamily protein
Potri.001G449800	FALSE	FALSE	TRUE	FALSE	FALSE	FALSE	FALSE	FALSE		PTHR33641,PTHR33641:SF2				AT1G32928.1
Potri.001G450000	FALSE	FALSE	TRUE	FALSE	FALSE	FALSE	FALSE	FALSE		PTHR33641,PTHR33641:SF2				AT1G32928.1
Potri.001G450100	FALSE	FALSE	TRUE	FALSE	FALSE	FALSE	FALSE	FALSE	PF01852	PTHR19308,PTHR19308:SF12	KOG2761		GO:0008289	AT1G64720.1	CP5	Polyketide cyclase/dehydrase and lipid transport superfamily protein
Potri.001G450700	FALSE	FALSE	FALSE	FALSE	TRUE	FALSE	TRUE	FALSE	PF13639	PTHR14155,PTHR14155:SF2	KOG2930		GO:0008270,GO:0005515	AT3G61460.1	BRH1	brassinosteroid-responsive RING-H2
Potri.001G450800	TRUE	FALSE	FALSE	FALSE	FALSE	FALSE	FALSE	FALSE	PF00298,PF03946	PTHR11661,PTHR11661:SF7	KOG3257	K02867	GO:0006412,GO:0005840,GO:0003735	AT1G32990.1	PRPL11	plastid ribosomal protein l11
Potri.001G450900	FALSE	FALSE	TRUE	FALSE	FALSE	FALSE	FALSE	FALSE	PF01545	PTHR11562,PTHR11562:SF31	KOG1482	K14689	GO:0055085,GO:0016021,GO:0008324,GO:0006812	AT2G46800.2	ATCDF1,ATMTP1,MTP1,ZAT,ZAT1	zinc transporter of Arabidopsis thaliana
Potri.001G451000	TRUE	FALSE	TRUE	FALSE	FALSE	FALSE	FALSE	FALSE
Potri.001G451100	FALSE	FALSE	FALSE	TRUE	FALSE	FALSE	FALSE	FALSE	PF08100,PF00891	PTHR11746,PTHR11746:SF81	KOG3178	K13066	GO:0046983,GO:0008171	AT5G54160.1	ATOMT1,OMT1	O-methyltransferase 1
Potri.001G451300	FALSE	FALSE	FALSE	FALSE	FALSE	TRUE	FALSE	FALSE	PF03171,PF14226	PTHR10209,PTHR10209:SF196	KOG0143		GO:0055114,GO:0016491	AT4G10500.1		2-oxoglutarate (2OG) and Fe(II)-dependent oxygenase superfamily protein
Potri.001G451700	FALSE	FALSE	FALSE	FALSE	TRUE	FALSE	TRUE	FALSE	PF14226,PF03171	PTHR10209,PTHR10209:SF196	KOG0143		GO:0055114,GO:0016491	AT4G10500.1		2-oxoglutarate (2OG) and Fe(II)-dependent oxygenase superfamily protein
Potri.001G451800	FALSE	FALSE	FALSE	FALSE	TRUE	FALSE	FALSE	FALSE	PF14226,PF03171	PTHR10209,PTHR10209:SF196	KOG0143		GO:0055114,GO:0016491	AT4G10500.1		2-oxoglutarate (2OG) and Fe(II)-dependent oxygenase superfamily protein
Potri.001G452000	FALSE	FALSE	FALSE	FALSE	FALSE	FALSE	TRUE	FALSE	PF12937	PTHR33736,PTHR33736:SF1			GO:0005515	AT2G36090.1		F-box family protein
Potri.001G452100	TRUE	FALSE	FALSE	FALSE	FALSE	FALSE	FALSE	FALSE	PF02953	PTHR19338	KOG1733	K17781		AT1G61570.1	TIM13	translocase of the inner mitochondrial membrane 13
Potri.001G452200	FALSE	TRUE	FALSE	FALSE	FALSE	TRUE	FALSE	FALSE	PF02362	PTHR31140,PTHR31140:SF4			GO:0003677	AT2G46870.1	NGA1	AP2/B3-like transcriptional factor family protein
Potri.001G452300	TRUE	FALSE	FALSE	FALSE	TRUE	FALSE	FALSE	FALSE		PTHR34361,PTHR34361:SF2				AT1G33050.4
Potri.001G452400	TRUE	FALSE	FALSE	FALSE	FALSE	FALSE	FALSE	FALSE	PF00403	PTHR22814,PTHR22814:SF136	KOG1603		GO:0046872,GO:0030001	AT2G18196.1		Heavy metal transport/detoxification superfamily protein
Potri.001G452600	FALSE	FALSE	TRUE	FALSE	FALSE	FALSE	FALSE	FALSE	PF08240,PF13602	PTHR11695,PTHR11695:SF507	KOG1198		GO:0055114,GO:0016491,GO:0008270	AT4G13010.1		Oxidoreductase, zinc-binding dehydrogenase family protein
Potri.001G452700	FALSE	TRUE	FALSE	FALSE	FALSE	FALSE	FALSE	FALSE	PF02365	PTHR31989,PTHR31989:SF21			GO:0006355,GO:0003677	AT1G33060.1	ANAC014,NAC014	NAC 014
Potri.001G452800	TRUE	FALSE	TRUE	FALSE	TRUE	FALSE	FALSE	FALSE	PF12906	PTHR23012,PTHR23012:SF82			GO:0008270	AT2G45530.1		RING/U-box superfamily protein
Potri.001G452900	TRUE	FALSE	FALSE	FALSE	FALSE	FALSE	FALSE	FALSE		PTHR33472				AT1G63310.1
Potri.001G453200	FALSE	FALSE	FALSE	FALSE	FALSE	FALSE	FALSE	TRUE	PF04096	PTHR23198,PTHR23198:SF4	KOG0845	K14297	GO:0006810,GO:0005643	AT1G10390.2		Nucleoporin autopeptidase
Potri.001G453400	TRUE	FALSE	TRUE	FALSE	FALSE	FALSE	TRUE	FALSE		PTHR35110,PTHR35110:SF2				AT1G73940.1
Potri.001G453500	TRUE	FALSE	FALSE	FALSE	FALSE	FALSE	FALSE	FALSE	PF00106	PTHR24319,PTHR24319:SF26	KOG1208		GO:0016491,GO:0008152	AT5G15940.1		NAD(P)-binding Rossmann-fold superfamily protein
Potri.001G453600	FALSE	FALSE	TRUE	FALSE	FALSE	FALSE	FALSE	FALSE	PF00022	PTHR11937,PTHR11937:SF200		K10355		AT5G09810.1	ACT7	actin 7
Potri.001G453800	TRUE	FALSE	TRUE	FALSE	FALSE	FALSE	FALSE	TRUE	PF13639	PTHR14155,PTHR14155:SF74			GO:0008270,GO:0005515	AT5G47610.1		RING/U-box superfamily protein
Potri.001G453900	TRUE	FALSE	FALSE	FALSE	FALSE	FALSE	TRUE	FALSE	PF00347	PTHR11655,PTHR11655:SF18	KOG3255	K02940	GO:0019843,GO:0006412,GO:0005840,GO:0003735	AT1G33140.1	PGY2	Ribosomal protein L6 family
Potri.001G454000	TRUE	FALSE	TRUE	FALSE	FALSE	FALSE	FALSE	FALSE	PF00347	PTHR11655,PTHR11655:SF18	KOG3255	K02940	GO:0019843,GO:0006412,GO:0005840,GO:0003735	AT1G33140.1	PGY2	Ribosomal protein L6 family
Potri.001G454200	FALSE	FALSE	FALSE	FALSE	FALSE	FALSE	FALSE	TRUE	PF13251	PTHR13366	KOG4535			AT4G38120.1		ARM repeat superfamily protein
Potri.001G454400	FALSE	FALSE	TRUE	FALSE	FALSE	FALSE	FALSE	TRUE	PF07851	PTHR21433,PTHR21433:SF4	KOG4758		GO:0016021	AT1G33230.1		TMPIT-like protein
Potri.001G454500	FALSE	TRUE	FALSE	FALSE	FALSE	FALSE	FALSE	FALSE	PF13837	PTHR21654,PTHR21654:SF13	KOG4282			AT1G76890.2	AT-GT2,GT2	Duplicated homeodomain-like superfamily protein
Potri.001G454700	FALSE	FALSE	FALSE	FALSE	FALSE	FALSE	TRUE	FALSE	PF07731,PF00394	PTHR11709,PTHR11709:SF28	KOG1263		GO:0055114,GO:0016491,GO:0005507	AT4G39830.1		Cupredoxin superfamily protein
Potri.001G454800	TRUE	FALSE	FALSE	FALSE	TRUE	FALSE	FALSE	FALSE	PF00069	PTHR27003,PTHR27003:SF91	KOG1187	K04733	GO:0006468,GO:0005524,GO:0004672	AT1G33260.2		Protein kinase superfamily protein
Potri.001G454900	TRUE	FALSE	FALSE	FALSE	FALSE	FALSE	TRUE	FALSE	PF03647	PTHR12668,PTHR12668:SF13	KOG4267		GO:0016020	AT1G33265.1		Transmembrane proteins 14C
Potri.001G455300	TRUE	FALSE	TRUE	FALSE	FALSE	FALSE	FALSE	FALSE	PF09379,PF00373,PF00784,PF00225	PTHR24115,PTHR24115:SF470	KOG0239		GO:0005856,GO:0008017,GO:0007018,GO:0005524,GO:0003777,GO:0005871	AT5G65930.2	KCBP,PKCBP,ZWI	kinesin-like calmodulin-binding protein (ZWICHEL)
Potri.001G455400	FALSE	FALSE	FALSE	FALSE	FALSE	FALSE	FALSE	TRUE	PF14226,PF03171	PTHR10209,PTHR10209:SF108	KOG0143		GO:0055114,GO:0016491	AT1G14130.1		2-oxoglutarate (2OG) and Fe(II)-dependent oxygenase superfamily protein
Potri.001G455500	FALSE	FALSE	FALSE	TRUE	FALSE	FALSE	FALSE	FALSE	PF00069,PF00139	PTHR27007,PTHR27007:SF48	KOG1187		GO:0006468,GO:0005524,GO:0004672,GO:0030246	AT5G06740.1		Concanavalin A-like lectin protein kinase family protein
Potri.001G455600	FALSE	FALSE	FALSE	TRUE	FALSE	FALSE	FALSE	FALSE	PF16910,PF06650,PF16909	PTHR16166,PTHR16166:SF87				AT5G24740.1		Protein of unknown function (DUF1162)
[truncated: 15,980 more rows]

## Sheet: Abbreviations & Summary
Abbreviations:
09MS = 2009 collections from May, July, Auguest, and September
09O = 2009 collections from Oct
G = active growth = 2015 and 2016 collections from May, June, and July
I = senescence initiation = 2015 and 2016 collections from Auguest
R = reorganization = 2015 and 2016 collections from September
T = senescence termination = 2015 and 2016 collections from October
U = up-regulated
D = down-regulated
Number of DEGs:
Transition	U	D	Total
09MS - 09O	4282	6093	10375
G - I	3228	3970	7198
I - R	2763	2935	5698
R - T	3074	4017	7091
