# Supplementary material for: Extensive transcriptome changes during seasonal leaf senescence in field-grown black cottonwood (Populus trichocarpa Nisqually-1)
Source: Sci Rep. 2020 Apr 20;10:6581. doi: 10.1038/s41598-020-63372-2 (PMC7170949; doi:10.1038/s41598-020-63372-2)
Supplement: Supplementary file 4 — Supplementary information4. [file 41598_2020_63372_MOESM4_ESM.xlsx]

## Sheet: All GOs identified
Supplementary information
Extensive transcriptome changes during seasonal leaf senescence in field-grown black cottonwood (Populus trichocarpa Nisqually-1)
Haiwei Lu, Michael Gordon, Vindhya Amarasinghe, & Steven H. Strauss*
Department of Forest Ecosystems and Society, Oregon State University, Corvallis, Oregon, USA. Correspondence and requests for materials should be addressed to S.H.S. (email: Steve.Strauss@oregonstate.edu)
Supplementary Table S8 GO terms enriched from the DEGs identified in three developmental transitions.
GO term	Comparison	Description
GO:0000003	GI_U	reproduction
GO:0000045	RT_U	autophagic vacuole assembly
GO:0000151	RT_U	ubiquitin ligase complex
GO:0000166	GI_U	nucleotide binding
GO:0000785	RT_D	chromatin
GO:0000786	RT_D	nucleosome
GO:0001882	GI_U	nucleoside binding
GO:0001883	GI_U	purine nucleoside binding
GO:0003723	RT_D	RNA binding
GO:0003735	GI_D, RT_D	structural constituent of ribosome
GO:0003824	IR_U, IR_D	catalytic activity
GO:0004672	GI_U, IR_U	protein kinase activity
GO:0004674	GI_U	protein serine/threonine kinase activity
GO:0004842	GI_U	ubiquitin-protein ligase activity
GO:0004866	GI_U	endopeptidase inhibitor activity
GO:0004871	GI_U	signal transducer activity
GO:0004872	GI_U	receptor activity
GO:0004888	GI_U	transmembrane receptor activity
GO:0004970	GI_U	ionotropic glutamate receptor activity
GO:0005083	RT_U	small GTPase regulator activity
GO:0005096	RT_U	GTPase activator activity
GO:0005198	GI_D, RT_D	structural molecule activity
GO:0005216	GI_U	ion channel activity
GO:0005230	GI_U	extracellular ligand-gated ion channel activity
GO:0005231	GI_U	excitatory extracellular ligand-gated ion channel activity
GO:0005234	GI_U	extracellular-glutamate-gated ion channel activity
GO:0005488	GI_U	binding
GO:0005524	GI_U	ATP binding
GO:0005529	GI_U	sugar binding
GO:0005622	GI_D, RT_D	intracellular
GO:0005623	RT_D	cell
GO:0005737	GI_D, RT_D	cytoplasm
GO:0005739	RT_D	mitochondrion
GO:0005794	RT_U	Golgi apparatus
GO:0005840	GI_D, RT_D	ribosome
GO:0005996	IR_U	monosaccharide metabolic process
GO:0006066	IR_U	alcohol metabolic process
GO:0006082	RT_D	organic acid metabolic process
GO:0006091	GI_D, IR_D, RT_D	generation of precursor metabolites and energy
GO:0006323	RT_D	DNA packaging
GO:0006333	RT_D	chromatin assembly or disassembly
GO:0006334	RT_D	nucleosome assembly
GO:0006396	RT_D	RNA processing
GO:0006399	RT_D	tRNA metabolic process
GO:0006412	GI_D, RT_D	translation
GO:0006457	GI_D, RT_D	protein folding
GO:0006464	GI_U, IR_U	protein modification process
GO:0006468	GI_U, IR_U	protein amino acid phosphorylation
GO:0006511	RT_U	ubiquitin-dependent protein catabolic process
GO:0006519	RT_D	cellular amino acid and derivative metabolic process
GO:0006520	RT_D	cellular amino acid metabolic process
GO:0006629	IR_D	lipid metabolic process
GO:0006662	GI_D	glycerol ether metabolic process
GO:0006720	GI_D	isoprenoid metabolic process
GO:0006721	GI_D	terpenoid metabolic process
GO:0006793	GI_U, IR_U	phosphorus metabolic process
GO:0006796	GI_U, IR_U	phosphate metabolic process
GO:0006800	RT_D	oxygen and reactive oxygen species metabolic process
GO:0006801	RT_D	superoxide metabolic process
GO:0006807	RT_D	nitrogen compound metabolic process
GO:0006810	GI_U, RT_U	transport
GO:0006886	GI_U, RT_U	intracellular protein transport
GO:0006914	RT_U	autophagy
GO:0007033	RT_U	vacuole organization
GO:0007154	GI_U	cell communication
GO:0007165	GI_U, RT_U	signal transduction
GO:0007242	RT_U	intracellular signaling cascade
GO:0007264	RT_U	small GTPase mediated signal transduction
GO:0007265	RT_U	Ras protein signal transduction
GO:0008033	RT_D	tRNA processing
GO:0008037	GI_U	cell recognition
GO:0008066	GI_U	glutamate receptor activity
GO:0008104	GI_U, RT_U	protein localization
GO:0008152	GI_D, IR_D, RT_D	metabolic process
GO:0008270	GI_U	zinc ion binding
GO:0008289	RT_U	lipid binding
GO:0008299	GI_D	isoprenoid biosynthetic process
GO:0008610	GI_D	lipid biosynthetic process
GO:0008762	GI_U	UDP-N-acetylmuramate dehydrogenase activity
GO:0009056	RT_U	catabolic process
GO:0009058	GI_D, RT_D	biosynthetic process
GO:0009059	GI_D, RT_D	macromolecule biosynthetic process
GO:0009267	RT_U	cellular response to starvation
GO:0009308	RT_D	amine metabolic process
GO:0009314	IR_D	response to radiation
GO:0009416	IR_D	response to light stimulus
GO:0009521	GI_D	photosystem
GO:0009522	GI_D	photosystem I
GO:0009523	GI_D	photosystem II
GO:0009538	GI_D	photosystem I reaction center
GO:0009579	GI_D	thylakoid
GO:0009628	IR_D	response to abiotic stimulus
GO:0009654	GI_D, RT_D	oxygen evolving complex
GO:0009765	GI_D, IR_D, RT_D	photosynthesis, light harvesting
GO:0009856	GI_U	pollination
GO:0009875	GI_U	pollen-pistil interaction
GO:0009966	RT_U	regulation of signal transduction
GO:0009987	GI_U, RT_D	cellular process
GO:0009991	RT_U	response to extracellular stimulus
GO:0010467	RT_D	gene expression
GO:0010646	RT_U	regulation of cell communication
GO:0012505	RT_U	endomembrane system
GO:0012506	GI_U, RT_U	vesicle membrane
GO:0012507	GI_U, RT_U	ER to Golgi transport vesicle membrane
GO:0015031	GI_U, RT_U	protein transport
GO:0015035	GI_D	protein disulfide oxidoreductase activity
GO:0015036	GI_D	disulfide oxidoreductase activity
GO:0015075	GI_U	ion transmembrane transporter activity
GO:0015267	GI_U	channel activity
GO:0015276	GI_U	ligand-gated ion channel activity
GO:0015934	GI_D	large ribosomal subunit
GO:0015979	GI_D, IR_D, RT_D	photosynthesis
GO:0015985	GI_D	energy coupled proton transport, down electrochemical gradient
GO:0015986	GI_D	ATP synthesis coupled proton transport
GO:0016023	RT_U	cytoplasmic membrane-bounded vesicle
GO:0016052	GI_D	carbohydrate catabolic process
GO:0016053	RT_D	organic acid biosynthetic process
GO:0016114	GI_D	terpenoid biosynthetic process
GO:0016192	GI_U, RT_U	vesicle-mediated transport
GO:0016236	RT_U	macroautophagy
GO:0016301	GI_U, IR_U	kinase activity
GO:0016310	GI_U, IR_U	phosphorylation
GO:0016462	GI_U	pyrophosphatase activity
GO:0016740	GI_U	transferase activity
GO:0016772	GI_U, IR_U	transferase activity, transferring phosphorus-containing groups
GO:0016773	GI_U, IR_U	phosphotransferase activity, alcohol group as acceptor
GO:0016817	GI_U	hydrolase activity, acting on acid anhydrides
GO:0016818	GI_U	hydrolase activity, acting on acid anhydrides, in phosphorus-containing anhydrides
GO:0016853	GI_D, RT_D	isomerase activity
GO:0016874	RT_U	ligase activity
GO:0016879	RT_U	ligase activity, forming carbon-nitrogen bonds
GO:0016881	RT_U	acid-amino acid ligase activity
GO:0016886	GI_U	ligase activity, forming phosphoric ester bonds
GO:0016887	GI_U	ATPase activity
GO:0017076	GI_U	purine nucleotide binding
GO:0017111	GI_U	nucleoside-triphosphatase activity
GO:0018904	GI_D	organic ether metabolic process
GO:0019318	IR_U	hexose metabolic process
GO:0019684	GI_D, IR_D, RT_D	photosynthesis, light reaction
GO:0019725	GI_D	cellular homeostasis
GO:0019748	GI_D	secondary metabolic process
GO:0019752	RT_D	carboxylic acid metabolic process
GO:0019787	GI_U	small conjugating protein ligase activity
GO:0019843	RT_D	rRNA binding
GO:0019898	GI_D	extrinsic to membrane
GO:0019941	RT_U	modification-dependent protein catabolic process
GO:0022414	GI_U	reproductive process
GO:0022607	RT_D	cellular component assembly
GO:0022613	RT_D	ribonucleoprotein complex biogenesis
GO:0022803	GI_U	passive transmembrane transporter activity
GO:0022834	GI_U	ligand-gated channel activity
GO:0022836	GI_U	gated channel activity
GO:0022838	GI_U	substrate-specific channel activity
GO:0022857	GI_U	transmembrane transporter activity
GO:0022891	GI_U	substrate-specific transmembrane transporter activity
GO:0022892	GI_U	substrate-specific transporter activity
GO:0023046	GI_U, RT_U	signaling process
GO:0023051	RT_U	regulation of signaling process
GO:0023052	GI_U, RT_U	signaling
GO:0023060	GI_U, RT_U	signal transmission
GO:0030117	GI_U, RT_U	membrane coat
GO:0030118	RT_U	clathrin coat
GO:0030119	RT_U	AP-type membrane coat adaptor complex
GO:0030120	GI_U	vesicle coat
GO:0030127	GI_U, RT_U	COPII vesicle coat
GO:0030131	RT_U	clathrin adaptor complex
GO:0030133	GI_U, RT_U	transport vesicle
GO:0030134	GI_U, RT_U	ER to Golgi transport vesicle
GO:0030135	GI_U, RT_U	coated vesicle
GO:0030163	RT_U	protein catabolic process
GO:0030246	GI_U	carbohydrate binding
GO:0030288	GI_U	outer membrane-bounded periplasmic space
GO:0030313	GI_U	cell envelope
GO:0030414	GI_U	peptidase inhibitor activity
GO:0030529	GI_D, RT_D	ribonucleoprotein complex
GO:0030554	GI_U	adenyl nucleotide binding
GO:0030658	GI_U, RT_U	transport vesicle membrane
GO:0030659	GI_U, RT_U	cytoplasmic vesicle membrane
GO:0030662	GI_U, RT_U	coated vesicle membrane
GO:0030695	RT_U	GTPase regulator activity
GO:0031410	RT_U	cytoplasmic vesicle
GO:0031497	RT_D	chromatin assembly
GO:0031667	RT_U	response to nutrient levels
GO:0031668	RT_U	cellular response to extracellular stimulus
GO:0031669	RT_U	cellular response to nutrient levels
GO:0031975	RT_D	envelope
GO:0031982	RT_U	vesicle
GO:0031988	RT_U	membrane-bounded vesicle
GO:0032011	RT_U	ARF protein signal transduction
GO:0032012	RT_U	regulation of ARF protein signal transduction
GO:0032318	RT_U	regulation of Ras GTPase activity
GO:0032501	GI_U	multicellular organismal process
GO:0032553	GI_U	ribonucleotide binding
GO:0032555	GI_U	purine ribonucleotide binding
GO:0032559	GI_U	adenyl ribonucleotide binding
GO:0032991	GI_D, RT_D	macromolecular complex
GO:0032993	RT_D	protein-DNA complex
GO:0033013	RT_D	tetrapyrrole metabolic process
GO:0033036	GI_U, RT_U	macromolecule localization
GO:0033279	GI_D	ribosomal subunit
GO:0034357	GI_D	photosynthetic membrane
GO:0034470	RT_D	ncRNA processing
GO:0034613	GI_U, RT_U	cellular protein localization
GO:0034621	RT_D	cellular macromolecular complex subunit organization
GO:0034622	RT_D	cellular macromolecular complex assembly
GO:0034641	GI_D, RT_D	cellular nitrogen compound metabolic process
GO:0034645	GI_D, RT_D	cellular macromolecule biosynthetic process
GO:0034660	RT_D	ncRNA metabolic process
GO:0034728	RT_D	nucleosome organization
GO:0042180	RT_D	cellular ketone metabolic process
GO:0042254	RT_D	ribosome biogenesis
GO:0042592	GI_D	homeostatic process
GO:0042594	RT_U	response to starvation
GO:0042597	GI_U	periplasmic space
GO:0042623	GI_U	ATPase activity, coupled
GO:0043087	RT_U	regulation of GTPase activity
GO:0043170	RT_D	macromolecule metabolic process
GO:0043226	GI_D, RT_D	organelle
GO:0043228	GI_D, RT_D	non-membrane-bounded organelle
GO:0043229	GI_D, RT_D	intracellular organelle
GO:0043232	GI_D, RT_D	intracellular non-membrane-bounded organelle
GO:0043412	GI_U, IR_U	macromolecule modification
GO:0043436	RT_D	oxoacid metabolic process
GO:0043632	RT_U	modification-dependent macromolecule catabolic process
GO:0043687	GI_U, IR_U	post-translational protein modification
GO:0043933	RT_D	macromolecular complex subunit organization
GO:0044085	RT_D	cellular component biogenesis
GO:0044106	RT_D	cellular amine metabolic process
GO:0044237	GI_D, RT_D	cellular metabolic process
GO:0044238	RT_D	primary metabolic process
GO:0044248	RT_U	cellular catabolic process
GO:0044249	GI_D, RT_D	cellular biosynthetic process
GO:0044257	RT_U	cellular protein catabolic process
GO:0044260	RT_D	cellular macromolecule metabolic process
GO:0044262	IR_U	cellular carbohydrate metabolic process
GO:0044265	RT_U	cellular macromolecule catabolic process
GO:0044267	GI_U	cellular protein metabolic process
GO:0044271	GI_D, RT_D	cellular nitrogen compound biosynthetic process
GO:0044281	GI_D, RT_D	small molecule metabolic process
GO:0044283	GI_D, RT_D	small molecule biosynthetic process
GO:0044424	GI_D, RT_D	intracellular part
GO:0044427	RT_D	chromosomal part
GO:0044429	RT_D	mitochondrial part
GO:0044431	RT_U	Golgi apparatus part
GO:0044433	RT_U	cytoplasmic vesicle part
GO:0044436	GI_D	thylakoid part
GO:0044444	GI_D, RT_D	cytoplasmic part
GO:0044462	GI_U	external encapsulating structure part
GO:0044464	RT_D	cell part
GO:0045184	GI_U, RT_U	establishment of protein localization
GO:0045259	GI_D	proton-transporting ATP synthase complex
GO:0045454	GI_D	cell redox homeostasis
GO:0046394	RT_D	carboxylic acid biosynthetic process
GO:0046483	GI_D, RT_D	heterocycle metabolic process
GO:0046578	RT_U	regulation of Ras protein signal transduction
GO:0046907	RT_U	intracellular transport
GO:0048475	GI_U, RT_U	coated membrane
GO:0048544	GI_U	recognition of pollen
GO:0050660	GI_U	FAD binding
GO:0051056	RT_U	regulation of small GTPase mediated signal transduction
GO:0051179	GI_U, RT_U	localization
GO:0051186	GI_D	cofactor metabolic process
GO:0051188	GI_D	cofactor biosynthetic process
GO:0051234	GI_U, RT_U	establishment of localization
GO:0051336	RT_U	regulation of hydrolase activity
GO:0051603	RT_U	proteolysis involved in cellular protein catabolic process
GO:0051641	GI_U, RT_U	cellular localization
GO:0051649	GI_U, RT_U	establishment of localization in cell
GO:0051704	GI_U	multi-organism process
GO:0055085	GI_U	transmembrane transport
GO:0060089	GI_U	molecular transducer activity
GO:0060589	RT_U	nucleoside-triphosphatase regulator activity
GO:0065003	RT_D	macromolecular complex assembly
GO:0065004	RT_D	protein-DNA complex assembly
GO:0065008	GI_D	regulation of biological quality
GO:0070727	GI_U, RT_U	cellular macromolecule localization
GO:0070925	RT_U	organelle assembly
GO:0071103	RT_D	DNA conformation change
GO:0071496	RT_U	cellular response to external stimulus

## Sheet: Summary
Abbreviations:
G = active growth
I = senescence initiation
R = reorganization
T = senescence termination
U = up-regulated
D = down-regulated
Number of GOs
Comparison	U	D	Total
G vs I	104	62	166
I vs R	16	10	26
R vs T	84	82	166

## Sheet: GI_U
GO term	Ontology	Description	Number in input list	Number in BG/Ref	p-value	FDR
GO:0043412	P	macromolecule modification	329	2275	2.3e-14	1.4e-11
GO:0043687	P	post-translational protein modification	308	2080	1.3e-14	1.4e-11
GO:0006464	P	protein modification process	323	2216	1.7e-14	1.4e-11
GO:0006468	P	protein amino acid phosphorylation	281	1901	2.9e-13	1.3e-10
GO:0006796	P	phosphate metabolic process	300	2100	1.5e-12	4.7e-10
GO:0006793	P	phosphorus metabolic process	300	2100	1.5e-12	4.7e-10
GO:0016310	P	phosphorylation	290	2050	1.1e-11	2.7e-09
GO:0023052	P	signaling	143	831	6e-11	1.4e-08
GO:0007154	P	cell communication	67	282	2.1e-10	4.2e-08
GO:0009875	P	pollen-pistil interaction	48	193	2.2e-08	2.9e-06
GO:0008037	P	cell recognition	48	193	2.2e-08	2.9e-06
GO:0032501	P	multicellular organismal process	53	225	2e-08	2.9e-06
GO:0048544	P	recognition of pollen	48	193	2.2e-08	2.9e-06
GO:0009856	P	pollination	48	193	2.2e-08	2.9e-06
GO:0000003	P	reproduction	48	194	2.6e-08	2.9e-06
GO:0022414	P	reproductive process	48	194	2.6e-08	2.9e-06
GO:0051704	P	multi-organism process	48	202	7.4e-08	7.8e-06
GO:0051179	P	localization	222	1778	1.7e-05	0.0017
GO:0051234	P	establishment of localization	219	1756	2.1e-05	0.0019
GO:0006810	P	transport	219	1756	2.1e-05	0.0019
GO:0007165	P	signal transduction	77	513	0.00011	0.009
GO:0009987	P	cellular process	996	9774	0.00012	0.009
GO:0055085	P	transmembrane transport	114	837	0.00012	0.009
GO:0023046	P	signaling process	83	577	0.00021	0.015
GO:0023060	P	signal transmission	83	577	0.00021	0.015
GO:0008104	P	protein localization	49	297	0.00029	0.02
GO:0051649	P	establishment of localization in cell	47	281	0.00029	0.02
GO:0045184	P	establishment of protein localization	46	275	0.00034	0.021
GO:0015031	P	protein transport	46	275	0.00034	0.021
GO:0006886	P	intracellular protein transport	35	192	0.00043	0.026
GO:0044267	P	cellular protein metabolic process	359	3242	0.00046	0.027
GO:0033036	P	macromolecule localization	49	309	0.00064	0.036
GO:0016192	P	vesicle-mediated transport	32	176	0.00077	0.042
GO:0034613	P	cellular protein localization	35	202	0.00096	0.048
GO:0070727	P	cellular macromolecule localization	35	202	0.00096	0.048
GO:0051641	P	cellular localization	47	299	0.00096	0.048
GO:0000166	F	nucleotide binding	588	4339	7.5e-21	1e-17
GO:0017076	F	purine nucleotide binding	558	4142	4.2e-19	1.2e-16
GO:0001883	F	purine nucleoside binding	523	3816	4.3e-19	1.2e-16
GO:0001882	F	nucleoside binding	524	3826	4.4e-19	1.2e-16
GO:0030554	F	adenyl nucleotide binding	523	3816	4.3e-19	1.2e-16
GO:0032559	F	adenyl ribonucleotide binding	487	3601	1.2e-16	2.3e-14
GO:0005524	F	ATP binding	487	3601	1.2e-16	2.3e-14
GO:0032555	F	purine ribonucleotide binding	518	3919	4.3e-16	6.4e-14
GO:0032553	F	ribonucleotide binding	518	3919	4.3e-16	6.4e-14
GO:0004672	F	protein kinase activity	285	1936	2.9e-13	4e-11
GO:0016773	F	phosphotransferase activity, alcohol group as acceptor	297	2097	5e-12	6.2e-10
GO:0016301	F	kinase activity	297	2142	4.3e-11	4.8e-09
GO:0016772	F	transferase activity, transferring phosphorus-containing groups	321	2384	1.3e-10	1.3e-08
GO:0005488	F	binding	1296	12530	7.8e-09	7.5e-07
GO:0005529	F	sugar binding	54	270	1.4e-06	0.00012
GO:0008066	F	glutamate receptor activity	20	61	1.1e-05	0.00063
GO:0008762	F	UDP-N-acetylmuramate dehydrogenase activity	25	89	8.8e-06	0.00063
GO:0015276	F	ligand-gated ion channel activity	20	61	1.1e-05	0.00063
GO:0022834	F	ligand-gated channel activity	20	61	1.1e-05	0.00063
GO:0005230	F	extracellular ligand-gated ion channel activity	20	61	1.1e-05	0.00063
GO:0005231	F	excitatory extracellular ligand-gated ion channel activity	20	61	1.1e-05	0.00063
GO:0005234	F	extracellular-glutamate-gated ion channel activity	20	61	1.1e-05	0.00063
GO:0004970	F	ionotropic glutamate receptor activity	20	61	1.1e-05	0.00063
GO:0022803	F	passive transmembrane transporter activity	30	124	1.5e-05	0.00073
GO:0015267	F	channel activity	30	124	1.5e-05	0.00073
GO:0005216	F	ion channel activity	30	124	1.5e-05	0.00073
GO:0022838	F	substrate-specific channel activity	30	124	1.5e-05	0.00073
GO:0030246	F	carbohydrate binding	55	305	1.6e-05	0.00076
GO:0060089	F	molecular transducer activity	71	435	2e-05	0.00091
GO:0004871	F	signal transducer activity	71	435	2e-05	0.00091
GO:0004888	F	transmembrane receptor activity	48	263	4.1e-05	0.0018
GO:0004872	F	receptor activity	48	265	4.8e-05	0.002
GO:0016887	F	ATPase activity	73	485	0.00015	0.0062
GO:0004674	F	protein serine/threonine kinase activity	31	153	0.00019	0.0074
GO:0022857	F	transmembrane transporter activity	115	866	0.00026	0.01
GO:0016740	F	transferase activity	434	3981	0.00034	0.013
GO:0022891	F	substrate-specific transmembrane transporter activity	80	563	0.00038	0.014
GO:0004842	F	ubiquitin-protein ligase activity	21	92	0.00052	0.017
GO:0022892	F	substrate-specific transporter activity	88	639	0.00049	0.017
GO:0004866	F	endopeptidase inhibitor activity	18	72	0.00051	0.017
GO:0022836	F	gated channel activity	22	99	0.00053	0.017
GO:0019787	F	small conjugating protein ligase activity	21	92	0.00052	0.017
GO:0030414	F	peptidase inhibitor activity	18	72	0.00051	0.017
GO:0017111	F	nucleoside-triphosphatase activity	112	872	0.00092	0.028
GO:0016818	F	hydrolase activity, acting on acid anhydrides, in phosphorus-containing anhydrides	117	919	0.00095	0.028
GO:0050660	F	FAD binding	36	210	0.00097	0.028
GO:0016462	F	pyrophosphatase activity	114	893	0.001	0.029
GO:0008270	F	zinc ion binding	104	802	0.001	0.029
GO:0016886	F	ligase activity, forming phosphoric ester bonds	5	6	0.0013	0.037
GO:0016817	F	hydrolase activity, acting on acid anhydrides	118	944	0.0016	0.043
GO:0042623	F	ATPase activity, coupled	48	316	0.0016	0.043
GO:0015075	F	ion transmembrane transporter activity	69	499	0.0017	0.045
GO:0030313	C	cell envelope	20	63	1.6e-05	0.0015
GO:0044462	C	external encapsulating structure part	20	62	1.3e-05	0.0015
GO:0042597	C	periplasmic space	20	62	1.3e-05	0.0015
GO:0030288	C	outer membrane-bounded periplasmic space	20	62	1.3e-05	0.0015
GO:0030658	C	transport vesicle membrane	10	24	0.00038	0.024
GO:0030133	C	transport vesicle	10	24	0.00038	0.024
GO:0030120	C	vesicle coat	10	30	0.0015	0.037
GO:0048475	C	coated membrane	15	56	0.0008	0.037
GO:0030662	C	coated vesicle membrane	10	30	0.0015	0.037
GO:0030117	C	membrane coat	15	56	0.0008	0.037
GO:0012506	C	vesicle membrane	10	30	0.0015	0.037
GO:0012507	C	ER to Golgi transport vesicle membrane	7	14	0.0013	0.037
GO:0030127	C	COPII vesicle coat	7	14	0.0013	0.037
GO:0030135	C	coated vesicle	10	30	0.0015	0.037
GO:0030134	C	ER to Golgi transport vesicle	7	14	0.0013	0.037
GO:0030659	C	cytoplasmic vesicle membrane	10	30	0.0015	0.037

## Sheet: GI_D
GO term	Ontology	Description	Number in input list	Number in BG/Ref	p-value	FDR
GO:0015979	P	photosynthesis	60	164	5.3e-14	1.2e-10
GO:0006412	P	translation	142	670	2.7e-13	3.2e-10
GO:0009765	P	photosynthesis, light harvesting	25	26	4.5e-13	3.5e-10
GO:0008152	P	metabolic process	1334	11384	1.6e-09	7.9e-07
GO:0044249	P	cellular biosynthetic process	455	3299	1.7e-09	7.9e-07
GO:0006091	P	generation of precursor metabolites and energy	54	194	4.1e-09	1.4e-06
GO:0019684	P	photosynthesis, light reaction	27	55	3.5e-09	1.4e-06
GO:0009058	P	biosynthetic process	489	3626	5.5e-09	1.6e-06
GO:0044281	P	small molecule metabolic process	175	1080	7.2e-08	1.9e-05
GO:0006457	P	protein folding	45	187	2.4e-06	0.00051
GO:0042592	P	homeostatic process	42	169	2.6e-06	0.00051
GO:0019725	P	cellular homeostasis	42	168	2.3e-06	0.00051
GO:0065008	P	regulation of biological quality	47	204	4e-06	0.00072
GO:0019748	P	secondary metabolic process	23	66	5.9e-06	0.00093
GO:0045454	P	cell redox homeostasis	40	163	5.7e-06	0.00093
GO:0044237	P	cellular metabolic process	853	7201	8.9e-06	0.0013
GO:0034641	P	cellular nitrogen compound metabolic process	82	462	1.4e-05	0.002
GO:0051186	P	cofactor metabolic process	39	169	2.5e-05	0.0032
GO:0016114	P	terpenoid biosynthetic process	11	20	7.3e-05	0.0086
GO:0006721	P	terpenoid metabolic process	11	20	7.3e-05	0.0086
GO:0008610	P	lipid biosynthetic process	66	369	7.8e-05	0.0087
GO:0008299	P	isoprenoid biosynthetic process	17	51	0.00015	0.015
GO:0006720	P	isoprenoid metabolic process	17	51	0.00015	0.015
GO:0016052	P	carbohydrate catabolic process	32	141	0.00016	0.016
GO:0006662	P	glycerol ether metabolic process	16	47	0.00019	0.016
GO:0051188	P	cofactor biosynthetic process	27	110	0.00018	0.016
GO:0018904	P	organic ether metabolic process	16	47	0.00019	0.016
GO:0046483	P	heterocycle metabolic process	55	303	0.00021	0.018
GO:0044271	P	cellular nitrogen compound biosynthetic process	43	228	0.0005	0.041
GO:0015985	P	energy coupled proton transport, down electrochemical gradient	12	32	0.00058	0.044
GO:0015986	P	ATP synthesis coupled proton transport	12	32	0.00058	0.044
GO:0034645	P	cellular macromolecule biosynthetic process	337	2702	0.0006	0.044
GO:0009059	P	macromolecule biosynthetic process	337	2706	0.00066	0.047
GO:0044283	P	small molecule biosynthetic process	55	320	0.00068	0.047
GO:0005198	F	structural molecule activity	119	545	4.7e-12	6e-09
GO:0003735	F	structural constituent of ribosome	107	484	3e-11	2e-08
GO:0015035	F	protein disulfide oxidoreductase activity	29	110	3.5e-05	0.011
GO:0015036	F	disulfide oxidoreductase activity	29	110	3.5e-05	0.011
GO:0016853	F	isomerase activity	39	178	6.5e-05	0.017
GO:0005840	C	ribosome	107	484	3e-11	1.4e-08
GO:0030529	C	ribonucleoprotein complex	110	518	1.3e-10	2.9e-08
GO:0032991	C	macromolecular complex	222	1348	3.1e-10	4.8e-08
GO:0043232	C	intracellular non-membrane-bounded organelle	132	702	1.9e-09	1.7e-07
GO:0043228	C	non-membrane-bounded organelle	132	702	1.9e-09	1.7e-07
GO:0044444	C	cytoplasmic part	166	1033	2.5e-07	1.9e-05
GO:0009521	C	photosystem	33	106	5.2e-07	3.5e-05
GO:0009579	C	thylakoid	34	113	6.8e-07	3.9e-05
GO:0034357	C	photosynthetic membrane	33	110	1e-06	5.3e-05
GO:0005737	C	cytoplasm	204	1391	3.3e-06	0.00015
GO:0009523	C	photosystem II	22	62	7.4e-06	0.00031
GO:0044436	C	thylakoid part	17	39	9.5e-06	0.00034
GO:0009654	C	oxygen evolving complex	15	30	8.9e-06	0.00034
GO:0044424	C	intracellular part	353	2713	2.3e-05	0.00075
GO:0043229	C	intracellular organelle	269	2031	8.6e-05	0.0025
GO:0043226	C	organelle	269	2031	8.6e-05	0.0025
GO:0019898	C	extrinsic to membrane	12	25	9.5e-05	0.0026
GO:0045259	C	proton-transporting ATP synthase complex	12	32	0.00058	0.015
GO:0009522	C	photosystem I	11	29	0.0009	0.022
GO:0009538	C	photosystem I reaction center	6	8	0.0011	0.025
GO:0033279	C	ribosomal subunit	13	42	0.0015	0.033
GO:0015934	C	large ribosomal subunit	11	33	0.0021	0.044
GO:0005622	C	intracellular	404	3373	0.0024	0.049

## Sheet: IR_U
GO term	Ontology	Description	Number in input list	Number in BG/Ref	p-value	FDR
GO:0043687	P	post-translational protein modification	235	2080	2.6e-07	0.00034
GO:0006468	P	protein amino acid phosphorylation	217	1901	4.1e-07	0.00034
GO:0006796	P	phosphate metabolic process	232	2100	1.5e-06	0.00048
GO:0006464	P	protein modification process	244	2216	9.5e-07	0.00048
GO:0006793	P	phosphorus metabolic process	232	2100	1.5e-06	0.00048
GO:0016310	P	phosphorylation	225	2050	3.3e-06	0.0009
GO:0043412	P	macromolecule modification	245	2275	4.1e-06	0.00096
GO:0044262	P	cellular carbohydrate metabolic process	69	486	1.7e-05	0.0035
GO:0005996	P	monosaccharide metabolic process	30	151	2.7e-05	0.0049
GO:0019318	P	hexose metabolic process	27	144	0.00016	0.025
GO:0006066	P	alcohol metabolic process	32	191	0.00025	0.037
GO:0016773	F	phosphotransferase activity, alcohol group as acceptor	239	2097	1.1e-07	0.00012
GO:0004672	F	protein kinase activity	221	1936	3.1e-07	0.00013
GO:0016301	F	kinase activity	240	2142	3.5e-07	0.00013
GO:0016772	F	transferase activity, transferring phosphorus-containing groups	256	2384	2.9e-06	0.00081
GO:0003824	F	catalytic activity	945	10587	5e-06	0.0011

## Sheet: IR_D
GO term	Ontology	Description	Number in input list	Number in BG/Ref	p-value	FDR
GO:0009765	P	photosynthesis, light harvesting	18	26	3.7e-10	6.6e-07
GO:0008152	P	metabolic process	990	11384	4.1e-08	3.6e-05
GO:0019684	P	photosynthesis, light reaction	20	55	1.9e-07	0.00011
GO:0015979	P	photosynthesis	35	164	6.4e-07	0.00023
GO:0006091	P	generation of precursor metabolites and energy	39	194	5.6e-07	0.00023
GO:0006629	P	lipid metabolic process	98	801	1.8e-05	0.0041
GO:0009314	P	response to radiation	15	46	1.9e-05	0.0041
GO:0009416	P	response to light stimulus	15	46	1.9e-05	0.0041
GO:0009628	P	response to abiotic stimulus	15	54	8.7e-05	0.017
GO:0003824	F	catalytic activity	927	10587	7.2e-08	8.3e-05

## Sheet: RT_U
GO term	Ontology	Description	Number in input list	Number in BG/Ref	p-value	FDR
GO:0016192	P	vesicle-mediated transport	52	176	2.8e-12	5.2e-09
GO:0051641	P	cellular localization	64	299	1.2e-09	1.1e-06
GO:0051649	P	establishment of localization in cell	61	281	1.9e-09	1.1e-06
GO:0008104	P	protein localization	61	297	1.1e-08	3.5e-06
GO:0046907	P	intracellular transport	52	231	1e-08	3.5e-06
GO:0033036	P	macromolecule localization	63	309	8.2e-09	3.5e-06
GO:0006886	P	intracellular protein transport	46	192	1.4e-08	3.8e-06
GO:0070727	P	cellular macromolecule localization	47	202	2.2e-08	4.3e-06
GO:0045184	P	establishment of protein localization	57	275	2.6e-08	4.3e-06
GO:0034613	P	cellular protein localization	47	202	2.2e-08	4.3e-06
GO:0015031	P	protein transport	57	275	2.6e-08	4.3e-06
GO:0007242	P	intracellular signaling cascade	44	195	1.3e-07	1.8e-05
GO:0051179	P	localization	222	1778	1.2e-07	1.8e-05
GO:0051234	P	establishment of localization	218	1756	2.3e-07	2.9e-05
GO:0006810	P	transport	218	1756	2.3e-07	2.9e-05
GO:0007264	P	small GTPase mediated signal transduction	42	189	3.5e-07	4e-05
GO:0007165	P	signal transduction	80	513	2.1e-06	0.00021
GO:0051056	P	regulation of small GTPase mediated signal transduction	19	53	2.3e-06	0.00021
GO:0046578	P	regulation of Ras protein signal transduction	19	53	2.3e-06	0.00021
GO:0007265	P	Ras protein signal transduction	19	53	2.3e-06	0.00021
GO:0009966	P	regulation of signal transduction	19	57	5.4e-06	0.00044
GO:0010646	P	regulation of cell communication	19	57	5.4e-06	0.00044
GO:0023051	P	regulation of signaling process	19	57	5.4e-06	0.00044
GO:0044248	P	cellular catabolic process	57	345	1.4e-05	0.0011
GO:0023046	P	signaling process	83	577	2e-05	0.0015
GO:0023060	P	signal transmission	83	577	2e-05	0.0015
GO:0009056	P	catabolic process	64	434	9.3e-05	0.0064
GO:0032012	P	regulation of ARF protein signal transduction	11	27	0.00012	0.008
GO:0032011	P	ARF protein signal transduction	11	27	0.00012	0.008
GO:0043087	P	regulation of GTPase activity	14	45	0.00017	0.01
GO:0032318	P	regulation of Ras GTPase activity	14	45	0.00017	0.01
GO:0000045	P	autophagic vacuole assembly	7	11	0.00029	0.014
GO:0031669	P	cellular response to nutrient levels	7	11	0.00029	0.014
GO:0031667	P	response to nutrient levels	7	11	0.00029	0.014
GO:0007033	P	vacuole organization	7	11	0.00029	0.014
GO:0009267	P	cellular response to starvation	7	11	0.00029	0.014
GO:0051336	P	regulation of hydrolase activity	14	47	0.00024	0.014
GO:0016236	P	macroautophagy	7	11	0.00029	0.014
GO:0042594	P	response to starvation	7	11	0.00029	0.014
GO:0044265	P	cellular macromolecule catabolic process	41	258	0.00043	0.02
GO:0051603	P	proteolysis involved in cellular protein catabolic process	27	144	0.00046	0.02
GO:0044257	P	cellular protein catabolic process	27	144	0.00046	0.02
GO:0006511	P	ubiquitin-dependent protein catabolic process	24	124	0.00063	0.026
GO:0043632	P	modification-dependent macromolecule catabolic process	24	124	0.00063	0.026
GO:0019941	P	modification-dependent protein catabolic process	24	124	0.00063	0.026
GO:0031668	P	cellular response to extracellular stimulus	8	19	0.00088	0.033
GO:0009991	P	response to extracellular stimulus	8	19	0.00088	0.033
GO:0071496	P	cellular response to external stimulus	8	19	0.00088	0.033
GO:0006914	P	autophagy	7	14	0.00085	0.033
GO:0030163	P	protein catabolic process	27	153	0.001	0.038
GO:0070925	P	organelle assembly	7	15	0.0012	0.042
GO:0023052	P	signaling	100	831	0.0012	0.044
GO:0016881	F	acid-amino acid ligase activity	47	197	1.1e-08	1.4e-05
GO:0016879	F	ligase activity, forming carbon-nitrogen bonds	50	262	1.5e-06	0.00096
GO:0005083	F	small GTPase regulator activity	22	78	9.7e-06	0.0041
GO:0030695	F	GTPase regulator activity	22	80	1.4e-05	0.0043
GO:0060589	F	nucleoside-triphosphatase regulator activity	22	89	5.4e-05	0.014
GO:0016874	F	ligase activity	56	366	0.00011	0.02
GO:0008289	F	lipid binding	22	93	9.4e-05	0.02
GO:0005096	F	GTPase activator activity	14	45	0.00017	0.027
GO:0048475	C	coated membrane	23	56	2.8e-08	5.1e-06
GO:0030117	C	membrane coat	23	56	2.8e-08	5.1e-06
GO:0030120	C	vesicle coat	11	30	0.00026	0.007
GO:0016023	C	cytoplasmic membrane-bounded vesicle	12	33	0.00015	0.007
GO:0030662	C	coated vesicle membrane	11	30	0.00026	0.007
GO:0012506	C	vesicle membrane	11	30	0.00026	0.007
GO:0012507	C	ER to Golgi transport vesicle membrane	8	14	0.00018	0.007
GO:0031988	C	membrane-bounded vesicle	12	33	0.00015	0.007
GO:0030658	C	transport vesicle membrane	10	24	0.00022	0.007
GO:0030127	C	COPII vesicle coat	8	14	0.00018	0.007
GO:0030133	C	transport vesicle	10	24	0.00022	0.007
GO:0030135	C	coated vesicle	11	30	0.00026	0.007
GO:0030134	C	ER to Golgi transport vesicle	8	14	0.00018	0.007
GO:0030659	C	cytoplasmic vesicle membrane	11	30	0.00026	0.007
GO:0012505	C	endomembrane system	26	144	0.00094	0.021
GO:0031982	C	vesicle	12	42	0.00091	0.021
GO:0031410	C	cytoplasmic vesicle	12	42	0.00091	0.021
GO:0030118	C	clathrin coat	9	26	0.0013	0.027
GO:0044433	C	cytoplasmic vesicle part	11	39	0.0016	0.028
GO:0030119	C	AP-type membrane coat adaptor complex	7	16	0.0016	0.028
GO:0030131	C	clathrin adaptor complex	7	16	0.0016	0.028
GO:0000151	C	ubiquitin ligase complex	20	104	0.0018	0.031
GO:0044431	C	Golgi apparatus part	15	68	0.0021	0.033
GO:0005794	C	Golgi apparatus	15	68	0.0021	0.033

## Sheet: RT_D
GO term	Ontology	Description	Number in input list	Number in BG/Ref	p-value	FDR
GO:0008152	P	metabolic process	1493	11384	6.5e-18	1.6e-14
GO:0006412	P	translation	163	670	3.5e-17	4.3e-14
GO:0044237	P	cellular metabolic process	992	7201	3.4e-14	2.8e-11
GO:0009058	P	biosynthetic process	540	3626	1.6e-11	1e-08
GO:0044249	P	cellular biosynthetic process	490	3299	2.9e-10	1.2e-07
GO:0034641	P	cellular nitrogen compound metabolic process	106	462	2.4e-10	1.2e-07
GO:0044281	P	small molecule metabolic process	190	1080	1.1e-08	3.7e-06
GO:0009765	P	photosynthesis, light harvesting	19	26	1.9e-08	5.9e-06
GO:0010467	P	gene expression	388	2611	3.2e-08	8.8e-06
GO:0044238	P	primary metabolic process	1039	8115	1.1e-07	2.7e-05
GO:0006520	P	cellular amino acid metabolic process	71	310	2.3e-07	4.9e-05
GO:0043436	P	oxoacid metabolic process	100	499	2.6e-07	4.9e-05
GO:0019752	P	carboxylic acid metabolic process	100	499	2.6e-07	4.9e-05
GO:0006082	P	organic acid metabolic process	100	500	2.8e-07	5e-05
GO:0042180	P	cellular ketone metabolic process	100	501	3.1e-07	5e-05
GO:0009987	P	cellular process	1221	9774	4e-07	6.1e-05
GO:0044085	P	cellular component biogenesis	64	273	4.5e-07	6.5e-05
GO:0044106	P	cellular amine metabolic process	72	325	5.6e-07	7.6e-05
GO:0034660	P	ncRNA metabolic process	49	186	6e-07	7.7e-05
GO:0006457	P	protein folding	49	187	6.9e-07	8.4e-05
GO:0015979	P	photosynthesis	44	164	1.5e-06	0.00017
GO:0006807	P	nitrogen compound metabolic process	422	3018	3.1e-06	0.00034
GO:0006519	P	cellular amino acid and derivative metabolic process	72	345	3.6e-06	0.00038
GO:0009308	P	amine metabolic process	74	367	7.6e-06	0.00077
GO:0034645	P	cellular macromolecule biosynthetic process	379	2702	8.5e-06	0.00083
GO:0009059	P	macromolecule biosynthetic process	379	2706	9.6e-06	0.0009
GO:0006396	P	RNA processing	49	210	1.1e-05	0.00096
GO:0019684	P	photosynthesis, light reaction	21	55	1.3e-05	0.0011
GO:0034470	P	ncRNA processing	31	108	1.7e-05	0.0014
GO:0006399	P	tRNA metabolic process	38	149	1.9e-05	0.0015
GO:0044271	P	cellular nitrogen compound biosynthetic process	51	228	1.9e-05	0.0015
GO:0006091	P	generation of precursor metabolites and energy	45	194	2.7e-05	0.0021
GO:0022613	P	ribonucleoprotein complex biogenesis	22	66	4.4e-05	0.0033
GO:0046483	P	heterocycle metabolic process	61	303	4.8e-05	0.0034
GO:0042254	P	ribosome biogenesis	21	62	5.4e-05	0.0038
GO:0071103	P	DNA conformation change	25	88	0.00012	0.0082
GO:0043170	P	macromolecule metabolic process	798	6354	0.00013	0.0088
GO:0065003	P	macromolecular complex assembly	42	192	0.00015	0.0097
GO:0044283	P	small molecule biosynthetic process	61	320	0.00018	0.011
GO:0043933	P	macromolecular complex subunit organization	45	213	0.00018	0.011
GO:0022607	P	cellular component assembly	44	207	0.00018	0.011
GO:0034622	P	cellular macromolecular complex assembly	33	140	0.00023	0.014
GO:0031497	P	chromatin assembly	22	77	0.00028	0.014
GO:0006334	P	nucleosome assembly	22	77	0.00028	0.014
GO:0044260	P	cellular macromolecule metabolic process	720	5721	0.00028	0.014
GO:0006323	P	DNA packaging	22	77	0.00028	0.014
GO:0065004	P	protein-DNA complex assembly	22	77	0.00028	0.014
GO:0034728	P	nucleosome organization	22	77	0.00028	0.014
GO:0034621	P	cellular macromolecular complex subunit organization	36	161	0.0003	0.015
GO:0006333	P	chromatin assembly or disassembly	22	79	0.00038	0.019
GO:0008033	P	tRNA processing	21	75	0.00048	0.023
GO:0006800	P	oxygen and reactive oxygen species metabolic process	8	13	0.00063	0.028
GO:0006801	P	superoxide metabolic process	8	13	0.00063	0.028
GO:0046394	P	carboxylic acid biosynthetic process	45	228	0.00063	0.028
GO:0016053	P	organic acid biosynthetic process	45	228	0.00063	0.028
GO:0033013	P	tetrapyrrole metabolic process	16	53	0.0011	0.049
GO:0003735	F	structural constituent of ribosome	125	484	5e-15	7.7e-12
GO:0005198	F	structural molecule activity	132	545	5.2e-14	4e-11
GO:0003723	F	RNA binding	79	388	2.8e-06	0.0014
GO:0019843	F	rRNA binding	15	32	3.4e-05	0.013
GO:0016853	F	isomerase activity	40	178	0.00013	0.04
GO:0043232	C	intracellular non-membrane-bounded organelle	164	702	6.4e-16	1.3e-13
GO:0043228	C	non-membrane-bounded organelle	164	702	6.4e-16	1.3e-13
GO:0030529	C	ribonucleoprotein complex	131	518	4.2e-15	5.1e-13
GO:0005840	C	ribosome	125	484	5e-15	5.1e-13
GO:0032991	C	macromolecular complex	247	1348	1.5e-12	1.2e-10
GO:0005737	C	cytoplasm	243	1391	1.4e-10	9.4e-09
GO:0044424	C	intracellular part	414	2713	5.2e-10	3e-08
GO:0044444	C	cytoplasmic part	187	1033	2.1e-09	1.1e-07
GO:0005622	C	intracellular	487	3373	1.1e-08	5e-07
GO:0043229	C	intracellular organelle	315	2031	2.3e-08	8.3e-07
GO:0043226	C	organelle	315	2031	2.3e-08	8.3e-07
GO:0044464	C	cell part	741	5868	0.00015	0.0047
GO:0005623	C	cell	741	5868	0.00015	0.0047
GO:0000785	C	chromatin	19	65	0.00056	0.014
GO:0000786	C	nucleosome	19	65	0.00056	0.014
GO:0032993	C	protein-DNA complex	19	65	0.00056	0.014
GO:0005739	C	mitochondrion	27	114	0.00078	0.018
GO:0044429	C	mitochondrial part	25	103	0.00089	0.02
GO:0031975	C	envelope	35	174	0.0018	0.038
GO:0009654	C	oxygen evolving complex	11	30	0.0019	0.038
GO:0044427	C	chromosomal part	21	87	0.0023	0.045
