# Supplementary material for: Extensive transcriptome changes during seasonal leaf senescence in field-grown black cottonwood (Populus trichocarpa Nisqually-1)
Source: Sci Rep. 2020 Apr 20;10:6581. doi: 10.1038/s41598-020-63372-2 (PMC7170949; doi:10.1038/s41598-020-63372-2)
Supplement: Supplementary file 5 — Supplementary information5. [file 41598_2020_63372_MOESM5_ESM.xlsx]

## Sheet: Cluster1
Supplementary information
Extensive transcriptome changes during seasonal leaf senescence in field-grown black cottonwood (Populus trichocarpa Nisqually-1)
Haiwei Lu, Michael Gordon, Vindhya Amarasinghe, & Steven H. Strauss*
Department of Forest Ecosystems and Society, Oregon State University, Corvallis, Oregon, USA. Correspondence and requests for materials should be addressed to S.H.S. (email: Steve.Strauss@oregonstate.edu)
Supplementary Table S12 List of genes in each of the five clusters.
No.	GeneID	Membership
1	Potri.014G039900.v3.1	0.915388
2	Potri.002G212900.v3.1	0.915061
3	Potri.011G169800.v3.1	0.914782
4	Potri.013G065000.v3.1	0.914696
5	Potri.015G041200.v3.1	0.914619
6	Potri.001G211700.v3.1	0.914482
7	Potri.004G094600.v3.1	0.913807
8	Potri.019G036800.v3.1	0.913795
9	Potri.007G103700.v3.1	0.913437
10	Potri.011G119600.v3.1	0.913424
11	Potri.018G143600.v3.1	0.913199
12	Potri.001G223700.v3.1	0.912722
13	Potri.001G270300.v3.1	0.91269
14	Potri.001G223600.v3.1	0.912606
15	Potri.016G045900.v3.1	0.912413
16	Potri.009G026600.v3.1	0.912388
17	Potri.002G228600.v3.1	0.912383
18	Potri.001G168200.v3.1	0.911661
19	Potri.018G098400.v3.1	0.910955
20	Potri.014G078100.v3.1	0.910932
21	Potri.013G116400.v3.1	0.910837
22	Potri.001G357000.v3.1	0.910329
23	Potri.014G010100.v3.1	0.910067
24	Potri.002G110700.v3.1	0.909897
25	Potri.012G097300.v3.1	0.909848
26	Potri.010G228600.v3.1	0.909768
27	Potri.005G076200.v3.1	0.90939
28	Potri.017G049200.v3.1	0.909314
29	Potri.010G075600.v3.1	0.909231
30	Potri.011G025966.v3.1	0.909142
31	Potri.008G140700.v3.1	0.908342
32	Potri.013G020900.v3.1	0.908245
33	Potri.011G080600.v3.1	0.908062
34	Potri.004G076000.v3.1	0.907393
35	Potri.007G111800.v3.1	0.906938
36	Potri.009G101566.v3.1	0.906766
37	Potri.017G086600.v3.1	0.906573
38	Potri.007G048800.v3.1	0.906512
39	Potri.005G097500.v3.1	0.906372
40	Potri.015G134100.v3.1	0.906261
41	Potri.014G049400.v3.1	0.905288
42	Potri.013G128500.v3.1	0.90524
43	Potri.012G006000.v3.1	0.90499
44	Potri.011G158900.v3.1	0.904737
45	Potri.002G206700.v3.1	0.904729
46	Potri.019G079550.v3.1	0.904278
47	Potri.006G250200.v3.1	0.904261
48	Potri.008G067000.v3.1	0.903933
49	Potri.010G017450.v3.1	0.903619
50	Potri.017G032400.v3.1	0.903338
51	Potri.017G049700.v3.1	0.902038
52	Potri.006G242100.v3.1	0.901073
53	Potri.013G113000.v3.1	0.900597
54	Potri.010G233200.v3.1	0.90054
55	Potri.013G111500.v3.1	0.900249
56	Potri.011G072100.v3.1	0.90006
57	Potri.015G098100.v3.1	0.899864
58	Potri.010G040100.v3.1	0.8998
59	Potri.012G053800.v3.1	0.899286
60	Potri.010G045900.v3.1	0.898762
61	Potri.001G134900.v3.1	0.898603
62	Potri.001G199100.v3.1	0.898505
63	Potri.013G158500.v3.1	0.898274
64	Potri.017G121700.v3.1	0.897726
65	Potri.008G004300.v3.1	0.897707
66	Potri.004G147800.v3.1	0.897067
67	Potri.002G226600.v3.1	0.896951
68	Potri.011G082800.v3.1	0.896784
69	Potri.T140700.v3.1	0.89594
70	Potri.001G010500.v3.1	0.895495
71	Potri.001G427600.v3.1	0.894951
72	Potri.014G102300.v3.1	0.894738
73	Potri.010G176532.v3.1	0.894549
74	Potri.019G128800.v3.1	0.894329
75	Potri.004G075800.v3.1	0.894303
76	Potri.009G123700.v3.1	0.894234
77	Potri.008G132200.v3.1	0.893975
78	Potri.010G112500.v3.1	0.893965
79	Potri.001G223900.v3.1	0.893781
80	Potri.004G235200.v3.1	0.89348
81	Potri.T095900.v3.1	0.893432
82	Potri.009G082400.v3.1	0.89336
83	Potri.014G004600.v3.1	0.892257
84	Potri.004G022600.v3.1	0.892034
85	Potri.016G127500.v3.1	0.891989
86	Potri.001G223800.v3.1	0.891579
87	Potri.002G164100.v3.1	0.890461
88	Potri.003G086500.v3.1	0.890447
89	Potri.010G019500.v3.1	0.890137
90	Potri.001G229500.v3.1	0.889817
91	Potri.014G046000.v3.1	0.889704
92	Potri.006G107300.v3.1	0.889674
93	Potri.019G010700.v3.1	0.889617
94	Potri.019G008900.v3.1	0.88949
95	Potri.007G001200.v3.1	0.889447
96	Potri.004G098800.v3.1	0.8893
97	Potri.005G234500.v3.1	0.88928
98	Potri.017G048900.v3.1	0.889143
99	Potri.001G151800.v3.1	0.88887
100	Potri.004G130200.v3.1	0.888564
101	Potri.014G154600.v3.1	0.88825
102	Potri.009G134700.v3.1	0.888236
103	Potri.001G150400.v3.1	0.888014
104	Potri.013G148300.v3.1	0.887954
105	Potri.010G172100.v3.1	0.887608
106	Potri.007G145500.v3.1	0.887553
107	Potri.006G072300.v3.1	0.887073
108	Potri.008G131500.v3.1	0.886658
109	Potri.001G369200.v3.1	0.886629
110	Potri.009G122900.v3.1	0.886475
111	Potri.010G237666.v3.1	0.885999
112	Potri.017G142400.v3.1	0.885819
113	Potri.001G200500.v3.1	0.885784
114	Potri.011G075400.v3.1	0.885171
115	Potri.002G104200.v3.1	0.884879
116	Potri.001G157600.v3.1	0.884619
117	Potri.008G134600.v3.1	0.884459
118	Potri.004G006000.v3.1	0.884368
119	Potri.006G027100.v3.1	0.884332
120	Potri.003G107300.v3.1	0.884246
121	Potri.007G121600.v3.1	0.884194
122	Potri.003G052400.v3.1	0.884139
123	Potri.004G084900.v3.1	0.884039
124	Potri.001G265700.v3.1	0.882676
125	Potri.001G154500.v3.1	0.882646
126	Potri.010G047000.v3.1	0.882473
127	Potri.002G229200.v3.1	0.882436
128	Potri.010G109500.v3.1	0.882325
129	Potri.012G075100.v3.1	0.881849
130	Potri.T106600.v3.1	0.881483
131	Potri.006G128700.v3.1	0.881422
132	Potri.008G195500.v3.1	0.880989
133	Potri.005G015775.v3.1	0.880561
134	Potri.013G033300.v3.1	0.880547
135	Potri.008G035700.v3.1	0.880326
136	Potri.006G062700.v3.1	0.88024
137	Potri.005G219100.v3.1	0.88017
138	Potri.009G128732.v3.1	0.879418
139	Potri.T095600.v3.1	0.879378
140	Potri.001G174900.v3.1	0.879225
141	Potri.001G400300.v3.1	0.878938
142	Potri.019G088900.v3.1	0.878915
143	Potri.002G034500.v3.1	0.878771
144	Potri.010G225400.v3.1	0.878589
145	Potri.002G007500.v3.1	0.878322
146	Potri.006G107600.v3.1	0.878049
147	Potri.005G222800.v3.1	0.878049
148	Potri.010G089600.v3.1	0.877336
149	Potri.006G212000.v3.1	0.876808
150	Potri.010G159400.v3.1	0.876589
151	Potri.008G060500.v3.1	0.876295
152	Potri.019G020900.v3.1	0.875849
153	Potri.013G063200.v3.1	0.875841
154	Potri.014G158200.v3.1	0.875663
155	Potri.016G003900.v3.1	0.875609
156	Potri.T129700.v3.1	0.875479
157	Potri.003G189500.v3.1	0.875313
158	Potri.012G103300.v3.1	0.875141
159	Potri.001G225400.v3.1	0.874719
160	Potri.004G184500.v3.1	0.874389
161	Potri.017G133950.v3.1	0.874371
162	Potri.005G158000.v3.1	0.874136
163	Potri.006G107100.v3.1	0.873932
164	Potri.005G097800.v3.1	0.873873
165	Potri.018G145900.v3.1	0.873718
166	Potri.005G074900.v3.1	0.873418
167	Potri.003G053400.v3.1	0.87338
168	Potri.007G146600.v3.1	0.873354
169	Potri.005G260100.v3.1	0.872874
170	Potri.003G040000.v3.1	0.872581
171	Potri.001G439950.v3.1	0.872385
172	Potri.018G013900.v3.1	0.872305
173	Potri.007G126900.v3.1	0.872221
174	Potri.001G441120.v3.1	0.872142
175	Potri.010G075300.v3.1	0.87172
176	Potri.014G016600.v3.1	0.871414
177	Potri.001G222900.v3.1	0.870573
178	Potri.T129500.v3.1	0.870515
179	Potri.017G072600.v3.1	0.870214
180	Potri.011G110800.v3.1	0.870055
181	Potri.003G054900.v3.1	0.869991
182	Potri.011G151600.v3.1	0.86999
183	Potri.001G345300.v3.1	0.869806
184	Potri.008G164700.v3.1	0.869733
185	Potri.008G122200.v3.1	0.869628
186	Potri.001G260700.v3.1	0.869548
187	Potri.010G232000.v3.1	0.869356
188	Potri.019G081500.v3.1	0.869352
189	Potri.001G001600.v3.1	0.869331
190	Potri.011G039000.v3.1	0.869246
191	Potri.003G121000.v3.1	0.869197
192	Potri.017G148800.v3.1	0.868436
193	Potri.001G224000.v3.1	0.868396
194	Potri.004G019700.v3.1	0.86834
195	Potri.001G112300.v3.1	0.867658
196	Potri.002G180100.v3.1	0.867343
197	Potri.013G048000.v3.1	0.867136
198	Potri.006G048500.v3.1	0.867136
199	Potri.009G142900.v3.1	0.867056
200	Potri.011G130400.v3.1	0.866462
201	Potri.001G229133.v3.1	0.866314
202	Potri.002G104800.v3.1	0.866037
203	Potri.005G133900.v3.1	0.865624
204	Potri.011G045300.v3.1	0.865083
205	Potri.002G059800.v3.1	0.864868
206	Potri.010G007000.v3.1	0.864685
207	Potri.009G163700.v3.1	0.864583
208	Potri.002G048000.v3.1	0.863985
209	Potri.013G065100.v3.1	0.863902
210	Potri.008G147400.v3.1	0.863617
211	Potri.018G024500.v3.1	0.86339
212	Potri.003G216600.v3.1	0.863381
213	Potri.009G028100.v3.1	0.863194
214	Potri.002G149900.v3.1	0.862919
215	Potri.001G123500.v3.1	0.862561
216	Potri.010G046000.v3.1	0.862537
217	Potri.007G082400.v3.1	0.862229
218	Potri.012G023700.v3.1	0.862148
219	Potri.008G144700.v3.1	0.862059
220	Potri.014G151300.v3.1	0.862043
221	Potri.014G142800.v3.1	0.861785
222	Potri.003G110000.v3.1	0.861754
223	Potri.005G157200.v3.1	0.861656
224	Potri.014G108800.v3.1	0.861653
225	Potri.019G006900.v3.1	0.861651
226	Potri.012G101000.v3.1	0.861485
227	Potri.019G025600.v3.1	0.861474
228	Potri.018G099900.v3.1	0.861436
229	Potri.010G115100.v3.1	0.861199
230	Potri.T116400.v3.1	0.861113
231	Potri.017G002500.v3.1	0.861028
232	Potri.T033200.v3.1	0.860888
233	Potri.013G023200.v3.1	0.86072
234	Potri.008G124700.v3.1	0.860672
235	Potri.001G378000.v3.1	0.860633
236	Potri.018G062500.v3.1	0.860375
237	Potri.007G111900.v3.1	0.860227
238	Potri.001G223500.v3.1	0.860104
239	Potri.007G002100.v3.1	0.859879
240	Potri.006G115800.v3.1	0.859568
241	Potri.003G076800.v3.1	0.85949
242	Potri.004G046900.v3.1	0.85945
243	Potri.010G052100.v3.1	0.859444
244	Potri.018G011500.v3.1	0.859064
245	Potri.010G075200.v3.1	0.85904
246	Potri.008G038450.v3.1	0.858999
247	Potri.016G133400.v3.1	0.858651
248	Potri.014G128600.v3.1	0.858514
249	Potri.010G075501.v3.1	0.858103
250	Potri.009G133000.v3.1	0.858102
251	Potri.009G085900.v3.1	0.857971
252	Potri.005G044900.v3.1	0.857755
253	Potri.019G003100.v3.1	0.85763
254	Potri.003G168801.v3.1	0.857596
255	Potri.012G083800.v3.1	0.857572
256	Potri.005G046500.v3.1	0.857325
257	Potri.010G100200.v3.1	0.857149
258	Potri.001G385600.v3.1	0.857032
259	Potri.007G141000.v3.1	0.85686
260	Potri.005G236700.v3.1	0.856859
261	Potri.015G037000.v3.1	0.856851
262	Potri.011G035125.v3.1	0.856788
263	Potri.001G106800.v3.1	0.856628
264	Potri.008G165200.v3.1	0.856446
265	Potri.013G063800.v3.1	0.856339
266	Potri.003G007000.v3.1	0.856334
267	Potri.004G226900.v3.1	0.85615
268	Potri.005G171000.v3.1	0.855685
269	Potri.005G124100.v3.1	0.855618
270	Potri.014G109500.v3.1	0.854708
271	Potri.T153900.v3.1	0.85434
272	Potri.011G091900.v3.1	0.854213
273	Potri.004G194850.v3.1	0.853805
274	Potri.014G089200.v3.1	0.853672
275	Potri.018G127500.v3.1	0.853593
276	Potri.018G009800.v3.1	0.853217
277	Potri.007G147100.v3.1	0.853176
278	Potri.005G017300.v3.1	0.852953
279	Potri.T008100.v3.1	0.852924
280	Potri.008G210900.v3.1	0.852851
281	Potri.008G170100.v3.1	0.852422
282	Potri.017G100100.v3.1	0.852246
283	Potri.015G030600.v3.1	0.852137
284	Potri.003G088700.v3.1	0.852115
285	Potri.011G115100.v3.1	0.852024
286	Potri.003G119600.v3.1	0.852001
287	Potri.013G078500.v3.1	0.851607
288	Potri.002G044700.v3.1	0.851565
289	Potri.002G025300.v3.1	0.85142
290	Potri.006G069800.v3.1	0.851346
291	Potri.003G067100.v3.1	0.851342
292	Potri.008G059900.v3.1	0.851004
293	Potri.003G038900.v3.1	0.850889
294	Potri.017G032200.v3.1	0.850843
295	Potri.003G110100.v3.1	0.850602
296	Potri.001G134700.v3.1	0.850396
297	Potri.005G049100.v3.1	0.850308
298	Potri.006G118800.v3.1	0.850262
299	Potri.001G347300.v3.1	0.850234
300	Potri.001G237400.v3.1	0.850196
301	Potri.008G121900.v3.1	0.850107
302	Potri.003G063100.v3.1	0.849995
303	Potri.002G064800.v3.1	0.849973
304	Potri.003G158400.v3.1	0.849778
305	Potri.006G076000.v3.1	0.849771
306	Potri.017G106300.v3.1	0.849309
307	Potri.005G157100.v3.1	0.849125
308	Potri.009G116900.v3.1	0.849007
309	Potri.016G131600.v3.1	0.848974
310	Potri.009G055800.v3.1	0.848762
311	Potri.011G022450.v3.1	0.848538
312	Potri.T095800.v3.1	0.848424
313	Potri.006G251100.v3.1	0.848384
314	Potri.003G129400.v3.1	0.848092
315	Potri.001G033200.v3.1	0.848081
316	Potri.006G266800.v3.1	0.847889
317	Potri.013G064000.v3.1	0.84769
318	Potri.T056100.v3.1	0.847532
319	Potri.007G010300.v3.1	0.847438
320	Potri.002G187500.v3.1	0.847342
321	Potri.015G134900.v3.1	0.846492
322	Potri.006G212200.v3.1	0.846472
323	Potri.001G265600.v3.1	0.846339
324	Potri.001G162800.v3.1	0.846289
325	Potri.019G088800.v3.1	0.846127
326	Potri.006G063900.v3.1	0.845995
327	Potri.001G298300.v3.1	0.845991
328	Potri.002G019300.v3.1	0.845989
329	Potri.T093800.v3.1	0.845823
330	Potri.008G131550.v3.1	0.845782
331	Potri.012G001400.v3.1	0.845633
332	Potri.T125400.v3.1	0.845605
333	Potri.010G134700.v3.1	0.845478
334	Potri.008G102800.v3.1	0.844716
335	Potri.003G157700.v3.1	0.844697
336	Potri.002G242900.v3.1	0.844538
337	Potri.017G075900.v3.1	0.844452
338	Potri.019G077500.v3.1	0.844394
339	Potri.001G104500.v3.1	0.844279
340	Potri.T046200.v3.1	0.843942
341	Potri.001G280500.v3.1	0.843429
342	Potri.015G034500.v3.1	0.843342
343	Potri.001G170200.v3.1	0.843013
344	Potri.010G107500.v3.1	0.842976
345	Potri.001G342000.v3.1	0.842964
346	Potri.019G067900.v3.1	0.842692
347	Potri.014G052600.v3.1	0.842241
348	Potri.006G241600.v3.1	0.841815
349	Potri.014G179100.v3.1	0.841644
350	Potri.006G165700.v3.1	0.841597
351	Potri.015G089201.v3.1	0.841331
352	Potri.002G070300.v3.1	0.84129
353	Potri.002G026100.v3.1	0.84094
354	Potri.001G225800.v3.1	0.840209
355	Potri.003G223100.v3.1	0.839347
356	Potri.016G118700.v3.1	0.839227
357	Potri.018G127600.v3.1	0.839111
358	Potri.013G071800.v3.1	0.839063
359	Potri.002G071400.v3.1	0.838769
360	Potri.004G212000.v3.1	0.838052
361	Potri.011G146500.v3.1	0.83795
362	Potri.016G139900.v3.1	0.837912
363	Potri.011G159900.v3.1	0.837886
364	Potri.008G025400.v3.1	0.837661
365	Potri.008G116400.v3.1	0.837655
366	Potri.002G213100.v3.1	0.837525
367	Potri.001G216100.v3.1	0.837514
368	Potri.001G439500.v3.1	0.837346
369	Potri.001G103400.v3.1	0.837164
370	Potri.010G153100.v3.1	0.837063
371	Potri.016G140300.v3.1	0.837035
372	Potri.018G009850.v3.1	0.836915
373	Potri.006G054600.v3.1	0.836912
374	Potri.002G046200.v3.1	0.836854
375	Potri.001G028100.v3.1	0.836817
376	Potri.015G099200.v3.1	0.836757
377	Potri.001G230800.v3.1	0.836689
378	Potri.018G121600.v3.1	0.836659
379	Potri.T018000.v3.1	0.836424
380	Potri.015G134600.v3.1	0.836414
381	Potri.002G108600.v3.1	0.836351
382	Potri.019G100001.v3.1	0.836152
383	Potri.002G141000.v3.1	0.835764
384	Potri.015G039700.v3.1	0.835761
385	Potri.006G229900.v3.1	0.835667
386	Potri.011G026032.v3.1	0.835614
387	Potri.015G113000.v3.1	0.835482
388	Potri.013G034800.v3.1	0.835338
389	Potri.009G123100.v3.1	0.83524
390	Potri.001G104700.v3.1	0.835096
391	Potri.006G227600.v3.1	0.834975
392	Potri.007G043900.v3.1	0.834911
393	Potri.013G063700.v3.1	0.834869
394	Potri.T070101.v3.1	0.83457
395	Potri.004G088200.v3.1	0.834365
396	Potri.010G151500.v3.1	0.83422
397	Potri.019G121900.v3.1	0.834199
398	Potri.013G128900.v3.1	0.834179
399	Potri.007G046700.v3.1	0.834099
400	Potri.007G026500.v3.1	0.834082
401	Potri.019G010900.v3.1	0.834039
402	Potri.016G012900.v3.1	0.833821
403	Potri.001G079400.v3.1	0.833762
404	Potri.008G107500.v3.1	0.833707
405	Potri.015G061250.v3.1	0.833657
406	Potri.003G036900.v3.1	0.833317
407	Potri.006G160400.v3.1	0.833232
408	Potri.013G063050.v3.1	0.832912
409	Potri.007G111700.v3.1	0.832905
410	Potri.008G192200.v3.1	0.832885
411	Potri.017G120500.v3.1	0.832808
412	Potri.005G206600.v3.1	0.832634
413	Potri.001G456400.v3.1	0.832557
414	Potri.001G439900.v3.1	0.832328
415	Potri.004G077100.v3.1	0.832279
416	Potri.013G154600.v3.1	0.832041
417	Potri.001G270500.v3.1	0.832012
418	Potri.010G220700.v3.1	0.831921
419	Potri.006G254300.v3.1	0.83186
420	Potri.014G078600.v3.1	0.831506
421	Potri.009G164300.v3.1	0.831354
422	Potri.014G086600.v3.1	0.831318
423	Potri.010G226700.v3.1	0.831284
424	Potri.012G081600.v3.1	0.831071
425	Potri.005G181500.v3.1	0.83097
426	Potri.009G054800.v3.1	0.83085
427	Potri.002G108500.v3.1	0.830695
428	Potri.014G110200.v3.1	0.830376
429	Potri.012G065000.v3.1	0.830311
430	Potri.010G028900.v3.1	0.830243
431	Potri.001G330501.v3.1	0.830075
432	Potri.002G193800.v3.1	0.829928
433	Potri.002G025400.v3.1	0.829823
434	Potri.013G049100.v3.1	0.829783
435	Potri.014G109000.v3.1	0.829657
436	Potri.014G052700.v3.1	0.829575
437	Potri.009G159600.v3.1	0.829322
438	Potri.009G163600.v3.1	0.829307
439	Potri.003G081900.v3.1	0.829285
440	Potri.005G176100.v3.1	0.828681
441	Potri.004G168900.v3.1	0.828593
442	Potri.011G166900.v3.1	0.828549
443	Potri.010G236800.v3.1	0.828503
444	Potri.001G402600.v3.1	0.828472
445	Potri.001G391300.v3.1	0.828416
446	Potri.009G102900.v3.1	0.828325
447	Potri.001G304300.v3.1	0.828056
448	Potri.008G105300.v3.1	0.828024
449	Potri.006G070000.v3.1	0.827907
450	Potri.009G159000.v3.1	0.827906
451	Potri.013G057300.v3.1	0.827863
452	Potri.003G197500.v3.1	0.827635
453	Potri.005G169100.v3.1	0.826531
454	Potri.005G128200.v3.1	0.826438
455	Potri.019G039900.v3.1	0.826427
456	Potri.003G157100.v3.1	0.826268
457	Potri.010G190800.v3.1	0.826016
458	Potri.015G020000.v3.1	0.8259
459	Potri.001G427500.v3.1	0.825859
460	Potri.013G133201.v3.1	0.825793
461	Potri.008G026900.v3.1	0.825424
462	Potri.015G099100.v3.1	0.825321
463	Potri.011G067300.v3.1	0.825275
464	Potri.015G100900.v3.1	0.825176
465	Potri.001G453200.v3.1	0.825134
466	Potri.007G064000.v3.1	0.824953
467	Potri.008G200400.v3.1	0.824892
468	Potri.007G005800.v3.1	0.824712
469	Potri.007G124400.v3.1	0.824632
470	Potri.004G035800.v3.1	0.824625
471	Potri.008G118600.v3.1	0.82445
472	Potri.018G094100.v3.1	0.824324
473	Potri.019G088700.v3.1	0.824216
474	Potri.006G063700.v3.1	0.824205
475	Potri.014G042200.v3.1	0.824196
476	Potri.007G005400.v3.1	0.824124
477	Potri.006G256500.v3.1	0.824084
478	Potri.006G142500.v3.1	0.823858
479	Potri.001G101300.v3.1	0.823475
480	Potri.007G097400.v3.1	0.823443
481	Potri.008G108000.v3.1	0.823121
482	Potri.006G050200.v3.1	0.822571
483	Potri.013G031700.v3.1	0.822468
484	Potri.013G028200.v3.1	0.822241
485	Potri.006G062800.v3.1	0.822218
486	Potri.001G317001.v3.1	0.822194
487	Potri.011G124000.v3.1	0.822055
488	Potri.013G033600.v3.1	0.821768
489	Potri.004G110650.v3.1	0.821743
490	Potri.008G030800.v3.1	0.821573
491	Potri.009G098100.v3.1	0.82139
492	Potri.006G061201.v3.1	0.820174
493	Potri.002G054900.v3.1	0.820146
494	Potri.011G115000.v3.1	0.819922
495	Potri.006G062600.v3.1	0.819665
496	Potri.009G028501.v3.1	0.81942
497	Potri.003G020800.v3.1	0.819372
498	Potri.013G015500.v3.1	0.819297
499	Potri.010G227100.v3.1	0.819135
500	Potri.003G203800.v3.1	0.819091
501	Potri.005G020700.v3.1	0.819087
502	Potri.010G102000.v3.1	0.818907
503	Potri.002G164400.v3.1	0.818559
504	Potri.011G110000.v3.1	0.818529
505	Potri.018G043700.v3.1	0.818058
506	Potri.010G038700.v3.1	0.81805
507	Potri.010G090100.v3.1	0.817869
508	Potri.004G102000.v3.1	0.817803
509	Potri.002G105100.v3.1	0.817461
510	Potri.017G000500.v3.1	0.817399
511	Potri.013G100100.v3.1	0.817265
512	Potri.001G041800.v3.1	0.817252
513	Potri.003G183200.v3.1	0.817202
514	Potri.009G044400.v3.1	0.816948
515	Potri.018G070600.v3.1	0.816885
516	Potri.004G109200.v3.1	0.816849
517	Potri.009G002100.v3.1	0.816759
518	Potri.005G093000.v3.1	0.816481
519	Potri.019G099900.v3.1	0.816192
520	Potri.006G064300.v3.1	0.816033
521	Potri.010G110500.v3.1	0.815792
522	Potri.013G098900.v3.1	0.815661
523	Potri.001G252200.v3.1	0.815545
524	Potri.010G148300.v3.1	0.81554
525	Potri.005G217500.v3.1	0.815278
526	Potri.014G082500.v3.1	0.815142
527	Potri.011G026200.v3.1	0.815031
528	Potri.005G101600.v3.1	0.814568
529	Potri.006G108300.v3.1	0.814426
530	Potri.001G426200.v3.1	0.814386
531	Potri.019G124500.v3.1	0.814343
532	Potri.T079500.v3.1	0.814303
533	Potri.010G236850.v3.1	0.814163
534	Potri.001G335900.v3.1	0.813947
535	Potri.002G221500.v3.1	0.813941
536	Potri.014G045500.v3.1	0.813881
537	Potri.006G242000.v3.1	0.81367
538	Potri.011G002800.v3.1	0.813644
539	Potri.008G019250.v3.1	0.813406
540	Potri.001G091100.v3.1	0.813381
541	Potri.006G248100.v3.1	0.813313
542	Potri.011G089300.v3.1	0.81327
543	Potri.008G182000.v3.1	0.813209
544	Potri.006G120600.v3.1	0.812908
545	Potri.014G143300.v3.1	0.81287
546	Potri.015G089100.v3.1	0.812437
547	Potri.012G112200.v3.1	0.81234
548	Potri.010G131500.v3.1	0.812163
549	Potri.003G114700.v3.1	0.811779
550	Potri.018G041100.v3.1	0.811732
551	Potri.019G088600.v3.1	0.811626
552	Potri.001G416600.v3.1	0.811478
553	Potri.015G064100.v3.1	0.811388
554	Potri.005G129350.v3.1	0.811331
555	Potri.001G375000.v3.1	0.811323
556	Potri.002G177500.v3.1	0.810758
557	Potri.008G026100.v3.1	0.810625
558	Potri.010G097900.v3.1	0.810608
559	Potri.010G233600.v3.1	0.810556
560	Potri.009G087400.v3.1	0.810483
561	Potri.008G101000.v3.1	0.810329
562	Potri.010G194600.v3.1	0.810251
563	Potri.002G196000.v3.1	0.81014
564	Potri.011G010600.v3.1	0.810102
565	Potri.010G123700.v3.1	0.810037
566	Potri.003G062400.v3.1	0.810025
567	Potri.010G068800.v3.1	0.810011
568	Potri.008G197000.v3.1	0.809744
569	Potri.012G105400.v3.1	0.809601
570	Potri.003G212500.v3.1	0.80932
571	Potri.016G127300.v3.1	0.809157
572	Potri.011G114500.v3.1	0.808902
573	Potri.002G084900.v3.1	0.808767
574	Potri.008G165000.v3.1	0.808253
575	Potri.019G064600.v3.1	0.808235
576	Potri.004G147900.v3.1	0.808179
577	Potri.018G083100.v3.1	0.807743
578	Potri.T168100.v3.1	0.807444
579	Potri.009G082300.v3.1	0.807018
580	Potri.010G040600.v3.1	0.807002
581	Potri.001G222800.v3.1	0.806889
582	Potri.003G114600.v3.1	0.806674
583	Potri.013G098700.v3.1	0.806458
584	Potri.005G037600.v3.1	0.806391
585	Potri.006G277400.v3.1	0.806351
586	Potri.008G026600.v3.1	0.80555
587	Potri.011G072300.v3.1	0.805518
588	Potri.013G014400.v3.1	0.805487
589	Potri.008G130200.v3.1	0.805421
590	Potri.007G101500.v3.1	0.805396
591	Potri.005G117200.v3.1	0.805257
592	Potri.007G096900.v3.1	0.805122
593	Potri.007G119300.v3.1	0.804936
594	Potri.008G055200.v3.1	0.804936
595	Potri.014G150800.v3.1	0.804696
596	Potri.001G057400.v3.1	0.804568
597	Potri.007G013600.v3.1	0.804368
598	Potri.014G091300.v3.1	0.804297
599	Potri.016G141700.v3.1	0.804278
600	Potri.005G202000.v3.1	0.804232
601	Potri.002G233700.v3.1	0.804158
602	Potri.009G078600.v3.1	0.804079
603	Potri.006G248300.v3.1	0.803906
604	Potri.010G132200.v3.1	0.803679
605	Potri.005G032400.v3.1	0.803451
606	Potri.012G108100.v3.1	0.802973
607	Potri.012G143100.v3.1	0.802909
608	Potri.005G098200.v3.1	0.802862
609	Potri.017G023200.v3.1	0.802854
610	Potri.019G122100.v3.1	0.802841
611	Potri.005G119300.v3.1	0.802605
612	Potri.004G081300.v3.1	0.802586
613	Potri.019G124700.v3.1	0.802528
614	Potri.004G231200.v3.1	0.802323
615	Potri.019G083000.v3.1	0.802047
616	Potri.005G240100.v3.1	0.801854
617	Potri.001G112600.v3.1	0.801806
618	Potri.009G150400.v3.1	0.8018
619	Potri.014G129000.v3.1	0.801785
620	Potri.005G105200.v3.1	0.801776
621	Potri.001G321800.v3.1	0.801452
622	Potri.016G037600.v3.1	0.801358
623	Potri.014G052900.v3.1	0.801221
624	Potri.001G102501.v3.1	0.801107
625	Potri.010G011900.v3.1	0.800983
626	Potri.001G462200.v3.1	0.800478
627	Potri.014G067700.v3.1	0.800128
628	Potri.011G117100.v3.1	0.800039
629	Potri.017G142300.v3.1	0.799995
630	Potri.006G125300.v3.1	0.799818
631	Potri.002G077400.v3.1	0.799799
632	Potri.014G113000.v3.1	0.79975
633	Potri.001G073800.v3.1	0.799567
634	Potri.005G099300.v3.1	0.799358
635	Potri.001G192800.v3.1	0.799008
636	Potri.005G063700.v3.1	0.798842
637	Potri.016G090300.v3.1	0.798799
638	Potri.012G019100.v3.1	0.797862
639	Potri.011G058300.v3.1	0.797838
640	Potri.009G129200.v3.1	0.797612
641	Potri.011G160000.v3.1	0.797336
642	Potri.002G078501.v3.1	0.797247
643	Potri.003G059300.v3.1	0.797228
644	Potri.001G371700.v3.1	0.796946
645	Potri.002G090900.v3.1	0.796862
646	Potri.001G472600.v3.1	0.796837
647	Potri.006G145700.v3.1	0.796644
648	Potri.001G242000.v3.1	0.796484
649	Potri.017G016200.v3.1	0.79636
650	Potri.015G004500.v3.1	0.796261
651	Potri.013G021300.v3.1	0.795932
652	Potri.002G018200.v3.1	0.795771
653	Potri.004G145500.v3.1	0.795658
654	Potri.013G033000.v3.1	0.795637
655	Potri.005G092700.v3.1	0.795541
656	Potri.017G115900.v3.1	0.795365
657	Potri.005G102300.v3.1	0.795195
658	Potri.006G082700.v3.1	0.795186
659	Potri.002G027300.v3.1	0.794751
660	Potri.012G096800.v3.1	0.794277
661	Potri.T118600.v3.1	0.79419
662	Potri.001G252100.v3.1	0.794181
663	Potri.018G003100.v3.1	0.794178
664	Potri.013G033400.v3.1	0.794109
665	Potri.004G069200.v3.1	0.794106
666	Potri.005G245000.v3.1	0.794018
667	Potri.001G169700.v3.1	0.793428
668	Potri.006G047300.v3.1	0.793242
669	Potri.010G043900.v3.1	0.79322
670	Potri.001G303900.v3.1	0.792996
671	Potri.008G123300.v3.1	0.792802
672	Potri.016G124700.v3.1	0.792662
673	Potri.005G165100.v3.1	0.792602
674	Potri.005G168800.v3.1	0.792556
675	Potri.004G040500.v3.1	0.79225
676	Potri.014G108900.v3.1	0.792118
677	Potri.006G275700.v3.1	0.791975
678	Potri.016G132800.v3.1	0.791852
679	Potri.006G003400.v3.1	0.79144
680	Potri.010G042600.v3.1	0.791095
681	Potri.001G294800.v3.1	0.790858
682	Potri.003G159600.v3.1	0.79079
683	Potri.011G168600.v3.1	0.790771
684	Potri.018G043100.v3.1	0.79076
685	Potri.006G072700.v3.1	0.790614
686	Potri.001G470000.v3.1	0.790166
687	Potri.014G160700.v3.1	0.790049
688	Potri.009G043800.v3.1	0.789889
689	Potri.005G200600.v3.1	0.789759
690	Potri.007G115900.v3.1	0.789647
691	Potri.011G043600.v3.1	0.789577
692	Potri.017G111900.v3.1	0.789439
693	Potri.014G035800.v3.1	0.789383
694	Potri.017G074800.v3.1	0.78904
695	Potri.008G035300.v3.1	0.788905
696	Potri.009G160200.v3.1	0.788772
697	Potri.001G374600.v3.1	0.788723
698	Potri.010G034300.v3.1	0.788628
699	Potri.016G050500.v3.1	0.788475
700	Potri.011G161100.v3.1	0.788448
701	Potri.014G195500.v3.1	0.787903
702	Potri.007G100700.v3.1	0.787745
703	Potri.003G116500.v3.1	0.787743
704	Potri.004G231300.v3.1	0.787694
705	Potri.018G056800.v3.1	0.787593
706	Potri.009G094400.v3.1	0.787494
707	Potri.010G103100.v3.1	0.787435
708	Potri.013G028300.v3.1	0.78742
709	Potri.010G081100.v3.1	0.78742
710	Potri.016G031400.v3.1	0.787264
711	Potri.009G124900.v3.1	0.787159
712	Potri.004G135400.v3.1	0.786848
713	Potri.001G374800.v3.1	0.786615
714	Potri.009G089400.v3.1	0.786463
715	Potri.010G211100.v3.1	0.786136
716	Potri.004G043900.v3.1	0.785964
717	Potri.004G177700.v3.1	0.785855
718	Potri.011G053700.v3.1	0.785817
719	Potri.010G185300.v3.1	0.785693
720	Potri.013G047300.v3.1	0.785671
721	Potri.011G158100.v3.1	0.785521
722	Potri.004G049300.v3.1	0.785331
723	Potri.015G109300.v3.1	0.785292
724	Potri.014G066000.v3.1	0.785261
725	Potri.008G122100.v3.1	0.785104
726	Potri.003G210500.v3.1	0.785091
727	Potri.010G176466.v3.1	0.784825
728	Potri.014G160500.v3.1	0.784749
729	Potri.019G092500.v3.1	0.784707
730	Potri.017G052000.v3.1	0.784247
731	Potri.006G150600.v3.1	0.784202
732	Potri.011G090900.v3.1	0.78393
733	Potri.001G130800.v3.1	0.7838
734	Potri.006G240300.v3.1	0.783726
735	Potri.011G094900.v3.1	0.783621
736	Potri.016G132200.v3.1	0.783584
737	Potri.016G045600.v3.1	0.783218
738	Potri.005G211500.v3.1	0.783169
739	Potri.011G168500.v3.1	0.782954
740	Potri.006G222800.v3.1	0.782757
741	Potri.003G070600.v3.1	0.782668
742	Potri.001G404800.v3.1	0.782591
743	Potri.010G143900.v3.1	0.782491
744	Potri.010G212200.v3.1	0.782469
745	Potri.001G091400.v3.1	0.782403
746	Potri.019G003900.v3.1	0.782375
747	Potri.013G104400.v3.1	0.782347
748	Potri.001G307600.v3.1	0.782222
749	Potri.014G060100.v3.1	0.781966
750	Potri.004G048750.v3.1	0.781771
751	Potri.004G217200.v3.1	0.781488
752	Potri.016G022400.v3.1	0.781292
753	Potri.003G059400.v3.1	0.78115
754	Potri.002G106900.v3.1	0.780944
755	Potri.T099932.v3.1	0.780843
756	Potri.002G205400.v3.1	0.780785
757	Potri.006G214600.v3.1	0.780701
758	Potri.018G143900.v3.1	0.780283
759	Potri.011G117300.v3.1	0.780178
760	Potri.018G076000.v3.1	0.780134
761	Potri.008G018900.v3.1	0.780115
762	Potri.001G242200.v3.1	0.780055
763	Potri.008G111800.v3.1	0.779998
764	Potri.003G140900.v3.1	0.779938
765	Potri.T018600.v3.1	0.779925
766	Potri.004G233600.v3.1	0.779887
767	Potri.007G017600.v3.1	0.779862
768	Potri.T147300.v3.1	0.779449
769	Potri.004G005900.v3.1	0.779414
770	Potri.002G173200.v3.1	0.779352
771	Potri.014G197000.v3.1	0.779322
772	Potri.002G176300.v3.1	0.779293
773	Potri.003G048100.v3.1	0.779195
774	Potri.016G114100.v3.1	0.779125
775	Potri.T056901.v3.1	0.778942
776	Potri.005G181600.v3.1	0.778908
777	Potri.006G098700.v3.1	0.77867
778	Potri.010G042700.v3.1	0.777734
779	Potri.004G048675.v3.1	0.777728
780	Potri.017G140900.v3.1	0.777652
781	Potri.001G424500.v3.1	0.777613
782	Potri.002G234700.v3.1	0.777578
783	Potri.001G182000.v3.1	0.777555
784	Potri.004G084800.v3.1	0.777546
785	Potri.004G049700.v3.1	0.777469
786	Potri.003G165500.v3.1	0.776976
787	Potri.008G019350.v3.1	0.776943
788	Potri.010G190000.v3.1	0.776717
789	Potri.014G194800.v3.1	0.776715
790	Potri.015G013600.v3.1	0.77543
791	Potri.005G252100.v3.1	0.775319
792	Potri.002G126200.v3.1	0.775234
793	Potri.019G079300.v3.1	0.775184
794	Potri.002G064400.v3.1	0.774639
795	Potri.014G139500.v3.1	0.774625
796	Potri.008G094600.v3.1	0.77456
797	Potri.008G027100.v3.1	0.774458
798	Potri.017G143100.v3.1	0.774252
799	Potri.008G077100.v3.1	0.773944
800	Potri.004G076200.v3.1	0.773674
801	Potri.002G093600.v3.1	0.773571
802	Potri.T172005.v3.1	0.773328
803	Potri.006G258300.v3.1	0.773138
804	Potri.011G067000.v3.1	0.773041
805	Potri.014G051500.v3.1	0.772893
806	Potri.010G020800.v3.1	0.772708
807	Potri.002G050800.v3.1	0.77269
808	Potri.007G085700.v3.1	0.772348
809	Potri.002G246800.v3.1	0.772343
810	Potri.002G247500.v3.1	0.77229
811	Potri.001G167100.v3.1	0.772094
812	Potri.011G157200.v3.1	0.771831
813	Potri.010G236100.v3.1	0.771766
814	Potri.T157300.v3.1	0.771573
815	Potri.002G093500.v3.1	0.771432
816	Potri.001G281900.v3.1	0.771309
817	Potri.016G125400.v3.1	0.771187
818	Potri.003G142500.v3.1	0.771051
819	Potri.009G046200.v3.1	0.77099
820	Potri.T075900.v3.1	0.770973
821	Potri.008G182100.v3.1	0.770924
822	Potri.013G077900.v3.1	0.770918
823	Potri.007G024300.v3.1	0.770803
824	Potri.005G178200.v3.1	0.770799
825	Potri.003G058900.v3.1	0.770777
826	Potri.007G038500.v3.1	0.770327
827	Potri.018G101500.v3.1	0.769783
828	Potri.003G154301.v3.1	0.769779
829	Potri.004G132900.v3.1	0.769763
830	Potri.010G094400.v3.1	0.769755
831	Potri.002G219600.v3.1	0.769708
832	Potri.007G090400.v3.1	0.76967
833	Potri.004G136900.v3.1	0.769579
834	Potri.002G071300.v3.1	0.76933
835	Potri.003G149700.v3.1	0.769283
836	Potri.019G080300.v3.1	0.769133
837	Potri.005G119400.v3.1	0.769109
838	Potri.010G193500.v3.1	0.769088
839	Potri.003G037000.v3.1	0.769012
840	Potri.008G069700.v3.1	0.769008
841	Potri.009G028300.v3.1	0.768683
842	Potri.001G234300.v3.1	0.768435
843	Potri.013G056700.v3.1	0.768412
844	Potri.006G085700.v3.1	0.768354
845	Potri.010G161500.v3.1	0.768155
846	Potri.001G134800.v3.1	0.76796
847	Potri.002G160700.v3.1	0.767857
848	Potri.013G073100.v3.1	0.767788
849	Potri.004G216900.v3.1	0.767734
850	Potri.013G035800.v3.1	0.767459
851	Potri.015G087200.v3.1	0.767447
852	Potri.007G088301.v3.1	0.767442
853	Potri.008G170600.v3.1	0.767188
854	Potri.016G114200.v3.1	0.766905
855	Potri.019G087000.v3.1	0.766808
856	Potri.009G054600.v3.1	0.766639
857	Potri.T138200.v3.1	0.766603
858	Potri.010G047200.v3.1	0.766387
859	Potri.016G127400.v3.1	0.766097
860	Potri.005G180100.v3.1	0.765904
861	Potri.009G010350.v3.1	0.765682
862	Potri.010G001900.v3.1	0.76561
863	Potri.018G070500.v3.1	0.765437
864	Potri.008G111200.v3.1	0.765285
865	Potri.001G170100.v3.1	0.764998
866	Potri.T095700.v3.1	0.764656
867	Potri.005G125600.v3.1	0.764647
868	Potri.016G118300.v3.1	0.764557
869	Potri.006G031900.v3.1	0.764525
870	Potri.T019200.v3.1	0.764493
871	Potri.017G086200.v3.1	0.764124
872	Potri.001G438900.v3.1	0.763902
873	Potri.T092400.v3.1	0.763654
874	Potri.007G003200.v3.1	0.763602
875	Potri.011G058100.v3.1	0.763511
876	Potri.010G153400.v3.1	0.76351
877	Potri.005G034100.v3.1	0.763134
878	Potri.001G172100.v3.1	0.763047
879	Potri.014G037100.v3.1	0.762844
880	Potri.006G037801.v3.1	0.762815
881	Potri.006G220000.v3.1	0.762582
882	Potri.016G104900.v3.1	0.76249
883	Potri.012G134800.v3.1	0.762396
884	Potri.008G185900.v3.1	0.762063
885	Potri.001G096400.v3.1	0.761948
886	Potri.016G022000.v3.1	0.761176
887	Potri.017G133200.v3.1	0.760976
888	Potri.019G079600.v3.1	0.760873
889	Potri.009G082100.v3.1	0.760865
890	Potri.009G003900.v3.1	0.76054
891	Potri.001G439550.v3.1	0.760528
892	Potri.007G085600.v3.1	0.760333
893	Potri.017G078800.v3.1	0.760204
894	Potri.017G154600.v3.1	0.759784
895	Potri.001G406000.v3.1	0.759762
896	Potri.019G031400.v3.1	0.75947
897	Potri.013G032900.v3.1	0.759468
898	Potri.009G025700.v3.1	0.759008
899	Potri.001G108200.v3.1	0.758974
900	Potri.002G196300.v3.1	0.758601
901	Potri.001G154100.v3.1	0.758526
902	Potri.009G081150.v3.1	0.757739
903	Potri.018G039100.v3.1	0.757707
904	Potri.005G015001.v3.1	0.757701
905	Potri.011G135600.v3.1	0.75761
906	Potri.003G041000.v3.1	0.757437
907	Potri.001G348800.v3.1	0.757432
908	Potri.002G226700.v3.1	0.757375
909	Potri.001G404100.v3.1	0.757285
910	Potri.007G081300.v3.1	0.757267
911	Potri.001G288600.v3.1	0.757252
912	Potri.015G110000.v3.1	0.757043
913	Potri.013G000200.v3.1	0.756939
914	Potri.014G083200.v3.1	0.756915
915	Potri.T022800.v3.1	0.756897
916	Potri.T157200.v3.1	0.756789
917	Potri.015G077600.v3.1	0.75665
918	Potri.001G089900.v3.1	0.756598
919	Potri.008G154800.v3.1	0.75641
920	Potri.005G202300.v3.1	0.756314
921	Potri.016G047900.v3.1	0.756178
922	Potri.002G074400.v3.1	0.756151
923	Potri.004G039900.v3.1	0.756049
924	Potri.014G083300.v3.1	0.755777
925	Potri.016G096500.v3.1	0.755604
926	Potri.011G004300.v3.1	0.755576
927	Potri.007G130400.v3.1	0.755504
928	Potri.001G232100.v3.1	0.755422
929	Potri.T093600.v3.1	0.755349
930	Potri.005G159600.v3.1	0.754994
931	Potri.006G228800.v3.1	0.754379
932	Potri.001G000900.v3.1	0.75437
933	Potri.017G027200.v3.1	0.753887
934	Potri.014G080800.v3.1	0.753723
935	Potri.005G071400.v3.1	0.753596
936	Potri.011G021100.v3.1	0.753513
937	Potri.016G128400.v3.1	0.753413
938	Potri.006G054900.v3.1	0.753215
939	Potri.005G221000.v3.1	0.752977
940	Potri.005G158100.v3.1	0.752955
941	Potri.015G014300.v3.1	0.752895
942	Potri.003G198300.v3.1	0.752834
943	Potri.002G105900.v3.1	0.752821
944	Potri.007G054050.v3.1	0.752515
945	Potri.014G195800.v3.1	0.752368
946	Potri.012G089700.v3.1	0.752062
947	Potri.018G075000.v3.1	0.752027
948	Potri.013G063400.v3.1	0.751821
949	Potri.003G072600.v3.1	0.751732
950	Potri.013G028700.v3.1	0.751722
951	Potri.007G014100.v3.1	0.751717
952	Potri.008G067200.v3.1	0.75125
953	Potri.006G153100.v3.1	0.75114
954	Potri.019G090300.v3.1	0.750915
955	Potri.014G153400.v3.1	0.750783
956	Potri.007G065000.v3.1	0.750362
957	Potri.005G167000.v3.1	0.750303
958	Potri.002G114500.v3.1	0.750039
959	Potri.003G142400.v3.1	0.749973
960	Potri.004G187300.v3.1	0.749933
961	Potri.001G199200.v3.1	0.749917
962	Potri.013G064100.v3.1	0.749774
963	Potri.011G155100.v3.1	0.749744
964	Potri.005G176532.v3.1	0.749622
965	Potri.009G153600.v3.1	0.749523
966	Potri.010G164200.v3.1	0.749428
967	Potri.008G106300.v3.1	0.749314
968	Potri.001G442400.v3.1	0.749123
969	Potri.018G034700.v3.1	0.74886
970	Potri.004G036700.v3.1	0.748761
971	Potri.014G027600.v3.1	0.748454
972	Potri.004G160700.v3.1	0.748448
973	Potri.014G027400.v3.1	0.748429
974	Potri.011G144900.v3.1	0.748065
975	Potri.010G206001.v3.1	0.747916
976	Potri.009G153800.v3.1	0.747778
977	Potri.001G304600.v3.1	0.747733
978	Potri.013G089000.v3.1	0.747582
979	Potri.018G131700.v3.1	0.747508
980	Potri.013G131900.v3.1	0.74736
981	Potri.006G126300.v3.1	0.747292
982	Potri.006G133400.v3.1	0.747201
983	Potri.003G098500.v3.1	0.74703
984	Potri.008G049500.v3.1	0.746978
985	Potri.001G152800.v3.1	0.746944
986	Potri.T012000.v3.1	0.746892
987	Potri.002G205900.v3.1	0.746698
988	Potri.010G240000.v3.1	0.746532
989	Potri.008G084200.v3.1	0.746469
990	Potri.013G053400.v3.1	0.746444
991	Potri.009G168500.v3.1	0.746395
992	Potri.010G011700.v3.1	0.746345
993	Potri.015G043900.v3.1	0.746257
994	Potri.012G112000.v3.1	0.746065
995	Potri.001G073900.v3.1	0.745954
996	Potri.012G077700.v3.1	0.745873
997	Potri.010G023700.v3.1	0.74584
998	Potri.005G040600.v3.1	0.745608
999	Potri.006G017700.v3.1	0.745496
1000	Potri.006G055000.v3.1	0.74543
1001	Potri.006G197200.v3.1	0.745426
1002	Potri.012G041900.v3.1	0.745402
1003	Potri.009G116300.v3.1	0.745259
1004	Potri.017G053400.v3.1	0.745171
1005	Potri.003G116700.v3.1	0.745134
1006	Potri.006G144500.v3.1	0.744823
1007	Potri.010G191600.v3.1	0.744671
1008	Potri.003G195900.v3.1	0.744661
1009	Potri.002G197900.v3.1	0.744396
1010	Potri.006G037900.v3.1	0.744169
1011	Potri.016G042200.v3.1	0.74416
1012	Potri.018G043000.v3.1	0.744083
1013	Potri.008G044800.v3.1	0.743616
1014	Potri.T121900.v3.1	0.743575
1015	Potri.018G021000.v3.1	0.743422
1016	Potri.005G049800.v3.1	0.743378
1017	Potri.009G087500.v3.1	0.743245
1018	Potri.005G215100.v3.1	0.743121
1019	Potri.009G103000.v3.1	0.74308
1020	Potri.006G144600.v3.1	0.742908
1021	Potri.001G138100.v3.1	0.742682
1022	Potri.003G067700.v3.1	0.742665
1023	Potri.017G089600.v3.1	0.742155
1024	Potri.008G143000.v3.1	0.742127
1025	Potri.003G180300.v3.1	0.742051
1026	Potri.014G158000.v3.1	0.741967
1027	Potri.011G071100.v3.1	0.741867
1028	Potri.001G182900.v3.1	0.741835
1029	Potri.010G158100.v3.1	0.741251
1030	Potri.012G007100.v3.1	0.741193
1031	Potri.004G083300.v3.1	0.741065
1032	Potri.002G103400.v3.1	0.741025
1033	Potri.002G046000.v3.1	0.740894
1034	Potri.014G137200.v3.1	0.740818
1035	Potri.008G030700.v3.1	0.740714
1036	Potri.002G036800.v3.1	0.74053
1037	Potri.001G051900.v3.1	0.740349
1038	Potri.T163000.v3.1	0.739772
1039	Potri.017G127200.v3.1	0.739395
1040	Potri.017G033600.v3.1	0.73934
1041	Potri.007G131200.v3.1	0.73933
1042	Potri.004G183200.v3.1	0.739285
1043	Potri.008G147500.v3.1	0.739035
1044	Potri.017G119100.v3.1	0.738739
1045	Potri.010G240100.v3.1	0.738686
1046	Potri.006G061700.v3.1	0.738613
1047	Potri.019G076900.v3.1	0.737919
1048	Potri.005G220500.v3.1	0.737829
1049	Potri.001G234200.v3.1	0.737816
1050	Potri.004G099500.v3.1	0.737738
1051	Potri.011G026100.v3.1	0.73645
1052	Potri.014G100900.v3.1	0.736425
1053	Potri.T157400.v3.1	0.736419
1054	Potri.016G101300.v3.1	0.736272
1055	Potri.002G024700.v3.1	0.736206
1056	Potri.009G059300.v3.1	0.736197
1057	Potri.007G047700.v3.1	0.736132
1058	Potri.016G125000.v3.1	0.73606
1059	Potri.002G032400.v3.1	0.736033
1060	Potri.001G344900.v3.1	0.735984
1061	Potri.002G007400.v3.1	0.735792
1062	Potri.001G056600.v3.1	0.735777
1063	Potri.006G236600.v3.1	0.735352
1064	Potri.006G268200.v3.1	0.735218
1065	Potri.004G169000.v3.1	0.735016
1066	Potri.001G017000.v3.1	0.734489
1067	Potri.009G086100.v3.1	0.73444
1068	Potri.008G067100.v3.1	0.734199
1069	Potri.001G249400.v3.1	0.734077
1070	Potri.003G168000.v3.1	0.733639
1071	Potri.010G074700.v3.1	0.733634
1072	Potri.011G097500.v3.1	0.733572
1073	Potri.T143400.v3.1	0.733427
1074	Potri.002G160800.v3.1	0.733059
1075	Potri.006G135800.v3.1	0.732871
1076	Potri.016G132000.v3.1	0.732861
1077	Potri.006G216600.v3.1	0.732712
1078	Potri.005G243800.v3.1	0.732709
1079	Potri.009G160400.v3.1	0.732625
1080	Potri.007G140800.v3.1	0.732575
1081	Potri.003G069400.v3.1	0.732168
1082	Potri.010G043700.v3.1	0.732101
1083	Potri.006G039300.v3.1	0.732021
1084	Potri.001G003500.v3.1	0.731919
1085	Potri.014G095700.v3.1	0.731871
1086	Potri.017G081500.v3.1	0.731862
1087	Potri.001G409900.v3.1	0.731775
1088	Potri.004G013700.v3.1	0.731722
1089	Potri.002G110500.v3.1	0.731348
1090	Potri.009G011400.v3.1	0.731312
1091	Potri.018G118300.v3.1	0.731258
1092	Potri.006G195800.v3.1	0.731111
1093	Potri.010G242600.v3.1	0.730823
1094	Potri.010G183100.v3.1	0.730714
1095	Potri.001G288000.v3.1	0.730653
1096	Potri.018G109100.v3.1	0.730633
1097	Potri.002G020500.v3.1	0.730601
1098	Potri.004G062500.v3.1	0.73049
1099	Potri.T086800.v3.1	0.729957
1100	Potri.009G110400.v3.1	0.729846
1101	Potri.001G010000.v3.1	0.729634
1102	Potri.001G379700.v3.1	0.729511
1103	Potri.018G076700.v3.1	0.729221
1104	Potri.003G104300.v3.1	0.729179
1105	Potri.006G007900.v3.1	0.729166
1106	Potri.001G231500.v3.1	0.729132
1107	Potri.006G069700.v3.1	0.728988
1108	Potri.002G027100.v3.1	0.728803
1109	Potri.010G066600.v3.1	0.728803
1110	Potri.005G144000.v3.1	0.728576
1111	Potri.017G084300.v3.1	0.72855
1112	Potri.014G098100.v3.1	0.728488
1113	Potri.006G188300.v3.1	0.728453
1114	Potri.013G071000.v3.1	0.728417
1115	Potri.006G085400.v3.1	0.72825
1116	Potri.003G046800.v3.1	0.72813
1117	Potri.006G034200.v3.1	0.728074
1118	Potri.014G014200.v3.1	0.727963
1119	Potri.003G023500.v3.1	0.727838
1120	Potri.003G110901.v3.1	0.72759
1121	Potri.009G011700.v3.1	0.727464
1122	Potri.001G260800.v3.1	0.727436
1123	Potri.014G169100.v3.1	0.727433
1124	Potri.017G041100.v3.1	0.727389
1125	Potri.002G254300.v3.1	0.727222
1126	Potri.001G461900.v3.1	0.727164
1127	Potri.010G094100.v3.1	0.727109
1128	Potri.006G077800.v3.1	0.72709
1129	Potri.015G030700.v3.1	0.72704
1130	Potri.012G089400.v3.1	0.726806
1131	Potri.015G092700.v3.1	0.726721
1132	Potri.017G128300.v3.1	0.726708
1133	Potri.012G039000.v3.1	0.726698
1134	Potri.005G182900.v3.1	0.726617
1135	Potri.014G174300.v3.1	0.726383
1136	Potri.005G135300.v3.1	0.725787
1137	Potri.010G225300.v3.1	0.72557
1138	Potri.012G142200.v3.1	0.725553
1139	Potri.001G316800.v3.1	0.725195
1140	Potri.007G011200.v3.1	0.725163
1141	Potri.011G076900.v3.1	0.724908
1142	Potri.001G140300.v3.1	0.72453
1143	Potri.004G210400.v3.1	0.724171
1144	Potri.001G337200.v3.1	0.723772
1145	Potri.T159101.v3.1	0.723463
1146	Potri.006G022300.v3.1	0.723382
1147	Potri.003G112600.v3.1	0.723008
1148	Potri.010G236901.v3.1	0.722914
1149	Potri.006G124200.v3.1	0.722613
1150	Potri.006G076900.v3.1	0.722572
1151	Potri.005G123000.v3.1	0.722326
1152	Potri.T148901.v3.1	0.722242
1153	Potri.009G121300.v3.1	0.722193
1154	Potri.014G044000.v3.1	0.722172
1155	Potri.010G101200.v3.1	0.722029
1156	Potri.004G135500.v3.1	0.722011
1157	Potri.002G159950.v3.1	0.721951
1158	Potri.002G121400.v3.1	0.721922
1159	Potri.003G035600.v3.1	0.721866
1160	Potri.015G121000.v3.1	0.721789
1161	Potri.002G238200.v3.1	0.721548
1162	Potri.003G062500.v3.1	0.721046
1163	Potri.002G123100.v3.1	0.720746
1164	Potri.003G132700.v3.1	0.720738
1165	Potri.001G227000.v3.1	0.720643
1166	Potri.006G065700.v3.1	0.720493
1167	Potri.002G089100.v3.1	0.720475
1168	Potri.001G095600.v3.1	0.720451
1169	Potri.002G053700.v3.1	0.720253
1170	Potri.011G095600.v3.1	0.719989
1171	Potri.002G225500.v3.1	0.719959
1172	Potri.018G151600.v3.1	0.719908
1173	Potri.010G052600.v3.1	0.719738
1174	Potri.015G006800.v3.1	0.719734
1175	Potri.010G115600.v3.1	0.719717
1176	Potri.013G064200.v3.1	0.719683
1177	Potri.011G145300.v3.1	0.719679
1178	Potri.018G121100.v3.1	0.719551
1179	Potri.T122400.v3.1	0.719373
1180	Potri.004G222300.v3.1	0.7189
1181	Potri.005G048400.v3.1	0.718746
1182	Potri.016G035400.v3.1	0.718729
1183	Potri.015G090300.v3.1	0.718437
1184	Potri.017G106100.v3.1	0.718431
1185	Potri.001G161000.v3.1	0.718141
1186	Potri.003G053300.v3.1	0.718121
1187	Potri.003G165400.v3.1	0.71741
1188	Potri.001G222500.v3.1	0.717351
1189	Potri.010G226500.v3.1	0.71717
1190	Potri.006G198600.v3.1	0.716871
1191	Potri.014G019100.v3.1	0.71678
1192	Potri.005G204400.v3.1	0.71678
1193	Potri.003G091000.v3.1	0.716725
1194	Potri.001G330400.v3.1	0.716695
1195	Potri.002G157700.v3.1	0.716591
1196	Potri.005G167400.v3.1	0.716383
1197	Potri.002G057300.v3.1	0.716269
1198	Potri.007G125800.v3.1	0.716227
1199	Potri.008G151200.v3.1	0.716089
1200	Potri.018G082900.v3.1	0.716085
1201	Potri.007G084800.v3.1	0.716056
1202	Potri.014G105500.v3.1	0.715939
1203	Potri.001G411400.v3.1	0.715775
1204	Potri.019G039700.v3.1	0.715668
1205	Potri.001G331500.v3.1	0.715539
1206	Potri.011G156600.v3.1	0.715505
1207	Potri.016G084300.v3.1	0.715136
1208	Potri.005G098000.v3.1	0.714994
1209	Potri.004G040000.v3.1	0.714952
1210	Potri.016G075200.v3.1	0.714914
1211	Potri.006G106600.v3.1	0.714488
1212	Potri.008G198700.v3.1	0.714413
1213	Potri.012G088500.v3.1	0.714115
1214	Potri.002G252600.v3.1	0.714019
1215	Potri.006G219100.v3.1	0.713941
1216	Potri.018G009500.v3.1	0.713744
1217	Potri.007G012900.v3.1	0.713499
1218	Potri.010G092700.v3.1	0.713453
1219	Potri.007G067900.v3.1	0.713293
1220	Potri.014G140900.v3.1	0.713223
1221	Potri.007G124700.v3.1	0.713216
1222	Potri.006G255700.v3.1	0.713025
1223	Potri.006G129100.v3.1	0.71298
1224	Potri.007G033801.v3.1	0.712843
1225	Potri.008G002600.v3.1	0.712802
1226	Potri.003G134500.v3.1	0.712571
1227	Potri.013G004600.v3.1	0.712532
1228	Potri.018G017800.v3.1	0.712346
1229	Potri.002G241800.v3.1	0.71228
1230	Potri.001G212700.v3.1	0.712239
1231	Potri.017G063300.v3.1	0.7122
1232	Potri.011G160900.v3.1	0.712006
1233	Potri.006G061500.v3.1	0.711815
1234	Potri.006G115000.v3.1	0.711643
1235	Potri.004G055600.v3.1	0.711597
1236	Potri.006G066000.v3.1	0.711581
1237	Potri.005G251500.v3.1	0.711132
1238	Potri.019G126300.v3.1	0.711041
1239	Potri.006G002401.v3.1	0.710437
1240	Potri.002G087700.v3.1	0.710236
1241	Potri.014G138700.v3.1	0.71021
1242	Potri.011G042000.v3.1	0.71015
1243	Potri.004G177800.v3.1	0.709956
1244	Potri.006G071000.v3.1	0.709719
1245	Potri.011G162800.v3.1	0.709641
1246	Potri.T030866.v3.1	0.709372
1247	Potri.014G098600.v3.1	0.709021
1248	Potri.014G157200.v3.1	0.708508
1249	Potri.009G009100.v3.1	0.708454
1250	Potri.014G092600.v3.1	0.708449
1251	Potri.019G006800.v3.1	0.708359
1252	Potri.001G261600.v3.1	0.708053
1253	Potri.001G385300.v3.1	0.708004
1254	Potri.018G065300.v3.1	0.707928
1255	Potri.013G005100.v3.1	0.707662
1256	Potri.019G116100.v3.1	0.70746
1257	Potri.012G042500.v3.1	0.7073
1258	Potri.005G048500.v3.1	0.706603
1259	Potri.007G047100.v3.1	0.706328
1260	Potri.014G027500.v3.1	0.706253
1261	Potri.010G237500.v3.1	0.706026
1262	Potri.002G102800.v3.1	0.705863
1263	Potri.008G026700.v3.1	0.705583
1264	Potri.006G081700.v3.1	0.705389
1265	Potri.007G089500.v3.1	0.705374
1266	Potri.019G126000.v3.1	0.704982
1267	Potri.001G239500.v3.1	0.704917
1268	Potri.012G047100.v3.1	0.704162
1269	Potri.005G156700.v3.1	0.704107
1270	Potri.010G065666.v3.1	0.703803
1271	Potri.004G173800.v3.1	0.703539
1272	Potri.014G161600.v3.1	0.703447
1273	Potri.008G188900.v3.1	0.703442
1274	Potri.014G015166.v3.1	0.703363
1275	Potri.009G109200.v3.1	0.703252
1276	Potri.018G043500.v3.1	0.703211
1277	Potri.001G455400.v3.1	0.703188
1278	Potri.016G117800.v3.1	0.703149
1279	Potri.005G123100.v3.1	0.702672
1280	Potri.010G172400.v3.1	0.702633
1281	Potri.006G052800.v3.1	0.702381
1282	Potri.002G082500.v3.1	0.702353
1283	Potri.015G061001.v3.1	0.702227
1284	Potri.001G100200.v3.1	0.702039
1285	Potri.017G001200.v3.1	0.701951
1286	Potri.014G165400.v3.1	0.701933
1287	Potri.001G315001.v3.1	0.701773
1288	Potri.001G197600.v3.1	0.701687
1289	Potri.010G099600.v3.1	0.701641
1290	Potri.003G152700.v3.1	0.701384
1291	Potri.004G176000.v3.1	0.701342
1292	Potri.001G440900.v3.1	0.70073
1293	Potri.006G217600.v3.1	0.700611
1294	Potri.010G049400.v3.1	0.700525
1295	Potri.006G059500.v3.1	0.700113
1296	Potri.002G150000.v3.1	0.699902
1297	Potri.T030600.v3.1	0.699864
1298	Potri.018G114100.v3.1	0.699853
1299	Potri.015G076500.v3.1	0.699836
1300	Potri.001G099500.v3.1	0.699641
1301	Potri.006G140300.v3.1	0.699233
1302	Potri.002G049600.v3.1	0.699075
1303	Potri.015G108800.v3.1	0.699039
1304	Potri.005G140000.v3.1	0.698657
1305	Potri.010G142700.v3.1	0.698598
1306	Potri.018G100900.v3.1	0.698551
1307	Potri.010G167000.v3.1	0.698356
1308	Potri.006G234500.v3.1	0.698085
1309	Potri.002G132700.v3.1	0.698028
1310	Potri.014G040000.v3.1	0.697996
1311	Potri.002G022900.v3.1	0.697714
1312	Potri.015G017100.v3.1	0.697653
1313	Potri.005G048200.v3.1	0.697557
1314	Potri.001G088200.v3.1	0.697465
1315	Potri.T061000.v3.1	0.697332
1316	Potri.006G022600.v3.1	0.697189
1317	Potri.007G031400.v3.1	0.697066
1318	Potri.016G142300.v3.1	0.696923
1319	Potri.014G021700.v3.1	0.696842
1320	Potri.003G107000.v3.1	0.696688
1321	Potri.005G213400.v3.1	0.696665
1322	Potri.017G032300.v3.1	0.696502
1323	Potri.010G019600.v3.1	0.696349
1324	Potri.004G174700.v3.1	0.696244
1325	Potri.003G191100.v3.1	0.69615
1326	Potri.002G231000.v3.1	0.695706
1327	Potri.005G020600.v3.1	0.695463
1328	Potri.016G101900.v3.1	0.695291
1329	Potri.016G085200.v3.1	0.695265
1330	Potri.T052366.v3.1	0.695185
1331	Potri.011G146000.v3.1	0.695042
1332	Potri.002G217200.v3.1	0.695027
1333	Potri.019G089900.v3.1	0.694933
1334	Potri.006G003600.v3.1	0.694916
1335	Potri.001G275600.v3.1	0.694721
1336	Potri.001G355100.v3.1	0.694689
1337	Potri.014G043900.v3.1	0.694658
1338	Potri.018G053800.v3.1	0.694469
1339	Potri.001G264100.v3.1	0.694414
1340	Potri.006G041900.v3.1	0.694341
1341	Potri.017G088300.v3.1	0.694182
1342	Potri.015G017500.v3.1	0.69401
1343	Potri.005G065700.v3.1	0.693859
1344	Potri.004G051100.v3.1	0.69385
1345	Potri.016G014900.v3.1	0.693804
1346	Potri.014G080600.v3.1	0.693716
1347	Potri.019G064200.v3.1	0.69364
1348	Potri.002G078300.v3.1	0.693497
1349	Potri.018G114300.v3.1	0.693493
1350	Potri.005G040300.v3.1	0.693185
1351	Potri.015G065400.v3.1	0.692734
1352	Potri.005G223000.v3.1	0.692693
1353	Potri.002G106500.v3.1	0.692632
1354	Potri.016G089300.v3.1	0.692329
1355	Potri.003G214400.v3.1	0.692313
1356	Potri.003G198700.v3.1	0.692196
1357	Potri.006G244000.v3.1	0.692156
1358	Potri.002G107200.v3.1	0.692085
1359	Potri.003G138400.v3.1	0.691714
1360	Potri.008G085300.v3.1	0.69169
1361	Potri.015G044000.v3.1	0.69166
1362	Potri.016G118000.v3.1	0.691533
1363	Potri.001G369100.v3.1	0.691257
1364	Potri.004G018700.v3.1	0.690796
1365	Potri.001G167200.v3.1	0.690771
1366	Potri.016G095750.v3.1	0.690518
1367	Potri.008G053900.v3.1	0.6905
1368	Potri.013G051400.v3.1	0.689807
1369	Potri.003G053200.v3.1	0.689686
1370	Potri.001G248800.v3.1	0.689403
1371	Potri.018G108500.v3.1	0.689101
1372	Potri.005G205000.v3.1	0.688411
1373	Potri.003G091100.v3.1	0.688335
1374	Potri.009G122800.v3.1	0.688315
1375	Potri.009G166000.v3.1	0.688237
1376	Potri.001G351200.v3.1	0.688083
1377	Potri.001G070900.v3.1	0.687982
1378	Potri.004G135300.v3.1	0.687633
1379	Potri.008G063400.v3.1	0.687527
1380	Potri.016G110100.v3.1	0.68729
1381	Potri.003G052100.v3.1	0.68715
1382	Potri.001G420200.v3.1	0.687144
1383	Potri.006G200200.v3.1	0.686845
1384	Potri.016G104700.v3.1	0.686251
1385	Potri.T032301.v3.1	0.685715
1386	Potri.008G126100.v3.1	0.685128
1387	Potri.001G276800.v3.1	0.685002
1388	Potri.014G146800.v3.1	0.684959
1389	Potri.018G056500.v3.1	0.684811
1390	Potri.014G136400.v3.1	0.684721
1391	Potri.008G114800.v3.1	0.684683
1392	Potri.013G148400.v3.1	0.684629
1393	Potri.006G112800.v3.1	0.684338
1394	Potri.T146400.v3.1	0.684151
1395	Potri.001G215400.v3.1	0.683861
1396	Potri.008G088800.v3.1	0.68365
1397	Potri.019G019500.v3.1	0.683438
1398	Potri.006G048200.v3.1	0.68336
1399	Potri.014G027700.v3.1	0.683332
1400	Potri.001G315800.v3.1	0.683286
1401	Potri.010G169700.v3.1	0.682942
1402	Potri.018G074951.v3.1	0.682817
1403	Potri.001G154700.v3.1	0.682749
1404	Potri.001G197400.v3.1	0.682743
1405	Potri.004G160400.v3.1	0.682733
1406	Potri.004G233000.v3.1	0.682397
1407	Potri.006G204200.v3.1	0.682322
1408	Potri.005G209000.v3.1	0.682255
1409	Potri.006G168800.v3.1	0.682121
1410	Potri.001G146100.v3.1	0.682041
1411	Potri.006G245800.v3.1	0.68202
1412	Potri.010G083500.v3.1	0.682016
1413	Potri.001G323300.v3.1	0.681823
1414	Potri.017G041000.v3.1	0.681637
1415	Potri.006G083700.v3.1	0.681351
1416	Potri.002G126500.v3.1	0.680788
1417	Potri.019G039200.v3.1	0.680627
1418	Potri.010G034800.v3.1	0.680581
1419	Potri.010G049201.v3.1	0.680557
1420	Potri.002G008600.v3.1	0.680344
1421	Potri.019G042100.v3.1	0.6803
1422	Potri.001G334200.v3.1	0.680043
1423	Potri.016G004200.v3.1	0.679695
1424	Potri.018G099201.v3.1	0.67965
1425	Potri.003G039100.v3.1	0.679623
1426	Potri.005G185700.v3.1	0.679438
1427	Potri.014G168600.v3.1	0.679226
1428	Potri.007G052700.v3.1	0.679191
1429	Potri.010G085600.v3.1	0.679137
1430	Potri.014G045300.v3.1	0.678797
1431	Potri.009G071100.v3.1	0.678644
1432	Potri.001G458700.v3.1	0.678634
1433	Potri.011G063000.v3.1	0.67821
1434	Potri.010G141900.v3.1	0.677924
1435	Potri.006G132000.v3.1	0.67781
1436	Potri.014G031500.v3.1	0.677631
1437	Potri.001G271100.v3.1	0.677562
1438	Potri.019G097800.v3.1	0.677547
1439	Potri.001G069801.v3.1	0.677438
1440	Potri.002G159900.v3.1	0.677302
1441	Potri.019G085800.v3.1	0.677272
1442	Potri.007G004700.v3.1	0.676733
1443	Potri.005G156900.v3.1	0.67671
1444	Potri.002G136100.v3.1	0.676508
1445	Potri.019G003400.v3.1	0.676128
1446	Potri.010G231600.v3.1	0.6761
1447	Potri.011G035951.v3.1	0.67597
1448	Potri.009G024600.v3.1	0.67589
1449	Potri.008G209300.v3.1	0.675848
1450	Potri.T088600.v3.1	0.675596
1451	Potri.013G054000.v3.1	0.675537
1452	Potri.002G064900.v3.1	0.67546
1453	Potri.006G092900.v3.1	0.675314
1454	Potri.001G349300.v3.1	0.675102
1455	Potri.018G098000.v3.1	0.675007
1456	Potri.001G065600.v3.1	0.674986
1457	Potri.008G217300.v3.1	0.674487
1458	Potri.013G127200.v3.1	0.674136
1459	Potri.001G464800.v3.1	0.673925
1460	Potri.001G391100.v3.1	0.673744
1461	Potri.013G015600.v3.1	0.673313
1462	Potri.001G025600.v3.1	0.673213
1463	Potri.001G013900.v3.1	0.672776
1464	Potri.003G126900.v3.1	0.67273
1465	Potri.012G120300.v3.1	0.672704
1466	Potri.T079700.v3.1	0.672604
1467	Potri.014G161300.v3.1	0.672561
1468	Potri.005G057500.v3.1	0.672425
1469	Potri.010G109300.v3.1	0.672263
1470	Potri.013G004200.v3.1	0.672162
1471	Potri.006G275500.v3.1	0.671914
1472	Potri.004G055900.v3.1	0.671757
1473	Potri.001G345500.v3.1	0.671659
1474	Potri.010G073232.v3.1	0.671496
1475	Potri.010G152600.v3.1	0.671388
1476	Potri.001G184100.v3.1	0.671333
1477	Potri.001G124000.v3.1	0.671292
1478	Potri.001G008400.v3.1	0.671001
1479	Potri.008G033100.v3.1	0.670809
1480	Potri.019G051500.v3.1	0.670561
1481	Potri.014G070600.v3.1	0.670439
1482	Potri.002G262300.v3.1	0.670348
1483	Potri.013G085500.v3.1	0.669939
1484	Potri.015G009200.v3.1	0.669734
1485	Potri.014G102501.v3.1	0.669683
1486	Potri.018G017100.v3.1	0.669638
1487	Potri.004G027400.v3.1	0.669519
1488	Potri.010G237732.v3.1	0.669277
1489	Potri.002G149200.v3.1	0.669002
1490	Potri.001G307400.v3.1	0.668714
1491	Potri.012G097000.v3.1	0.668589
1492	Potri.017G007600.v3.1	0.66851
1493	Potri.004G085600.v3.1	0.668187
1494	Potri.002G244200.v3.1	0.668109
1495	Potri.017G141800.v3.1	0.66797
1496	Potri.006G138500.v3.1	0.667911
1497	Potri.004G153500.v3.1	0.667799
1498	Potri.001G077600.v3.1	0.667508
1499	Potri.001G192700.v3.1	0.667497
1500	Potri.006G216900.v3.1	0.667428
1501	Potri.006G092800.v3.1	0.667028
1502	Potri.018G024800.v3.1	0.666888
1503	Potri.001G353100.v3.1	0.666775
1504	Potri.010G081600.v3.1	0.666757
1505	Potri.004G092900.v3.1	0.666524
1506	Potri.005G258700.v3.1	0.666062
1507	Potri.004G135600.v3.1	0.665934
1508	Potri.008G094800.v3.1	0.665778
1509	Potri.006G132300.v3.1	0.665737
1510	Potri.006G169000.v3.1	0.665706
1511	Potri.017G106500.v3.1	0.665042
1512	Potri.007G094100.v3.1	0.664899
1513	Potri.015G087400.v3.1	0.664795
1514	Potri.008G117700.v3.1	0.664756
1515	Potri.003G185100.v3.1	0.664399
1516	Potri.016G067800.v3.1	0.664126
1517	Potri.002G156300.v3.1	0.663372
1518	Potri.001G361300.v3.1	0.663292
1519	Potri.004G067900.v3.1	0.663156
1520	Potri.001G344600.v3.1	0.663108
1521	Potri.005G143900.v3.1	0.662876
1522	Potri.016G105000.v3.1	0.662869
1523	Potri.001G161100.v3.1	0.662562
1524	Potri.014G084500.v3.1	0.662349
1525	Potri.T111300.v3.1	0.661765
1526	Potri.002G039900.v3.1	0.661723
1527	Potri.002G152100.v3.1	0.661628
1528	Potri.001G455800.v3.1	0.661544
1529	Potri.005G140700.v3.1	0.661513
1530	Potri.012G045500.v3.1	0.661345
1531	Potri.004G144800.v3.1	0.661013
1532	Potri.006G082500.v3.1	0.66084
1533	Potri.013G068601.v3.1	0.660782
1534	Potri.010G117600.v3.1	0.660578
1535	Potri.018G110700.v3.1	0.660386
1536	Potri.007G009100.v3.1	0.660301
1537	Potri.010G169600.v3.1	0.660072
1538	Potri.005G215400.v3.1	0.659987
1539	Potri.017G036300.v3.1	0.659935
1540	Potri.005G099600.v3.1	0.659725
1541	Potri.008G101300.v3.1	0.6595
1542	Potri.016G117600.v3.1	0.659468
1543	Potri.006G023101.v3.1	0.65932
1544	Potri.018G079300.v3.1	0.659272
1545	Potri.014G196900.v3.1	0.65915
1546	Potri.009G134300.v3.1	0.659108
1547	Potri.010G023600.v3.1	0.658933
1548	Potri.002G112001.v3.1	0.658838
1549	Potri.001G008700.v3.1	0.658314
1550	Potri.018G081200.v3.1	0.657988
1551	Potri.004G153100.v3.1	0.657518
1552	Potri.006G055600.v3.1	0.65751
1553	Potri.001G142100.v3.1	0.657459
1554	Potri.001G469800.v3.1	0.657214
1555	Potri.004G226100.v3.1	0.657186
1556	Potri.016G116200.v3.1	0.657152
1557	Potri.007G042300.v3.1	0.656945
1558	Potri.001G090700.v3.1	0.656703
1559	Potri.006G214300.v3.1	0.656455
1560	Potri.016G098400.v3.1	0.656192
1561	Potri.002G069800.v3.1	0.656013
1562	Potri.017G152600.v3.1	0.655717
1563	Potri.014G033500.v3.1	0.655222
1564	Potri.010G210400.v3.1	0.654908
1565	Potri.010G026200.v3.1	0.654896
1566	Potri.004G089500.v3.1	0.654473
1567	Potri.008G182500.v3.1	0.653956
1568	Potri.010G046225.v3.1	0.6537
1569	Potri.005G110500.v3.1	0.653396
1570	Potri.010G024900.v3.1	0.653332
1571	Potri.008G116600.v3.1	0.653101
1572	Potri.006G111800.v3.1	0.652937
1573	Potri.008G165100.v3.1	0.652802
1574	Potri.005G028800.v3.1	0.652763
1575	Potri.004G223700.v3.1	0.65212
1576	Potri.003G165900.v3.1	0.652055
1577	Potri.009G048700.v3.1	0.652054
1578	Potri.003G097700.v3.1	0.651812
1579	Potri.005G099500.v3.1	0.651621
1580	Potri.018G103500.v3.1	0.651429
1581	Potri.006G107400.v3.1	0.651189
1582	Potri.017G052900.v3.1	0.651161
1583	Potri.012G023300.v3.1	0.651136
1584	Potri.001G359700.v3.1	0.650725
1585	Potri.008G053050.v3.1	0.650699
1586	Potri.001G148300.v3.1	0.650627
1587	Potri.002G139250.v3.1	0.650584
1588	Potri.014G160800.v3.1	0.650404
1589	Potri.016G109500.v3.1	0.650127
1590	Potri.008G099400.v3.1	0.649869
1591	Potri.019G128650.v3.1	0.64976
1592	Potri.T102700.v3.1	0.649748
1593	Potri.010G229900.v3.1	0.64969
1594	Potri.006G043300.v3.1	0.649646
1595	Potri.003G009700.v3.1	0.649556
1596	Potri.019G069500.v3.1	0.649478
1597	Potri.008G179201.v3.1	0.649361
1598	Potri.012G061400.v3.1	0.649215
1599	Potri.002G055600.v3.1	0.648996
1600	Potri.013G089500.v3.1	0.648703
1601	Potri.014G103500.v3.1	0.64867
1602	Potri.008G200700.v3.1	0.648494
1603	Potri.012G106000.v3.1	0.64809
1604	Potri.001G138400.v3.1	0.648005
1605	Potri.004G115900.v3.1	0.647836
1606	Potri.003G171000.v3.1	0.647743
1607	Potri.003G086400.v3.1	0.647549
1608	Potri.019G111501.v3.1	0.647196
1609	Potri.004G088500.v3.1	0.647109
1610	Potri.010G195300.v3.1	0.647087
1611	Potri.005G246000.v3.1	0.646871
1612	Potri.008G047300.v3.1	0.646833
1613	Potri.014G113900.v3.1	0.646795
1614	Potri.010G192600.v3.1	0.646567
1615	Potri.007G070600.v3.1	0.646061
1616	Potri.018G100600.v3.1	0.645993
1617	Potri.011G169600.v3.1	0.645979
1618	Potri.001G241500.v3.1	0.645519
1619	Potri.004G217600.v3.1	0.645418
1620	Potri.013G111900.v3.1	0.645417
1621	Potri.011G034900.v3.1	0.645104
1622	Potri.007G098600.v3.1	0.644536
1623	Potri.T016200.v3.1	0.644373
1624	Potri.014G135800.v3.1	0.643863
1625	Potri.019G032800.v3.1	0.643475
1626	Potri.001G362000.v3.1	0.643282
1627	Potri.002G072100.v3.1	0.643064
1628	Potri.T046001.v3.1	0.642861
1629	Potri.007G039300.v3.1	0.642738
1630	Potri.010G119700.v3.1	0.642724
1631	Potri.001G304000.v3.1	0.642724
1632	Potri.T180000.v3.1	0.642489
1633	Potri.008G164466.v3.1	0.642445
1634	Potri.006G230200.v3.1	0.642443
1635	Potri.009G038400.v3.1	0.641906
1636	Potri.005G222000.v3.1	0.641813
1637	Potri.T159200.v3.1	0.641609
1638	Potri.016G103900.v3.1	0.641368
1639	Potri.018G079200.v3.1	0.641049
1640	Potri.007G132900.v3.1	0.640892
1641	Potri.T073800.v3.1	0.640416
1642	Potri.006G215000.v3.1	0.640275
1643	Potri.011G026900.v3.1	0.640222
1644	Potri.005G240300.v3.1	0.639954
1645	Potri.014G178500.v3.1	0.639891
1646	Potri.008G061700.v3.1	0.63986
1647	Potri.002G057400.v3.1	0.63978
1648	Potri.004G206000.v3.1	0.639619
1649	Potri.008G026200.v3.1	0.639473
1650	Potri.018G106600.v3.1	0.639212
1651	Potri.007G046600.v3.1	0.639155
1652	Potri.007G004600.v3.1	0.63902
1653	Potri.005G045100.v3.1	0.638786
1654	Potri.010G148600.v3.1	0.638382
1655	Potri.004G153400.v3.1	0.638345
1656	Potri.008G106700.v3.1	0.638332
1657	Potri.002G068900.v3.1	0.638328
1658	Potri.010G037900.v3.1	0.638287
1659	Potri.016G010300.v3.1	0.638101
1660	Potri.009G024300.v3.1	0.638092
1661	Potri.016G087200.v3.1	0.638038
1662	Potri.014G034900.v3.1	0.637175
1663	Potri.008G226200.v3.1	0.63708
1664	Potri.003G074000.v3.1	0.636671
1665	Potri.009G140800.v3.1	0.636662
1666	Potri.009G030000.v3.1	0.636625
1667	Potri.008G108201.v3.1	0.636563
1668	Potri.008G096200.v3.1	0.63642
1669	Potri.016G069400.v3.1	0.636373
1670	Potri.014G105600.v3.1	0.636286
1671	Potri.011G145900.v3.1	0.636274
1672	Potri.004G011400.v3.1	0.636015
1673	Potri.017G027800.v3.1	0.635967
1674	Potri.009G045500.v3.1	0.63587
1675	Potri.015G044500.v3.1	0.635642
1676	Potri.009G049100.v3.1	0.635603
1677	Potri.009G076000.v3.1	0.635304
1678	Potri.014G033600.v3.1	0.63498
1679	Potri.001G406700.v3.1	0.634326
1680	Potri.001G055300.v3.1	0.634122
1681	Potri.004G209300.v3.1	0.633971
1682	Potri.005G048700.v3.1	0.633592
1683	Potri.002G236400.v3.1	0.633478
1684	Potri.002G126300.v3.1	0.633039
1685	Potri.014G164800.v3.1	0.632763
1686	Potri.014G189900.v3.1	0.632571
1687	Potri.009G027300.v3.1	0.632543
1688	Potri.001G392700.v3.1	0.632495
1689	Potri.001G108400.v3.1	0.632421
1690	Potri.004G141700.v3.1	0.632032
1691	Potri.019G060900.v3.1	0.631855
1692	Potri.006G013900.v3.1	0.631827
1693	Potri.005G214400.v3.1	0.631684
1694	Potri.001G392600.v3.1	0.631619
1695	Potri.015G013400.v3.1	0.631618
1696	Potri.002G112300.v3.1	0.631602
1697	Potri.010G068700.v3.1	0.63149
1698	Potri.012G143900.v3.1	0.631481
1699	Potri.008G179900.v3.1	0.631399
1700	Potri.016G084200.v3.1	0.631301
1701	Potri.010G240800.v3.1	0.631049
1702	Potri.018G066400.v3.1	0.630975
1703	Potri.009G011932.v3.1	0.630537
1704	Potri.007G025800.v3.1	0.630314
1705	Potri.006G184600.v3.1	0.630215
1706	Potri.010G060500.v3.1	0.630026
1707	Potri.008G051600.v3.1	0.629711
1708	Potri.001G337100.v3.1	0.629487
1709	Potri.015G032200.v3.1	0.629398
1710	Potri.001G114100.v3.1	0.62932
1711	Potri.019G037400.v3.1	0.629065
1712	Potri.006G154800.v3.1	0.629018
1713	Potri.018G032200.v3.1	0.628469
1714	Potri.019G103100.v3.1	0.628462
1715	Potri.006G043800.v3.1	0.628375
1716	Potri.006G125500.v3.1	0.628285
1717	Potri.006G036800.v3.1	0.628128
1718	Potri.006G183600.v3.1	0.627829
1719	Potri.016G103000.v3.1	0.627703
1720	Potri.017G079400.v3.1	0.62751
1721	Potri.T140000.v3.1	0.627509
1722	Potri.017G119600.v3.1	0.627271
1723	Potri.014G189500.v3.1	0.626884
1724	Potri.001G104400.v3.1	0.62688
1725	Potri.013G110800.v3.1	0.626763
1726	Potri.015G138500.v3.1	0.626749
1727	Potri.001G198900.v3.1	0.626626
1728	Potri.004G172700.v3.1	0.626467
1729	Potri.010G149500.v3.1	0.626394
1730	Potri.010G107300.v3.1	0.626339
1731	Potri.015G111000.v3.1	0.625717
1732	Potri.009G149900.v3.1	0.625609
1733	Potri.015G117500.v3.1	0.625448
1734	Potri.002G163000.v3.1	0.625389
1735	Potri.002G032300.v3.1	0.625185
1736	Potri.008G031800.v3.1	0.62502
1737	Potri.T134400.v3.1	0.624746
1738	Potri.010G204000.v3.1	0.624515
1739	Potri.013G012100.v3.1	0.623946
1740	Potri.014G157700.v3.1	0.623748
1741	Potri.001G374700.v3.1	0.623688
1742	Potri.010G071200.v3.1	0.623632
1743	Potri.016G112800.v3.1	0.623625
1744	Potri.006G099600.v3.1	0.623322
1745	Potri.003G071732.v3.1	0.622954
1746	Potri.005G016800.v3.1	0.622856
1747	Potri.019G104600.v3.1	0.622777
1748	Potri.014G081100.v3.1	0.622419
1749	Potri.006G134300.v3.1	0.622157
1750	Potri.001G304100.v3.1	0.622055
1751	Potri.017G092500.v3.1	0.622018
1752	Potri.012G062700.v3.1	0.621946
1753	Potri.014G055800.v3.1	0.621781
1754	Potri.002G176000.v3.1	0.621663
1755	Potri.011G163000.v3.1	0.621652
1756	Potri.005G207300.v3.1	0.621481
1757	Potri.014G052300.v3.1	0.6213
1758	Potri.010G216100.v3.1	0.621061
1759	Potri.002G036000.v3.1	0.620929
1760	Potri.014G179200.v3.1	0.620775
1761	Potri.004G235000.v3.1	0.620724
1762	Potri.002G105000.v3.1	0.62063
1763	Potri.003G165700.v3.1	0.620618
1764	Potri.018G085100.v3.1	0.620544
1765	Potri.002G170200.v3.1	0.620362
1766	Potri.019G056700.v3.1	0.620176
1767	Potri.006G246600.v3.1	0.619641
1768	Potri.012G098900.v3.1	0.619623
1769	Potri.001G239100.v3.1	0.618984
1770	Potri.002G249400.v3.1	0.618941
1771	Potri.005G067700.v3.1	0.618729
1772	Potri.012G079000.v3.1	0.618727
1773	Potri.002G046300.v3.1	0.618489
1774	Potri.001G470600.v3.1	0.618422
1775	Potri.001G455500.v3.1	0.618419
1776	Potri.018G064500.v3.1	0.618127
1777	Potri.002G108100.v3.1	0.617956
1778	Potri.012G080300.v3.1	0.61791
1779	Potri.018G124100.v3.1	0.617828
1780	Potri.009G016100.v3.1	0.617416
1781	Potri.006G022500.v3.1	0.617369
1782	Potri.006G139300.v3.1	0.617289
1783	Potri.008G100700.v3.1	0.617155
1784	Potri.007G018600.v3.1	0.617048
1785	Potri.008G072600.v3.1	0.617023
1786	Potri.009G142800.v3.1	0.61691
1787	Potri.007G071500.v3.1	0.616676
1788	Potri.011G144700.v3.1	0.616338
1789	Potri.003G107200.v3.1	0.616159
1790	Potri.T024200.v3.1	0.616145
1791	Potri.004G059000.v3.1	0.615817
1792	Potri.001G471500.v3.1	0.615811
1793	Potri.011G062750.v3.1	0.615702
1794	Potri.008G188150.v3.1	0.61536
1795	Potri.002G048300.v3.1	0.615265
1796	Potri.001G070800.v3.1	0.61516
1797	Potri.001G378400.v3.1	0.61494
1798	Potri.016G002100.v3.1	0.614425
1799	Potri.001G470300.v3.1	0.6143
1800	Potri.002G103300.v3.1	0.614281
1801	Potri.007G096200.v3.1	0.614184
1802	Potri.010G193800.v3.1	0.61397
1803	Potri.016G004900.v3.1	0.613911
1804	Potri.010G122300.v3.1	0.613787
1805	Potri.003G037900.v3.1	0.613312
1806	Potri.012G091900.v3.1	0.613155
1807	Potri.008G049700.v3.1	0.613125
1808	Potri.006G150200.v3.1	0.613085
1809	Potri.001G230900.v3.1	0.612652
1810	Potri.009G009200.v3.1	0.612352
1811	Potri.010G178400.v3.1	0.612288
1812	Potri.019G007900.v3.1	0.612165
1813	Potri.008G075400.v3.1	0.61187
1814	Potri.008G085700.v3.1	0.611804
1815	Potri.009G115400.v3.1	0.611769
1816	Potri.011G168400.v3.1	0.611442
1817	Potri.014G140200.v3.1	0.611345
1818	Potri.006G094000.v3.1	0.611242
1819	Potri.009G089100.v3.1	0.611191
1820	Potri.013G057100.v3.1	0.610446
1821	Potri.008G051700.v3.1	0.610292
1822	Potri.003G162500.v3.1	0.610226
1823	Potri.002G135500.v3.1	0.609928
1824	Potri.009G065000.v3.1	0.609878
1825	Potri.015G047500.v3.1	0.609871
1826	Potri.001G282100.v3.1	0.609766
1827	Potri.014G054300.v3.1	0.609674
1828	Potri.012G144200.v3.1	0.609308
1829	Potri.T049966.v3.1	0.608932
1830	Potri.011G062900.v3.1	0.608554
1831	Potri.014G176000.v3.1	0.608508
1832	Potri.001G441400.v3.1	0.608409
1833	Potri.010G150400.v3.1	0.608273
1834	Potri.004G229200.v3.1	0.60827
1835	Potri.T050100.v3.1	0.608204
1836	Potri.005G005100.v3.1	0.60809
1837	Potri.006G059600.v3.1	0.607987
1838	Potri.015G067000.v3.1	0.60792
1839	Potri.003G178000.v3.1	0.607585
1840	Potri.003G151100.v3.1	0.607562
1841	Potri.010G166200.v3.1	0.607066
1842	Potri.006G201100.v3.1	0.606936
1843	Potri.002G085800.v3.1	0.606776
1844	Potri.009G014700.v3.1	0.606636
1845	Potri.005G225400.v3.1	0.606595
1846	Potri.009G093200.v3.1	0.606547
1847	Potri.012G107100.v3.1	0.606512
1848	Potri.016G001700.v3.1	0.605917
1849	Potri.T012732.v3.1	0.605245
1850	Potri.009G071600.v3.1	0.605204
1851	Potri.015G089300.v3.1	0.604949
1852	Potri.018G085200.v3.1	0.604546
1853	Potri.001G384700.v3.1	0.604313
1854	Potri.007G126800.v3.1	0.604307
1855	Potri.017G088000.v3.1	0.604168
1856	Potri.018G020200.v3.1	0.604009
1857	Potri.005G094200.v3.1	0.60393
1858	Potri.014G141900.v3.1	0.603854
1859	Potri.011G150300.v3.1	0.60377
1860	Potri.010G142800.v3.1	0.60374
1861	Potri.006G263500.v3.1	0.603595
1862	Potri.009G055400.v3.1	0.603492
1863	Potri.007G030900.v3.1	0.603259
1864	Potri.016G139000.v3.1	0.603187
1865	Potri.015G078250.v3.1	0.603061
1866	Potri.002G028600.v3.1	0.603018
1867	Potri.011G131700.v3.1	0.603005
1868	Potri.007G049800.v3.1	0.602747
1869	Potri.018G091401.v3.1	0.602507
1870	Potri.006G195000.v3.1	0.602308
1871	Potri.001G386000.v3.1	0.602143
1872	Potri.008G014600.v3.1	0.601901
1873	Potri.007G056200.v3.1	0.60186
1874	Potri.010G122200.v3.1	0.601701
1875	Potri.014G141100.v3.1	0.601593
1876	Potri.014G103000.v3.1	0.601565
1877	Potri.002G055400.v3.1	0.601162
1878	Potri.018G133700.v3.1	0.601057
1879	Potri.001G324400.v3.1	0.600971
1880	Potri.003G001400.v3.1	0.600846
1881	Potri.004G136000.v3.1	0.60077
1882	Potri.014G013000.v3.1	0.600683
1883	Potri.015G045600.v3.1	0.600368
1884	Potri.018G100700.v3.1	0.60029
1885	Potri.011G039100.v3.1	0.600274
1886	Potri.006G263700.v3.1	0.600141
1887	Potri.002G121200.v3.1	0.600115
1888	Potri.002G015400.v3.1	0.600082
1889	Potri.001G441800.v3.1	0.599858
1890	Potri.001G356900.v3.1	0.599704
1891	Potri.014G150600.v3.1	0.599413
1892	Potri.002G263000.v3.1	0.599406
1893	Potri.008G080800.v3.1	0.599344
1894	Potri.008G039400.v3.1	0.599186
1895	Potri.017G014100.v3.1	0.599179
1896	Potri.005G247900.v3.1	0.599066
1897	Potri.010G070800.v3.1	0.598984
1898	Potri.002G170600.v3.1	0.598861
1899	Potri.019G131800.v3.1	0.59874
1900	Potri.019G129200.v3.1	0.598699
1901	Potri.012G136100.v3.1	0.598595
1902	Potri.001G079800.v3.1	0.598339
1903	Potri.010G043800.v3.1	0.598228
1904	Potri.009G073200.v3.1	0.598086
1905	Potri.002G064700.v3.1	0.598072
1906	Potri.001G439000.v3.1	0.598038
1907	Potri.008G164800.v3.1	0.597922
1908	Potri.003G077100.v3.1	0.597783
1909	Potri.010G187700.v3.1	0.597767
1910	Potri.017G117750.v3.1	0.597679
1911	Potri.009G137701.v3.1	0.597543
1912	Potri.002G140200.v3.1	0.597334
1913	Potri.006G230000.v3.1	0.597329
1914	Potri.007G105301.v3.1	0.597304
1915	Potri.012G073700.v3.1	0.597279
1916	Potri.009G066300.v3.1	0.597073
1917	Potri.003G045000.v3.1	0.596999
1918	Potri.019G050700.v3.1	0.596847
1919	Potri.014G082400.v3.1	0.596615
1920	Potri.013G118900.v3.1	0.596459
1921	Potri.015G012000.v3.1	0.595926
1922	Potri.006G226700.v3.1	0.595917
1923	Potri.001G069600.v3.1	0.59591
1924	Potri.006G093900.v3.1	0.595899
1925	Potri.009G021500.v3.1	0.59569
1926	Potri.015G079800.v3.1	0.595553
1927	Potri.018G007400.v3.1	0.595478
1928	Potri.007G071600.v3.1	0.595327
1929	Potri.003G145500.v3.1	0.595163
1930	Potri.015G098700.v3.1	0.594945
1931	Potri.013G021800.v3.1	0.594812
1932	Potri.019G116500.v3.1	0.59457
1933	Potri.007G051500.v3.1	0.594488
1934	Potri.018G123400.v3.1	0.594207
1935	Potri.009G136600.v3.1	0.593798
1936	Potri.005G108200.v3.1	0.593791
1937	Potri.009G047800.v3.1	0.593631
1938	Potri.005G110700.v3.1	0.593455
1939	Potri.011G037900.v3.1	0.593406
1940	Potri.003G161600.v3.1	0.593056
1941	Potri.008G191400.v3.1	0.59285
1942	Potri.006G065200.v3.1	0.592721
1943	Potri.010G188100.v3.1	0.592709
1944	Potri.005G224200.v3.1	0.592706
1945	Potri.005G036700.v3.1	0.592351
1946	Potri.013G127000.v3.1	0.592293
1947	Potri.010G093700.v3.1	0.591714
1948	Potri.008G145700.v3.1	0.59162
1949	Potri.001G343500.v3.1	0.591541
1950	Potri.005G226900.v3.1	0.591346
1951	Potri.010G214700.v3.1	0.591185
1952	Potri.003G142300.v3.1	0.590668
1953	Potri.018G046700.v3.1	0.590619
1954	Potri.016G019700.v3.1	0.590418
1955	Potri.012G142800.v3.1	0.590183
1956	Potri.010G164400.v3.1	0.590125
1957	Potri.009G144300.v3.1	0.590022
1958	Potri.010G075400.v3.1	0.589812
1959	Potri.005G235350.v3.1	0.589318
1960	Potri.001G424600.v3.1	0.58915
1961	Potri.001G041100.v3.1	0.589125
1962	Potri.007G026700.v3.1	0.58894
1963	Potri.007G028800.v3.1	0.588811
1964	Potri.003G075700.v3.1	0.588712
1965	Potri.015G072800.v3.1	0.588692
1966	Potri.015G095400.v3.1	0.588685
1967	Potri.001G129900.v3.1	0.588559
1968	Potri.002G145000.v3.1	0.588517
1969	Potri.001G390700.v3.1	0.588328
1970	Potri.001G090600.v3.1	0.588227
1971	Potri.007G077100.v3.1	0.587874
1972	Potri.009G108300.v3.1	0.587543
1973	Potri.015G064600.v3.1	0.587381
1974	Potri.009G059400.v3.1	0.587343
1975	Potri.001G101700.v3.1	0.587314
1976	Potri.001G010600.v3.1	0.587232
1977	Potri.008G100600.v3.1	0.5869
1978	Potri.015G042800.v3.1	0.586894
1979	Potri.019G048700.v3.1	0.5867
1980	Potri.007G091800.v3.1	0.586318
1981	Potri.003G118300.v3.1	0.586258
1982	Potri.013G014600.v3.1	0.586206
1983	Potri.018G080900.v3.1	0.586039
1984	Potri.002G073400.v3.1	0.585458
1985	Potri.007G003400.v3.1	0.585361
1986	Potri.012G018600.v3.1	0.585124
1987	Potri.004G233300.v3.1	0.585055
1988	Potri.007G124300.v3.1	0.584756
1989	Potri.009G023300.v3.1	0.584735
1990	Potri.002G004600.v3.1	0.584061
1991	Potri.003G090100.v3.1	0.584003
1992	Potri.002G085100.v3.1	0.583677
1993	Potri.011G137400.v3.1	0.58318
1994	Potri.012G060800.v3.1	0.583052
[truncated: 1,554 more rows]

## Sheet: Cluster2
No.	GeneID	Membership
1	Potri.014G152200.v3.1	0.659364
2	Potri.015G007900.v3.1	0.659092
3	Potri.015G010100.v3.1	0.65903
4	Potri.005G000100.v3.1	0.658899
5	Potri.018G096200.v3.1	0.658394
6	Potri.006G192400.v3.1	0.657393
7	Potri.010G059100.v3.1	0.656663
8	Potri.006G103700.v3.1	0.656447
9	Potri.018G010400.v3.1	0.65599
10	Potri.005G059700.v3.1	0.65467
11	Potri.002G023300.v3.1	0.654341
12	Potri.011G080400.v3.1	0.653826
13	Potri.010G246000.v3.1	0.653728
14	Potri.002G224300.v3.1	0.652361
15	Potri.T181700.v3.1	0.652245
16	Potri.007G138200.v3.1	0.652032
17	Potri.019G095500.v3.1	0.651285
18	Potri.005G011600.v3.1	0.651142
19	Potri.001G261000.v3.1	0.649701
20	Potri.013G079600.v3.1	0.649078
21	Potri.013G103200.v3.1	0.648708
22	Potri.004G135700.v3.1	0.64802
23	Potri.018G014000.v3.1	0.647891
24	Potri.004G128725.v3.1	0.647825
25	Potri.005G170300.v3.1	0.647579
26	Potri.003G106000.v3.1	0.646934
27	Potri.001G185050.v3.1	0.646748
28	Potri.011G122200.v3.1	0.646194
29	Potri.T007401.v3.1	0.646177
30	Potri.001G156200.v3.1	0.645536
31	Potri.006G035000.v3.1	0.644827
32	Potri.010G051750.v3.1	0.642546
33	Potri.001G192100.v3.1	0.642543
34	Potri.005G232700.v3.1	0.642119
35	Potri.018G031800.v3.1	0.641421
36	Potri.002G168600.v3.1	0.641072
37	Potri.008G060700.v3.1	0.640919
38	Potri.003G144100.v3.1	0.640509
39	Potri.013G011800.v3.1	0.640319
40	Potri.015G054500.v3.1	0.639915
41	Potri.004G200300.v3.1	0.639478
42	Potri.018G057000.v3.1	0.639336
43	Potri.001G087400.v3.1	0.639321
44	Potri.001G301200.v3.1	0.639177
45	Potri.007G103600.v3.1	0.63862
46	Potri.017G017700.v3.1	0.638456
47	Potri.004G111300.v3.1	0.638002
48	Potri.014G111200.v3.1	0.637816
49	Potri.012G133600.v3.1	0.637469
50	Potri.006G119800.v3.1	0.637443
51	Potri.006G173800.v3.1	0.63743
52	Potri.001G368100.v3.1	0.63688
53	Potri.009G027400.v3.1	0.636598
54	Potri.016G056400.v3.1	0.636498
55	Potri.009G124400.v3.1	0.636363
56	Potri.010G035700.v3.1	0.635421
57	Potri.001G359200.v3.1	0.635359
58	Potri.018G037900.v3.1	0.634771
59	Potri.004G111600.v3.1	0.634677
60	Potri.015G145400.v3.1	0.63455
61	Potri.016G038000.v3.1	0.63453
62	Potri.008G052350.v3.1	0.63403
63	Potri.001G368400.v3.1	0.633627
64	Potri.017G144900.v3.1	0.632607
65	Potri.006G053700.v3.1	0.632106
66	Potri.004G047800.v3.1	0.631605
67	Potri.008G009500.v3.1	0.631389
68	Potri.017G120100.v3.1	0.631355
69	Potri.012G135600.v3.1	0.631041
70	Potri.005G074000.v3.1	0.631013
71	Potri.001G219400.v3.1	0.630894
72	Potri.013G007700.v3.1	0.630015
73	Potri.008G091400.v3.1	0.629444
74	Potri.010G136800.v3.1	0.629219
75	Potri.013G091000.v3.1	0.628949
76	Potri.019G127000.v3.1	0.627543
77	Potri.003G093200.v3.1	0.627279
78	Potri.014G145000.v3.1	0.627205
79	Potri.008G085800.v3.1	0.627014
80	Potri.001G246500.v3.1	0.626787
81	Potri.004G190400.v3.1	0.626036
82	Potri.003G135100.v3.1	0.625273
83	Potri.017G124500.v3.1	0.625012
84	Potri.013G065700.v3.1	0.624737
85	Potri.012G128500.v3.1	0.622034
86	Potri.005G098500.v3.1	0.621981
87	Potri.001G263000.v3.1	0.621705
88	Potri.017G065800.v3.1	0.621231
89	Potri.006G252400.v3.1	0.620571
90	Potri.015G046500.v3.1	0.620545
91	Potri.017G084900.v3.1	0.620495
92	Potri.017G047400.v3.1	0.620188
93	Potri.012G002500.v3.1	0.620124
94	Potri.009G146100.v3.1	0.620113
95	Potri.001G417400.v3.1	0.619918
96	Potri.T013300.v3.1	0.619811
97	Potri.001G250700.v3.1	0.619257
98	Potri.010G031800.v3.1	0.618275
99	Potri.015G042500.v3.1	0.617346
100	Potri.005G051001.v3.1	0.617274
101	Potri.016G059101.v3.1	0.616949
102	Potri.006G090700.v3.1	0.616885
103	Potri.010G185800.v3.1	0.616455
104	Potri.001G257000.v3.1	0.616377
105	Potri.005G009700.v3.1	0.616319
106	Potri.005G005700.v3.1	0.615862
107	Potri.001G232600.v3.1	0.615641
108	Potri.013G156000.v3.1	0.614024
109	Potri.010G107400.v3.1	0.613205
110	Potri.009G110000.v3.1	0.613138
111	Potri.014G173300.v3.1	0.612906
112	Potri.001G079300.v3.1	0.612352
113	Potri.006G124400.v3.1	0.612324
114	Potri.004G096550.v3.1	0.611724
115	Potri.001G420400.v3.1	0.611142
116	Potri.017G056700.v3.1	0.610903
117	Potri.001G399700.v3.1	0.610763
118	Potri.008G063900.v3.1	0.610568
119	Potri.014G100200.v3.1	0.610457
120	Potri.001G381700.v3.1	0.609516
121	Potri.012G066000.v3.1	0.609437
122	Potri.004G071800.v3.1	0.609087
123	Potri.016G068900.v3.1	0.608686
124	Potri.007G012500.v3.1	0.608299
125	Potri.009G088400.v3.1	0.60819
126	Potri.003G031600.v3.1	0.607773
127	Potri.010G112300.v3.1	0.607733
128	Potri.014G027200.v3.1	0.607385
129	Potri.002G237400.v3.1	0.606939
130	Potri.013G070001.v3.1	0.606478
131	Potri.006G203400.v3.1	0.606241
132	Potri.006G207500.v3.1	0.605699
133	Potri.013G059600.v3.1	0.605634
134	Potri.007G066700.v3.1	0.604936
135	Potri.006G007501.v3.1	0.604936
136	Potri.012G085300.v3.1	0.604611
137	Potri.015G063700.v3.1	0.604196
138	Potri.006G091900.v3.1	0.602396
139	Potri.001G379300.v3.1	0.601901
140	Potri.T004950.v3.1	0.601573
141	Potri.005G073100.v3.1	0.601492
142	Potri.018G012100.v3.1	0.601467
143	Potri.T039601.v3.1	0.601217
144	Potri.014G135200.v3.1	0.600994
145	Potri.008G112800.v3.1	0.599893
146	Potri.011G051300.v3.1	0.599509
147	Potri.001G129000.v3.1	0.599033
148	Potri.010G154200.v3.1	0.598618
149	Potri.001G047400.v3.1	0.598466
150	Potri.009G057500.v3.1	0.597054
151	Potri.017G083900.v3.1	0.596721
152	Potri.012G019900.v3.1	0.596437
153	Potri.005G002800.v3.1	0.596279
154	Potri.004G095000.v3.1	0.596122
155	Potri.001G363400.v3.1	0.595921
156	Potri.012G041200.v3.1	0.595543
157	Potri.006G133800.v3.1	0.595172
158	Potri.004G222500.v3.1	0.594915
159	Potri.007G076500.v3.1	0.594456
160	Potri.010G193200.v3.1	0.593508
161	Potri.005G089600.v3.1	0.593251
162	Potri.004G117900.v3.1	0.592646
163	Potri.018G037300.v3.1	0.592627
164	Potri.008G169300.v3.1	0.592297
165	Potri.002G169800.v3.1	0.592235
166	Potri.013G115600.v3.1	0.591947
167	Potri.010G167200.v3.1	0.591135
168	Potri.017G153700.v3.1	0.590436
169	Potri.001G123600.v3.1	0.59031
170	Potri.008G114200.v3.1	0.590272
171	Potri.001G414700.v3.1	0.590113
172	Potri.003G018400.v3.1	0.589914
173	Potri.005G061700.v3.1	0.589713
174	Potri.002G225600.v3.1	0.588886
175	Potri.016G040300.v3.1	0.588828
176	Potri.018G037100.v3.1	0.588698
177	Potri.008G076100.v3.1	0.588667
178	Potri.016G144200.v3.1	0.588389
179	Potri.013G114900.v3.1	0.587711
180	Potri.008G156100.v3.1	0.587688
181	Potri.010G233000.v3.1	0.587026
182	Potri.012G140400.v3.1	0.585728
183	Potri.015G037400.v3.1	0.585311
184	Potri.004G060100.v3.1	0.585275
185	Potri.002G260300.v3.1	0.585079
186	Potri.001G428100.v3.1	0.585012
187	Potri.013G060300.v3.1	0.585007
188	Potri.012G039100.v3.1	0.58409
189	Potri.013G134000.v3.1	0.583563
190	Potri.012G070000.v3.1	0.583151
191	Potri.009G108900.v3.1	0.582292
192	Potri.005G242500.v3.1	0.582143
193	Potri.018G069800.v3.1	0.582008
194	Potri.003G124200.v3.1	0.581276
195	Potri.006G236500.v3.1	0.580394
196	Potri.001G228000.v3.1	0.580217
197	Potri.001G018100.v3.1	0.579999
198	Potri.016G019900.v3.1	0.579537
199	Potri.T089150.v3.1	0.579287
200	Potri.001G442600.v3.1	0.579022
201	Potri.005G158800.v3.1	0.579001
202	Potri.006G184500.v3.1	0.578645
203	Potri.005G096850.v3.1	0.578509
204	Potri.001G187050.v3.1	0.578397
205	Potri.015G027300.v3.1	0.577316
206	Potri.007G040000.v3.1	0.577307
207	Potri.008G118000.v3.1	0.577062
208	Potri.010G234000.v3.1	0.577005
209	Potri.015G066000.v3.1	0.57693
210	Potri.019G128000.v3.1	0.576811
211	Potri.018G067800.v3.1	0.576625
212	Potri.003G035000.v3.1	0.575634
213	Potri.009G053800.v3.1	0.574949
214	Potri.001G430100.v3.1	0.574933
215	Potri.002G186100.v3.1	0.574526
216	Potri.010G111700.v3.1	0.57448
217	Potri.019G072500.v3.1	0.574388
218	Potri.016G079800.v3.1	0.574301
219	Potri.001G368500.v3.1	0.574187
220	Potri.004G054000.v3.1	0.573878
221	Potri.008G052200.v3.1	0.573359
222	Potri.014G035600.v3.1	0.573097
223	Potri.005G060000.v3.1	0.572984
224	Potri.008G160400.v3.1	0.572965
225	Potri.014G117800.v3.1	0.57242
226	Potri.006G244500.v3.1	0.572414
227	Potri.009G113500.v3.1	0.57208
228	Potri.009G094200.v3.1	0.57174
229	Potri.013G145301.v3.1	0.570575
230	Potri.003G145900.v3.1	0.569836
231	Potri.012G071400.v3.1	0.569501
232	Potri.009G103700.v3.1	0.569038
233	Potri.018G150100.v3.1	0.568731
234	Potri.007G008300.v3.1	0.568084
235	Potri.011G027500.v3.1	0.567882
236	Potri.008G132400.v3.1	0.567821
237	Potri.006G233100.v3.1	0.567761
238	Potri.005G096800.v3.1	0.567426
239	Potri.010G022100.v3.1	0.567372
240	Potri.014G152400.v3.1	0.567306
241	Potri.T076700.v3.1	0.566846
242	Potri.004G121400.v3.1	0.566837
243	Potri.T121700.v3.1	0.566616
244	Potri.001G076200.v3.1	0.566516
245	Potri.005G070700.v3.1	0.566415
246	Potri.002G076500.v3.1	0.566262
247	Potri.005G066300.v3.1	0.565886
248	Potri.002G051800.v3.1	0.565205
249	Potri.016G143400.v3.1	0.565163
250	Potri.004G170232.v3.1	0.56425
251	Potri.014G120100.v3.1	0.564119
252	Potri.010G014700.v3.1	0.563343
253	Potri.015G030400.v3.1	0.562975
254	Potri.014G075200.v3.1	0.562824
255	Potri.001G428700.v3.1	0.562553
256	Potri.T153200.v3.1	0.562202
257	Potri.010G151000.v3.1	0.562008
258	Potri.017G075700.v3.1	0.561934
259	Potri.017G037200.v3.1	0.561851
260	Potri.014G068100.v3.1	0.561745
261	Potri.009G149400.v3.1	0.561667
262	Potri.007G089200.v3.1	0.560297
263	Potri.001G079000.v3.1	0.560052
264	Potri.005G070100.v3.1	0.559937
265	Potri.012G083100.v3.1	0.559704
266	Potri.003G155100.v3.1	0.559366
267	Potri.006G259700.v3.1	0.559293
268	Potri.010G157700.v3.1	0.559291
269	Potri.005G237300.v3.1	0.558799
270	Potri.003G128600.v3.1	0.558717
271	Potri.005G154600.v3.1	0.558714
272	Potri.006G142200.v3.1	0.558543
273	Potri.002G023700.v3.1	0.558125
274	Potri.011G042100.v3.1	0.558049
275	Potri.019G119900.v3.1	0.557834
276	Potri.008G129900.v3.1	0.557702
277	Potri.004G067700.v3.1	0.557651
278	Potri.008G134800.v3.1	0.557554
279	Potri.006G157200.v3.1	0.557336
280	Potri.013G142800.v3.1	0.557182
281	Potri.015G027700.v3.1	0.556737
282	Potri.015G073600.v3.1	0.55631
283	Potri.007G114200.v3.1	0.555817
284	Potri.002G159800.v3.1	0.555348
285	Potri.019G094300.v3.1	0.55529
286	Potri.001G456000.v3.1	0.554995
287	Potri.013G088100.v3.1	0.554893
288	Potri.001G062600.v3.1	0.554414
289	Potri.002G081200.v3.1	0.554324
290	Potri.010G136700.v3.1	0.554204
291	Potri.002G044500.v3.1	0.553997
292	Potri.011G081600.v3.1	0.553843
293	Potri.004G080800.v3.1	0.553484
294	Potri.018G020600.v3.1	0.55272
295	Potri.001G060100.v3.1	0.55214
296	Potri.008G214300.v3.1	0.552124
297	Potri.005G085600.v3.1	0.550923
298	Potri.004G051000.v3.1	0.550466
299	Potri.014G099500.v3.1	0.549522
300	Potri.001G243800.v3.1	0.548439
301	Potri.017G035400.v3.1	0.547475
302	Potri.003G060500.v3.1	0.547362
303	Potri.009G115600.v3.1	0.54598
304	Potri.002G147000.v3.1	0.545633
305	Potri.002G192300.v3.1	0.545548
306	Potri.006G007800.v3.1	0.545363
307	Potri.004G212900.v3.1	0.544699
308	Potri.016G053500.v3.1	0.544463
309	Potri.015G146500.v3.1	0.544257
310	Potri.004G125500.v3.1	0.54401
311	Potri.015G140200.v3.1	0.543332
312	Potri.014G106600.v3.1	0.542645
313	Potri.013G037500.v3.1	0.542523
314	Potri.006G007400.v3.1	0.542504
315	Potri.001G173500.v3.1	0.542051
316	Potri.013G134101.v3.1	0.541964
317	Potri.001G127700.v3.1	0.541942
318	Potri.006G114900.v3.1	0.541747
319	Potri.006G225166.v3.1	0.541561
320	Potri.010G231300.v3.1	0.541304
321	Potri.014G004100.v3.1	0.540959
322	Potri.007G000300.v3.1	0.540869
323	Potri.001G167900.v3.1	0.540347
324	Potri.012G069100.v3.1	0.540121
325	Potri.010G232200.v3.1	0.540087
326	Potri.002G150400.v3.1	0.539722
327	Potri.009G053700.v3.1	0.53963
328	Potri.001G002000.v3.1	0.539405
329	Potri.006G100400.v3.1	0.539016
330	Potri.003G155600.v3.1	0.539011
331	Potri.002G244900.v3.1	0.53873
332	Potri.005G066400.v3.1	0.537943
333	Potri.004G225900.v3.1	0.537837
334	Potri.T068501.v3.1	0.537836
335	Potri.011G057300.v3.1	0.537539
336	Potri.001G198000.v3.1	0.537413
337	Potri.007G031900.v3.1	0.537261
338	Potri.018G010700.v3.1	0.537058
339	Potri.002G246900.v3.1	0.537023
340	Potri.017G055200.v3.1	0.536639
341	Potri.013G021100.v3.1	0.53627
342	Potri.004G178200.v3.1	0.53584
343	Potri.003G114000.v3.1	0.535657
344	Potri.009G135100.v3.1	0.535121
345	Potri.002G009000.v3.1	0.53463
346	Potri.019G119700.v3.1	0.534429
347	Potri.010G216300.v3.1	0.534144
348	Potri.003G211000.v3.1	0.534094
349	Potri.001G285500.v3.1	0.534014
350	Potri.014G068800.v3.1	0.533646
351	Potri.001G345100.v3.1	0.53363
352	Potri.009G090200.v3.1	0.533449
353	Potri.002G091400.v3.1	0.532958
354	Potri.003G197600.v3.1	0.532771
355	Potri.002G041300.v3.1	0.532731
356	Potri.013G017500.v3.1	0.532663
357	Potri.011G012501.v3.1	0.531962
358	Potri.005G211600.v3.1	0.531484
359	Potri.019G018100.v3.1	0.531398
360	Potri.019G091300.v3.1	0.530188
361	Potri.008G146700.v3.1	0.530187
362	Potri.001G353500.v3.1	0.530164
363	Potri.007G024600.v3.1	0.529716
364	Potri.003G158100.v3.1	0.529437
365	Potri.007G100200.v3.1	0.529299
366	Potri.012G041300.v3.1	0.529224
367	Potri.T038300.v3.1	0.529191
368	Potri.006G200800.v3.1	0.528906
369	Potri.005G252300.v3.1	0.52854
370	Potri.009G066900.v3.1	0.528438
371	Potri.012G001800.v3.1	0.528185
372	Potri.002G092400.v3.1	0.527805
373	Potri.002G047200.v3.1	0.527654
374	Potri.001G435400.v3.1	0.527432
375	Potri.014G198000.v3.1	0.5274
376	Potri.006G196566.v3.1	0.527306
377	Potri.013G043000.v3.1	0.527248
378	Potri.010G136100.v3.1	0.526839
379	Potri.004G013000.v3.1	0.526753
380	Potri.T147100.v3.1	0.525785
381	Potri.001G254800.v3.1	0.525469
382	Potri.008G152000.v3.1	0.525298
383	Potri.009G066800.v3.1	0.525208
384	Potri.003G018500.v3.1	0.525046
385	Potri.005G200000.v3.1	0.524682
386	Potri.016G063800.v3.1	0.524638
387	Potri.003G158000.v3.1	0.524359
388	Potri.015G129900.v3.1	0.524113
389	Potri.012G043800.v3.1	0.523684
390	Potri.016G029600.v3.1	0.522222
391	Potri.001G166000.v3.1	0.521728
392	Potri.015G065500.v3.1	0.521541
393	Potri.011G013401.v3.1	0.521514
394	Potri.005G253200.v3.1	0.520951
395	Potri.003G005900.v3.1	0.520799
396	Potri.012G087700.v3.1	0.520673
397	Potri.004G199100.v3.1	0.520421
398	Potri.016G033100.v3.1	0.519919
399	Potri.009G090600.v3.1	0.519668
400	Potri.009G068300.v3.1	0.519637
401	Potri.013G115800.v3.1	0.519264
402	Potri.004G155700.v3.1	0.518996
403	Potri.013G138000.v3.1	0.518935
404	Potri.009G040100.v3.1	0.518161
405	Potri.005G082800.v3.1	0.518055
406	Potri.006G077100.v3.1	0.51805
407	Potri.015G145500.v3.1	0.517827
408	Potri.013G150300.v3.1	0.517765
409	Potri.002G137300.v3.1	0.517332
410	Potri.001G426500.v3.1	0.516944
411	Potri.015G105200.v3.1	0.516792
412	Potri.T079300.v3.1	0.51665
413	Potri.010G192300.v3.1	0.516409
414	Potri.014G197800.v3.1	0.51632
415	Potri.001G082700.v3.1	0.516044
416	Potri.008G148400.v3.1	0.515974
417	Potri.006G272800.v3.1	0.515697
418	Potri.005G194350.v3.1	0.515239
419	Potri.004G231700.v3.1	0.515124
420	Potri.001G397800.v3.1	0.514682
421	Potri.014G088500.v3.1	0.514108
422	Potri.014G053000.v3.1	0.51374
423	Potri.003G085500.v3.1	0.513254
424	Potri.018G028200.v3.1	0.512819
425	Potri.012G104700.v3.1	0.512512
426	Potri.006G041100.v3.1	0.511876
427	Potri.007G107900.v3.1	0.511781
428	Potri.007G068800.v3.1	0.511707
429	Potri.001G150900.v3.1	0.51149
430	Potri.011G028400.v3.1	0.51134
431	Potri.002G017600.v3.1	0.511147
432	Potri.008G043100.v3.1	0.511083
433	Potri.010G144600.v3.1	0.510633
434	Potri.003G133600.v3.1	0.509624
435	Potri.005G215900.v3.1	0.509433
436	Potri.006G272066.v3.1	0.509296
437	Potri.015G092400.v3.1	0.509234
438	Potri.008G224225.v3.1	0.508854
439	Potri.001G347800.v3.1	0.508629
440	Potri.001G287700.v3.1	0.508427
441	Potri.013G133100.v3.1	0.508361
442	Potri.T085300.v3.1	0.508351
443	Potri.006G059400.v3.1	0.508165
444	Potri.006G195300.v3.1	0.508051
445	Potri.019G109400.v3.1	0.507878
446	Potri.006G132700.v3.1	0.507379
447	Potri.003G177000.v3.1	0.50737
448	Potri.001G461100.v3.1	0.506155
449	Potri.001G427700.v3.1	0.506155
450	Potri.016G068400.v3.1	0.506
451	Potri.002G075100.v3.1	0.505958
452	Potri.T047200.v3.1	0.50557
453	Potri.005G012500.v3.1	0.505142
454	Potri.006G279000.v3.1	0.505085
455	Potri.006G195501.v3.1	0.504846
456	Potri.002G255600.v3.1	0.504725
457	Potri.013G092900.v3.1	0.504417
458	Potri.010G051700.v3.1	0.50435
459	Potri.010G142100.v3.1	0.504314
460	Potri.013G132700.v3.1	0.504081
461	Potri.012G084800.v3.1	0.503911
462	Potri.012G090500.v3.1	0.503824
463	Potri.003G216300.v3.1	0.503808
464	Potri.010G069800.v3.1	0.503464
465	Potri.006G121300.v3.1	0.503383
466	Potri.015G146400.v3.1	0.502855
467	Potri.001G426632.v3.1	0.502583
468	Potri.016G070200.v3.1	0.501299
469	Potri.001G387900.v3.1	0.500954
470	Potri.015G010000.v3.1	0.500743
471	Potri.004G173400.v3.1	0.500557
472	Potri.001G369600.v3.1	0.500168
473	Potri.011G052300.v3.1	0.49995
474	Potri.002G034400.v3.1	0.499531
475	Potri.006G249200.v3.1	0.499509
476	Potri.009G092100.v3.1	0.499437
477	Potri.001G216400.v3.1	0.498854
478	Potri.015G104300.v3.1	0.498702
479	Potri.001G046200.v3.1	0.498629
480	Potri.017G016800.v3.1	0.498333
481	Potri.T168400.v3.1	0.498161
482	Potri.018G030300.v3.1	0.497757
483	Potri.006G073100.v3.1	0.497395
484	Potri.019G131300.v3.1	0.497197
485	Potri.010G200300.v3.1	0.497134
486	Potri.011G003000.v3.1	0.497122
487	Potri.016G113300.v3.1	0.497022
488	Potri.016G082200.v3.1	0.495876
489	Potri.014G080300.v3.1	0.495643
490	Potri.017G139400.v3.1	0.493936
491	Potri.004G216100.v3.1	0.493808
492	Potri.013G069900.v3.1	0.49362
493	Potri.007G030700.v3.1	0.493614
494	Potri.001G423300.v3.1	0.493512
495	Potri.013G103100.v3.1	0.493449
496	Potri.001G229700.v3.1	0.493036
497	Potri.006G048900.v3.1	0.49293
498	Potri.006G264000.v3.1	0.492852
499	Potri.001G387700.v3.1	0.492824
500	Potri.013G055100.v3.1	0.492278
501	Potri.015G092900.v3.1	0.49185
502	Potri.018G143500.v3.1	0.491827
503	Potri.017G141600.v3.1	0.491218
504	Potri.005G061001.v3.1	0.490909
505	Potri.003G086000.v3.1	0.490741
506	Potri.009G081200.v3.1	0.490676
507	Potri.018G012300.v3.1	0.490561
508	Potri.001G440100.v3.1	0.490507
509	Potri.T124000.v3.1	0.490459
510	Potri.008G143600.v3.1	0.490189
511	Potri.017G091600.v3.1	0.489786
512	Potri.006G141900.v3.1	0.489549
513	Potri.010G095100.v3.1	0.489446
514	Potri.019G025200.v3.1	0.489196
515	Potri.010G038000.v3.1	0.488713
516	Potri.004G174500.v3.1	0.488625
517	Potri.004G063900.v3.1	0.488587
518	Potri.008G153300.v3.1	0.488106
519	Potri.010G191900.v3.1	0.487841
520	Potri.T099600.v3.1	0.487646
521	Potri.001G466066.v3.1	0.48701
522	Potri.004G029900.v3.1	0.486921
523	Potri.011G024000.v3.1	0.486815
524	Potri.T174000.v3.1	0.486641
525	Potri.018G006500.v3.1	0.486602
526	Potri.003G140200.v3.1	0.486377
527	Potri.004G187800.v3.1	0.486352
528	Potri.014G139000.v3.1	0.48594
529	Potri.002G031600.v3.1	0.485791
530	Potri.T033801.v3.1	0.485483
531	Potri.001G387500.v3.1	0.485418
532	Potri.002G081900.v3.1	0.485254
533	Potri.001G047700.v3.1	0.485161
534	Potri.015G105900.v3.1	0.485075
535	Potri.019G102700.v3.1	0.483917
536	Potri.001G376800.v3.1	0.483822
537	Potri.013G007100.v3.1	0.483788
538	Potri.005G236800.v3.1	0.483529
539	Potri.009G145000.v3.1	0.482979
540	Potri.001G190800.v3.1	0.482919
541	Potri.002G203900.v3.1	0.482518
542	Potri.001G318500.v3.1	0.482271
543	Potri.001G102000.v3.1	0.481501
544	Potri.004G231850.v3.1	0.481392
545	Potri.T103000.v3.1	0.481387
546	Potri.018G067900.v3.1	0.48066
547	Potri.004G124400.v3.1	0.480571
548	Potri.004G159300.v3.1	0.48003
549	Potri.004G106500.v3.1	0.479939
550	Potri.005G154700.v3.1	0.479906
551	Potri.019G075400.v3.1	0.479476
552	Potri.013G144800.v3.1	0.479316
553	Potri.014G192100.v3.1	0.478231
554	Potri.009G012400.v3.1	0.478187
555	Potri.005G096900.v3.1	0.478074
556	Potri.015G087700.v3.1	0.477465
557	Potri.004G048600.v3.1	0.477269
558	Potri.004G034900.v3.1	0.476527
559	Potri.014G009300.v3.1	0.476252
560	Potri.016G099400.v3.1	0.475985
561	Potri.006G166500.v3.1	0.475145
562	Potri.014G032800.v3.1	0.475059
563	Potri.008G199900.v3.1	0.475005
564	Potri.018G131500.v3.1	0.474944
565	Potri.005G247000.v3.1	0.474755
566	Potri.001G239600.v3.1	0.474492
567	Potri.006G076100.v3.1	0.474451
568	Potri.004G197200.v3.1	0.474274
569	Potri.T068601.v3.1	0.474273
570	Potri.019G118600.v3.1	0.474258
571	Potri.019G034300.v3.1	0.473782
572	Potri.007G094000.v3.1	0.473354
573	Potri.017G107500.v3.1	0.473263
574	Potri.017G077200.v3.1	0.472789
575	Potri.018G051800.v3.1	0.472472
576	Potri.013G105000.v3.1	0.472469
577	Potri.003G033300.v3.1	0.472257
578	Potri.014G136900.v3.1	0.471676
579	Potri.014G088200.v3.1	0.471528
580	Potri.002G260700.v3.1	0.471268
581	Potri.018G074400.v3.1	0.471142
582	Potri.006G125700.v3.1	0.470887
583	Potri.005G216600.v3.1	0.470567
584	Potri.006G190500.v3.1	0.470235
585	Potri.007G146800.v3.1	0.469804
586	Potri.008G069500.v3.1	0.468845
587	Potri.001G047600.v3.1	0.468798
588	Potri.011G032400.v3.1	0.468489
589	Potri.017G137200.v3.1	0.467905
590	Potri.002G085900.v3.1	0.467792
591	Potri.012G091200.v3.1	0.467343
592	Potri.009G121901.v3.1	0.467215
593	Potri.014G147900.v3.1	0.466898
594	Potri.T084300.v3.1	0.466516
595	Potri.006G039400.v3.1	0.46641
596	Potri.001G307700.v3.1	0.466066
597	Potri.013G090900.v3.1	0.465946
598	Potri.002G005500.v3.1	0.465911
599	Potri.003G100800.v3.1	0.465696
600	Potri.011G023400.v3.1	0.465597
601	Potri.014G157100.v3.1	0.465421
602	Potri.004G156600.v3.1	0.464863
603	Potri.001G296200.v3.1	0.464105
604	Potri.001G442900.v3.1	0.4635
605	Potri.005G252600.v3.1	0.463024
606	Potri.009G120800.v3.1	0.462527
607	Potri.004G156700.v3.1	0.46251
608	Potri.007G000200.v3.1	0.46247
609	Potri.006G025900.v3.1	0.46199
610	Potri.014G099100.v3.1	0.461883
611	Potri.004G053500.v3.1	0.461721
612	Potri.T069500.v3.1	0.461693
613	Potri.013G006800.v3.1	0.461596
614	Potri.004G004800.v3.1	0.461557
615	Potri.013G152000.v3.1	0.461256
616	Potri.012G144800.v3.1	0.460931
617	Potri.009G056200.v3.1	0.46082
618	Potri.002G140500.v3.1	0.46024
619	Potri.001G430200.v3.1	0.460116
620	Potri.005G215800.v3.1	0.459696
621	Potri.001G325200.v3.1	0.459581
622	Potri.004G095700.v3.1	0.45933
623	Potri.004G149200.v3.1	0.459185
624	Potri.010G024400.v3.1	0.458764
625	Potri.001G143500.v3.1	0.458461
626	Potri.004G039400.v3.1	0.458437
627	Potri.014G121832.v3.1	0.458273
628	Potri.004G120300.v3.1	0.457716
629	Potri.011G014066.v3.1	0.457558
630	Potri.016G010000.v3.1	0.457148
631	Potri.006G065900.v3.1	0.457145
632	Potri.015G104200.v3.1	0.456437
633	Potri.006G133500.v3.1	0.456354
634	Potri.002G245100.v3.1	0.455245
635	Potri.001G078600.v3.1	0.455052
636	Potri.004G001800.v3.1	0.454424
637	Potri.018G002900.v3.1	0.454379
638	Potri.010G060300.v3.1	0.454369
639	Potri.010G127200.v3.1	0.454342
640	Potri.010G193000.v3.1	0.454272
641	Potri.006G254900.v3.1	0.454044
642	Potri.010G189500.v3.1	0.453029
643	Potri.012G053600.v3.1	0.452958
644	Potri.012G143350.v3.1	0.45285
645	Potri.001G337900.v3.1	0.452709
646	Potri.010G250100.v3.1	0.45266
647	Potri.001G253300.v3.1	0.452539
648	Potri.015G070900.v3.1	0.452419
649	Potri.001G222400.v3.1	0.45226
650	Potri.010G202200.v3.1	0.452008
651	Potri.007G123600.v3.1	0.451924
652	Potri.001G028400.v3.1	0.451728
653	Potri.016G088500.v3.1	0.450238
654	Potri.006G172100.v3.1	0.44967
655	Potri.006G048000.v3.1	0.449664
656	Potri.012G102400.v3.1	0.449663
657	Potri.010G035900.v3.1	0.448985
658	Potri.001G230600.v3.1	0.44876
659	Potri.001G319900.v3.1	0.44781
660	Potri.007G013300.v3.1	0.447504
661	Potri.009G107600.v3.1	0.446897
662	Potri.007G056900.v3.1	0.446541
663	Potri.004G223800.v3.1	0.446536
664	Potri.008G178400.v3.1	0.446284
665	Potri.011G018550.v3.1	0.445951
666	Potri.003G093400.v3.1	0.445923
667	Potri.006G237800.v3.1	0.44571
668	Potri.008G024500.v3.1	0.44568
669	Potri.001G287000.v3.1	0.4456
670	Potri.001G105100.v3.1	0.445553
671	Potri.017G086100.v3.1	0.445444
672	Potri.019G055900.v3.1	0.445364
673	Potri.003G222600.v3.1	0.445173
674	Potri.002G021300.v3.1	0.444362
675	Potri.010G208000.v3.1	0.444332
676	Potri.016G016400.v3.1	0.444292
677	Potri.009G067000.v3.1	0.443944
678	Potri.011G008600.v3.1	0.443775
679	Potri.008G048800.v3.1	0.443427
680	Potri.012G111400.v3.1	0.443418
681	Potri.005G009900.v3.1	0.44298
682	Potri.001G257600.v3.1	0.442916
683	Potri.009G115000.v3.1	0.442479
684	Potri.001G191200.v3.1	0.442441
685	Potri.013G137900.v3.1	0.442418
686	Potri.010G076900.v3.1	0.442392
687	Potri.018G092666.v3.1	0.442126
688	Potri.002G160300.v3.1	0.441969
689	Potri.007G139700.v3.1	0.441793
690	Potri.011G060600.v3.1	0.441482
691	Potri.001G252000.v3.1	0.44125
692	Potri.001G165900.v3.1	0.441128
693	Potri.007G142100.v3.1	0.440945
694	Potri.006G190601.v3.1	0.440404
695	Potri.016G126800.v3.1	0.440179
696	Potri.001G160800.v3.1	0.440177
697	Potri.005G044400.v3.1	0.440062
698	Potri.011G089000.v3.1	0.439995
699	Potri.010G009066.v3.1	0.439847
700	Potri.013G127400.v3.1	0.439626
701	Potri.016G127600.v3.1	0.439397
702	Potri.005G090600.v3.1	0.438719
703	Potri.018G000800.v3.1	0.43839
704	Potri.004G124800.v3.1	0.438385
705	Potri.004G129900.v3.1	0.437983
706	Potri.015G083100.v3.1	0.436999
707	Potri.006G001400.v3.1	0.436067
708	Potri.T136200.v3.1	0.435486
709	Potri.005G074400.v3.1	0.435439
710	Potri.013G089400.v3.1	0.435195
711	Potri.006G134600.v3.1	0.435146
712	Potri.019G063800.v3.1	0.435104
713	Potri.010G220600.v3.1	0.434888
714	Potri.010G097700.v3.1	0.433587
715	Potri.005G154900.v3.1	0.432894
716	Potri.004G140800.v3.1	0.432188
717	Potri.008G072066.v3.1	0.432149
718	Potri.014G097700.v3.1	0.432062
719	Potri.009G010700.v3.1	0.432021
720	Potri.003G046300.v3.1	0.431895
721	Potri.008G160900.v3.1	0.431842
722	Potri.016G029500.v3.1	0.431651
723	Potri.008G064200.v3.1	0.431593
724	Potri.005G182800.v3.1	0.431444
725	Potri.019G078700.v3.1	0.431334
726	Potri.007G143600.v3.1	0.431245
727	Potri.006G218700.v3.1	0.431048
728	Potri.019G037600.v3.1	0.430509
729	Potri.006G137401.v3.1	0.430332
730	Potri.001G033500.v3.1	0.429846
731	Potri.015G121300.v3.1	0.42966
732	Potri.006G241800.v3.1	0.429528
733	Potri.017G121000.v3.1	0.42949
734	Potri.004G205600.v3.1	0.429458
735	Potri.014G179000.v3.1	0.428648
736	Potri.017G151101.v3.1	0.428558
737	Potri.T139100.v3.1	0.428206
738	Potri.019G081100.v3.1	0.428108
739	Potri.002G194400.v3.1	0.42784
740	Potri.005G234800.v3.1	0.427683
741	Potri.009G099800.v3.1	0.427168
742	Potri.018G061701.v3.1	0.426886
743	Potri.006G086000.v3.1	0.426811
744	Potri.010G050900.v3.1	0.426497
745	Potri.010G111300.v3.1	0.426435
746	Potri.005G187800.v3.1	0.425893
747	Potri.005G008000.v3.1	0.425827
748	Potri.013G106000.v3.1	0.425584
749	Potri.009G157400.v3.1	0.425406
750	Potri.003G058700.v3.1	0.425404
751	Potri.014G109400.v3.1	0.425224
752	Potri.006G121100.v3.1	0.425015
753	Potri.019G082600.v3.1	0.424939
754	Potri.008G201500.v3.1	0.424758
755	Potri.005G095100.v3.1	0.424376
756	Potri.018G133300.v3.1	0.423967
757	Potri.001G104800.v3.1	0.423796
758	Potri.017G151600.v3.1	0.423783
759	Potri.017G151200.v3.1	0.423728
760	Potri.005G189800.v3.1	0.42361
761	Potri.004G160800.v3.1	0.423282
762	Potri.019G130700.v3.1	0.422826
763	Potri.004G162900.v3.1	0.422824
764	Potri.004G154800.v3.1	0.422716
765	Potri.007G017900.v3.1	0.422203
766	Potri.006G166200.v3.1	0.421971
767	Potri.002G019700.v3.1	0.421741
768	Potri.011G097800.v3.1	0.421694
769	Potri.001G347400.v3.1	0.421573
770	Potri.015G015100.v3.1	0.421317
771	Potri.001G061100.v3.1	0.421244
772	Potri.019G007600.v3.1	0.421148
773	Potri.016G031100.v3.1	0.420915
774	Potri.008G222700.v3.1	0.420784
775	Potri.001G004100.v3.1	0.420663
776	Potri.008G029300.v3.1	0.420073
777	Potri.010G164100.v3.1	0.419956
778	Potri.008G186601.v3.1	0.419843
779	Potri.003G131300.v3.1	0.419767
780	Potri.005G241300.v3.1	0.419377
781	Potri.009G042300.v3.1	0.419373
782	Potri.002G198600.v3.1	0.419341
783	Potri.001G005000.v3.1	0.419071
784	Potri.006G198800.v3.1	0.418958
785	Potri.014G147700.v3.1	0.418848
786	Potri.013G005400.v3.1	0.418637
787	Potri.010G125200.v3.1	0.418584
788	Potri.012G091400.v3.1	0.418505
789	Potri.014G077100.v3.1	0.418461
790	Potri.001G265200.v3.1	0.418351
791	Potri.006G265600.v3.1	0.418175
792	Potri.011G165800.v3.1	0.41787
793	Potri.003G087300.v3.1	0.417867
794	Potri.014G138100.v3.1	0.417411
795	Potri.010G173600.v3.1	0.417302
796	Potri.001G202000.v3.1	0.417283
797	Potri.016G073700.v3.1	0.417019
798	Potri.017G065500.v3.1	0.417011
799	Potri.001G164100.v3.1	0.416983
800	Potri.011G096000.v3.1	0.416809
801	Potri.014G010200.v3.1	0.416697
802	Potri.014G096900.v3.1	0.416562
803	Potri.008G185100.v3.1	0.416489
804	Potri.006G199100.v3.1	0.416446
805	Potri.009G052600.v3.1	0.416422
806	Potri.008G121400.v3.1	0.415957
807	Potri.019G025100.v3.1	0.415913
808	Potri.014G025700.v3.1	0.415875
809	Potri.017G036400.v3.1	0.415778
810	Potri.002G241432.v3.1	0.415639
811	Potri.001G314700.v3.1	0.415544
812	Potri.015G018700.v3.1	0.41529
813	Potri.004G097100.v3.1	0.414959
814	Potri.011G013900.v3.1	0.414808
815	Potri.001G389200.v3.1	0.414757
816	Potri.001G234900.v3.1	0.414361
817	Potri.018G132500.v3.1	0.414224
818	Potri.013G136000.v3.1	0.414068
819	Potri.014G069700.v3.1	0.41324
820	Potri.006G155800.v3.1	0.413132
821	Potri.017G068100.v3.1	0.413087
822	Potri.001G030750.v3.1	0.41295
823	Potri.005G092400.v3.1	0.412526
824	Potri.012G004500.v3.1	0.411936
825	Potri.004G147700.v3.1	0.411931
826	Potri.005G057700.v3.1	0.411582
827	Potri.007G110200.v3.1	0.41116
828	Potri.006G177300.v3.1	0.411051
829	Potri.018G044800.v3.1	0.41103
830	Potri.014G117900.v3.1	0.410932
831	Potri.008G185000.v3.1	0.410754
832	Potri.011G077100.v3.1	0.410733
833	Potri.007G071100.v3.1	0.410441
834	Potri.005G045600.v3.1	0.410112
835	Potri.006G137700.v3.1	0.410074
836	Potri.016G017001.v3.1	0.409965
837	Potri.003G180100.v3.1	0.409697
838	Potri.015G073000.v3.1	0.409658
839	Potri.007G035300.v3.1	0.409561
840	Potri.002G002200.v3.1	0.409087
841	Potri.005G209800.v3.1	0.409053
842	Potri.009G033700.v3.1	0.409009
843	Potri.001G014900.v3.1	0.40847
844	Potri.001G258500.v3.1	0.408404
845	Potri.001G343100.v3.1	0.408298
846	Potri.013G024200.v3.1	0.408278
847	Potri.002G087400.v3.1	0.408199
848	Potri.008G074500.v3.1	0.407854
849	Potri.010G222700.v3.1	0.407798
850	Potri.T041300.v3.1	0.407356
851	Potri.002G158300.v3.1	0.407334
852	Potri.014G169300.v3.1	0.407214
853	Potri.004G234600.v3.1	0.407132
854	Potri.019G018000.v3.1	0.406864
855	Potri.004G116700.v3.1	0.406808
856	Potri.006G024100.v3.1	0.406752
857	Potri.009G065300.v3.1	0.406585
858	Potri.014G091400.v3.1	0.405709
859	Potri.002G199501.v3.1	0.405586
860	Potri.016G096400.v3.1	0.405129
861	Potri.018G081500.v3.1	0.404946
862	Potri.004G018300.v3.1	0.404869
863	Potri.017G150680.v3.1	0.404851
864	Potri.013G032300.v3.1	0.404727
865	Potri.017G059400.v3.1	0.404435
866	Potri.013G069600.v3.1	0.404279
867	Potri.002G063400.v3.1	0.404152
868	Potri.010G121200.v3.1	0.403626
869	Potri.005G059750.v3.1	0.403599
870	Potri.019G028500.v3.1	0.403483
871	Potri.001G381300.v3.1	0.403451
872	Potri.009G122300.v3.1	0.403151
873	Potri.017G010100.v3.1	0.402819
874	Potri.006G171800.v3.1	0.402768
875	Potri.010G071900.v3.1	0.402704
876	Potri.014G086300.v3.1	0.402538
877	Potri.T084500.v3.1	0.402377
878	Potri.018G106800.v3.1	0.402251
879	Potri.003G129800.v3.1	0.402182
880	Potri.001G329700.v3.1	0.401792
881	Potri.006G146400.v3.1	0.401361
882	Potri.014G086900.v3.1	0.401288
883	Potri.T157700.v3.1	0.401232
884	Potri.006G164100.v3.1	0.401157
885	Potri.015G144900.v3.1	0.400991
886	Potri.006G053100.v3.1	0.400823
887	Potri.019G001100.v3.1	0.400598
888	Potri.002G241100.v3.1	0.40037
889	Potri.001G435600.v3.1	0.400314
890	Potri.019G087100.v3.1	0.399923
891	Potri.001G102100.v3.1	0.399887
892	Potri.001G333700.v3.1	0.399862
893	Potri.006G101500.v3.1	0.399216
894	Potri.016G106600.v3.1	0.399011
895	Potri.001G405400.v3.1	0.3989
896	Potri.014G123200.v3.1	0.398763
897	Potri.008G135800.v3.1	0.398754
898	Potri.011G056000.v3.1	0.398676
899	Potri.T052600.v3.1	0.398283
900	Potri.012G106900.v3.1	0.397946
901	Potri.013G094100.v3.1	0.3979
902	Potri.018G083400.v3.1	0.39762
903	Potri.016G083500.v3.1	0.397501
904	Potri.018G122450.v3.1	0.397482
905	Potri.018G096700.v3.1	0.397288
906	Potri.011G001000.v3.1	0.397045
907	Potri.007G005500.v3.1	0.396992
908	Potri.006G044100.v3.1	0.396885
909	Potri.006G053500.v3.1	0.396862
910	Potri.008G071800.v3.1	0.39676
911	Potri.006G069500.v3.1	0.396361
912	Potri.002G041400.v3.1	0.396328
913	Potri.T137000.v3.1	0.396308
914	Potri.009G139400.v3.1	0.39625
915	Potri.001G409800.v3.1	0.39607
916	Potri.010G061900.v3.1	0.395932
917	Potri.003G173900.v3.1	0.395836
918	Potri.009G168000.v3.1	0.395415
919	Potri.013G152600.v3.1	0.395367
920	Potri.006G218400.v3.1	0.395363
921	Potri.013G147200.v3.1	0.39528
922	Potri.010G234800.v3.1	0.395047
923	Potri.002G100900.v3.1	0.395
924	Potri.006G047600.v3.1	0.394854
925	Potri.012G115800.v3.1	0.394799
926	Potri.001G182300.v3.1	0.394719
927	Potri.010G244400.v3.1	0.393941
928	Potri.016G128600.v3.1	0.393874
929	Potri.008G012000.v3.1	0.393841
930	Potri.005G162500.v3.1	0.39378
931	Potri.015G024600.v3.1	0.393623
932	Potri.017G054000.v3.1	0.393532
933	Potri.002G149400.v3.1	0.393387
934	Potri.010G134500.v3.1	0.393171
935	Potri.012G120200.v3.1	0.393166
936	Potri.018G056000.v3.1	0.393148
937	Potri.012G013501.v3.1	0.393033
938	Potri.008G083300.v3.1	0.392968
939	Potri.001G007300.v3.1	0.392846
940	Potri.013G043500.v3.1	0.392409
941	Potri.001G458200.v3.1	0.392193
942	Potri.006G155700.v3.1	0.392154
943	Potri.008G010300.v3.1	0.392009
944	Potri.007G088700.v3.1	0.392009
945	Potri.002G105300.v3.1	0.391745
946	Potri.001G050600.v3.1	0.391634
947	Potri.009G016000.v3.1	0.391505
948	Potri.019G065300.v3.1	0.391139
949	Potri.001G026900.v3.1	0.391041
950	Potri.019G085200.v3.1	0.391029
951	Potri.003G167800.v3.1	0.391026
952	Potri.014G043800.v3.1	0.390872
953	Potri.006G173300.v3.1	0.390424
954	Potri.008G152300.v3.1	0.390288
955	Potri.012G126100.v3.1	0.390027
956	Potri.014G111400.v3.1	0.389989
957	Potri.012G083400.v3.1	0.389919
958	Potri.006G277800.v3.1	0.389906
959	Potri.014G130800.v3.1	0.389856
960	Potri.013G044700.v3.1	0.38943
961	Potri.012G092900.v3.1	0.389314
962	Potri.010G171300.v3.1	0.388998
963	Potri.012G017400.v3.1	0.388911
964	Potri.004G131600.v3.1	0.388665
965	Potri.002G242500.v3.1	0.38858
966	Potri.001G186600.v3.1	0.388507
967	Potri.002G204400.v3.1	0.388341
968	Potri.014G046200.v3.1	0.388325
969	Potri.005G256100.v3.1	0.388238
970	Potri.013G153800.v3.1	0.388098
971	Potri.015G111700.v3.1	0.387636
972	Potri.017G059000.v3.1	0.387579
973	Potri.016G102500.v3.1	0.38737
974	Potri.001G019500.v3.1	0.387199
975	Potri.005G102700.v3.1	0.38717
976	Potri.017G001800.v3.1	0.386988
977	Potri.009G144800.v3.1	0.386058
978	Potri.005G185200.v3.1	0.385883
979	Potri.005G251900.v3.1	0.385567
980	Potri.016G113700.v3.1	0.385398
981	Potri.009G126200.v3.1	0.385228
982	Potri.009G161300.v3.1	0.385178
983	Potri.003G098800.v3.1	0.384979
984	Potri.013G015000.v3.1	0.384941
985	Potri.004G140000.v3.1	0.384925
986	Potri.T162000.v3.1	0.384793
987	Potri.T105800.v3.1	0.384697
988	Potri.001G052100.v3.1	0.38466
989	Potri.010G168800.v3.1	0.384201
990	Potri.001G007501.v3.1	0.384185
991	Potri.010G120950.v3.1	0.38412
992	Potri.015G128800.v3.1	0.383815
993	Potri.013G033700.v3.1	0.383531
994	Potri.005G092200.v3.1	0.383205
995	Potri.013G051700.v3.1	0.383145
996	Potri.006G039600.v3.1	0.383108
997	Potri.T151900.v3.1	0.383089
998	Potri.006G247200.v3.1	0.383021
999	Potri.006G224000.v3.1	0.382689
1000	Potri.001G066900.v3.1	0.382503
1001	Potri.008G045532.v3.1	0.382429
1002	Potri.010G070001.v3.1	0.382348
1003	Potri.010G189700.v3.1	0.382281
1004	Potri.006G124600.v3.1	0.382241
1005	Potri.T088500.v3.1	0.382039
1006	Potri.008G161600.v3.1	0.381855
1007	Potri.004G079200.v3.1	0.381752
1008	Potri.006G260200.v3.1	0.381488
1009	Potri.001G063350.v3.1	0.381484
1010	Potri.003G154600.v3.1	0.38146
1011	Potri.004G102700.v3.1	0.381402
1012	Potri.009G125600.v3.1	0.381361
1013	Potri.015G131200.v3.1	0.381304
1014	Potri.019G099100.v3.1	0.381287
1015	Potri.009G044700.v3.1	0.381178
1016	Potri.016G064300.v3.1	0.381107
1017	Potri.002G038000.v3.1	0.381047
1018	Potri.010G187800.v3.1	0.380988
1019	Potri.010G126800.v3.1	0.380771
1020	Potri.013G139300.v3.1	0.380748
1021	Potri.001G178200.v3.1	0.380743
1022	Potri.015G131300.v3.1	0.380735
1023	Potri.001G103300.v3.1	0.380675
1024	Potri.017G093300.v3.1	0.380666
1025	Potri.T178500.v3.1	0.380557
1026	Potri.001G037300.v3.1	0.380458
1027	Potri.005G170200.v3.1	0.380402
1028	Potri.013G145400.v3.1	0.380343
1029	Potri.008G182900.v3.1	0.380308
1030	Potri.005G137900.v3.1	0.380166
1031	Potri.003G181300.v3.1	0.380097
1032	Potri.T084450.v3.1	0.380025
1033	Potri.004G125600.v3.1	0.38
1034	Potri.009G073500.v3.1	0.379722
1035	Potri.014G157300.v3.1	0.379626
1036	Potri.008G198600.v3.1	0.37939
1037	Potri.001G075900.v3.1	0.379298
1038	Potri.008G155300.v3.1	0.379267
1039	Potri.007G113700.v3.1	0.378633
1040	Potri.017G077000.v3.1	0.378527
1041	Potri.006G033500.v3.1	0.378382
1042	Potri.011G140750.v3.1	0.37837
1043	Potri.013G122801.v3.1	0.378367
1044	Potri.019G001600.v3.1	0.378361
1045	Potri.008G160700.v3.1	0.377738
1046	Potri.003G133200.v3.1	0.377417
1047	Potri.007G064800.v3.1	0.377127
1048	Potri.011G039700.v3.1	0.37711
1049	Potri.015G137000.v3.1	0.376967
1050	Potri.007G076700.v3.1	0.376956
1051	Potri.T009800.v3.1	0.376643
1052	Potri.018G131000.v3.1	0.375944
1053	Potri.014G154200.v3.1	0.375612
1054	Potri.019G118100.v3.1	0.375525
1055	Potri.011G156300.v3.1	0.375059
1056	Potri.017G000266.v3.1	0.374908
1057	Potri.T065701.v3.1	0.374877
1058	Potri.013G008900.v3.1	0.374761
1059	Potri.007G134700.v3.1	0.374676
1060	Potri.013G051600.v3.1	0.374548
1061	Potri.006G015100.v3.1	0.374423
1062	Potri.015G020700.v3.1	0.374397
1063	Potri.003G140000.v3.1	0.374388
1064	Potri.008G207700.v3.1	0.374113
1065	Potri.011G087200.v3.1	0.374057
1066	Potri.005G092900.v3.1	0.373965
1067	Potri.003G073000.v3.1	0.373306
1068	Potri.007G016900.v3.1	0.373282
1069	Potri.001G297000.v3.1	0.372687
1070	Potri.T012985.v3.1	0.372684
1071	Potri.008G159300.v3.1	0.372259
1072	Potri.T016900.v3.1	0.372222
1073	Potri.008G096100.v3.1	0.372204
1074	Potri.015G144600.v3.1	0.372017
1075	Potri.005G087300.v3.1	0.371487
1076	Potri.T129000.v3.1	0.371474
1077	Potri.018G092200.v3.1	0.371149
1078	Potri.004G201500.v3.1	0.370786
1079	Potri.011G169900.v3.1	0.370775
1080	Potri.T143100.v3.1	0.370759
1081	Potri.011G112200.v3.1	0.37071
1082	Potri.008G109900.v3.1	0.370543
1083	Potri.015G077300.v3.1	0.370363
1084	Potri.004G201400.v3.1	0.37005
1085	Potri.017G048200.v3.1	0.37005
1086	Potri.T091500.v3.1	0.369973
1087	Potri.010G048300.v3.1	0.369923
1088	Potri.018G114900.v3.1	0.369701
1089	Potri.T000200.v3.1	0.369694
1090	Potri.014G094900.v3.1	0.369444
1091	Potri.003G111500.v3.1	0.36934
1092	Potri.018G013300.v3.1	0.369327
1093	Potri.004G146000.v3.1	0.369321
1094	Potri.001G217600.v3.1	0.369242
1095	Potri.006G218601.v3.1	0.369212
1096	Potri.015G137600.v3.1	0.369118
1097	Potri.013G123700.v3.1	0.369054
1098	Potri.004G128650.v3.1	0.368934
1099	Potri.019G119300.v3.1	0.368845
1100	Potri.003G087700.v3.1	0.368736
1101	Potri.017G017400.v3.1	0.368488
1102	Potri.004G232800.v3.1	0.368449
1103	Potri.012G031150.v3.1	0.367836
1104	Potri.010G028000.v3.1	0.367577
1105	Potri.006G253100.v3.1	0.367401
1106	Potri.008G074800.v3.1	0.367338
1107	Potri.001G105600.v3.1	0.367313
1108	Potri.014G045600.v3.1	0.36727
1109	Potri.017G002300.v3.1	0.367101
1110	Potri.013G029400.v3.1	0.366965
1111	Potri.018G013500.v3.1	0.366933
1112	Potri.010G145150.v3.1	0.36672
1113	Potri.010G232500.v3.1	0.366638
1114	Potri.T069700.v3.1	0.366519
1115	Potri.010G052900.v3.1	0.36649
1116	Potri.015G003000.v3.1	0.366411
1117	Potri.005G155000.v3.1	0.366397
1118	Potri.003G121900.v3.1	0.365875
1119	Potri.007G013500.v3.1	0.365833
1120	Potri.017G129100.v3.1	0.365659
1121	Potri.014G020600.v3.1	0.365502
1122	Potri.006G007601.v3.1	0.365279
1123	Potri.005G218600.v3.1	0.365254
1124	Potri.003G028200.v3.1	0.365248
1125	Potri.005G199901.v3.1	0.365244
1126	Potri.009G052000.v3.1	0.365119
1127	Potri.011G112300.v3.1	0.365103
1128	Potri.T141700.v3.1	0.365041
1129	Potri.001G355500.v3.1	0.365037
1130	Potri.002G182600.v3.1	0.364836
1131	Potri.001G077400.v3.1	0.364746
1132	Potri.004G053800.v3.1	0.364727
1133	Potri.009G008200.v3.1	0.364725
1134	Potri.003G028400.v3.1	0.364569
1135	Potri.004G084100.v3.1	0.364497
1136	Potri.005G084200.v3.1	0.364043
1137	Potri.019G032400.v3.1	0.363843
1138	Potri.015G043600.v3.1	0.363771
1139	Potri.010G250200.v3.1	0.363699
1140	Potri.T178700.v3.1	0.36366
1141	Potri.001G244100.v3.1	0.363457
1142	Potri.014G172500.v3.1	0.363404
1143	Potri.018G130100.v3.1	0.36338
1144	Potri.002G017400.v3.1	0.36332
1145	Potri.003G056600.v3.1	0.362998
1146	Potri.018G029300.v3.1	0.362845
1147	Potri.002G089600.v3.1	0.362755
1148	Potri.012G068700.v3.1	0.362721
1149	Potri.001G449400.v3.1	0.362268
1150	Potri.012G031100.v3.1	0.362163
1151	Potri.003G124700.v3.1	0.362146
1152	Potri.001G186500.v3.1	0.362085
1153	Potri.T030000.v3.1	0.36178
1154	Potri.006G137900.v3.1	0.361779
1155	Potri.009G045300.v3.1	0.361693
1156	Potri.004G175300.v3.1	0.361304
1157	Potri.010G158250.v3.1	0.361107
1158	Potri.005G198300.v3.1	0.361099
1159	Potri.014G154300.v3.1	0.361025
1160	Potri.014G087000.v3.1	0.360936
1161	Potri.006G068100.v3.1	0.360481
1162	Potri.002G263300.v3.1	0.360465
1163	Potri.002G035700.v3.1	0.359872
1164	Potri.010G083900.v3.1	0.359835
1165	Potri.009G105800.v3.1	0.359754
1166	Potri.002G012800.v3.1	0.359676
1167	Potri.018G107500.v3.1	0.358993
1168	Potri.003G182601.v3.1	0.358981
1169	Potri.010G071500.v3.1	0.358956
1170	Potri.004G050400.v3.1	0.35891
1171	Potri.013G060750.v3.1	0.358907
1172	Potri.018G093000.v3.1	0.358776
1173	Potri.008G056500.v3.1	0.358751
1174	Potri.002G031900.v3.1	0.358644
1175	Potri.003G177600.v3.1	0.358545
1176	Potri.001G321100.v3.1	0.358424
1177	Potri.008G158901.v3.1	0.357938
1178	Potri.018G093900.v3.1	0.357857
1179	Potri.002G236000.v3.1	0.357637
1180	Potri.008G201700.v3.1	0.357506
1181	Potri.008G059800.v3.1	0.357222
1182	Potri.004G176400.v3.1	0.357047
1183	Potri.T066250.v3.1	0.356602
1184	Potri.017G090800.v3.1	0.356542
1185	Potri.001G376700.v3.1	0.356538
1186	Potri.004G123400.v3.1	0.355931
1187	Potri.013G073500.v3.1	0.355928
1188	Potri.018G012401.v3.1	0.355851
1189	Potri.006G040600.v3.1	0.355771
1190	Potri.005G007600.v3.1	0.35574
1191	Potri.010G199900.v3.1	0.355445
1192	Potri.019G045800.v3.1	0.355049
1193	Potri.001G100600.v3.1	0.354999
1194	Potri.T102801.v3.1	0.354922
1195	Potri.010G067500.v3.1	0.354821
1196	Potri.017G150620.v3.1	0.35461
1197	Potri.003G028700.v3.1	0.354587
1198	Potri.002G012500.v3.1	0.354579
1199	Potri.006G174100.v3.1	0.354012
1200	Potri.010G048200.v3.1	0.353917
1201	Potri.004G052200.v3.1	0.353828
1202	Potri.008G171000.v3.1	0.353788
1203	Potri.010G002200.v3.1	0.353659
1204	Potri.003G173100.v3.1	0.353369
1205	Potri.002G054400.v3.1	0.352913
1206	Potri.017G104800.v3.1	0.352716
1207	Potri.004G219000.v3.1	0.352709
1208	Potri.006G128500.v3.1	0.352709
1209	Potri.014G166200.v3.1	0.35252
1210	Potri.010G145000.v3.1	0.352508
1211	Potri.004G091600.v3.1	0.352471
1212	Potri.004G227800.v3.1	0.352093
1213	Potri.006G253400.v3.1	0.352027
1214	Potri.018G000600.v3.1	0.352001
1215	Potri.004G129800.v3.1	0.351987
1216	Potri.002G252900.v3.1	0.351962
1217	Potri.010G055400.v3.1	0.3518
1218	Potri.001G210800.v3.1	0.351607
1219	Potri.013G085600.v3.1	0.350994
1220	Potri.018G103700.v3.1	0.350832
1221	Potri.010G078400.v3.1	0.350583
1222	Potri.001G140600.v3.1	0.350553
1223	Potri.008G057500.v3.1	0.350362
1224	Potri.001G349600.v3.1	0.350081
1225	Potri.010G120500.v3.1	0.349694
1226	Potri.004G094500.v3.1	0.349557
1227	Potri.012G103900.v3.1	0.349263
1228	Potri.013G020800.v3.1	0.349253
1229	Potri.001G333500.v3.1	0.349153
1230	Potri.005G213100.v3.1	0.349047
1231	Potri.010G219700.v3.1	0.348962
1232	Potri.010G238000.v3.1	0.348959
1233	Potri.009G148500.v3.1	0.348769
1234	Potri.013G107800.v3.1	0.348537
1235	Potri.004G097300.v3.1	0.348223
1236	Potri.006G136600.v3.1	0.348016
1237	Potri.005G103300.v3.1	0.347325
1238	Potri.002G068300.v3.1	0.347011
1239	Potri.013G051200.v3.1	0.34701
1240	Potri.010G063900.v3.1	0.346996
1241	Potri.016G030400.v3.1	0.346839
1242	Potri.001G068500.v3.1	0.3465
1243	Potri.001G226200.v3.1	0.346427
1244	Potri.014G154000.v3.1	0.3464
1245	Potri.017G151400.v3.1	0.346304
1246	Potri.013G097300.v3.1	0.346267
1247	Potri.006G208400.v3.1	0.346175
1248	Potri.004G038300.v3.1	0.346142
1249	Potri.005G093100.v3.1	0.345926
1250	Potri.004G169300.v3.1	0.345507
1251	Potri.013G123100.v3.1	0.3452
1252	Potri.003G204700.v3.1	0.344828
1253	Potri.014G114700.v3.1	0.344465
1254	Potri.010G037200.v3.1	0.344418
1255	Potri.013G154300.v3.1	0.344364
1256	Potri.007G092400.v3.1	0.344246
1257	Potri.016G014401.v3.1	0.344013
1258	Potri.019G058700.v3.1	0.344007
1259	Potri.010G174800.v3.1	0.343938
1260	Potri.005G164000.v3.1	0.3436
1261	Potri.004G205500.v3.1	0.343233
1262	Potri.008G072132.v3.1	0.34308
1263	Potri.T031500.v3.1	0.342924
1264	Potri.019G062600.v3.1	0.342833
1265	Potri.T079200.v3.1	0.342765
1266	Potri.003G083100.v3.1	0.342448
1267	Potri.010G061600.v3.1	0.342435
1268	Potri.001G461300.v3.1	0.342303
1269	Potri.019G047300.v3.1	0.342068
1270	Potri.008G165400.v3.1	0.342003
1271	Potri.006G151500.v3.1	0.341905
1272	Potri.010G140032.v3.1	0.34152
1273	Potri.009G111100.v3.1	0.341518
1274	Potri.019G094600.v3.1	0.341421
1275	Potri.001G285600.v3.1	0.341223
1276	Potri.013G095800.v3.1	0.341166
1277	Potri.004G175600.v3.1	0.340885
1278	Potri.005G170800.v3.1	0.340758
1279	Potri.002G032000.v3.1	0.340257
1280	Potri.002G006200.v3.1	0.34015
1281	Potri.010G113000.v3.1	0.340068
1282	Potri.006G251400.v3.1	0.339909
1283	Potri.010G006100.v3.1	0.33984
1284	Potri.012G050500.v3.1	0.339728
1285	Potri.003G027600.v3.1	0.339225
1286	Potri.013G051800.v3.1	0.339187
1287	Potri.T007500.v3.1	0.338829
1288	Potri.001G301600.v3.1	0.338382
1289	Potri.011G062500.v3.1	0.338138
1290	Potri.006G094700.v3.1	0.338011
1291	Potri.015G073400.v3.1	0.337938
1292	Potri.009G079700.v3.1	0.337871
1293	Potri.009G040600.v3.1	0.337856
1294	Potri.006G207900.v3.1	0.337761
1295	Potri.013G119400.v3.1	0.337061
1296	Potri.010G005600.v3.1	0.337001
1297	Potri.011G013201.v3.1	0.336878
1298	Potri.006G020900.v3.1	0.336819
1299	Potri.001G084000.v3.1	0.336817
1300	Potri.013G102800.v3.1	0.336768
1301	Potri.001G229000.v3.1	0.336461
1302	Potri.005G177600.v3.1	0.336358
1303	Potri.002G203600.v3.1	0.336354
1304	Potri.017G102050.v3.1	0.336309
1305	Potri.015G005200.v3.1	0.336017
1306	Potri.006G040900.v3.1	0.335944
1307	Potri.015G131700.v3.1	0.335761
1308	Potri.006G023400.v3.1	0.335604
1309	Potri.002G247600.v3.1	0.335314
1310	Potri.001G348000.v3.1	0.334967
1311	Potri.015G071800.v3.1	0.334716
1312	Potri.013G102900.v3.1	0.334583
1313	Potri.003G059700.v3.1	0.334305
1314	Potri.017G078100.v3.1	0.334138
1315	Potri.001G376900.v3.1	0.334065
1316	Potri.012G016100.v3.1	0.333821
1317	Potri.011G115600.v3.1	0.333487
1318	Potri.001G422500.v3.1	0.333454
1319	Potri.009G100900.v3.1	0.33333
1320	Potri.009G086800.v3.1	0.333271
1321	Potri.010G120300.v3.1	0.33327
1322	Potri.001G321600.v3.1	0.333241
1323	Potri.018G040100.v3.1	0.333184
1324	Potri.001G027000.v3.1	0.332938
1325	Potri.016G109400.v3.1	0.33274
1326	Potri.002G046800.v3.1	0.332725
1327	Potri.009G105300.v3.1	0.332506
1328	Potri.006G237200.v3.1	0.332246
1329	Potri.011G093000.v3.1	0.33175
1330	Potri.009G008500.v3.1	0.331732
1331	Potri.009G146700.v3.1	0.331719
1332	Potri.016G071900.v3.1	0.331591
1333	Potri.010G004700.v3.1	0.331382
1334	Potri.T074866.v3.1	0.331372
1335	Potri.017G151800.v3.1	0.33133
1336	Potri.006G067400.v3.1	0.33099
1337	Potri.015G022100.v3.1	0.330934
1338	Potri.013G130700.v3.1	0.330546
1339	Potri.001G467400.v3.1	0.330493
1340	Potri.001G252500.v3.1	0.330291
1341	Potri.017G048000.v3.1	0.330204
1342	Potri.017G101200.v3.1	0.330188
1343	Potri.005G233400.v3.1	0.329982
1344	Potri.003G024600.v3.1	0.32996
1345	Potri.001G350100.v3.1	0.329838
1346	Potri.002G080600.v3.1	0.32979
1347	Potri.013G094000.v3.1	0.329559
1348	Potri.018G083500.v3.1	0.329505
1349	Potri.010G245332.v3.1	0.329413
1350	Potri.011G125800.v3.1	0.329255
1351	Potri.005G014566.v3.1	0.329224
1352	Potri.010G132300.v3.1	0.329117
1353	Potri.004G189800.v3.1	0.328896
1354	Potri.004G203000.v3.1	0.328839
1355	Potri.009G093400.v3.1	0.328479
1356	Potri.011G093700.v3.1	0.328176
1357	Potri.001G442300.v3.1	0.328068
1358	Potri.015G088700.v3.1	0.32799
1359	Potri.004G181900.v3.1	0.327986
1360	Potri.014G087200.v3.1	0.327787
1361	Potri.011G149601.v3.1	0.327784
1362	Potri.015G062600.v3.1	0.327737
1363	Potri.007G107800.v3.1	0.327695
1364	Potri.009G118400.v3.1	0.327682
1365	Potri.011G148400.v3.1	0.327471
1366	Potri.001G137000.v3.1	0.327408
1367	Potri.005G115300.v3.1	0.327273
1368	Potri.015G121700.v3.1	0.32719
1369	Potri.015G042600.v3.1	0.32711
1370	Potri.010G106200.v3.1	0.327024
1371	Potri.002G203400.v3.1	0.326935
1372	Potri.009G164000.v3.1	0.326911
1373	Potri.001G341400.v3.1	0.326602
1374	Potri.019G045000.v3.1	0.326595
1375	Potri.014G005600.v3.1	0.3265
1376	Potri.003G031000.v3.1	0.326312
1377	Potri.001G415700.v3.1	0.326283
1378	Potri.013G037900.v3.1	0.326211
1379	Potri.004G046600.v3.1	0.326194
1380	Potri.004G051700.v3.1	0.326158
1381	Potri.005G101800.v3.1	0.325985
1382	Potri.006G050000.v3.1	0.325966
1383	Potri.017G138900.v3.1	0.325931
1384	Potri.013G125800.v3.1	0.32578
1385	Potri.001G031400.v3.1	0.325769
1386	Potri.010G245266.v3.1	0.325741
1387	Potri.015G143600.v3.1	0.325587
1388	Potri.001G114400.v3.1	0.325332
1389	Potri.004G101500.v3.1	0.325257
1390	Potri.001G322100.v3.1	0.325111
1391	Potri.018G038400.v3.1	0.324926
1392	Potri.004G046100.v3.1	0.324679
1393	Potri.014G129800.v3.1	0.32433
1394	Potri.017G100000.v3.1	0.324323
1395	Potri.008G215400.v3.1	0.324242
1396	Potri.008G013100.v3.1	0.324081
1397	Potri.014G084600.v3.1	0.324073
1398	Potri.014G086200.v3.1	0.324062
1399	Potri.006G032300.v3.1	0.324036
1400	Potri.018G012600.v3.1	0.323866
1401	Potri.012G095800.v3.1	0.323819
1402	Potri.018G149701.v3.1	0.323691
1403	Potri.016G059900.v3.1	0.323605
1404	Potri.015G062700.v3.1	0.323271
1405	Potri.006G255400.v3.1	0.323162
1406	Potri.001G014950.v3.1	0.323125
1407	Potri.004G234300.v3.1	0.323089
1408	Potri.019G005200.v3.1	0.322647
1409	Potri.010G138100.v3.1	0.322485
1410	Potri.010G102900.v3.1	0.322356
1411	Potri.003G056400.v3.1	0.322245
1412	Potri.006G014900.v3.1	0.322239
1413	Potri.017G047932.v3.1	0.32221
1414	Potri.006G113200.v3.1	0.321858
1415	Potri.001G159300.v3.1	0.32172
1416	Potri.015G091900.v3.1	0.321313
1417	Potri.006G277500.v3.1	0.321251
1418	Potri.001G012800.v3.1	0.321143
1419	Potri.009G114400.v3.1	0.321008
1420	Potri.003G017200.v3.1	0.320923
1421	Potri.016G061000.v3.1	0.320825
1422	Potri.012G091100.v3.1	0.320605
1423	Potri.013G103000.v3.1	0.320423
1424	Potri.015G111500.v3.1	0.320403
1425	Potri.001G414750.v3.1	0.320141
1426	Potri.004G108300.v3.1	0.320127
1427	Potri.001G186900.v3.1	0.319948
1428	Potri.T084900.v3.1	0.319756
1429	Potri.008G074300.v3.1	0.319675
1430	Potri.T153100.v3.1	0.319567
1431	Potri.014G054400.v3.1	0.31947
1432	Potri.010G005400.v3.1	0.319192
1433	Potri.015G133400.v3.1	0.318988
1434	Potri.T074632.v3.1	0.318553
1435	Potri.002G070100.v3.1	0.318528
1436	Potri.014G038700.v3.1	0.318225
1437	Potri.015G093100.v3.1	0.317986
1438	Potri.005G058900.v3.1	0.317965
1439	Potri.017G003866.v3.1	0.317964
1440	Potri.004G230600.v3.1	0.317757
1441	Potri.T133200.v3.1	0.317565
1442	Potri.017G003400.v3.1	0.317425
1443	Potri.017G129400.v3.1	0.317326
1444	Potri.009G050000.v3.1	0.317177
1445	Potri.003G009600.v3.1	0.316876
1446	Potri.001G088100.v3.1	0.316789
1447	Potri.001G027400.v3.1	0.316782
1448	Potri.009G008600.v3.1	0.316754
1449	Potri.009G016600.v3.1	0.316705
1450	Potri.001G094800.v3.1	0.316544
1451	Potri.019G038700.v3.1	0.316291
1452	Potri.T110100.v3.1	0.316032
1453	Potri.006G275100.v3.1	0.315957
1454	Potri.018G123600.v3.1	0.315934
1455	Potri.002G143800.v3.1	0.315896
1456	Potri.004G223600.v3.1	0.315336
1457	Potri.009G146500.v3.1	0.314679
1458	Potri.002G035000.v3.1	0.314668
1459	Potri.001G404700.v3.1	0.314637
1460	Potri.015G025200.v3.1	0.314574
1461	Potri.002G148000.v3.1	0.314433
1462	Potri.001G423600.v3.1	0.314429
1463	Potri.002G079600.v3.1	0.314427
1464	Potri.002G180000.v3.1	0.314341
1465	Potri.012G103700.v3.1	0.314157
1466	Potri.010G249800.v3.1	0.31364
1467	Potri.011G099066.v3.1	0.313486
1468	Potri.004G019000.v3.1	0.313394
1469	Potri.018G019900.v3.1	0.312757
1470	Potri.001G024500.v3.1	0.312566
1471	Potri.003G137200.v3.1	0.312501
1472	Potri.003G133300.v3.1	0.312259
1473	Potri.008G043400.v3.1	0.312143
1474	Potri.017G143700.v3.1	0.312138
1475	Potri.004G097000.v3.1	0.312117
1476	Potri.005G224000.v3.1	0.312068
1477	Potri.017G103300.v3.1	0.312053
1478	Potri.002G048400.v3.1	0.311857
1479	Potri.009G129900.v3.1	0.311765
1480	Potri.002G179800.v3.1	0.311708
1481	Potri.004G001400.v3.1	0.311646
1482	Potri.019G010400.v3.1	0.310855
1483	Potri.016G014300.v3.1	0.310835
1484	Potri.001G105200.v3.1	0.310552
1485	Potri.003G051300.v3.1	0.310424
1486	Potri.007G110800.v3.1	0.310232
1487	Potri.T139200.v3.1	0.310065
1488	Potri.019G131100.v3.1	0.309613
1489	Potri.018G010500.v3.1	0.309586
1490	Potri.014G075100.v3.1	0.309574
1491	Potri.013G121000.v3.1	0.309398
1492	Potri.001G031800.v3.1	0.308134
1493	Potri.007G009500.v3.1	0.308103
1494	Potri.008G189100.v3.1	0.308076
1495	Potri.009G062200.v3.1	0.308003
1496	Potri.009G042600.v3.1	0.307862
1497	Potri.019G070640.v3.1	0.307815
1498	Potri.001G124200.v3.1	0.307776
1499	Potri.003G023000.v3.1	0.307615
1500	Potri.015G086200.v3.1	0.307517
1501	Potri.T128300.v3.1	0.307446
1502	Potri.006G215200.v3.1	0.307388
1503	Potri.001G375400.v3.1	0.307387
1504	Potri.012G135000.v3.1	0.307306
1505	Potri.010G140100.v3.1	0.306955
1506	Potri.001G301000.v3.1	0.306939
1507	Potri.019G040300.v3.1	0.306883
1508	Potri.010G042200.v3.1	0.30683
1509	Potri.001G281200.v3.1	0.306683
1510	Potri.017G118000.v3.1	0.306449
1511	Potri.001G109800.v3.1	0.306397
1512	Potri.004G077400.v3.1	0.306386
1513	Potri.001G375300.v3.1	0.306205
1514	Potri.005G131200.v3.1	0.305958
1515	Potri.003G176600.v3.1	0.305427
1516	Potri.001G091800.v3.1	0.305155
1517	Potri.015G117100.v3.1	0.305028
1518	Potri.012G010800.v3.1	0.304874
1519	Potri.005G001800.v3.1	0.304685
1520	Potri.010G203000.v3.1	0.304617
1521	Potri.002G027800.v3.1	0.304472
1522	Potri.001G079600.v3.1	0.304243
1523	Potri.005G250100.v3.1	0.304099
1524	Potri.006G024700.v3.1	0.304094
1525	Potri.002G177900.v3.1	0.303998
1526	Potri.006G102200.v3.1	0.30369
1527	Potri.006G148700.v3.1	0.302906
1528	Potri.002G129000.v3.1	0.302587
1529	Potri.011G023300.v3.1	0.302388
1530	Potri.009G107700.v3.1	0.302347
1531	Potri.001G076500.v3.1	0.302175
1532	Potri.T129400.v3.1	0.302031
1533	Potri.014G000900.v3.1	0.301889
1534	Potri.T131101.v3.1	0.301807
1535	Potri.006G044300.v3.1	0.301789
1536	Potri.001G388400.v3.1	0.301762
1537	Potri.012G005500.v3.1	0.301731
1538	Potri.T010600.v3.1	0.301606
1539	Potri.003G105700.v3.1	0.301272
1540	Potri.005G012101.v3.1	0.301266
1541	Potri.T064200.v3.1	0.300949
1542	Potri.001G145200.v3.1	0.300795
1543	Potri.006G267500.v3.1	0.300745
1544	Potri.013G137400.v3.1	0.300465
1545	Potri.018G137000.v3.1	0.300006
1546	Potri.003G023200.v3.1	0.299803
1547	Potri.005G179100.v3.1	0.299715
1548	Potri.014G077700.v3.1	0.299485
1549	Potri.001G253200.v3.1	0.299384
1550	Potri.002G004800.v3.1	0.298942
1551	Potri.T073566.v3.1	0.298826
1552	Potri.003G177100.v3.1	0.298807
1553	Potri.011G119000.v3.1	0.298749
1554	Potri.014G111900.v3.1	0.298626
1555	Potri.008G029900.v3.1	0.298554
1556	Potri.003G030450.v3.1	0.298388
1557	Potri.003G041100.v3.1	0.298384
1558	Potri.007G142000.v3.1	0.298139
1559	Potri.008G144600.v3.1	0.297865
1560	Potri.017G099200.v3.1	0.29772
1561	Potri.006G040800.v3.1	0.297527
1562	Potri.003G203100.v3.1	0.297459
1563	Potri.001G016300.v3.1	0.297413
1564	Potri.010G169800.v3.1	0.29712
1565	Potri.003G109900.v3.1	0.296799
1566	Potri.008G032000.v3.1	0.296724
1567	Potri.009G118100.v3.1	0.296698
1568	Potri.006G135600.v3.1	0.296632
1569	Potri.017G060000.v3.1	0.296531
1570	Potri.011G081101.v3.1	0.29643
1571	Potri.010G007200.v3.1	0.296121
1572	Potri.T153400.v3.1	0.295978
1573	Potri.014G117600.v3.1	0.29555
1574	Potri.001G205900.v3.1	0.295428
1575	Potri.003G085600.v3.1	0.295261
1576	Potri.008G047500.v3.1	0.294697
1577	Potri.008G070300.v3.1	0.29458
1578	Potri.008G159000.v3.1	0.294372
1579	Potri.T049400.v3.1	0.2941
1580	Potri.003G194600.v3.1	0.293849
1581	Potri.018G093100.v3.1	0.293802
1582	Potri.005G085200.v3.1	0.293572
1583	Potri.T088900.v3.1	0.293412
1584	Potri.008G070400.v3.1	0.29308
1585	Potri.002G134200.v3.1	0.29307
1586	Potri.009G064100.v3.1	0.29258
1587	Potri.016G096800.v3.1	0.292512
1588	Potri.017G115850.v3.1	0.292149
1589	Potri.006G035500.v3.1	0.292148
1590	Potri.009G168300.v3.1	0.292074
1591	Potri.006G078900.v3.1	0.292031
1592	Potri.012G005900.v3.1	0.291887
1593	Potri.003G132600.v3.1	0.291884
1594	Potri.008G015700.v3.1	0.291865
1595	Potri.010G135800.v3.1	0.29181
1596	Potri.002G162500.v3.1	0.291781
1597	Potri.002G005200.v3.1	0.291716
1598	Potri.009G094800.v3.1	0.291491
1599	Potri.006G191500.v3.1	0.291403
1600	Potri.006G157800.v3.1	0.291377
1601	Potri.002G235700.v3.1	0.291339
1602	Potri.011G106800.v3.1	0.291191
1603	Potri.019G006700.v3.1	0.291001
1604	Potri.002G078000.v3.1	0.290859
1605	Potri.015G100200.v3.1	0.290632
1606	Potri.006G251800.v3.1	0.290625
1607	Potri.001G091600.v3.1	0.29062
1608	Potri.012G135700.v3.1	0.290536
1609	Potri.008G104300.v3.1	0.290429
1610	Potri.001G297600.v3.1	0.290301
1611	Potri.001G032400.v3.1	0.290204
1612	Potri.011G143300.v3.1	0.289988
1613	Potri.001G059900.v3.1	0.289908
1614	Potri.015G017200.v3.1	0.289555
1615	Potri.013G158000.v3.1	0.289486
1616	Potri.001G327000.v3.1	0.288919
1617	Potri.001G273100.v3.1	0.288697
1618	Potri.015G074500.v3.1	0.288435
1619	Potri.009G097200.v3.1	0.288419
1620	Potri.003G052000.v3.1	0.288392
1621	Potri.001G436700.v3.1	0.287951
1622	Potri.008G058800.v3.1	0.287783
1623	Potri.015G033900.v3.1	0.287599
1624	Potri.012G082300.v3.1	0.287488
1625	Potri.002G036300.v3.1	0.287469
1626	Potri.005G081800.v3.1	0.287136
1627	Potri.010G137801.v3.1	0.287094
1628	Potri.017G103501.v3.1	0.287091
1629	Potri.001G284401.v3.1	0.286861
1630	Potri.003G201100.v3.1	0.286637
1631	Potri.004G115800.v3.1	0.286477
1632	Potri.015G057400.v3.1	0.286105
1633	Potri.005G133600.v3.1	0.285744
1634	Potri.004G113600.v3.1	0.285592
1635	Potri.009G059900.v3.1	0.285571
1636	Potri.013G048532.v3.1	0.285497
1637	Potri.001G240400.v3.1	0.285384
1638	Potri.006G075200.v3.1	0.285351
1639	Potri.002G049400.v3.1	0.285347
1640	Potri.009G168600.v3.1	0.285282
1641	Potri.018G064000.v3.1	0.285162
1642	Potri.001G410700.v3.1	0.284434
1643	Potri.008G034000.v3.1	0.284383
1644	Potri.018G105500.v3.1	0.284328
1645	Potri.015G084700.v3.1	0.283712
1646	Potri.001G068700.v3.1	0.283666
1647	Potri.014G029500.v3.1	0.283506
1648	Potri.008G045300.v3.1	0.283093
1649	Potri.011G044000.v3.1	0.282632
1650	Potri.012G114300.v3.1	0.282336
1651	Potri.001G320400.v3.1	0.28206
1652	Potri.019G085100.v3.1	0.281929
1653	Potri.019G074200.v3.1	0.281928
1654	Potri.006G024300.v3.1	0.281847
1655	Potri.001G424700.v3.1	0.281718
1656	Potri.013G159200.v3.1	0.281023
1657	Potri.003G038500.v3.1	0.281019
1658	Potri.012G115400.v3.1	0.281011
1659	Potri.005G196400.v3.1	0.280858
1660	Potri.006G209200.v3.1	0.280848
1661	Potri.010G162700.v3.1	0.28055
1662	Potri.006G156900.v3.1	0.280031
1663	Potri.001G329900.v3.1	0.279644
1664	Potri.009G036800.v3.1	0.279593
1665	Potri.003G085300.v3.1	0.278765
1666	Potri.009G119650.v3.1	0.278682
1667	Potri.002G217700.v3.1	0.278678
1668	Potri.015G024000.v3.1	0.277313
1669	Potri.002G107901.v3.1	0.277253
1670	Potri.005G144700.v3.1	0.276756
1671	Potri.005G100700.v3.1	0.276163
1672	Potri.006G234000.v3.1	0.276033
1673	Potri.008G094000.v3.1	0.275714
1674	Potri.001G220300.v3.1	0.27557
1675	Potri.008G207200.v3.1	0.275413
1676	Potri.008G166200.v3.1	0.275312
1677	Potri.017G132000.v3.1	0.275133
1678	Potri.019G070520.v3.1	0.274905
1679	Potri.019G082500.v3.1	0.274778
1680	Potri.T129332.v3.1	0.274537
1681	Potri.T121100.v3.1	0.274474
1682	Potri.013G031200.v3.1	0.274238
1683	Potri.016G007900.v3.1	0.272954
1684	Potri.008G103800.v3.1	0.272759
1685	Potri.004G063200.v3.1	0.272283
1686	Potri.006G082400.v3.1	0.272231
1687	Potri.001G053400.v3.1	0.272217
1688	Potri.004G012100.v3.1	0.27193
1689	Potri.012G139600.v3.1	0.271845
1690	Potri.T152800.v3.1	0.271775
1691	Potri.014G089600.v3.1	0.271626
1692	Potri.015G083700.v3.1	0.271573
1693	Potri.004G192100.v3.1	0.271371
1694	Potri.017G104320.v3.1	0.271226
1695	Potri.019G100601.v3.1	0.27048
1696	Potri.002G175600.v3.1	0.270397
1697	Potri.006G227200.v3.1	0.270227
1698	Potri.006G174500.v3.1	0.270034
1699	Potri.001G180000.v3.1	0.268613
1700	Potri.001G345200.v3.1	0.267732
1701	Potri.003G100500.v3.1	0.267205
1702	Potri.014G010600.v3.1	0.267074
1703	Potri.001G208900.v3.1	0.266967
1704	Potri.005G196700.v3.1	0.266683
1705	Potri.T114900.v3.1	0.266084
1706	Potri.017G084600.v3.1	0.265885
1707	Potri.016G134632.v3.1	0.265631
1708	Potri.T040800.v3.1	0.265606
1709	Potri.002G130700.v3.1	0.265067
1710	Potri.005G179300.v3.1	0.264524
1711	Potri.004G089700.v3.1	0.264487
1712	Potri.001G086100.v3.1	0.263944
1713	Potri.T173200.v3.1	0.263725
1714	Potri.010G235900.v3.1	0.263528
1715	Potri.T021800.v3.1	0.26317
1716	Potri.001G157500.v3.1	0.262497
1717	Potri.017G104240.v3.1	0.261979
1718	Potri.017G103100.v3.1	0.26141
1719	Potri.016G026050.v3.1	0.26129
1720	Potri.015G013100.v3.1	0.261152
1721	Potri.002G159700.v3.1	0.261054
1722	Potri.T127700.v3.1	0.260261
1723	Potri.009G156200.v3.1	0.260168
1724	Potri.008G074400.v3.1	0.260038
1725	Potri.006G184300.v3.1	0.259569
1726	Potri.013G098800.v3.1	0.25945
1727	Potri.016G008500.v3.1	0.259411
1728	Potri.008G199300.v3.1	0.259309
1729	Potri.005G212900.v3.1	0.258733
1730	Potri.010G044600.v3.1	0.258104
1731	Potri.002G034000.v3.1	0.257954
1732	Potri.004G044000.v3.1	0.257638
1733	Potri.018G135600.v3.1	0.257615
1734	Potri.008G151100.v3.1	0.256114
1735	Potri.015G027800.v3.1	0.255068
1736	Potri.002G055533.v3.1	0.252862
1737	Potri.004G081700.v3.1	0.252566
1738	Potri.017G120800.v3.1	0.252357
1739	Potri.013G030900.v3.1	0.251962
1740	Potri.014G129700.v3.1	0.251633
1741	Potri.007G057000.v3.1	0.248529
1742	Potri.007G098700.v3.1	0.248074
1743	Potri.006G191600.v3.1	0.247852
1744	Potri.004G231600.v3.1	0.247472
1745	Potri.008G191001.v3.1	0.247242
1746	Potri.001G001100.v3.1	0.246339
1747	Potri.012G123900.v3.1	0.245993
1748	Potri.018G029500.v3.1	0.243433
1749	Potri.013G026600.v3.1	0.243132
1750	Potri.004G211300.v3.1	0.243062
1751	Potri.006G183000.v3.1	0.242618
1752	Potri.002G100700.v3.1	0.242339
1753	Potri.016G041800.v3.1	0.2405
1754	Potri.009G116000.v3.1	0.239981
1755	Potri.006G232900.v3.1	0.238968
1756	Potri.003G167900.v3.1	0.238483
1757	Potri.007G029200.v3.1	0.237736
1758	Potri.010G018800.v3.1	0.237049
1759	Potri.014G041600.v3.1	0.236801
1760	Potri.T060700.v3.1	0.236331
1761	Potri.008G142900.v3.1	0.236148
1762	Potri.008G116000.v3.1	0.234711
1763	Potri.014G064100.v3.1	0.23466
1764	Potri.006G266000.v3.1	0.234275
1765	Potri.008G203400.v3.1	0.233027
1766	Potri.010G081400.v3.1	0.233003
1767	Potri.003G064000.v3.1	0.230369
1768	Potri.004G185501.v3.1	0.23002
1769	Potri.010G173200.v3.1	0.22894
1770	Potri.002G233300.v3.1	0.227027

## Sheet: Cluster3
No.	GeneID	Membership
1	Potri.012G002800.v3.1	0.84085
2	Potri.006G061800.v3.1	0.840374
3	Potri.018G069500.v3.1	0.839696
4	Potri.001G098700.v3.1	0.839509
5	Potri.005G190000.v3.1	0.83937
6	Potri.002G076200.v3.1	0.839327
7	Potri.011G057100.v3.1	0.838339
8	Potri.002G076100.v3.1	0.837914
9	Potri.018G083600.v3.1	0.837317
10	Potri.003G141900.v3.1	0.837194
11	Potri.015G108500.v3.1	0.837075
12	Potri.012G024500.v3.1	0.836525
13	Potri.001G466400.v3.1	0.836032
14	Potri.002G023400.v3.1	0.83513
15	Potri.005G108700.v3.1	0.834742
16	Potri.011G045100.v3.1	0.834197
17	Potri.015G018200.v3.1	0.833794
18	Potri.005G224500.v3.1	0.8335
19	Potri.018G146100.v3.1	0.833235
20	Potri.005G203200.v3.1	0.832412
21	Potri.014G016500.v3.1	0.831788
22	Potri.005G197600.v3.1	0.830971
23	Potri.003G166900.v3.1	0.830723
24	Potri.014G115500.v3.1	0.829946
25	Potri.004G116500.v3.1	0.829936
26	Potri.001G327900.v3.1	0.829907
27	Potri.003G137000.v3.1	0.829098
28	Potri.002G162700.v3.1	0.828927
29	Potri.015G049000.v3.1	0.828837
30	Potri.017G093901.v3.1	0.828524
31	Potri.002G017500.v3.1	0.827999
32	Potri.001G308600.v3.1	0.827372
33	Potri.002G237800.v3.1	0.827202
34	Potri.011G125000.v3.1	0.827111
35	Potri.014G002900.v3.1	0.826687
36	Potri.005G217400.v3.1	0.826474
37	Potri.T136600.v3.1	0.826092
38	Potri.001G044700.v3.1	0.825008
39	Potri.003G166300.v3.1	0.82455
40	Potri.001G335000.v3.1	0.823918
41	Potri.001G158900.v3.1	0.822992
42	Potri.017G017600.v3.1	0.822965
43	Potri.006G121000.v3.1	0.822574
44	Potri.014G114900.v3.1	0.822411
45	Potri.009G168200.v3.1	0.821887
46	Potri.018G050400.v3.1	0.821785
47	Potri.001G254300.v3.1	0.821721
48	Potri.002G205500.v3.1	0.820637
49	Potri.004G066100.v3.1	0.82048
50	Potri.003G168500.v3.1	0.820257
51	Potri.008G121700.v3.1	0.820046
52	Potri.006G049200.v3.1	0.818255
53	Potri.012G097100.v3.1	0.818119
54	Potri.004G038000.v3.1	0.818057
55	Potri.005G083800.v3.1	0.817835
56	Potri.014G062400.v3.1	0.817323
57	Potri.001G369400.v3.1	0.81708
58	Potri.012G033400.v3.1	0.817038
59	Potri.003G081800.v3.1	0.815861
60	Potri.009G063300.v3.1	0.814972
61	Potri.018G000101.v3.1	0.814933
62	Potri.001G274900.v3.1	0.814513
63	Potri.015G104400.v3.1	0.814228
64	Potri.003G169100.v3.1	0.814165
65	Potri.013G037300.v3.1	0.813691
66	Potri.009G022333.v3.1	0.813314
67	Potri.012G043700.v3.1	0.813314
68	Potri.004G148900.v3.1	0.813204
69	Potri.002G000500.v3.1	0.812811
70	Potri.006G038000.v3.1	0.812379
71	Potri.008G020600.v3.1	0.810932
72	Potri.007G057600.v3.1	0.809956
73	Potri.006G053300.v3.1	0.809543
74	Potri.006G232100.v3.1	0.809095
75	Potri.007G141450.v3.1	0.806459
76	Potri.012G076400.v3.1	0.805675
77	Potri.019G055600.v3.1	0.804765
78	Potri.005G197000.v3.1	0.80466
79	Potri.011G155900.v3.1	0.804645
80	Potri.006G029900.v3.1	0.804293
81	Potri.008G144800.v3.1	0.803974
82	Potri.011G130800.v3.1	0.802744
83	Potri.005G101300.v3.1	0.802433
84	Potri.008G048400.v3.1	0.802081
85	Potri.005G213300.v3.1	0.801729
86	Potri.015G045500.v3.1	0.800294
87	Potri.019G055700.v3.1	0.800088
88	Potri.011G113100.v3.1	0.799878
89	Potri.009G143100.v3.1	0.799461
90	Potri.010G226100.v3.1	0.798808
91	Potri.003G144500.v3.1	0.798547
92	Potri.010G110850.v3.1	0.798308
93	Potri.013G066700.v3.1	0.798229
94	Potri.010G159700.v3.1	0.797998
95	Potri.003G211866.v3.1	0.797789
96	Potri.010G046500.v3.1	0.797519
97	Potri.008G094400.v3.1	0.797054
98	Potri.002G088800.v3.1	0.796972
99	Potri.T023800.v3.1	0.796218
100	Potri.010G149900.v3.1	0.796102
101	Potri.008G117500.v3.1	0.795303
102	Potri.010G090800.v3.1	0.794665
103	Potri.017G145200.v3.1	0.794578
104	Potri.009G003500.v3.1	0.794176
105	Potri.016G136400.v3.1	0.793507
106	Potri.001G019400.v3.1	0.793368
107	Potri.002G120200.v3.1	0.793256
108	Potri.014G164100.v3.1	0.793209
109	Potri.004G068200.v3.1	0.792896
110	Potri.013G097900.v3.1	0.792849
111	Potri.T080900.v3.1	0.792558
112	Potri.007G018900.v3.1	0.792156
113	Potri.003G129900.v3.1	0.791447
114	Potri.009G112100.v3.1	0.789947
115	Potri.011G145200.v3.1	0.788771
116	Potri.007G125600.v3.1	0.788501
117	Potri.T009460.v3.1	0.788458
118	Potri.010G201300.v3.1	0.788173
119	Potri.002G094900.v3.1	0.787387
120	Potri.008G016900.v3.1	0.786402
121	Potri.014G041800.v3.1	0.786351
122	Potri.T017700.v3.1	0.786121
123	Potri.001G205700.v3.1	0.785899
124	Potri.018G069601.v3.1	0.785659
125	Potri.T055100.v3.1	0.784909
126	Potri.008G000600.v3.1	0.784764
127	Potri.010G108600.v3.1	0.784717
128	Potri.009G063400.v3.1	0.784663
129	Potri.013G083300.v3.1	0.784394
130	Potri.010G056600.v3.1	0.78425
131	Potri.T128000.v3.1	0.784117
132	Potri.011G159100.v3.1	0.783314
133	Potri.001G268600.v3.1	0.78326
134	Potri.005G082200.v3.1	0.7828
135	Potri.004G235600.v3.1	0.782746
136	Potri.009G104000.v3.1	0.782717
137	Potri.010G046900.v3.1	0.78251
138	Potri.017G006000.v3.1	0.782162
139	Potri.005G245100.v3.1	0.781887
140	Potri.002G101500.v3.1	0.781222
141	Potri.009G143400.v3.1	0.780971
142	Potri.004G230000.v3.1	0.780739
143	Potri.010G198400.v3.1	0.780702
144	Potri.008G214100.v3.1	0.78054
145	Potri.002G055000.v3.1	0.780487
146	Potri.008G032901.v3.1	0.780259
147	Potri.017G131100.v3.1	0.78014
148	Potri.014G060800.v3.1	0.779623
149	Potri.010G255600.v3.1	0.779186
150	Potri.016G081900.v3.1	0.77915
151	Potri.004G035900.v3.1	0.778786
152	Potri.009G056400.v3.1	0.778644
153	Potri.016G116700.v3.1	0.778155
154	Potri.010G169900.v3.1	0.777968
155	Potri.002G160200.v3.1	0.777528
156	Potri.016G129100.v3.1	0.776842
157	Potri.006G175200.v3.1	0.776695
158	Potri.001G051800.v3.1	0.776475
159	Potri.006G172701.v3.1	0.776194
160	Potri.006G240000.v3.1	0.776067
161	Potri.005G122100.v3.1	0.775962
162	Potri.001G039900.v3.1	0.775149
163	Potri.009G095300.v3.1	0.775048
164	Potri.001G136100.v3.1	0.773492
165	Potri.011G133300.v3.1	0.773328
166	Potri.001G067600.v3.1	0.773219
167	Potri.006G078700.v3.1	0.772856
168	Potri.012G014600.v3.1	0.772688
169	Potri.005G186200.v3.1	0.772669
170	Potri.005G164600.v3.1	0.772613
171	Potri.T023575.v3.1	0.772342
172	Potri.016G135100.v3.1	0.771493
173	Potri.006G027700.v3.1	0.77079
174	Potri.008G159100.v3.1	0.769533
175	Potri.001G158000.v3.1	0.769192
176	Potri.014G146300.v3.1	0.768852
177	Potri.007G019500.v3.1	0.76885
178	Potri.T072701.v3.1	0.768646
179	Potri.008G046100.v3.1	0.768419
180	Potri.006G052900.v3.1	0.768241
181	Potri.002G011800.v3.1	0.767388
182	Potri.012G069700.v3.1	0.766627
183	Potri.003G185700.v3.1	0.766621
184	Potri.018G115000.v3.1	0.766127
185	Potri.006G090000.v3.1	0.766066
186	Potri.002G097200.v3.1	0.765785
187	Potri.001G189500.v3.1	0.76572
188	Potri.001G026600.v3.1	0.765363
189	Potri.010G175700.v3.1	0.764579
190	Potri.017G098401.v3.1	0.764427
191	Potri.018G006400.v3.1	0.763845
192	Potri.T169800.v3.1	0.763645
193	Potri.011G035200.v3.1	0.763545
194	Potri.004G134400.v3.1	0.762829
195	Potri.009G137400.v3.1	0.762351
196	Potri.014G087600.v3.1	0.762007
197	Potri.003G092800.v3.1	0.761615
198	Potri.001G136000.v3.1	0.761599
199	Potri.002G008000.v3.1	0.761431
200	Potri.015G013200.v3.1	0.761219
201	Potri.014G035500.v3.1	0.760766
202	Potri.015G038600.v3.1	0.760481
203	Potri.012G069800.v3.1	0.759973
204	Potri.019G001500.v3.1	0.759596
205	Potri.005G136900.v3.1	0.759415
206	Potri.006G122400.v3.1	0.759377
207	Potri.004G189400.v3.1	0.758817
208	Potri.017G094000.v3.1	0.758635
209	Potri.001G030600.v3.1	0.758286
210	Potri.015G085232.v3.1	0.758168
211	Potri.008G050400.v3.1	0.757769
212	Potri.018G008500.v3.1	0.757537
213	Potri.014G003832.v3.1	0.75694
214	Potri.010G049600.v3.1	0.756915
215	Potri.001G070632.v3.1	0.756597
216	Potri.004G163300.v3.1	0.75659
217	Potri.002G101101.v3.1	0.756393
218	Potri.010G054600.v3.1	0.756328
219	Potri.016G064600.v3.1	0.756281
220	Potri.018G039000.v3.1	0.755224
221	Potri.008G212500.v3.1	0.754715
222	Potri.016G123300.v3.1	0.7542
223	Potri.016G126100.v3.1	0.754187
224	Potri.006G037100.v3.1	0.754113
225	Potri.002G093400.v3.1	0.753977
226	Potri.009G030400.v3.1	0.753868
227	Potri.006G008100.v3.1	0.75321
228	Potri.006G262500.v3.1	0.752968
229	Potri.014G115600.v3.1	0.752177
230	Potri.011G125200.v3.1	0.752167
231	Potri.015G011900.v3.1	0.751785
232	Potri.004G116100.v3.1	0.75159
233	Potri.004G227000.v3.1	0.751053
234	Potri.002G203200.v3.1	0.750925
235	Potri.019G057400.v3.1	0.750696
236	Potri.002G174100.v3.1	0.750611
237	Potri.004G153700.v3.1	0.7498
238	Potri.010G074300.v3.1	0.74905
239	Potri.005G235200.v3.1	0.749032
240	Potri.011G055401.v3.1	0.74866
241	Potri.012G066700.v3.1	0.748287
242	Potri.014G097900.v3.1	0.747968
243	Potri.006G081400.v3.1	0.747552
244	Potri.001G463300.v3.1	0.74748
245	Potri.001G315950.v3.1	0.747051
246	Potri.012G084700.v3.1	0.746179
247	Potri.003G096100.v3.1	0.74616
248	Potri.010G212700.v3.1	0.745923
249	Potri.005G185400.v3.1	0.745759
250	Potri.003G185600.v3.1	0.745529
251	Potri.T131700.v3.1	0.745502
252	Potri.013G049300.v3.1	0.745472
253	Potri.006G220600.v3.1	0.745442
254	Potri.014G020700.v3.1	0.744982
255	Potri.005G156600.v3.1	0.744858
256	Potri.005G117300.v3.1	0.744465
257	Potri.001G058700.v3.1	0.744374
258	Potri.017G013700.v3.1	0.744157
259	Potri.004G035600.v3.1	0.744024
260	Potri.017G152900.v3.1	0.743385
261	Potri.001G271700.v3.1	0.742801
262	Potri.T166000.v3.1	0.742258
263	Potri.006G042200.v3.1	0.742244
264	Potri.012G003200.v3.1	0.74192
265	Potri.006G083600.v3.1	0.741857
266	Potri.010G091200.v3.1	0.740601
267	Potri.002G065400.v3.1	0.740086
268	Potri.015G138900.v3.1	0.739885
269	Potri.008G067700.v3.1	0.73979
270	Potri.009G062800.v3.1	0.739681
271	Potri.T127100.v3.1	0.739064
272	Potri.002G201500.v3.1	0.73892
273	Potri.002G233500.v3.1	0.738719
274	Potri.009G135200.v3.1	0.738562
275	Potri.010G110800.v3.1	0.73855
276	Potri.002G066000.v3.1	0.737454
277	Potri.016G066700.v3.1	0.737136
278	Potri.001G414200.v3.1	0.737087
279	Potri.002G091200.v3.1	0.736498
280	Potri.001G355200.v3.1	0.736396
281	Potri.002G061300.v3.1	0.736356
282	Potri.005G144200.v3.1	0.736261
283	Potri.016G129900.v3.1	0.736228
284	Potri.011G166500.v3.1	0.735892
285	Potri.018G149800.v3.1	0.735731
286	Potri.003G134900.v3.1	0.73548
287	Potri.017G108800.v3.1	0.735347
288	Potri.013G104800.v3.1	0.734169
289	Potri.006G036400.v3.1	0.73411
290	Potri.009G082200.v3.1	0.733869
291	Potri.001G029700.v3.1	0.73342
292	Potri.003G100600.v3.1	0.73303
293	Potri.005G024800.v3.1	0.732991
294	Potri.008G007500.v3.1	0.732961
295	Potri.004G085100.v3.1	0.732503
296	Potri.010G182200.v3.1	0.732345
297	Potri.004G229100.v3.1	0.732259
298	Potri.001G158800.v3.1	0.731966
299	Potri.001G325100.v3.1	0.731822
300	Potri.012G046900.v3.1	0.73122
301	Potri.002G234300.v3.1	0.73073
302	Potri.008G041400.v3.1	0.73032
303	Potri.007G146401.v3.1	0.729437
304	Potri.003G081000.v3.1	0.7286
305	Potri.011G150500.v3.1	0.728077
306	Potri.018G063500.v3.1	0.727916
307	Potri.001G004800.v3.1	0.727828
308	Potri.T052100.v3.1	0.727485
309	Potri.002G091600.v3.1	0.7273
310	Potri.017G035600.v3.1	0.726991
311	Potri.004G106400.v3.1	0.726221
312	Potri.009G066100.v3.1	0.726216
313	Potri.018G138100.v3.1	0.725736
314	Potri.001G324500.v3.1	0.725464
315	Potri.007G140575.v3.1	0.725444
316	Potri.001G239300.v3.1	0.725442
317	Potri.010G195200.v3.1	0.725415
318	Potri.019G119500.v3.1	0.725409
319	Potri.015G043000.v3.1	0.725058
320	Potri.016G083100.v3.1	0.72495
321	Potri.001G337400.v3.1	0.724828
322	Potri.001G174200.v3.1	0.724572
323	Potri.009G013000.v3.1	0.724556
324	Potri.003G075800.v3.1	0.724531
325	Potri.006G039700.v3.1	0.724453
326	Potri.017G118100.v3.1	0.724205
327	Potri.015G085166.v3.1	0.723574
328	Potri.010G127500.v3.1	0.723285
329	Potri.010G115700.v3.1	0.72328
330	Potri.013G129500.v3.1	0.722313
331	Potri.008G212100.v3.1	0.721861
332	Potri.004G024632.v3.1	0.721754
333	Potri.018G086300.v3.1	0.721444
334	Potri.003G213700.v3.1	0.721383
335	Potri.017G049300.v3.1	0.721327
336	Potri.008G183600.v3.1	0.721265
337	Potri.008G174900.v3.1	0.7208
338	Potri.008G144200.v3.1	0.720783
339	Potri.018G035800.v3.1	0.720687
340	Potri.007G059100.v3.1	0.720611
341	Potri.014G180600.v3.1	0.720556
342	Potri.001G386500.v3.1	0.719901
343	Potri.012G094300.v3.1	0.719858
344	Potri.014G015800.v3.1	0.719621
345	Potri.015G036300.v3.1	0.719592
346	Potri.019G001000.v3.1	0.719429
347	Potri.004G061900.v3.1	0.719078
348	Potri.004G052700.v3.1	0.718816
349	Potri.008G114600.v3.1	0.718693
350	Potri.014G016800.v3.1	0.718244
351	Potri.004G184300.v3.1	0.718144
352	Potri.005G130900.v3.1	0.718097
353	Potri.003G060600.v3.1	0.718092
354	Potri.005G162400.v3.1	0.71761
355	Potri.007G022300.v3.1	0.717595
356	Potri.009G167000.v3.1	0.716918
357	Potri.010G127600.v3.1	0.716822
358	Potri.011G044400.v3.1	0.716672
359	Potri.010G120800.v3.1	0.716197
360	Potri.003G025632.v3.1	0.715804
361	Potri.007G057900.v3.1	0.715611
362	Potri.015G068600.v3.1	0.715046
363	Potri.016G017232.v3.1	0.715045
364	Potri.006G153600.v3.1	0.714441
365	Potri.T081020.v3.1	0.714134
366	Potri.010G111500.v3.1	0.714063
367	Potri.003G056500.v3.1	0.71382
368	Potri.002G173966.v3.1	0.713694
369	Potri.001G082900.v3.1	0.713162
370	Potri.003G204000.v3.1	0.712922
371	Potri.012G054900.v3.1	0.711074
372	Potri.011G160700.v3.1	0.710861
373	Potri.006G072400.v3.1	0.710761
374	Potri.001G309900.v3.1	0.710259
375	Potri.002G224000.v3.1	0.710154
376	Potri.006G088600.v3.1	0.710104
377	Potri.008G197400.v3.1	0.709818
378	Potri.004G188300.v3.1	0.709743
379	Potri.019G127500.v3.1	0.709233
380	Potri.006G072200.v3.1	0.708718
381	Potri.004G001500.v3.1	0.708592
382	Potri.003G196600.v3.1	0.708508
383	Potri.001G148900.v3.1	0.708443
384	Potri.003G185800.v3.1	0.707832
385	Potri.015G053300.v3.1	0.707824
386	Potri.001G206700.v3.1	0.707665
387	Potri.006G243400.v3.1	0.707551
388	Potri.011G103700.v3.1	0.7075
389	Potri.001G438400.v3.1	0.707485
390	Potri.006G205200.v3.1	0.707145
391	Potri.001G150200.v3.1	0.706445
392	Potri.007G127300.v3.1	0.705867
393	Potri.001G402800.v3.1	0.705419
394	Potri.014G193832.v3.1	0.704862
395	Potri.017G108900.v3.1	0.70475
396	Potri.011G156100.v3.1	0.704536
397	Potri.008G026800.v3.1	0.704195
398	Potri.006G150800.v3.1	0.703937
399	Potri.010G124400.v3.1	0.703747
400	Potri.014G193766.v3.1	0.703321
401	Potri.005G200100.v3.1	0.703252
402	Potri.011G075500.v3.1	0.703223
403	Potri.002G213200.v3.1	0.702718
404	Potri.014G031800.v3.1	0.702711
405	Potri.012G059200.v3.1	0.702703
406	Potri.005G235700.v3.1	0.702621
407	Potri.011G161600.v3.1	0.702547
408	Potri.006G105300.v3.1	0.702241
409	Potri.001G261300.v3.1	0.701959
410	Potri.004G121900.v3.1	0.701873
411	Potri.004G039100.v3.1	0.701762
412	Potri.006G024600.v3.1	0.701599
413	Potri.013G041900.v3.1	0.701572
414	Potri.T169700.v3.1	0.701235
415	Potri.016G030200.v3.1	0.70035
416	Potri.001G362300.v3.1	0.700142
417	Potri.003G135300.v3.1	0.700112
418	Potri.017G151450.v3.1	0.699946
419	Potri.012G023200.v3.1	0.69978
420	Potri.018G024200.v3.1	0.699738
421	Potri.019G021500.v3.1	0.699708
422	Potri.013G056500.v3.1	0.699592
423	Potri.006G039500.v3.1	0.699502
424	Potri.010G208600.v3.1	0.699071
425	Potri.017G098500.v3.1	0.698824
426	Potri.019G099201.v3.1	0.698662
427	Potri.005G223366.v3.1	0.698437
428	Potri.001G420700.v3.1	0.698176
429	Potri.018G128100.v3.1	0.697764
430	Potri.010G173900.v3.1	0.697707
431	Potri.004G042700.v3.1	0.697578
432	Potri.019G091400.v3.1	0.697296
433	Potri.002G116300.v3.1	0.697063
434	Potri.016G053700.v3.1	0.696871
435	Potri.006G034501.v3.1	0.696705
436	Potri.017G049800.v3.1	0.696449
437	Potri.012G006100.v3.1	0.696095
438	Potri.013G039300.v3.1	0.695956
439	Potri.012G006400.v3.1	0.695676
440	Potri.002G245400.v3.1	0.69539
441	Potri.006G147700.v3.1	0.69507
442	Potri.016G017166.v3.1	0.694979
443	Potri.007G103400.v3.1	0.694715
444	Potri.014G088600.v3.1	0.694666
445	Potri.009G104100.v3.1	0.694467
446	Potri.011G165600.v3.1	0.694457
447	Potri.006G066800.v3.1	0.694326
448	Potri.010G223900.v3.1	0.694138
449	Potri.009G168100.v3.1	0.69411
450	Potri.010G019800.v3.1	0.693531
451	Potri.003G159200.v3.1	0.693401
452	Potri.014G041466.v3.1	0.69339
453	Potri.005G024500.v3.1	0.692951
454	Potri.003G187032.v3.1	0.692695
455	Potri.007G006100.v3.1	0.692291
456	Potri.005G235500.v3.1	0.692157
457	Potri.008G175000.v3.1	0.692098
458	Potri.014G107200.v3.1	0.692023
459	Potri.006G210600.v3.1	0.691905
460	Potri.006G063600.v3.1	0.691766
461	Potri.T084200.v3.1	0.691548
462	Potri.010G002600.v3.1	0.691443
463	Potri.015G139700.v3.1	0.691211
464	Potri.001G305700.v3.1	0.690604
465	Potri.010G100500.v3.1	0.690443
466	Potri.011G092700.v3.1	0.689721
467	Potri.004G001300.v3.1	0.689473
468	Potri.T136400.v3.1	0.689457
469	Potri.010G113700.v3.1	0.689038
470	Potri.003G003400.v3.1	0.689007
471	Potri.008G168100.v3.1	0.688323
472	Potri.006G123200.v3.1	0.688312
473	Potri.010G126700.v3.1	0.68818
474	Potri.004G037700.v3.1	0.688028
475	Potri.T096300.v3.1	0.687899
476	Potri.002G258400.v3.1	0.687892
477	Potri.T109001.v3.1	0.687571
478	Potri.011G039400.v3.1	0.687554
479	Potri.002G171200.v3.1	0.68755
480	Potri.019G003300.v3.1	0.687511
481	Potri.009G167400.v3.1	0.687288
482	Potri.005G223432.v3.1	0.686775
483	Potri.003G162200.v3.1	0.686539
484	Potri.013G009800.v3.1	0.6863
485	Potri.011G036600.v3.1	0.685885
486	Potri.013G079900.v3.1	0.685832
487	Potri.008G012600.v3.1	0.68582
488	Potri.007G074400.v3.1	0.685798
489	Potri.008G103900.v3.1	0.685336
490	Potri.006G193000.v3.1	0.685333
491	Potri.013G153400.v3.1	0.685246
492	Potri.T136500.v3.1	0.685209
493	Potri.019G006000.v3.1	0.684774
494	Potri.011G113400.v3.1	0.68477
495	Potri.014G102000.v3.1	0.684734
496	Potri.008G096500.v3.1	0.684695
497	Potri.004G192300.v3.1	0.684688
498	Potri.013G137200.v3.1	0.684672
499	Potri.015G045300.v3.1	0.684406
500	Potri.003G148400.v3.1	0.683525
501	Potri.007G141800.v3.1	0.683153
502	Potri.T028700.v3.1	0.683101
503	Potri.011G039300.v3.1	0.682991
504	Potri.008G163200.v3.1	0.682729
505	Potri.013G029800.v3.1	0.682473
506	Potri.002G129300.v3.1	0.682098
507	Potri.002G016500.v3.1	0.681849
508	Potri.003G165200.v3.1	0.681708
509	Potri.010G234700.v3.1	0.681608
510	Potri.010G209400.v3.1	0.681463
511	Potri.012G003000.v3.1	0.68088
512	Potri.010G254500.v3.1	0.680866
513	Potri.002G181000.v3.1	0.680785
514	Potri.006G067300.v3.1	0.679973
515	Potri.008G118800.v3.1	0.679895
516	Potri.010G197800.v3.1	0.679789
517	Potri.001G469300.v3.1	0.679416
518	Potri.010G178600.v3.1	0.67913
519	Potri.001G237700.v3.1	0.678984
520	Potri.005G197500.v3.1	0.678862
521	Potri.018G096500.v3.1	0.678816
522	Potri.001G023500.v3.1	0.678708
523	Potri.001G396500.v3.1	0.678506
524	Potri.003G220100.v3.1	0.677913
525	Potri.005G116400.v3.1	0.677647
526	Potri.002G118700.v3.1	0.677439
527	Potri.016G045500.v3.1	0.677195
528	Potri.007G102800.v3.1	0.677107
529	Potri.006G180600.v3.1	0.676712
530	Potri.009G136000.v3.1	0.676475
531	Potri.017G057900.v3.1	0.676045
532	Potri.005G095200.v3.1	0.675726
533	Potri.015G012200.v3.1	0.675328
534	Potri.007G036600.v3.1	0.675283
535	Potri.004G106800.v3.1	0.675237
536	Potri.001G438300.v3.1	0.675221
537	Potri.008G014800.v3.1	0.675071
538	Potri.007G066900.v3.1	0.6749
539	Potri.017G043900.v3.1	0.674858
540	Potri.003G123700.v3.1	0.674398
541	Potri.007G012200.v3.1	0.674249
542	Potri.011G085300.v3.1	0.674175
543	Potri.005G184100.v3.1	0.674164
544	Potri.013G118000.v3.1	0.674029
545	Potri.004G112300.v3.1	0.673509
546	Potri.005G168750.v3.1	0.673356
547	Potri.001G105900.v3.1	0.673024
548	Potri.011G166100.v3.1	0.672997
549	Potri.012G075600.v3.1	0.672801
550	Potri.012G084900.v3.1	0.672586
551	Potri.001G411700.v3.1	0.672514
552	Potri.005G139800.v3.1	0.672346
553	Potri.015G018101.v3.1	0.672261
554	Potri.008G059600.v3.1	0.672244
555	Potri.019G123500.v3.1	0.671935
556	Potri.005G060100.v3.1	0.671728
557	Potri.006G036000.v3.1	0.671555
558	Potri.009G015000.v3.1	0.671292
559	Potri.003G117500.v3.1	0.671204
560	Potri.006G007100.v3.1	0.670922
561	Potri.019G039600.v3.1	0.670639
562	Potri.002G011400.v3.1	0.67001
563	Potri.018G003400.v3.1	0.669927
564	Potri.009G150300.v3.1	0.669588
565	Potri.006G039000.v3.1	0.669428
566	Potri.T170800.v3.1	0.669273
567	Potri.018G133500.v3.1	0.669214
568	Potri.007G143200.v3.1	0.669074
569	Potri.016G005100.v3.1	0.668985
570	Potri.013G106200.v3.1	0.668918
571	Potri.016G131900.v3.1	0.668501
572	Potri.005G001200.v3.1	0.668444
573	Potri.013G040100.v3.1	0.668204
574	Potri.010G109900.v3.1	0.66803
575	Potri.004G233500.v3.1	0.66728
576	Potri.T064100.v3.1	0.667168
577	Potri.013G125000.v3.1	0.667046
578	Potri.007G109100.v3.1	0.666344
579	Potri.001G347700.v3.1	0.666306
580	Potri.005G004900.v3.1	0.666102
581	Potri.001G242100.v3.1	0.665874
582	Potri.002G018900.v3.1	0.665636
583	Potri.019G079800.v3.1	0.665338
584	Potri.010G109001.v3.1	0.665313
585	Potri.016G068800.v3.1	0.664904
586	Potri.T056400.v3.1	0.664821
587	Potri.017G111300.v3.1	0.664427
588	Potri.013G132300.v3.1	0.664415
589	Potri.004G148600.v3.1	0.664203
590	Potri.001G048700.v3.1	0.664046
591	Potri.005G075100.v3.1	0.663949
592	Potri.T052001.v3.1	0.663828
593	Potri.007G016400.v3.1	0.663632
594	Potri.003G063000.v3.1	0.663187
595	Potri.009G066600.v3.1	0.663073
596	Potri.012G145500.v3.1	0.662813
597	Potri.019G118400.v3.1	0.662537
598	Potri.016G133700.v3.1	0.662134
599	Potri.011G055200.v3.1	0.662061
600	Potri.004G105300.v3.1	0.661831
601	Potri.011G003900.v3.1	0.661737
602	Potri.008G172000.v3.1	0.661432
603	Potri.T050150.v3.1	0.661108
604	Potri.016G101000.v3.1	0.66091
605	Potri.T114001.v3.1	0.660607
606	Potri.010G202400.v3.1	0.66027
607	Potri.008G109100.v3.1	0.660148
608	Potri.001G228300.v3.1	0.660028
609	Potri.016G068600.v3.1	0.660019
610	Potri.017G055400.v3.1	0.659707
611	Potri.006G202100.v3.1	0.659654
612	Potri.019G048200.v3.1	0.659436
613	Potri.016G008700.v3.1	0.659359
614	Potri.T166600.v3.1	0.659213
615	Potri.010G061000.v3.1	0.659069
616	Potri.005G041000.v3.1	0.659052
617	Potri.017G111500.v3.1	0.658635
618	Potri.002G188700.v3.1	0.658315
619	Potri.002G145250.v3.1	0.657955
620	Potri.002G135100.v3.1	0.657569
621	Potri.003G202300.v3.1	0.657183
622	Potri.001G216800.v3.1	0.657064
623	Potri.014G156400.v3.1	0.656759
624	Potri.011G160400.v3.1	0.656666
625	Potri.016G126700.v3.1	0.656662
626	Potri.004G217700.v3.1	0.656507
627	Potri.002G229000.v3.1	0.656151
628	Potri.001G303101.v3.1	0.65529
629	Potri.011G159300.v3.1	0.655096
630	Potri.003G078900.v3.1	0.655009
631	Potri.018G032000.v3.1	0.654867
632	Potri.009G033600.v3.1	0.654796
633	Potri.007G064300.v3.1	0.654173
634	Potri.005G134600.v3.1	0.653975
635	Potri.T101700.v3.1	0.653792
636	Potri.017G133000.v3.1	0.653739
637	Potri.008G124900.v3.1	0.653304
638	Potri.004G106750.v3.1	0.653182
639	Potri.008G029400.v3.1	0.653114
640	Potri.001G043000.v3.1	0.653071
641	Potri.006G118700.v3.1	0.652964
642	Potri.006G015300.v3.1	0.652753
643	Potri.017G007900.v3.1	0.652492
644	Potri.004G210200.v3.1	0.652446
645	Potri.008G142600.v3.1	0.652142
646	Potri.003G026300.v3.1	0.651944
647	Potri.T120600.v3.1	0.651462
648	Potri.003G128800.v3.1	0.651093
649	Potri.016G140200.v3.1	0.651092
650	Potri.003G079000.v3.1	0.651066
651	Potri.016G016800.v3.1	0.650781
652	Potri.006G262300.v3.1	0.650755
653	Potri.009G098000.v3.1	0.650647
654	Potri.008G082100.v3.1	0.650564
655	Potri.001G327800.v3.1	0.650239
656	Potri.001G098300.v3.1	0.650157
657	Potri.005G010501.v3.1	0.649739
658	Potri.008G213000.v3.1	0.649631
659	Potri.015G018400.v3.1	0.649512
660	Potri.015G125300.v3.1	0.649226
661	Potri.004G206100.v3.1	0.649217
662	Potri.010G001500.v3.1	0.649187
663	Potri.013G130000.v3.1	0.649147
664	Potri.015G007800.v3.1	0.64913
665	Potri.018G111200.v3.1	0.649059
666	Potri.014G055266.v3.1	0.648889
667	Potri.008G123500.v3.1	0.648382
668	Potri.016G140100.v3.1	0.64838
669	Potri.004G035300.v3.1	0.648177
670	Potri.009G059500.v3.1	0.647945
671	Potri.001G069200.v3.1	0.64723
672	Potri.005G029000.v3.1	0.646959
673	Potri.001G472400.v3.1	0.646933
674	Potri.013G087300.v3.1	0.646649
675	Potri.018G112000.v3.1	0.646366
676	Potri.004G179300.v3.1	0.646156
677	Potri.011G034300.v3.1	0.645808
678	Potri.009G107400.v3.1	0.645764
679	Potri.007G121100.v3.1	0.644757
680	Potri.001G241600.v3.1	0.644744
681	Potri.001G282000.v3.1	0.644722
682	Potri.013G109300.v3.1	0.644468
683	Potri.006G241700.v3.1	0.644439
684	Potri.014G114000.v3.1	0.644134
685	Potri.001G129800.v3.1	0.644028
686	Potri.008G179401.v3.1	0.643998
687	Potri.T080500.v3.1	0.643898
688	Potri.011G063100.v3.1	0.643634
689	Potri.005G254801.v3.1	0.643589
690	Potri.005G001300.v3.1	0.643468
691	Potri.011G142700.v3.1	0.643369
692	Potri.006G238800.v3.1	0.643347
693	Potri.015G114500.v3.1	0.643328
694	Potri.001G462700.v3.1	0.642604
695	Potri.005G172200.v3.1	0.642399
696	Potri.T043800.v3.1	0.642361
697	Potri.015G034175.v3.1	0.642353
698	Potri.003G139700.v3.1	0.641762
699	Potri.T127500.v3.1	0.641679
700	Potri.006G199000.v3.1	0.641654
701	Potri.T128050.v3.1	0.641644
702	Potri.013G086500.v3.1	0.641623
703	Potri.010G119400.v3.1	0.641576
704	Potri.006G158600.v3.1	0.64127
705	Potri.003G080000.v3.1	0.641261
706	Potri.013G015100.v3.1	0.641212
707	Potri.017G008400.v3.1	0.641203
708	Potri.005G100500.v3.1	0.640794
709	Potri.001G070700.v3.1	0.640778
710	Potri.019G003500.v3.1	0.640408
711	Potri.005G108500.v3.1	0.640324
712	Potri.012G119600.v3.1	0.640131
713	Potri.010G194100.v3.1	0.639749
714	Potri.005G013100.v3.1	0.639634
715	Potri.009G020700.v3.1	0.639565
716	Potri.009G026200.v3.1	0.639423
717	Potri.T051000.v3.1	0.639365
718	Potri.009G063800.v3.1	0.639245
719	Potri.002G240000.v3.1	0.639098
720	Potri.005G223500.v3.1	0.638645
721	Potri.009G164600.v3.1	0.638592
722	Potri.015G050900.v3.1	0.638527
723	Potri.004G211500.v3.1	0.638329
724	Potri.015G062000.v3.1	0.638216
725	Potri.006G154300.v3.1	0.637963
726	Potri.015G126900.v3.1	0.637706
727	Potri.015G000800.v3.1	0.637511
728	Potri.002G141100.v3.1	0.637266
729	Potri.001G441180.v3.1	0.63723
730	Potri.004G034800.v3.1	0.636806
731	Potri.002G141300.v3.1	0.636731
732	Potri.005G248900.v3.1	0.636358
733	Potri.002G075950.v3.1	0.636163
734	Potri.001G452200.v3.1	0.636053
735	Potri.006G193600.v3.1	0.635682
736	Potri.014G185801.v3.1	0.635315
737	Potri.001G466200.v3.1	0.635254
738	Potri.011G136300.v3.1	0.634975
739	Potri.001G038300.v3.1	0.634864
740	Potri.005G213200.v3.1	0.634234
741	Potri.002G187600.v3.1	0.634091
742	Potri.015G029000.v3.1	0.633616
743	Potri.002G124000.v3.1	0.633462
744	Potri.T065500.v3.1	0.633363
745	Potri.017G142600.v3.1	0.63336
746	Potri.005G091200.v3.1	0.633187
747	Potri.016G018300.v3.1	0.633184
748	Potri.001G451300.v3.1	0.633004
749	Potri.001G172000.v3.1	0.632785
750	Potri.004G158900.v3.1	0.632679
751	Potri.008G119600.v3.1	0.632409
752	Potri.007G013700.v3.1	0.632405
753	Potri.002G163700.v3.1	0.632388
754	Potri.016G116300.v3.1	0.631877
755	Potri.015G020800.v3.1	0.631805
756	Potri.011G160200.v3.1	0.631341
757	Potri.005G002100.v3.1	0.631292
758	Potri.003G193100.v3.1	0.631149
759	Potri.019G038200.v3.1	0.631083
760	Potri.001G397600.v3.1	0.630986
761	Potri.009G045100.v3.1	0.630714
762	Potri.T143101.v3.1	0.63059
763	Potri.001G156000.v3.1	0.630502
764	Potri.015G000900.v3.1	0.630421
765	Potri.001G216900.v3.1	0.629808
766	Potri.009G094600.v3.1	0.629319
767	Potri.003G003700.v3.1	0.629194
768	Potri.009G036700.v3.1	0.628875
769	Potri.002G074200.v3.1	0.628818
770	Potri.002G088700.v3.1	0.628795
771	Potri.002G081400.v3.1	0.628638
772	Potri.001G256400.v3.1	0.62823
773	Potri.005G223600.v3.1	0.628069
774	Potri.004G176600.v3.1	0.62788
775	Potri.013G161300.v3.1	0.627481
776	Potri.012G048700.v3.1	0.627468
777	Potri.010G244200.v3.1	0.627205
778	Potri.003G038600.v3.1	0.627147
779	Potri.013G020500.v3.1	0.627114
780	Potri.013G144100.v3.1	0.626967
781	Potri.002G131300.v3.1	0.626963
782	Potri.T132900.v3.1	0.626923
783	Potri.018G088200.v3.1	0.625868
784	Potri.004G137100.v3.1	0.625852
785	Potri.009G151700.v3.1	0.625787
786	Potri.016G121400.v3.1	0.625735
787	Potri.006G003800.v3.1	0.62572
788	Potri.005G122000.v3.1	0.62569
789	Potri.T056401.v3.1	0.62565
790	Potri.001G335300.v3.1	0.625639
791	Potri.003G085800.v3.1	0.625233
792	Potri.003G130200.v3.1	0.625047
793	Potri.002G233800.v3.1	0.6249
794	Potri.014G113700.v3.1	0.624732
795	Potri.004G234200.v3.1	0.624542
796	Potri.010G146900.v3.1	0.624515
797	Potri.002G231100.v3.1	0.6238
798	Potri.005G178900.v3.1	0.623611
799	Potri.001G296100.v3.1	0.623456
800	Potri.014G023500.v3.1	0.623323
801	Potri.013G059300.v3.1	0.623233
802	Potri.010G119600.v3.1	0.622674
803	Potri.001G040766.v3.1	0.622352
804	Potri.006G219600.v3.1	0.622334
805	Potri.013G031000.v3.1	0.622107
806	Potri.012G073600.v3.1	0.621865
807	Potri.015G018500.v3.1	0.621864
808	Potri.012G118500.v3.1	0.621846
809	Potri.001G263700.v3.1	0.621755
810	Potri.009G092900.v3.1	0.621723
811	Potri.010G108900.v3.1	0.621378
812	Potri.014G025200.v3.1	0.62134
813	Potri.006G186900.v3.1	0.621122
814	Potri.004G232500.v3.1	0.620761
815	Potri.007G047400.v3.1	0.620674
816	Potri.011G036400.v3.1	0.620589
817	Potri.010G054400.v3.1	0.620273
818	Potri.001G305500.v3.1	0.620136
819	Potri.T103400.v3.1	0.620079
820	Potri.016G047600.v3.1	0.620077
821	Potri.015G066200.v3.1	0.61992
822	Potri.008G017800.v3.1	0.619728
823	Potri.009G040800.v3.1	0.619649
824	Potri.010G188000.v3.1	0.619616
825	Potri.005G020400.v3.1	0.619478
826	Potri.T004600.v3.1	0.619337
827	Potri.015G055000.v3.1	0.619336
828	Potri.004G032800.v3.1	0.618601
829	Potri.014G019300.v3.1	0.618333
830	Potri.006G099000.v3.1	0.618219
831	Potri.008G078500.v3.1	0.618037
832	Potri.007G043850.v3.1	0.617698
833	Potri.019G014000.v3.1	0.617684
834	Potri.007G030800.v3.1	0.617339
835	Potri.001G326500.v3.1	0.616971
836	Potri.001G029800.v3.1	0.616593
837	Potri.017G009500.v3.1	0.616429
838	Potri.010G199200.v3.1	0.61631
839	Potri.005G082100.v3.1	0.616135
840	Potri.014G060500.v3.1	0.61586
841	Potri.003G073300.v3.1	0.615846
842	Potri.007G037800.v3.1	0.615739
843	Potri.019G107700.v3.1	0.615639
844	Potri.011G094800.v3.1	0.615019
845	Potri.010G109700.v3.1	0.615003
846	Potri.017G070300.v3.1	0.614932
847	Potri.001G374300.v3.1	0.614143
848	Potri.011G073340.v3.1	0.614015
849	Potri.010G189600.v3.1	0.613982
850	Potri.011G007800.v3.1	0.613883
851	Potri.015G085300.v3.1	0.613753
852	Potri.007G140500.v3.1	0.613327
853	Potri.006G280000.v3.1	0.613223
854	Potri.013G083500.v3.1	0.613087
855	Potri.009G084000.v3.1	0.612813
856	Potri.001G205400.v3.1	0.612743
857	Potri.015G044750.v3.1	0.612557
858	Potri.016G035200.v3.1	0.61251
859	Potri.001G035800.v3.1	0.612151
860	Potri.005G239400.v3.1	0.611974
861	Potri.001G470500.v3.1	0.611288
862	Potri.006G258100.v3.1	0.610723
863	Potri.010G074800.v3.1	0.61065
864	Potri.003G081400.v3.1	0.610534
865	Potri.004G034100.v3.1	0.610484
866	Potri.012G106100.v3.1	0.610419
867	Potri.001G196500.v3.1	0.610246
868	Potri.001G293600.v3.1	0.609947
869	Potri.008G181300.v3.1	0.609777
870	Potri.011G112000.v3.1	0.609474
871	Potri.009G098400.v3.1	0.609295
872	Potri.008G042100.v3.1	0.608942
873	Potri.005G064400.v3.1	0.608899
874	Potri.011G047300.v3.1	0.608671
875	Potri.009G075700.v3.1	0.608636
876	Potri.001G412000.v3.1	0.608266
877	Potri.017G079100.v3.1	0.60808
878	Potri.007G060500.v3.1	0.60801
879	Potri.012G058000.v3.1	0.607478
880	Potri.008G213100.v3.1	0.607093
881	Potri.002G004500.v3.1	0.607034
882	Potri.002G128600.v3.1	0.606799
883	Potri.019G013300.v3.1	0.606552
884	Potri.011G169100.v3.1	0.606265
885	Potri.004G182000.v3.1	0.60614
886	Potri.002G194200.v3.1	0.606117
887	Potri.003G120300.v3.1	0.605891
888	Potri.019G003800.v3.1	0.605861
889	Potri.005G139400.v3.1	0.60582
890	Potri.002G145300.v3.1	0.605639
891	Potri.015G117200.v3.1	0.605498
892	Potri.011G057700.v3.1	0.605277
893	Potri.013G009000.v3.1	0.605077
894	Potri.015G019800.v3.1	0.604513
895	Potri.004G068100.v3.1	0.604463
896	Potri.004G025500.v3.1	0.604396
897	Potri.012G143200.v3.1	0.604288
898	Potri.005G259600.v3.1	0.604186
899	Potri.012G029300.v3.1	0.604023
900	Potri.T028900.v3.1	0.60386
901	Potri.012G048800.v3.1	0.603218
902	Potri.008G029200.v3.1	0.603194
903	Potri.011G158500.v3.1	0.603128
904	Potri.019G130500.v3.1	0.602688
905	Potri.004G179501.v3.1	0.602622
906	Potri.001G348600.v3.1	0.601985
907	Potri.006G007200.v3.1	0.601853
908	Potri.003G187100.v3.1	0.601829
909	Potri.015G125000.v3.1	0.601466
910	Potri.014G018000.v3.1	0.6013
911	Potri.015G086000.v3.1	0.60101
912	Potri.002G155000.v3.1	0.600847
913	Potri.009G041500.v3.1	0.600482
914	Potri.001G169900.v3.1	0.600445
915	Potri.012G054550.v3.1	0.600302
916	Potri.010G218500.v3.1	0.600292
917	Potri.003G045700.v3.1	0.600119
918	Potri.014G006850.v3.1	0.60009
919	Potri.018G136900.v3.1	0.600007
920	Potri.003G167400.v3.1	0.599915
921	Potri.019G077100.v3.1	0.599735
922	Potri.005G192400.v3.1	0.599507
923	Potri.010G197400.v3.1	0.599408
924	Potri.005G062900.v3.1	0.599294
925	Potri.015G031100.v3.1	0.59903
926	Potri.005G033800.v3.1	0.598906
927	Potri.018G128200.v3.1	0.598583
928	Potri.011G160300.v3.1	0.598426
929	Potri.001G233400.v3.1	0.598149
930	Potri.002G129100.v3.1	0.597919
931	Potri.T025650.v3.1	0.597807
932	Potri.012G135100.v3.1	0.597664
933	Potri.003G139800.v3.1	0.597347
934	Potri.016G062100.v3.1	0.597203
935	Potri.017G035500.v3.1	0.596464
936	Potri.004G193100.v3.1	0.596436
937	Potri.013G042800.v3.1	0.596221
938	Potri.017G064100.v3.1	0.596194
939	Potri.004G235500.v3.1	0.596192
940	Potri.009G163300.v3.1	0.596097
941	Potri.002G021400.v3.1	0.596072
942	Potri.011G054500.v3.1	0.596057
943	Potri.007G043800.v3.1	0.596051
944	Potri.004G061800.v3.1	0.596026
945	Potri.008G109500.v3.1	0.595807
946	Potri.005G236000.v3.1	0.595208
947	Potri.017G005400.v3.1	0.594676
948	Potri.002G077500.v3.1	0.594605
949	Potri.003G104000.v3.1	0.594538
950	Potri.017G035800.v3.1	0.594412
951	Potri.019G010200.v3.1	0.594358
952	Potri.003G152400.v3.1	0.594189
953	Potri.005G248300.v3.1	0.594158
954	Potri.012G011400.v3.1	0.594098
955	Potri.008G068800.v3.1	0.593809
956	Potri.010G021400.v3.1	0.593808
957	Potri.006G204500.v3.1	0.593732
958	Potri.012G092500.v3.1	0.593464
959	Potri.008G219000.v3.1	0.593111
960	Potri.T080980.v3.1	0.592817
961	Potri.010G085400.v3.1	0.592695
962	Potri.003G164300.v3.1	0.592678
963	Potri.001G389400.v3.1	0.592552
964	Potri.004G146100.v3.1	0.59228
965	Potri.005G133800.v3.1	0.592252
966	Potri.006G134200.v3.1	0.59225
967	Potri.007G026000.v3.1	0.592133
968	Potri.011G131400.v3.1	0.592041
969	Potri.006G011500.v3.1	0.591966
970	Potri.009G032400.v3.1	0.591853
971	Potri.008G210000.v3.1	0.591365
972	Potri.003G190000.v3.1	0.591299
973	Potri.013G041600.v3.1	0.591126
974	Potri.005G164200.v3.1	0.590821
975	Potri.005G037200.v3.1	0.590539
976	Potri.002G002400.v3.1	0.590535
977	Potri.014G041300.v3.1	0.590526
978	Potri.019G022700.v3.1	0.590482
979	Potri.001G078700.v3.1	0.590369
980	Potri.009G152500.v3.1	0.590318
981	Potri.018G072600.v3.1	0.589977
982	Potri.002G234000.v3.1	0.589489
983	Potri.003G145300.v3.1	0.589173
984	Potri.017G012600.v3.1	0.588745
985	Potri.004G099800.v3.1	0.58825
986	Potri.016G072300.v3.1	0.588215
987	Potri.011G084000.v3.1	0.588109
988	Potri.002G100500.v3.1	0.588058
989	Potri.008G165300.v3.1	0.588044
990	Potri.017G049000.v3.1	0.587958
991	Potri.017G155000.v3.1	0.587778
992	Potri.006G004600.v3.1	0.587758
993	Potri.001G188300.v3.1	0.587756
994	Potri.014G158700.v3.1	0.587715
995	Potri.016G031000.v3.1	0.587668
996	Potri.002G075500.v3.1	0.587553
997	Potri.005G014900.v3.1	0.587402
998	Potri.008G181500.v3.1	0.587135
999	Potri.008G085000.v3.1	0.586992
1000	Potri.006G106150.v3.1	0.58686
1001	Potri.T166200.v3.1	0.58684
1002	Potri.013G104700.v3.1	0.586817
1003	Potri.004G169800.v3.1	0.586405
1004	Potri.009G006200.v3.1	0.58556
1005	Potri.001G466300.v3.1	0.585482
1006	Potri.013G028900.v3.1	0.585467
1007	Potri.001G391900.v3.1	0.585105
1008	Potri.004G199300.v3.1	0.584782
1009	Potri.004G207600.v3.1	0.584747
1010	Potri.010G177400.v3.1	0.584716
1011	Potri.001G126700.v3.1	0.584412
1012	Potri.001G283400.v3.1	0.584289
1013	Potri.002G038300.v3.1	0.583572
1014	Potri.013G008800.v3.1	0.58345
1015	Potri.001G469500.v3.1	0.58338
1016	Potri.015G117000.v3.1	0.583346
1017	Potri.009G044600.v3.1	0.583313
1018	Potri.005G036400.v3.1	0.583209
1019	Potri.011G082400.v3.1	0.582938
1020	Potri.006G246200.v3.1	0.582709
1021	Potri.015G012300.v3.1	0.582299
1022	Potri.018G140100.v3.1	0.582114
1023	Potri.002G113600.v3.1	0.581574
1024	Potri.010G104600.v3.1	0.581083
1025	Potri.001G072300.v3.1	0.580709
1026	Potri.005G036800.v3.1	0.580589
1027	Potri.001G135500.v3.1	0.580284
1028	Potri.005G023050.v3.1	0.580157
1029	Potri.014G033400.v3.1	0.580075
1030	Potri.016G017900.v3.1	0.579726
1031	Potri.002G029800.v3.1	0.579603
1032	Potri.004G235100.v3.1	0.579482
1033	Potri.007G093600.v3.1	0.579397
1034	Potri.T112800.v3.1	0.579054
1035	Potri.010G203400.v3.1	0.579002
1036	Potri.T080940.v3.1	0.578474
1037	Potri.004G191300.v3.1	0.578295
1038	Potri.007G046200.v3.1	0.578214
1039	Potri.002G214500.v3.1	0.578119
1040	Potri.014G041532.v3.1	0.577837
1041	Potri.006G276300.v3.1	0.577797
1042	Potri.006G265900.v3.1	0.577797
1043	Potri.014G146400.v3.1	0.577769
1044	Potri.007G106700.v3.1	0.577756
1045	Potri.007G096100.v3.1	0.577586
1046	Potri.007G016300.v3.1	0.5775
1047	Potri.005G084700.v3.1	0.57701
1048	Potri.008G030400.v3.1	0.576993
1049	Potri.003G012100.v3.1	0.576911
1050	Potri.011G114000.v3.1	0.576905
1051	Potri.008G003300.v3.1	0.576029
1052	Potri.001G190300.v3.1	0.575776
1053	Potri.004G061300.v3.1	0.575766
1054	Potri.006G202200.v3.1	0.575299
1055	Potri.003G197700.v3.1	0.575075
1056	Potri.005G223200.v3.1	0.575033
1057	Potri.001G343400.v3.1	0.574951
1058	Potri.001G033300.v3.1	0.574879
1059	Potri.003G061700.v3.1	0.57479
1060	Potri.002G257000.v3.1	0.573687
1061	Potri.001G371600.v3.1	0.573643
1062	Potri.002G240900.v3.1	0.573549
1063	Potri.001G268400.v3.1	0.573496
1064	Potri.017G098300.v3.1	0.572963
1065	Potri.004G012700.v3.1	0.572273
1066	Potri.011G022500.v3.1	0.572269
1067	Potri.001G293100.v3.1	0.571811
1068	Potri.013G072200.v3.1	0.571594
1069	Potri.T012800.v3.1	0.571386
1070	Potri.005G107700.v3.1	0.57073
1071	Potri.001G048900.v3.1	0.570677
1072	Potri.001G146200.v3.1	0.570629
1073	Potri.015G129000.v3.1	0.570413
1074	Potri.005G161700.v3.1	0.570402
1075	Potri.001G392300.v3.1	0.570114
1076	Potri.016G097300.v3.1	0.569821
1077	Potri.013G022200.v3.1	0.569731
1078	Potri.010G239100.v3.1	0.569684
1079	Potri.009G114900.v3.1	0.569604
1080	Potri.001G318300.v3.1	0.569514
1081	Potri.007G125450.v3.1	0.569456
1082	Potri.001G268500.v3.1	0.569239
1083	Potri.010G106700.v3.1	0.568895
1084	Potri.015G081300.v3.1	0.568381
1085	Potri.004G122900.v3.1	0.568307
1086	Potri.001G134500.v3.1	0.568027
1087	Potri.002G220732.v3.1	0.568025
1088	Potri.017G017800.v3.1	0.56794
1089	Potri.010G035100.v3.1	0.567881
1090	Potri.002G124300.v3.1	0.567744
1091	Potri.010G202500.v3.1	0.567379
1092	Potri.011G170000.v3.1	0.567188
1093	Potri.004G064700.v3.1	0.567091
1094	Potri.002G039100.v3.1	0.567048
1095	Potri.003G108000.v3.1	0.566947
1096	Potri.004G148700.v3.1	0.566597
1097	Potri.001G102300.v3.1	0.566595
1098	Potri.001G347100.v3.1	0.566264
1099	Potri.T146100.v3.1	0.565861
1100	Potri.006G120200.v3.1	0.565779
1101	Potri.016G022500.v3.1	0.565746
1102	Potri.007G066400.v3.1	0.5657
1103	Potri.007G006800.v3.1	0.565673
1104	Potri.018G148300.v3.1	0.565619
1105	Potri.017G058000.v3.1	0.565332
1106	Potri.010G221500.v3.1	0.5651
1107	Potri.004G027300.v3.1	0.565074
1108	Potri.009G032300.v3.1	0.564874
1109	Potri.T026900.v3.1	0.564805
1110	Potri.005G259000.v3.1	0.564765
1111	Potri.006G235800.v3.1	0.564695
1112	Potri.003G123300.v3.1	0.564645
1113	Potri.009G120200.v3.1	0.564553
1114	Potri.011G127200.v3.1	0.56447
1115	Potri.018G028600.v3.1	0.564461
1116	Potri.019G052100.v3.1	0.564392
1117	Potri.008G058100.v3.1	0.563806
1118	Potri.004G229300.v3.1	0.563352
1119	Potri.009G038200.v3.1	0.563215
1120	Potri.008G212400.v3.1	0.563055
1121	Potri.017G130300.v3.1	0.563
1122	Potri.007G126600.v3.1	0.562812
1123	Potri.005G119200.v3.1	0.562531
1124	Potri.007G049500.v3.1	0.562464
1125	Potri.001G412300.v3.1	0.561979
1126	Potri.005G204600.v3.1	0.561903
1127	Potri.006G083400.v3.1	0.561651
1128	Potri.007G116100.v3.1	0.561624
1129	Potri.014G086500.v3.1	0.561491
1130	Potri.006G176600.v3.1	0.561368
1131	Potri.008G046600.v3.1	0.561327
1132	Potri.018G139300.v3.1	0.561151
1133	Potri.004G025800.v3.1	0.561075
1134	Potri.002G152200.v3.1	0.560873
1135	Potri.T023000.v3.1	0.560787
1136	Potri.018G027800.v3.1	0.560729
1137	Potri.017G084800.v3.1	0.560593
1138	Potri.001G204200.v3.1	0.560144
1139	Potri.012G078500.v3.1	0.560089
1140	Potri.010G063500.v3.1	0.559804
1141	Potri.015G146300.v3.1	0.55976
1142	Potri.017G027700.v3.1	0.559545
1143	Potri.016G116600.v3.1	0.559348
1144	Potri.007G037401.v3.1	0.55922
1145	Potri.012G056000.v3.1	0.558713
1146	Potri.015G057100.v3.1	0.558486
1147	Potri.005G191300.v3.1	0.558112
1148	Potri.012G075800.v3.1	0.557985
1149	Potri.011G037300.v3.1	0.557884
1150	Potri.003G182200.v3.1	0.557822
1151	Potri.007G034900.v3.1	0.557773
1152	Potri.014G149000.v3.1	0.557595
1153	Potri.002G100200.v3.1	0.556844
1154	Potri.006G267300.v3.1	0.556705
1155	Potri.002G097500.v3.1	0.556687
1156	Potri.006G104200.v3.1	0.556605
1157	Potri.002G051900.v3.1	0.556591
1158	Potri.001G131400.v3.1	0.556111
1159	Potri.016G106800.v3.1	0.556081
1160	Potri.T064000.v3.1	0.556076
1161	Potri.018G138500.v3.1	0.556076
1162	Potri.016G114900.v3.1	0.556037
1163	Potri.007G050600.v3.1	0.555772
1164	Potri.014G024801.v3.1	0.555504
1165	Potri.001G317500.v3.1	0.555359
1166	Potri.001G286400.v3.1	0.555265
1167	Potri.006G079900.v3.1	0.555223
1168	Potri.003G104200.v3.1	0.555194
1169	Potri.016G128300.v3.1	0.55513
1170	Potri.008G027400.v3.1	0.555084
1171	Potri.014G151400.v3.1	0.555033
1172	Potri.001G020020.v3.1	0.554921
1173	Potri.010G119100.v3.1	0.554903
1174	Potri.001G441240.v3.1	0.554894
1175	Potri.010G089800.v3.1	0.55488
1176	Potri.T141501.v3.1	0.554742
1177	Potri.003G211932.v3.1	0.554716
1178	Potri.008G106801.v3.1	0.554642
1179	Potri.005G222500.v3.1	0.5546
1180	Potri.006G191400.v3.1	0.554382
1181	Potri.010G218400.v3.1	0.553741
1182	Potri.013G107600.v3.1	0.553397
1183	Potri.015G041700.v3.1	0.553284
1184	Potri.001G048800.v3.1	0.552881
1185	Potri.003G194000.v3.1	0.552831
1186	Potri.003G021700.v3.1	0.552559
1187	Potri.012G003400.v3.1	0.552416
1188	Potri.006G136900.v3.1	0.552152
1189	Potri.017G146800.v3.1	0.551718
1190	Potri.008G150500.v3.1	0.551342
1191	Potri.001G400000.v3.1	0.551256
1192	Potri.008G196800.v3.1	0.551031
1193	Potri.016G064100.v3.1	0.550634
1194	Potri.003G143800.v3.1	0.550286
1195	Potri.003G036000.v3.1	0.550246
1196	Potri.011G135300.v3.1	0.550177
1197	Potri.003G156600.v3.1	0.549292
1198	Potri.016G005400.v3.1	0.549243
1199	Potri.006G031000.v3.1	0.549037
1200	Potri.010G211700.v3.1	0.548727
1201	Potri.001G101400.v3.1	0.548681
1202	Potri.016G017100.v3.1	0.548632
1203	Potri.014G125500.v3.1	0.548452
1204	Potri.019G033300.v3.1	0.548117
1205	Potri.002G038500.v3.1	0.548011
1206	Potri.009G003400.v3.1	0.547974
1207	Potri.013G001600.v3.1	0.547289
1208	Potri.004G055500.v3.1	0.547286
1209	Potri.008G087700.v3.1	0.547209
1210	Potri.018G102800.v3.1	0.547143
1211	Potri.002G088900.v3.1	0.547097
1212	Potri.T011801.v3.1	0.54699
1213	Potri.007G125900.v3.1	0.546968
1214	Potri.003G098900.v3.1	0.546904
1215	Potri.007G035200.v3.1	0.546807
1216	Potri.006G247000.v3.1	0.546769
1217	Potri.017G080200.v3.1	0.546669
1218	Potri.015G025800.v3.1	0.546618
1219	Potri.006G125200.v3.1	0.546425
1220	Potri.001G271800.v3.1	0.546225
1221	Potri.018G026600.v3.1	0.5461
1222	Potri.011G082500.v3.1	0.545818
1223	Potri.006G212400.v3.1	0.54563
1224	Potri.001G167700.v3.1	0.545521
1225	Potri.015G001300.v3.1	0.545433
1226	Potri.011G036466.v3.1	0.545399
1227	Potri.018G089700.v3.1	0.545272
1228	Potri.008G118200.v3.1	0.544864
1229	Potri.008G054100.v3.1	0.544719
1230	Potri.001G147300.v3.1	0.544551
1231	Potri.006G022000.v3.1	0.544358
1232	Potri.004G014700.v3.1	0.544265
1233	Potri.014G176600.v3.1	0.544246
1234	Potri.014G077900.v3.1	0.544172
1235	Potri.015G011100.v3.1	0.543871
1236	Potri.006G038300.v3.1	0.543752
1237	Potri.004G026350.v3.1	0.543671
1238	Potri.008G211100.v3.1	0.543626
1239	Potri.008G042400.v3.1	0.543454
1240	Potri.012G055500.v3.1	0.543277
1241	Potri.008G106400.v3.1	0.543143
1242	Potri.011G133900.v3.1	0.542671
1243	Potri.008G064800.v3.1	0.542655
1244	Potri.001G060800.v3.1	0.542506
1245	Potri.011G122100.v3.1	0.54239
1246	Potri.018G073332.v3.1	0.54229
1247	Potri.018G017200.v3.1	0.542111
1248	Potri.013G007300.v3.1	0.541892
1249	Potri.006G006300.v3.1	0.541719
1250	Potri.006G081500.v3.1	0.54156
1251	Potri.016G018400.v3.1	0.541485
1252	Potri.008G040500.v3.1	0.541463
1253	Potri.012G021400.v3.1	0.541259
1254	Potri.005G220900.v3.1	0.541147
1255	Potri.016G102100.v3.1	0.541079
1256	Potri.005G188400.v3.1	0.541029
1257	Potri.016G016700.v3.1	0.540952
1258	Potri.001G230500.v3.1	0.540853
1259	Potri.006G262200.v3.1	0.540736
1260	Potri.006G148600.v3.1	0.540644
1261	Potri.017G009600.v3.1	0.540552
1262	Potri.001G113250.v3.1	0.540504
1263	Potri.012G131900.v3.1	0.540431
1264	Potri.015G074000.v3.1	0.54034
1265	Potri.010G232700.v3.1	0.540294
1266	Potri.T059800.v3.1	0.540226
1267	Potri.T023200.v3.1	0.539921
1268	Potri.005G205900.v3.1	0.5399
1269	Potri.T010200.v3.1	0.539893
1270	Potri.001G162000.v3.1	0.539659
1271	Potri.018G024600.v3.1	0.539643
1272	Potri.001G285900.v3.1	0.539134
1273	Potri.001G062500.v3.1	0.538923
1274	Potri.016G066100.v3.1	0.538734
1275	Potri.019G036300.v3.1	0.538717
1276	Potri.001G082100.v3.1	0.538473
1277	Potri.019G130566.v3.1	0.538323
1278	Potri.003G170300.v3.1	0.538016
1279	Potri.014G076800.v3.1	0.537839
1280	Potri.001G215700.v3.1	0.537466
1281	Potri.004G012500.v3.1	0.53727
1282	Potri.017G117150.v3.1	0.537238
1283	Potri.009G109500.v3.1	0.537235
1284	Potri.015G067200.v3.1	0.536855
1285	Potri.014G033200.v3.1	0.536743
1286	Potri.001G462600.v3.1	0.536691
1287	Potri.006G260000.v3.1	0.536085
1288	Potri.T025230.v3.1	0.535951
1289	Potri.014G031900.v3.1	0.53591
1290	Potri.019G107800.v3.1	0.535884
1291	Potri.002G217000.v3.1	0.535615
1292	Potri.014G143600.v3.1	0.535532
1293	Potri.009G118300.v3.1	0.535332
1294	Potri.002G202300.v3.1	0.535147
1295	Potri.014G088700.v3.1	0.535137
1296	Potri.006G148800.v3.1	0.53464
1297	Potri.003G210900.v3.1	0.534383
1298	Potri.003G071666.v3.1	0.534349
1299	Potri.003G164800.v3.1	0.534292
1300	Potri.012G022000.v3.1	0.534213
1301	Potri.011G154000.v3.1	0.533927
1302	Potri.006G275000.v3.1	0.533891
1303	Potri.012G089300.v3.1	0.533769
1304	Potri.T026750.v3.1	0.53373
1305	Potri.004G124500.v3.1	0.533657
1306	Potri.010G142200.v3.1	0.533284
1307	Potri.006G142100.v3.1	0.533255
1308	Potri.003G070500.v3.1	0.533203
1309	Potri.006G181700.v3.1	0.532991
1310	Potri.T091700.v3.1	0.53281
1311	Potri.011G072900.v3.1	0.532653
1312	Potri.004G148500.v3.1	0.532535
1313	Potri.011G043100.v3.1	0.532489
1314	Potri.017G053200.v3.1	0.532388
1315	Potri.019G017700.v3.1	0.531984
1316	Potri.008G197500.v3.1	0.53196
1317	Potri.014G099000.v3.1	0.531892
1318	Potri.006G213400.v3.1	0.531855
1319	Potri.001G161700.v3.1	0.531462
1320	Potri.004G044200.v3.1	0.531411
1321	Potri.003G072900.v3.1	0.531111
1322	Potri.005G007001.v3.1	0.530943
1323	Potri.T090800.v3.1	0.530833
1324	Potri.005G129050.v3.1	0.530816
1325	Potri.006G108200.v3.1	0.530793
1326	Potri.019G124400.v3.1	0.530754
1327	Potri.004G095300.v3.1	0.530628
1328	Potri.012G080100.v3.1	0.530597
1329	Potri.009G052700.v3.1	0.530556
1330	Potri.016G016100.v3.1	0.530336
1331	Potri.010G148200.v3.1	0.530191
1332	Potri.003G008400.v3.1	0.530027
1333	Potri.001G042000.v3.1	0.529828
1334	Potri.001G368600.v3.1	0.529686
1335	Potri.001G034300.v3.1	0.529646
1336	Potri.001G412100.v3.1	0.529513
1337	Potri.017G105000.v3.1	0.529494
1338	Potri.010G099000.v3.1	0.529328
1339	Potri.008G226100.v3.1	0.529072
1340	Potri.005G083700.v3.1	0.528927
1341	Potri.014G139600.v3.1	0.528704
1342	Potri.007G020100.v3.1	0.528625
1343	Potri.001G019100.v3.1	0.528594
1344	Potri.019G035700.v3.1	0.528523
1345	Potri.005G168700.v3.1	0.528508
1346	Potri.009G029600.v3.1	0.52839
1347	Potri.008G194300.v3.1	0.528372
1348	Potri.008G182700.v3.1	0.528305
1349	Potri.006G161600.v3.1	0.528281
1350	Potri.011G159200.v3.1	0.528068
1351	Potri.010G013500.v3.1	0.528066
1352	Potri.014G077800.v3.1	0.527703
1353	Potri.002G111000.v3.1	0.527445
1354	Potri.013G114600.v3.1	0.527363
1355	Potri.013G118100.v3.1	0.527169
1356	Potri.006G109532.v3.1	0.527093
1357	Potri.010G254100.v3.1	0.52707
1358	Potri.009G105400.v3.1	0.526802
1359	Potri.016G005300.v3.1	0.526581
1360	Potri.008G180500.v3.1	0.526408
1361	Potri.018G038000.v3.1	0.526297
1362	Potri.001G214600.v3.1	0.526284
1363	Potri.009G024000.v3.1	0.526083
1364	Potri.001G112100.v3.1	0.525928
1365	Potri.007G137200.v3.1	0.525915
1366	Potri.013G045366.v3.1	0.52581
1367	Potri.004G079000.v3.1	0.525789
1368	Potri.014G113200.v3.1	0.525665
1369	Potri.004G040300.v3.1	0.525665
1370	Potri.012G013900.v3.1	0.525647
1371	Potri.013G033800.v3.1	0.525588
1372	Potri.001G240100.v3.1	0.525399
1373	Potri.008G086500.v3.1	0.525222
1374	Potri.004G200800.v3.1	0.525097
1375	Potri.014G076950.v3.1	0.524793
1376	Potri.003G004850.v3.1	0.52462
1377	Potri.T028000.v3.1	0.524178
1378	Potri.003G152300.v3.1	0.523963
1379	Potri.018G103000.v3.1	0.523789
1380	Potri.010G060800.v3.1	0.523393
1381	Potri.004G158400.v3.1	0.523291
1382	Potri.008G101400.v3.1	0.523175
1383	Potri.005G083500.v3.1	0.522662
1384	Potri.009G114300.v3.1	0.522595
1385	Potri.010G011000.v3.1	0.522328
1386	Potri.001G178000.v3.1	0.522285
1387	Potri.T060500.v3.1	0.522253
1388	Potri.010G108800.v3.1	0.521981
1389	Potri.002G188800.v3.1	0.521819
1390	Potri.017G092600.v3.1	0.521751
1391	Potri.006G188400.v3.1	0.521646
1392	Potri.002G094200.v3.1	0.52148
1393	Potri.004G031600.v3.1	0.521426
1394	Potri.011G035850.v3.1	0.521287
1395	Potri.005G051100.v3.1	0.520738
1396	Potri.005G110600.v3.1	0.520725
1397	Potri.010G248800.v3.1	0.520655
1398	Potri.008G205600.v3.1	0.520602
1399	Potri.001G136600.v3.1	0.520276
1400	Potri.005G072400.v3.1	0.520206
1401	Potri.018G085900.v3.1	0.52007
1402	Potri.015G136600.v3.1	0.520031
1403	Potri.011G114600.v3.1	0.519846
1404	Potri.017G022300.v3.1	0.519831
1405	Potri.T008400.v3.1	0.51958
1406	Potri.016G104600.v3.1	0.519555
1407	Potri.002G136600.v3.1	0.519495
1408	Potri.012G098400.v3.1	0.519396
1409	Potri.010G153500.v3.1	0.519091
1410	Potri.T090100.v3.1	0.519046
1411	Potri.009G098966.v3.1	0.519045
1412	Potri.010G187000.v3.1	0.518914
1413	Potri.013G088600.v3.1	0.518545
1414	Potri.001G293300.v3.1	0.518541
1415	Potri.012G118300.v3.1	0.518536
1416	Potri.010G070900.v3.1	0.518508
1417	Potri.006G185000.v3.1	0.518169
1418	Potri.017G059600.v3.1	0.518016
1419	Potri.006G240500.v3.1	0.517689
1420	Potri.009G101500.v3.1	0.517664
1421	Potri.010G078500.v3.1	0.51753
1422	Potri.008G125200.v3.1	0.517326
1423	Potri.T033800.v3.1	0.517268
1424	Potri.007G140400.v3.1	0.517095
1425	Potri.002G022200.v3.1	0.517076
1426	Potri.017G147000.v3.1	0.517009
1427	Potri.018G017900.v3.1	0.516898
1428	Potri.015G106400.v3.1	0.516408
1429	Potri.009G090100.v3.1	0.516226
1430	Potri.008G205200.v3.1	0.516109
1431	Potri.002G082400.v3.1	0.516062
1432	Potri.002G195100.v3.1	0.515694
1433	Potri.018G027700.v3.1	0.515652
1434	Potri.002G128700.v3.1	0.515528
1435	Potri.010G252700.v3.1	0.515351
1436	Potri.005G204500.v3.1	0.515305
1437	Potri.005G122800.v3.1	0.51524
1438	Potri.011G169000.v3.1	0.515098
1439	Potri.012G073500.v3.1	0.515047
1440	Potri.001G149400.v3.1	0.51487
1441	Potri.001G301900.v3.1	0.514791
1442	Potri.002G174300.v3.1	0.514637
1443	Potri.T027850.v3.1	0.514489
1444	Potri.007G110100.v3.1	0.514442
1445	Potri.005G256000.v3.1	0.514407
1446	Potri.011G050500.v3.1	0.514205
1447	Potri.016G064700.v3.1	0.514132
1448	Potri.013G115300.v3.1	0.513398
1449	Potri.010G030200.v3.1	0.51308
1450	Potri.012G078900.v3.1	0.513003
1451	Potri.003G029600.v3.1	0.512742
1452	Potri.013G150100.v3.1	0.512639
1453	Potri.002G105700.v3.1	0.512295
1454	Potri.009G041900.v3.1	0.512225
1455	Potri.012G038800.v3.1	0.511812
1456	Potri.002G219300.v3.1	0.511541
1457	Potri.014G068400.v3.1	0.511538
1458	Potri.001G389600.v3.1	0.511494
1459	Potri.009G094500.v3.1	0.511374
1460	Potri.001G383500.v3.1	0.511281
1461	Potri.005G215600.v3.1	0.510922
1462	Potri.006G239900.v3.1	0.510722
1463	Potri.003G144400.v3.1	0.510714
1464	Potri.008G185400.v3.1	0.510409
1465	Potri.002G214000.v3.1	0.510283
1466	Potri.011G091200.v3.1	0.510215
1467	Potri.003G005100.v3.1	0.51
1468	Potri.005G113200.v3.1	0.509738
1469	Potri.010G219600.v3.1	0.509695
1470	Potri.001G255700.v3.1	0.50967
1471	Potri.017G150000.v3.1	0.509648
1472	Potri.006G141700.v3.1	0.509567
1473	Potri.018G082100.v3.1	0.509518
1474	Potri.001G081100.v3.1	0.509485
1475	Potri.002G247400.v3.1	0.509298
1476	Potri.019G061400.v3.1	0.509284
1477	Potri.007G130800.v3.1	0.5091
1478	Potri.005G131300.v3.1	0.50898
1479	Potri.019G121801.v3.1	0.508785
1480	Potri.016G008100.v3.1	0.50877
1481	Potri.008G160600.v3.1	0.508736
1482	Potri.007G044800.v3.1	0.50873
1483	Potri.012G131201.v3.1	0.50872
1484	Potri.008G056400.v3.1	0.508706
1485	Potri.003G004775.v3.1	0.508517
1486	Potri.015G142700.v3.1	0.508514
1487	Potri.001G117600.v3.1	0.508429
1488	Potri.013G027300.v3.1	0.508314
1489	Potri.011G033800.v3.1	0.5083
1490	Potri.001G009700.v3.1	0.508281
1491	Potri.003G038400.v3.1	0.508133
1492	Potri.004G204800.v3.1	0.508093
1493	Potri.006G175500.v3.1	0.507961
1494	Potri.003G166100.v3.1	0.507736
1495	Potri.005G180800.v3.1	0.507373
1496	Potri.011G038901.v3.1	0.507122
1497	Potri.010G240200.v3.1	0.50711
1498	Potri.006G233800.v3.1	0.506947
1499	Potri.013G131400.v3.1	0.506907
1500	Potri.014G086000.v3.1	0.506465
1501	Potri.010G220500.v3.1	0.506433
1502	Potri.005G143600.v3.1	0.506386
1503	Potri.005G249700.v3.1	0.50615
1504	Potri.001G148500.v3.1	0.506114
1505	Potri.003G003500.v3.1	0.506104
1506	Potri.004G036600.v3.1	0.505835
1507	Potri.019G093700.v3.1	0.505814
1508	Potri.010G163700.v3.1	0.505778
1509	Potri.017G042500.v3.1	0.505734
1510	Potri.005G016075.v3.1	0.505734
1511	Potri.002G077700.v3.1	0.505579
1512	Potri.005G065800.v3.1	0.505362
1513	Potri.004G232400.v3.1	0.505292
1514	Potri.016G069100.v3.1	0.505275
1515	Potri.014G000500.v3.1	0.5052
1516	Potri.009G041600.v3.1	0.504709
1517	Potri.018G130800.v3.1	0.504447
1518	Potri.001G375200.v3.1	0.504374
1519	Potri.015G018300.v3.1	0.50419
1520	Potri.T075700.v3.1	0.504102
1521	Potri.003G142700.v3.1	0.503764
1522	Potri.003G092700.v3.1	0.503598
1523	Potri.005G143400.v3.1	0.503551
1524	Potri.011G106400.v3.1	0.503151
1525	Potri.001G036900.v3.1	0.503141
1526	Potri.004G161700.v3.1	0.502952
1527	Potri.017G023400.v3.1	0.50269
1528	Potri.011G073601.v3.1	0.502569
1529	Potri.001G099400.v3.1	0.501579
1530	Potri.017G044000.v3.1	0.501526
1531	Potri.014G064500.v3.1	0.501391
1532	Potri.016G133001.v3.1	0.501153
1533	Potri.002G086200.v3.1	0.50115
1534	Potri.008G198000.v3.1	0.501014
1535	Potri.001G456500.v3.1	0.500953
1536	Potri.004G052600.v3.1	0.500941
1537	Potri.008G146800.v3.1	0.500927
1538	Potri.T102400.v3.1	0.500689
1539	Potri.001G346000.v3.1	0.500609
1540	Potri.017G096600.v3.1	0.500242
1541	Potri.015G024200.v3.1	0.500184
1542	Potri.017G119200.v3.1	0.500169
1543	Potri.008G179300.v3.1	0.500082
1544	Potri.008G103000.v3.1	0.500004
1545	Potri.016G057100.v3.1	0.499913
1546	Potri.002G237600.v3.1	0.499848
1547	Potri.001G206400.v3.1	0.4996
1548	Potri.001G026200.v3.1	0.499552
1549	Potri.005G099800.v3.1	0.499471
1550	Potri.014G137000.v3.1	0.499176
1551	Potri.006G003200.v3.1	0.499118
1552	Potri.T081600.v3.1	0.498787
1553	Potri.011G125500.v3.1	0.498755
1554	Potri.016G018500.v3.1	0.49862
1555	Potri.003G218800.v3.1	0.498605
1556	Potri.018G105900.v3.1	0.498563
1557	Potri.010G039700.v3.1	0.498542
1558	Potri.004G101100.v3.1	0.49844
1559	Potri.008G209800.v3.1	0.49832
1560	Potri.010G187900.v3.1	0.498145
1561	Potri.011G097100.v3.1	0.497882
1562	Potri.016G020000.v3.1	0.497749
1563	Potri.T046100.v3.1	0.497739
1564	Potri.004G183600.v3.1	0.497669
1565	Potri.017G084500.v3.1	0.497666
1566	Potri.003G062200.v3.1	0.497663
1567	Potri.001G024000.v3.1	0.497613
1568	Potri.018G069200.v3.1	0.497516
1569	Potri.016G037400.v3.1	0.497324
1570	Potri.018G018700.v3.1	0.497014
1571	Potri.010G029200.v3.1	0.496885
1572	Potri.005G048900.v3.1	0.49682
1573	Potri.003G152200.v3.1	0.496502
1574	Potri.015G142600.v3.1	0.496333
1575	Potri.017G047600.v3.1	0.496213
1576	Potri.016G088000.v3.1	0.496176
1577	Potri.012G032100.v3.1	0.495932
1578	Potri.011G062600.v3.1	0.495812
1579	Potri.008G149900.v3.1	0.49569
1580	Potri.019G030900.v3.1	0.4956
1581	Potri.017G082300.v3.1	0.495569
1582	Potri.005G067200.v3.1	0.495245
1583	Potri.001G372000.v3.1	0.49508
1584	Potri.005G076400.v3.1	0.495024
1585	Potri.006G119000.v3.1	0.494933
1586	Potri.005G071700.v3.1	0.49462
1587	Potri.010G041800.v3.1	0.494491
1588	Potri.T065400.v3.1	0.494116
1589	Potri.001G349900.v3.1	0.493734
1590	Potri.003G120900.v3.1	0.493691
1591	Potri.010G188700.v3.1	0.493672
1592	Potri.006G201000.v3.1	0.493639
1593	Potri.006G172900.v3.1	0.493588
1594	Potri.012G002700.v3.1	0.493581
1595	Potri.004G117800.v3.1	0.493395
1596	Potri.007G140300.v3.1	0.49333
1597	Potri.018G104900.v3.1	0.49315
1598	Potri.006G080100.v3.1	0.493124
1599	Potri.012G144400.v3.1	0.493092
1600	Potri.013G068700.v3.1	0.493079
1601	Potri.019G127600.v3.1	0.493056
1602	Potri.004G064000.v3.1	0.492997
1603	Potri.005G115100.v3.1	0.492836
1604	Potri.001G228100.v3.1	0.49251
1605	Potri.002G160900.v3.1	0.492499
1606	Potri.014G144200.v3.1	0.49239
1607	Potri.014G189600.v3.1	0.492179
1608	Potri.013G094900.v3.1	0.492153
1609	Potri.T022900.v3.1	0.492048
1610	Potri.001G148800.v3.1	0.491767
1611	Potri.015G042000.v3.1	0.491747
1612	Potri.004G038400.v3.1	0.491647
1613	Potri.018G053300.v3.1	0.491613
1614	Potri.001G070400.v3.1	0.491554
1615	Potri.002G222700.v3.1	0.491528
1616	Potri.007G077900.v3.1	0.491353
1617	Potri.002G003100.v3.1	0.491029
1618	Potri.018G134200.v3.1	0.490935
1619	Potri.016G110800.v3.1	0.490894
1620	Potri.010G015900.v3.1	0.490675
1621	Potri.011G121200.v3.1	0.490409
1622	Potri.004G034700.v3.1	0.490133
1623	Potri.002G182900.v3.1	0.490018
1624	Potri.013G068400.v3.1	0.489918
1625	Potri.015G118000.v3.1	0.489887
1626	Potri.005G146800.v3.1	0.48966
1627	Potri.011G073700.v3.1	0.489621
1628	Potri.003G188500.v3.1	0.489305
1629	Potri.001G165800.v3.1	0.48887
1630	Potri.T133000.v3.1	0.488521
1631	Potri.008G211900.v3.1	0.488383
1632	Potri.013G099400.v3.1	0.488268
1633	Potri.005G234100.v3.1	0.488232
1634	Potri.008G219100.v3.1	0.48822
1635	Potri.003G149800.v3.1	0.488109
1636	Potri.010G224200.v3.1	0.487895
1637	Potri.001G046000.v3.1	0.487887
1638	Potri.016G008800.v3.1	0.487835
1639	Potri.014G193300.v3.1	0.487754
1640	Potri.016G091700.v3.1	0.487729
1641	Potri.014G099300.v3.1	0.487611
1642	Potri.003G126600.v3.1	0.4876
1643	Potri.010G199600.v3.1	0.487519
1644	Potri.018G102500.v3.1	0.48722
1645	Potri.014G101900.v3.1	0.487121
1646	Potri.004G172100.v3.1	0.487073
1647	Potri.006G182100.v3.1	0.486694
1648	Potri.001G221000.v3.1	0.486621
1649	Potri.014G034000.v3.1	0.486575
1650	Potri.011G053100.v3.1	0.486522
1651	Potri.018G034500.v3.1	0.486506
1652	Potri.003G099000.v3.1	0.486503
1653	Potri.001G091500.v3.1	0.486263
1654	Potri.011G161901.v3.1	0.486035
1655	Potri.017G126950.v3.1	0.486017
1656	Potri.013G069000.v3.1	0.485958
1657	Potri.011G033100.v3.1	0.485949
1658	Potri.003G193800.v3.1	0.485777
1659	Potri.009G099032.v3.1	0.485776
1660	Potri.005G174900.v3.1	0.48576
1661	Potri.T104100.v3.1	0.48564
1662	Potri.006G062000.v3.1	0.485603
1663	Potri.019G043000.v3.1	0.485586
1664	Potri.013G013000.v3.1	0.485433
1665	Potri.018G088300.v3.1	0.484893
1666	Potri.016G068700.v3.1	0.484656
1667	Potri.004G087400.v3.1	0.484545
1668	Potri.018G058300.v3.1	0.484314
1669	Potri.005G247600.v3.1	0.4843
1670	Potri.019G003600.v3.1	0.48412
1671	Potri.005G037400.v3.1	0.484086
1672	Potri.002G059100.v3.1	0.483894
1673	Potri.001G415300.v3.1	0.483433
1674	Potri.008G009100.v3.1	0.483432
1675	Potri.004G073700.v3.1	0.483102
1676	Potri.001G348650.v3.1	0.483015
1677	Potri.003G185000.v3.1	0.482832
1678	Potri.011G061700.v3.1	0.482785
1679	Potri.008G075700.v3.1	0.482685
1680	Potri.004G156200.v3.1	0.482677
1681	Potri.015G091500.v3.1	0.482671
1682	Potri.014G159600.v3.1	0.482633
1683	Potri.005G012900.v3.1	0.482425
1684	Potri.001G309100.v3.1	0.482398
1685	Potri.009G036500.v3.1	0.482318
1686	Potri.011G036000.v3.1	0.482308
1687	Potri.016G138400.v3.1	0.482206
1688	Potri.006G017000.v3.1	0.481723
1689	Potri.010G093600.v3.1	0.481698
1690	Potri.001G327300.v3.1	0.481588
1691	Potri.005G196500.v3.1	0.481481
1692	Potri.010G092300.v3.1	0.481263
1693	Potri.016G140500.v3.1	0.481219
1694	Potri.T091200.v3.1	0.481145
1695	Potri.006G235500.v3.1	0.481019
1696	Potri.016G040900.v3.1	0.480998
1697	Potri.019G066200.v3.1	0.480817
1698	Potri.005G206500.v3.1	0.480649
1699	Potri.004G094400.v3.1	0.480538
1700	Potri.001G460200.v3.1	0.480536
1701	Potri.009G033300.v3.1	0.480448
1702	Potri.001G324800.v3.1	0.480345
1703	Potri.007G029700.v3.1	0.480164
1704	Potri.010G128100.v3.1	0.480088
1705	Potri.007G111500.v3.1	0.480029
1706	Potri.002G157400.v3.1	0.479975
1707	Potri.010G057000.v3.1	0.479958
1708	Potri.017G115200.v3.1	0.479664
1709	Potri.004G208500.v3.1	0.47964
1710	Potri.008G129500.v3.1	0.479369
1711	Potri.001G270000.v3.1	0.479258
1712	Potri.011G027000.v3.1	0.479233
1713	Potri.008G107800.v3.1	0.479209
1714	Potri.002G237950.v3.1	0.478976
1715	Potri.003G152600.v3.1	0.47826
1716	Potri.018G122800.v3.1	0.478046
1717	Potri.004G033300.v3.1	0.478031
1718	Potri.003G045200.v3.1	0.477905
1719	Potri.015G045800.v3.1	0.47775
1720	Potri.006G036500.v3.1	0.477585
1721	Potri.014G025000.v3.1	0.477572
1722	Potri.012G052501.v3.1	0.477464
1723	Potri.013G127500.v3.1	0.477266
1724	Potri.017G038500.v3.1	0.476756
1725	Potri.003G067900.v3.1	0.476737
1726	Potri.T120101.v3.1	0.476719
1727	Potri.018G119500.v3.1	0.476611
1728	Potri.005G228900.v3.1	0.476521
1729	Potri.015G040400.v3.1	0.476479
1730	Potri.004G007500.v3.1	0.476342
1731	Potri.008G202600.v3.1	0.476298
1732	Potri.001G084600.v3.1	0.476189
1733	Potri.016G016500.v3.1	0.476109
1734	Potri.003G204600.v3.1	0.475887
1735	Potri.014G137700.v3.1	0.475784
1736	Potri.010G132700.v3.1	0.475724
1737	Potri.001G241800.v3.1	0.475458
1738	Potri.012G054800.v3.1	0.475312
1739	Potri.001G150300.v3.1	0.475278
1740	Potri.011G119700.v3.1	0.474955
1741	Potri.011G071900.v3.1	0.474949
1742	Potri.009G014500.v3.1	0.474918
1743	Potri.013G131301.v3.1	0.474511
1744	Potri.001G431300.v3.1	0.474459
1745	Potri.002G056800.v3.1	0.474447
1746	Potri.016G079500.v3.1	0.474391
1747	Potri.004G075400.v3.1	0.474286
1748	Potri.010G024500.v3.1	0.474086
1749	Potri.001G176600.v3.1	0.473993
1750	Potri.009G146600.v3.1	0.473503
1751	Potri.015G059000.v3.1	0.473398
1752	Potri.001G000700.v3.1	0.473256
1753	Potri.006G226300.v3.1	0.473191
1754	Potri.011G037600.v3.1	0.473173
1755	Potri.006G064200.v3.1	0.473133
1756	Potri.006G107500.v3.1	0.473051
1757	Potri.010G172300.v3.1	0.472903
1758	Potri.001G348500.v3.1	0.472537
1759	Potri.003G150400.v3.1	0.472269
1760	Potri.018G122700.v3.1	0.47182
1761	Potri.013G035600.v3.1	0.471792
1762	Potri.010G142900.v3.1	0.471607
1763	Potri.006G275600.v3.1	0.471408
1764	Potri.013G156600.v3.1	0.471203
1765	Potri.006G265700.v3.1	0.470747
1766	Potri.T126700.v3.1	0.470475
1767	Potri.T032966.v3.1	0.470463
1768	Potri.014G012900.v3.1	0.470451
1769	Potri.019G011000.v3.1	0.470392
1770	Potri.003G009800.v3.1	0.470338
1771	Potri.010G074400.v3.1	0.470327
1772	Potri.012G145800.v3.1	0.470288
1773	Potri.016G056500.v3.1	0.470075
1774	Potri.004G033600.v3.1	0.469891
1775	Potri.008G122600.v3.1	0.469872
1776	Potri.012G096100.v3.1	0.469811
1777	Potri.008G066600.v3.1	0.469695
1778	Potri.013G026800.v3.1	0.469685
1779	Potri.002G256300.v3.1	0.469673
1780	Potri.001G072000.v3.1	0.469626
1781	Potri.004G097800.v3.1	0.469586
1782	Potri.014G100800.v3.1	0.469572
1783	Potri.012G106500.v3.1	0.46943
1784	Potri.005G007300.v3.1	0.469361
1785	Potri.001G177000.v3.1	0.469214
1786	Potri.015G046200.v3.1	0.469188
1787	Potri.003G115800.v3.1	0.468877
1788	Potri.T033301.v3.1	0.468809
1789	Potri.010G253700.v3.1	0.468558
1790	Potri.007G003800.v3.1	0.4685
1791	Potri.015G050800.v3.1	0.468445
1792	Potri.012G123700.v3.1	0.468152
1793	Potri.011G026600.v3.1	0.468134
1794	Potri.015G076400.v3.1	0.468067
1795	Potri.017G036000.v3.1	0.467854
1796	Potri.002G250000.v3.1	0.467757
1797	Potri.004G181200.v3.1	0.46741
1798	Potri.011G129000.v3.1	0.467408
1799	Potri.013G156500.v3.1	0.467346
1800	Potri.014G036400.v3.1	0.467111
1801	Potri.004G129700.v3.1	0.467096
1802	Potri.011G058500.v3.1	0.466795
1803	Potri.001G145900.v3.1	0.466642
1804	Potri.013G047500.v3.1	0.466262
1805	Potri.014G022900.v3.1	0.466235
1806	Potri.019G111600.v3.1	0.466154
1807	Potri.007G047800.v3.1	0.466151
1808	Potri.008G049900.v3.1	0.466065
1809	Potri.001G261500.v3.1	0.466051
1810	Potri.016G006000.v3.1	0.465828
1811	Potri.T145700.v3.1	0.465656
1812	Potri.T181600.v3.1	0.465025
1813	Potri.010G122100.v3.1	0.464697
1814	Potri.017G028400.v3.1	0.464402
1815	Potri.010G191800.v3.1	0.464129
1816	Potri.017G118500.v3.1	0.464013
1817	Potri.013G025800.v3.1	0.463899
1818	Potri.011G036100.v3.1	0.463823
1819	Potri.002G053332.v3.1	0.463774
1820	Potri.007G062700.v3.1	0.463274
1821	Potri.001G275400.v3.1	0.463257
1822	Potri.T057633.v3.1	0.463019
1823	Potri.001G365500.v3.1	0.462986
1824	Potri.018G039500.v3.1	0.462722
1825	Potri.009G005400.v3.1	0.462682
1826	Potri.009G030700.v3.1	0.46266
1827	Potri.015G101300.v3.1	0.462516
1828	Potri.006G099401.v3.1	0.462406
1829	Potri.009G125200.v3.1	0.462303
1830	Potri.002G220666.v3.1	0.462147
1831	Potri.015G124900.v3.1	0.462124
1832	Potri.002G002100.v3.1	0.461953
1833	Potri.T024100.v3.1	0.46193
1834	Potri.001G436600.v3.1	0.461706
1835	Potri.006G068900.v3.1	0.461702
1836	Potri.004G233400.v3.1	0.461622
1837	Potri.014G118400.v3.1	0.461591
1838	Potri.016G082900.v3.1	0.461447
1839	Potri.002G077900.v3.1	0.46133
1840	Potri.017G135300.v3.1	0.461256
1841	Potri.008G127600.v3.1	0.461148
1842	Potri.T102800.v3.1	0.461146
1843	Potri.007G076300.v3.1	0.461115
1844	Potri.010G224100.v3.1	0.460976
1845	Potri.003G224000.v3.1	0.460878
1846	Potri.019G010800.v3.1	0.46081
1847	Potri.014G150200.v3.1	0.460654
1848	Potri.014G135900.v3.1	0.460312
1849	Potri.003G160000.v3.1	0.460219
1850	Potri.001G053500.v3.1	0.460199
1851	Potri.018G141700.v3.1	0.460116
1852	Potri.016G016300.v3.1	0.460092
1853	Potri.011G125400.v3.1	0.460002
1854	Potri.001G211600.v3.1	0.459766
1855	Potri.005G102000.v3.1	0.459734
1856	Potri.007G067600.v3.1	0.459487
1857	Potri.013G006600.v3.1	0.459422
1858	Potri.015G033300.v3.1	0.45937
1859	Potri.007G037700.v3.1	0.459238
1860	Potri.008G177900.v3.1	0.459102
1861	Potri.011G038800.v3.1	0.458913
1862	Potri.005G162300.v3.1	0.458897
1863	Potri.013G068100.v3.1	0.458895
1864	Potri.010G192000.v3.1	0.45881
1865	Potri.005G223900.v3.1	0.458623
1866	Potri.006G140000.v3.1	0.458604
1867	Potri.001G380000.v3.1	0.458367
1868	Potri.017G027400.v3.1	0.458253
1869	Potri.T103200.v3.1	0.458229
1870	Potri.017G077850.v3.1	0.458175
1871	Potri.005G227100.v3.1	0.457985
1872	Potri.017G109300.v3.1	0.457624
1873	Potri.001G461700.v3.1	0.457202
1874	Potri.004G088600.v3.1	0.45719
1875	Potri.006G281400.v3.1	0.457097
1876	Potri.007G128000.v3.1	0.456313
1877	Potri.005G182300.v3.1	0.45611
1878	Potri.010G198000.v3.1	0.456099
1879	Potri.013G056600.v3.1	0.455988
1880	Potri.T134300.v3.1	0.455913
1881	Potri.008G186800.v3.1	0.455787
1882	Potri.004G041600.v3.1	0.455787
1883	Potri.001G431800.v3.1	0.455659
1884	Potri.004G233800.v3.1	0.455604
1885	Potri.005G180200.v3.1	0.455575
1886	Potri.005G113600.v3.1	0.455574
1887	Potri.T129800.v3.1	0.455421
1888	Potri.011G111101.v3.1	0.455223
1889	Potri.014G089700.v3.1	0.455154
1890	Potri.006G244400.v3.1	0.454956
1891	Potri.006G085600.v3.1	0.454925
1892	Potri.009G024100.v3.1	0.454569
1893	Potri.013G112700.v3.1	0.45454
1894	Potri.017G001400.v3.1	0.454498
1895	Potri.004G043200.v3.1	0.454386
1896	Potri.005G257200.v3.1	0.454252
1897	Potri.013G160000.v3.1	0.45419
1898	Potri.003G086150.v3.1	0.45412
1899	Potri.003G144000.v3.1	0.454024
1900	Potri.016G092000.v3.1	0.454017
1901	Potri.010G240300.v3.1	0.453962
1902	Potri.018G149400.v3.1	0.453794
1903	Potri.003G207600.v3.1	0.453698
1904	Potri.013G084300.v3.1	0.453697
1905	Potri.003G176500.v3.1	0.453694
1906	Potri.009G081800.v3.1	0.453255
1907	Potri.013G011400.v3.1	0.452621
1908	Potri.009G121200.v3.1	0.452515
1909	Potri.001G268200.v3.1	0.452509
1910	Potri.005G205300.v3.1	0.45249
1911	Potri.002G189400.v3.1	0.452244
1912	Potri.010G023500.v3.1	0.452124
1913	Potri.007G099400.v3.1	0.451838
1914	Potri.015G072400.v3.1	0.45177
1915	Potri.013G087950.v3.1	0.451756
1916	Potri.T033401.v3.1	0.451346
1917	Potri.012G040000.v3.1	0.451179
1918	Potri.015G094700.v3.1	0.451132
1919	Potri.006G084100.v3.1	0.450735
1920	Potri.T172010.v3.1	0.450416
1921	Potri.005G014700.v3.1	0.450281
1922	Potri.004G068000.v3.1	0.450241
1923	Potri.003G030900.v3.1	0.450032
1924	Potri.003G177700.v3.1	0.450011
1925	Potri.010G245100.v3.1	0.449744
1926	Potri.T098600.v3.1	0.4492
1927	Potri.018G031600.v3.1	0.448958
1928	Potri.004G228900.v3.1	0.448547
1929	Potri.015G039900.v3.1	0.448352
1930	Potri.005G257700.v3.1	0.448334
1931	Potri.016G103800.v3.1	0.448134
1932	Potri.T148000.v3.1	0.448075
1933	Potri.003G005200.v3.1	0.447947
1934	Potri.012G077200.v3.1	0.447718
1935	Potri.010G083600.v3.1	0.44748
1936	Potri.002G087600.v3.1	0.447141
1937	Potri.018G141800.v3.1	0.447063
1938	Potri.001G385400.v3.1	0.446889
1939	Potri.015G031800.v3.1	0.446747
1940	Potri.018G118800.v3.1	0.446677
1941	Potri.001G111000.v3.1	0.446532
1942	Potri.010G174900.v3.1	0.446422
1943	Potri.007G088200.v3.1	0.446281
1944	Potri.014G159000.v3.1	0.446277
1945	Potri.002G186600.v3.1	0.446201
1946	Potri.016G023300.v3.1	0.446165
1947	Potri.011G035350.v3.1	0.445921
1948	Potri.014G025500.v3.1	0.445804
1949	Potri.001G160100.v3.1	0.445788
1950	Potri.012G117900.v3.1	0.44569
1951	Potri.007G143700.v3.1	0.445292
1952	Potri.016G109700.v3.1	0.445247
1953	Potri.003G166500.v3.1	0.444951
1954	Potri.008G166100.v3.1	0.444675
1955	Potri.014G113500.v3.1	0.444552
1956	Potri.013G090200.v3.1	0.444105
1957	Potri.005G087100.v3.1	0.444053
1958	Potri.009G040900.v3.1	0.443818
1959	Potri.002G040600.v3.1	0.443622
1960	Potri.002G238300.v3.1	0.44339
1961	Potri.009G049200.v3.1	0.443336
1962	Potri.003G137700.v3.1	0.443222
1963	Potri.012G001500.v3.1	0.443197
1964	Potri.002G128500.v3.1	0.443129
1965	Potri.019G068700.v3.1	0.443041
1966	Potri.006G086266.v3.1	0.442681
1967	Potri.011G159600.v3.1	0.442631
1968	Potri.T008350.v3.1	0.442206
1969	Potri.012G119200.v3.1	0.442086
1970	Potri.001G327100.v3.1	0.441616
1971	Potri.003G006500.v3.1	0.441448
1972	Potri.T032201.v3.1	0.44137
1973	Potri.012G041100.v3.1	0.441206
1974	Potri.009G062600.v3.1	0.44111
1975	Potri.001G132900.v3.1	0.440995
1976	Potri.005G188300.v3.1	0.440993
1977	Potri.002G059900.v3.1	0.44091
1978	Potri.T056000.v3.1	0.440907
1979	Potri.004G101250.v3.1	0.440858
1980	Potri.004G204700.v3.1	0.440744
1981	Potri.006G250800.v3.1	0.44071
1982	Potri.009G056500.v3.1	0.440442
1983	Potri.018G109500.v3.1	0.440436
1984	Potri.012G137200.v3.1	0.440259
1985	Potri.014G136450.v3.1	0.440258
1986	Potri.011G047200.v3.1	0.440132
1987	Potri.012G049750.v3.1	0.440063
1988	Potri.005G113000.v3.1	0.439993
1989	Potri.019G054900.v3.1	0.439834
1990	Potri.008G171400.v3.1	0.439759
1991	Potri.001G271200.v3.1	0.439301
1992	Potri.T112601.v3.1	0.439293
1993	Potri.011G085000.v3.1	0.439207
1994	Potri.016G061500.v3.1	0.439119
1995	Potri.009G135500.v3.1	0.438931
1996	Potri.001G316700.v3.1	0.438898
1997	Potri.019G043400.v3.1	0.43882
1998	Potri.T009064.v3.1	0.438471
1999	Potri.015G086400.v3.1	0.438336
[truncated: 738 more rows]

## Sheet: Cluster4
No.	GeneID	Membership
1	Potri.005G072100.v3.1	0.839306
2	Potri.003G139300.v3.1	0.839135
3	Potri.014G040300.v3.1	0.839084
4	Potri.001G252900.v3.1	0.838937
5	Potri.006G183900.v3.1	0.838883
6	Potri.010G215900.v3.1	0.838677
7	Potri.008G004800.v3.1	0.838054
8	Potri.014G080500.v3.1	0.837778
9	Potri.005G254900.v3.1	0.836653
10	Potri.019G053000.v3.1	0.833004
11	Potri.018G127100.v3.1	0.831409
12	Potri.006G277100.v3.1	0.830987
13	Potri.016G002300.v3.1	0.83087
14	Potri.006G066700.v3.1	0.830325
15	Potri.001G085400.v3.1	0.83027
16	Potri.002G014100.v3.1	0.829504
17	Potri.006G185400.v3.1	0.829335
18	Potri.003G139600.v3.1	0.829273
19	Potri.004G222100.v3.1	0.82912
20	Potri.001G142600.v3.1	0.829084
21	Potri.001G266400.v3.1	0.828319
22	Potri.008G214200.v3.1	0.828188
23	Potri.012G050000.v3.1	0.828103
24	Potri.010G153900.v3.1	0.82798
25	Potri.005G150400.v3.1	0.827103
26	Potri.004G223200.v3.1	0.826273
27	Potri.005G073000.v3.1	0.826264
28	Potri.001G117800.v3.1	0.825557
29	Potri.008G089800.v3.1	0.825552
30	Potri.019G062100.v3.1	0.825343
31	Potri.015G135500.v3.1	0.825119
32	Potri.005G116600.v3.1	0.825007
33	Potri.001G009900.v3.1	0.824419
34	Potri.017G130000.v3.1	0.824396
35	Potri.003G163600.v3.1	0.823901
36	Potri.018G078900.v3.1	0.823765
37	Potri.006G246000.v3.1	0.82341
38	Potri.011G010400.v3.1	0.823018
39	Potri.001G083300.v3.1	0.822579
40	Potri.003G110700.v3.1	0.822536
41	Potri.011G093166.v3.1	0.822464
42	Potri.015G134700.v3.1	0.821913
43	Potri.003G189033.v3.1	0.821812
44	Potri.011G141700.v3.1	0.821477
45	Potri.011G109600.v3.1	0.82043
46	Potri.004G142000.v3.1	0.820393
47	Potri.016G029100.v3.1	0.820211
48	Potri.002G119600.v3.1	0.819742
49	Potri.008G200100.v3.1	0.819401
50	Potri.017G144066.v3.1	0.818955
51	Potri.007G069400.v3.1	0.818907
52	Potri.014G196200.v3.1	0.817786
53	Potri.002G095300.v3.1	0.817577
54	Potri.009G096800.v3.1	0.817276
55	Potri.017G069100.v3.1	0.817242
56	Potri.007G095200.v3.1	0.816586
57	Potri.002G153900.v3.1	0.816401
58	Potri.017G116700.v3.1	0.81633
59	Potri.017G142900.v3.1	0.816208
60	Potri.003G103700.v3.1	0.81579
61	Potri.008G002900.v3.1	0.815337
62	Potri.011G078200.v3.1	0.815151
63	Potri.013G160600.v3.1	0.814616
64	Potri.009G057800.v3.1	0.814365
65	Potri.018G097600.v3.1	0.813926
66	Potri.015G082432.v3.1	0.812833
67	Potri.015G123700.v3.1	0.812109
68	Potri.001G414600.v3.1	0.811469
69	Potri.010G063300.v3.1	0.810112
70	Potri.T000100.v3.1	0.809749
71	Potri.003G087600.v3.1	0.808659
72	Potri.014G085700.v3.1	0.808515
73	Potri.006G210000.v3.1	0.808132
74	Potri.004G061200.v3.1	0.807665
75	Potri.T091100.v3.1	0.807513
76	Potri.017G041700.v3.1	0.80728
77	Potri.003G219000.v3.1	0.806939
78	Potri.005G235000.v3.1	0.80681
79	Potri.008G187000.v3.1	0.806623
80	Potri.010G120100.v3.1	0.806473
81	Potri.012G047400.v3.1	0.80635
82	Potri.006G199500.v3.1	0.805645
83	Potri.013G102000.v3.1	0.805357
84	Potri.006G129300.v3.1	0.804543
85	Potri.T000600.v3.1	0.804424
86	Potri.001G312800.v3.1	0.804368
87	Potri.001G355600.v3.1	0.803751
88	Potri.007G121800.v3.1	0.80316
89	Potri.004G068600.v3.1	0.802646
90	Potri.012G031600.v3.1	0.802059
91	Potri.001G346700.v3.1	0.801716
92	Potri.010G087000.v3.1	0.800927
93	Potri.010G114400.v3.1	0.800575
94	Potri.005G078700.v3.1	0.800189
95	Potri.001G384000.v3.1	0.799662
96	Potri.008G060600.v3.1	0.799611
97	Potri.003G122000.v3.1	0.799291
98	Potri.009G014800.v3.1	0.798494
99	Potri.010G098400.v3.1	0.798305
100	Potri.010G177700.v3.1	0.798262
101	Potri.006G243200.v3.1	0.797979
102	Potri.018G022300.v3.1	0.797644
103	Potri.013G060500.v3.1	0.796792
104	Potri.010G230900.v3.1	0.796114
105	Potri.001G014050.v3.1	0.79604
106	Potri.004G028400.v3.1	0.795621
107	Potri.015G096200.v3.1	0.79544
108	Potri.001G090800.v3.1	0.794897
109	Potri.013G134900.v3.1	0.794547
110	Potri.019G081600.v3.1	0.794187
111	Potri.002G071000.v3.1	0.79152
112	Potri.010G198800.v3.1	0.791464
113	Potri.011G103250.v3.1	0.791347
114	Potri.001G444300.v3.1	0.791194
115	Potri.010G095700.v3.1	0.790587
116	Potri.010G110700.v3.1	0.790467
117	Potri.T168300.v3.1	0.790424
118	Potri.004G087500.v3.1	0.790338
119	Potri.010G082300.v3.1	0.790202
120	Potri.013G160800.v3.1	0.789484
121	Potri.003G077300.v3.1	0.788727
122	Potri.005G039300.v3.1	0.788561
123	Potri.003G031800.v3.1	0.788557
124	Potri.014G150100.v3.1	0.788551
125	Potri.019G000800.v3.1	0.788149
126	Potri.013G028600.v3.1	0.787938
127	Potri.003G004000.v3.1	0.787837
128	Potri.016G026801.v3.1	0.787778
129	Potri.018G016600.v3.1	0.787771
130	Potri.004G080100.v3.1	0.787623
131	Potri.009G165900.v3.1	0.787369
132	Potri.018G056200.v3.1	0.787293
133	Potri.004G096300.v3.1	0.785816
134	Potri.010G170100.v3.1	0.785302
135	Potri.014G047400.v3.1	0.785203
136	Potri.005G228200.v3.1	0.785019
137	Potri.004G175800.v3.1	0.784717
138	Potri.018G071800.v3.1	0.784213
139	Potri.004G050700.v3.1	0.78407
140	Potri.009G025500.v3.1	0.783871
141	Potri.010G035500.v3.1	0.782755
142	Potri.009G146800.v3.1	0.782678
143	Potri.002G126800.v3.1	0.782247
144	Potri.T176800.v3.1	0.782025
145	Potri.016G143200.v3.1	0.781594
146	Potri.014G025100.v3.1	0.781561
147	Potri.001G405200.v3.1	0.781197
148	Potri.010G214300.v3.1	0.781043
149	Potri.006G268000.v3.1	0.78061
150	Potri.010G066900.v3.1	0.7804
151	Potri.013G089600.v3.1	0.780249
152	Potri.018G123700.v3.1	0.780019
153	Potri.001G161600.v3.1	0.779553
154	Potri.019G070001.v3.1	0.778913
155	Potri.004G187900.v3.1	0.77876
156	Potri.013G070800.v3.1	0.777762
157	Potri.007G001000.v3.1	0.777575
158	Potri.008G157000.v3.1	0.776803
159	Potri.014G036600.v3.1	0.776802
160	Potri.006G228900.v3.1	0.77674
161	Potri.013G157000.v3.1	0.776335
162	Potri.006G184800.v3.1	0.776071
163	Potri.001G393700.v3.1	0.776033
164	Potri.001G084200.v3.1	0.775581
165	Potri.002G257400.v3.1	0.775247
166	Potri.016G125600.v3.1	0.775128
167	Potri.001G454800.v3.1	0.774684
168	Potri.017G112700.v3.1	0.774659
169	Potri.008G033200.v3.1	0.774616
170	Potri.010G053600.v3.1	0.774512
171	Potri.018G067500.v3.1	0.773896
172	Potri.013G128000.v3.1	0.773261
173	Potri.006G088900.v3.1	0.772769
174	Potri.016G065500.v3.1	0.772746
175	Potri.011G022600.v3.1	0.772181
176	Potri.012G130600.v3.1	0.77211
177	Potri.001G329500.v3.1	0.771626
178	Potri.008G106500.v3.1	0.771588
179	Potri.014G044300.v3.1	0.771525
180	Potri.T069850.v3.1	0.771249
181	Potri.008G221000.v3.1	0.771083
182	Potri.T172000.v3.1	0.770553
183	Potri.001G366100.v3.1	0.769728
184	Potri.006G195400.v3.1	0.769666
185	Potri.001G262800.v3.1	0.769479
186	Potri.003G040800.v3.1	0.769132
187	Potri.011G043500.v3.1	0.768743
188	Potri.009G037400.v3.1	0.768452
189	Potri.001G051700.v3.1	0.76842
190	Potri.006G088400.v3.1	0.76825
191	Potri.019G042700.v3.1	0.767724
192	Potri.013G085300.v3.1	0.767672
193	Potri.011G051400.v3.1	0.767449
194	Potri.006G264700.v3.1	0.767132
195	Potri.011G021332.v3.1	0.766748
196	Potri.001G171800.v3.1	0.766474
197	Potri.010G002100.v3.1	0.766351
198	Potri.017G099100.v3.1	0.766213
199	Potri.004G046700.v3.1	0.765988
200	Potri.011G002400.v3.1	0.765661
201	Potri.008G041050.v3.1	0.764923
202	Potri.010G158800.v3.1	0.764743
203	Potri.002G143400.v3.1	0.764372
204	Potri.008G133800.v3.1	0.764265
205	Potri.002G053000.v3.1	0.763953
206	Potri.001G311500.v3.1	0.762992
207	Potri.003G057000.v3.1	0.76297
208	Potri.004G082100.v3.1	0.762786
209	Potri.013G108100.v3.1	0.76275
210	Potri.008G100800.v3.1	0.762712
211	Potri.013G074300.v3.1	0.762607
212	Potri.017G013800.v3.1	0.762218
213	Potri.002G150800.v3.1	0.761786
214	Potri.008G117000.v3.1	0.761761
215	Potri.002G083500.v3.1	0.761217
216	Potri.010G214800.v3.1	0.760548
217	Potri.006G209700.v3.1	0.76013
218	Potri.010G135000.v3.1	0.759241
219	Potri.008G077400.v3.1	0.759233
220	Potri.002G082200.v3.1	0.758922
221	Potri.006G131100.v3.1	0.758864
222	Potri.003G222200.v3.1	0.758838
223	Potri.013G127700.v3.1	0.758691
224	Potri.012G080400.v3.1	0.758565
225	Potri.006G043650.v3.1	0.758507
226	Potri.012G057700.v3.1	0.757992
227	Potri.011G042300.v3.1	0.757914
228	Potri.004G186400.v3.1	0.757708
229	Potri.012G086500.v3.1	0.757368
230	Potri.001G403600.v3.1	0.756949
231	Potri.004G139900.v3.1	0.756777
232	Potri.005G095800.v3.1	0.755905
233	Potri.018G053600.v3.1	0.755852
234	Potri.015G127100.v3.1	0.75553
235	Potri.007G115000.v3.1	0.755245
236	Potri.015G072500.v3.1	0.755019
237	Potri.013G041400.v3.1	0.754925
238	Potri.009G155700.v3.1	0.754666
239	Potri.001G110200.v3.1	0.754564
240	Potri.007G053900.v3.1	0.75404
241	Potri.001G463800.v3.1	0.753965
242	Potri.012G011200.v3.1	0.753817
243	Potri.014G041200.v3.1	0.753709
244	Potri.007G014200.v3.1	0.753417
245	Potri.001G178700.v3.1	0.753246
246	Potri.013G128300.v3.1	0.753197
247	Potri.010G254700.v3.1	0.753007
248	Potri.001G172600.v3.1	0.752951
249	Potri.008G136200.v3.1	0.752934
250	Potri.005G085900.v3.1	0.751963
251	Potri.016G109000.v3.1	0.751946
252	Potri.013G040600.v3.1	0.751648
253	Potri.015G108600.v3.1	0.75153
254	Potri.005G055800.v3.1	0.751386
255	Potri.003G189100.v3.1	0.750754
256	Potri.018G042000.v3.1	0.750638
257	Potri.005G138400.v3.1	0.750362
258	Potri.006G113700.v3.1	0.748883
259	Potri.001G195300.v3.1	0.748825
260	Potri.009G111700.v3.1	0.748423
261	Potri.013G035700.v3.1	0.747919
262	Potri.002G165400.v3.1	0.747742
263	Potri.019G092600.v3.1	0.747654
264	Potri.002G079900.v3.1	0.747651
265	Potri.003G082200.v3.1	0.747039
266	Potri.014G117500.v3.1	0.747035
267	Potri.001G255800.v3.1	0.746826
268	Potri.013G034200.v3.1	0.746641
269	Potri.002G220000.v3.1	0.746545
270	Potri.012G145600.v3.1	0.7462
271	Potri.019G021100.v3.1	0.746147
272	Potri.002G022800.v3.1	0.745826
273	Potri.016G136100.v3.1	0.745475
274	Potri.001G312300.v3.1	0.745372
275	Potri.002G220450.v3.1	0.74494
276	Potri.003G044400.v3.1	0.744742
277	Potri.005G118400.v3.1	0.744722
278	Potri.002G058100.v3.1	0.744682
279	Potri.005G075400.v3.1	0.744552
280	Potri.002G248100.v3.1	0.744365
281	Potri.006G252100.v3.1	0.743868
282	Potri.019G077400.v3.1	0.743573
283	Potri.014G044200.v3.1	0.743452
284	Potri.008G167200.v3.1	0.743079
285	Potri.010G186300.v3.1	0.743004
286	Potri.003G136600.v3.1	0.742238
287	Potri.011G006600.v3.1	0.742069
288	Potri.004G028300.v3.1	0.741886
289	Potri.004G142800.v3.1	0.741879
290	Potri.013G075400.v3.1	0.741345
291	Potri.017G017866.v3.1	0.74132
292	Potri.T092200.v3.1	0.741072
293	Potri.013G024400.v3.1	0.740899
294	Potri.010G228000.v3.1	0.740282
295	Potri.001G329600.v3.1	0.740071
296	Potri.001G164700.v3.1	0.740068
297	Potri.010G082500.v3.1	0.739889
298	Potri.005G161500.v3.1	0.739176
299	Potri.011G132500.v3.1	0.738776
300	Potri.002G031800.v3.1	0.738535
301	Potri.005G117000.v3.1	0.738464
302	Potri.006G131300.v3.1	0.738367
303	Potri.015G028900.v3.1	0.738261
304	Potri.001G186100.v3.1	0.737865
305	Potri.010G155600.v3.1	0.737658
306	Potri.006G228200.v3.1	0.737359
307	Potri.016G032100.v3.1	0.736355
308	Potri.005G011800.v3.1	0.735145
309	Potri.012G103400.v3.1	0.734692
310	Potri.003G166032.v3.1	0.734618
311	Potri.006G074900.v3.1	0.734484
312	Potri.014G044900.v3.1	0.734109
313	Potri.008G124100.v3.1	0.733794
314	Potri.010G150900.v3.1	0.73376
315	Potri.011G065000.v3.1	0.733744
316	Potri.012G004000.v3.1	0.733702
317	Potri.002G175700.v3.1	0.733629
318	Potri.005G092000.v3.1	0.733327
319	Potri.005G121850.v3.1	0.7333
320	Potri.002G142600.v3.1	0.733123
321	Potri.005G167900.v3.1	0.733031
322	Potri.004G150600.v3.1	0.732882
323	Potri.003G006900.v3.1	0.732709
324	Potri.018G111800.v3.1	0.732642
325	Potri.018G073700.v3.1	0.73246
326	Potri.006G137500.v3.1	0.73242
327	Potri.014G075000.v3.1	0.732015
328	Potri.T060200.v3.1	0.731698
329	Potri.005G209500.v3.1	0.731697
330	Potri.014G089400.v3.1	0.731593
331	Potri.011G120100.v3.1	0.731215
332	Potri.T103900.v3.1	0.730972
333	Potri.002G252800.v3.1	0.730475
334	Potri.017G116600.v3.1	0.730332
335	Potri.018G064700.v3.1	0.730308
336	Potri.010G233900.v3.1	0.729485
337	Potri.009G079500.v3.1	0.729121
338	Potri.008G060800.v3.1	0.728948
339	Potri.015G049600.v3.1	0.728946
340	Potri.001G134000.v3.1	0.728633
341	Potri.015G112600.v3.1	0.728369
342	Potri.003G217000.v3.1	0.728269
343	Potri.006G186800.v3.1	0.728069
344	Potri.007G119100.v3.1	0.727772
345	Potri.001G163600.v3.1	0.727456
346	Potri.002G230200.v3.1	0.727101
347	Potri.004G014800.v3.1	0.726906
348	Potri.010G179000.v3.1	0.726094
349	Potri.008G145500.v3.1	0.725841
350	Potri.019G042600.v3.1	0.725754
351	Potri.008G072400.v3.1	0.725213
352	Potri.001G019200.v3.1	0.725192
353	Potri.004G096132.v3.1	0.724911
354	Potri.002G016300.v3.1	0.724492
355	Potri.009G130400.v3.1	0.724101
356	Potri.015G022900.v3.1	0.723946
357	Potri.006G166400.v3.1	0.723912
358	Potri.018G132700.v3.1	0.723396
359	Potri.001G014000.v3.1	0.723098
360	Potri.010G229600.v3.1	0.723067
361	Potri.008G113600.v3.1	0.722885
362	Potri.008G175900.v3.1	0.722819
363	Potri.011G002500.v3.1	0.722699
364	Potri.T066500.v3.1	0.722687
365	Potri.003G099400.v3.1	0.722245
366	Potri.009G056600.v3.1	0.722244
367	Potri.004G010400.v3.1	0.721895
368	Potri.010G148500.v3.1	0.721741
369	Potri.014G094800.v3.1	0.721631
370	Potri.007G133800.v3.1	0.721513
371	Potri.007G110000.v3.1	0.721422
372	Potri.002G007100.v3.1	0.721226
373	Potri.008G052900.v3.1	0.720969
374	Potri.005G001500.v3.1	0.720834
375	Potri.018G086350.v3.1	0.720806
376	Potri.001G175700.v3.1	0.719972
377	Potri.001G015400.v3.1	0.719804
378	Potri.005G239800.v3.1	0.719781
379	Potri.006G098300.v3.1	0.719557
380	Potri.011G124300.v3.1	0.719436
381	Potri.012G080000.v3.1	0.719025
382	Potri.019G043300.v3.1	0.718949
383	Potri.011G022400.v3.1	0.718616
384	Potri.005G010700.v3.1	0.718323
385	Potri.001G032200.v3.1	0.718173
386	Potri.002G051400.v3.1	0.718094
387	Potri.005G114500.v3.1	0.717317
388	Potri.004G078800.v3.1	0.716771
389	Potri.010G228500.v3.1	0.716652
390	Potri.001G412200.v3.1	0.716461
391	Potri.012G041400.v3.1	0.716446
392	Potri.009G146000.v3.1	0.716434
393	Potri.001G289400.v3.1	0.716316
394	Potri.003G123600.v3.1	0.716247
395	Potri.012G070700.v3.1	0.716036
396	Potri.002G229350.v3.1	0.715975
397	Potri.008G097300.v3.1	0.715759
398	Potri.018G049100.v3.1	0.715705
399	Potri.011G022300.v3.1	0.715432
400	Potri.001G185500.v3.1	0.715334
401	Potri.007G058700.v3.1	0.715175
402	Potri.002G186300.v3.1	0.714833
403	Potri.016G092300.v3.1	0.714751
404	Potri.014G072000.v3.1	0.714745
405	Potri.002G215800.v3.1	0.714631
406	Potri.006G173600.v3.1	0.713828
407	Potri.010G051400.v3.1	0.713791
408	Potri.014G145900.v3.1	0.713681
409	Potri.010G002800.v3.1	0.713599
410	Potri.002G146300.v3.1	0.713487
411	Potri.006G217700.v3.1	0.712986
412	Potri.014G152000.v3.1	0.712618
413	Potri.016G110400.v3.1	0.712403
414	Potri.016G113100.v3.1	0.712198
415	Potri.016G015200.v3.1	0.712106
416	Potri.012G005000.v3.1	0.711961
417	Potri.010G002400.v3.1	0.711664
418	Potri.005G116900.v3.1	0.711608
419	Potri.003G171400.v3.1	0.711467
420	Potri.012G081300.v3.1	0.711431
421	Potri.001G059300.v3.1	0.711273
422	Potri.002G100000.v3.1	0.711209
423	Potri.012G007400.v3.1	0.710916
424	Potri.001G066700.v3.1	0.710723
425	Potri.014G037200.v3.1	0.710696
426	Potri.004G032200.v3.1	0.710478
427	Potri.007G114800.v3.1	0.710215
428	Potri.001G338300.v3.1	0.710052
429	Potri.008G030300.v3.1	0.709391
430	Potri.008G147900.v3.1	0.709262
431	Potri.005G101700.v3.1	0.709225
432	Potri.004G165900.v3.1	0.709113
433	Potri.T143800.v3.1	0.70865
434	Potri.018G128700.v3.1	0.708618
435	Potri.009G057200.v3.1	0.708537
436	Potri.004G228800.v3.1	0.708517
437	Potri.002G204000.v3.1	0.708512
438	Potri.006G051100.v3.1	0.708473
439	Potri.013G011600.v3.1	0.708082
440	Potri.001G279800.v3.1	0.707982
441	Potri.006G254500.v3.1	0.707975
442	Potri.006G083900.v3.1	0.707853
443	Potri.011G085700.v3.1	0.707704
444	Potri.002G165800.v3.1	0.707075
445	Potri.010G231900.v3.1	0.706921
446	Potri.008G189400.v3.1	0.706518
447	Potri.005G076500.v3.1	0.706412
448	Potri.010G027100.v3.1	0.706132
449	Potri.002G107800.v3.1	0.706127
450	Potri.002G160650.v3.1	0.705976
451	Potri.019G054400.v3.1	0.705317
452	Potri.001G246400.v3.1	0.705081
453	Potri.015G146600.v3.1	0.705038
454	Potri.001G139500.v3.1	0.704861
455	Potri.002G126700.v3.1	0.70469
456	Potri.004G177400.v3.1	0.704587
457	Potri.010G218800.v3.1	0.704545
458	Potri.011G105100.v3.1	0.704058
459	Potri.011G010300.v3.1	0.703914
460	Potri.001G116800.v3.1	0.70357
461	Potri.001G275800.v3.1	0.703284
462	Potri.003G112900.v3.1	0.703274
463	Potri.007G093200.v3.1	0.702949
464	Potri.004G201000.v3.1	0.702885
465	Potri.016G136700.v3.1	0.702698
466	Potri.010G032800.v3.1	0.702672
467	Potri.011G067500.v3.1	0.702036
468	Potri.008G214900.v3.1	0.701627
469	Potri.006G130700.v3.1	0.701369
470	Potri.005G100400.v3.1	0.700972
471	Potri.019G039000.v3.1	0.700601
472	Potri.018G113400.v3.1	0.700341
473	Potri.003G190700.v3.1	0.700245
474	Potri.013G076300.v3.1	0.700024
475	Potri.001G451700.v3.1	0.699806
476	Potri.015G081000.v3.1	0.699349
477	Potri.007G009200.v3.1	0.699323
478	Potri.006G138600.v3.1	0.698777
479	Potri.019G079000.v3.1	0.698694
480	Potri.011G162400.v3.1	0.698589
481	Potri.018G023500.v3.1	0.697615
482	Potri.014G152550.v3.1	0.697485
483	Potri.006G127400.v3.1	0.697418
484	Potri.006G062200.v3.1	0.697389
485	Potri.010G229000.v3.1	0.697094
486	Potri.006G170700.v3.1	0.696552
487	Potri.006G109700.v3.1	0.696327
488	Potri.004G089800.v3.1	0.69603
489	Potri.015G142000.v3.1	0.695982
490	Potri.005G078600.v3.1	0.695904
491	Potri.013G047000.v3.1	0.695877
492	Potri.018G028500.v3.1	0.695572
493	Potri.007G027400.v3.1	0.695416
494	Potri.007G139600.v3.1	0.694697
495	Potri.003G113500.v3.1	0.694524
496	Potri.011G126600.v3.1	0.694496
497	Potri.013G103600.v3.1	0.694475
498	Potri.001G180600.v3.1	0.694376
499	Potri.013G069750.v3.1	0.694369
500	Potri.010G145700.v3.1	0.694256
501	Potri.017G074200.v3.1	0.693875
502	Potri.017G053500.v3.1	0.693869
503	Potri.007G093000.v3.1	0.693458
504	Potri.016G098900.v3.1	0.693013
505	Potri.004G095400.v3.1	0.692794
506	Potri.009G151400.v3.1	0.692689
507	Potri.002G097400.v3.1	0.691575
508	Potri.010G167400.v3.1	0.691478
509	Potri.014G171800.v3.1	0.691238
510	Potri.006G228400.v3.1	0.691214
511	Potri.002G124600.v3.1	0.69111
512	Potri.008G203000.v3.1	0.691073
513	Potri.016G126600.v3.1	0.691039
514	Potri.012G136600.v3.1	0.690875
515	Potri.006G182000.v3.1	0.690597
516	Potri.007G023432.v3.1	0.690091
517	Potri.012G067900.v3.1	0.689935
518	Potri.001G046500.v3.1	0.689884
519	Potri.006G155400.v3.1	0.68986
520	Potri.015G031300.v3.1	0.689815
521	Potri.019G091500.v3.1	0.689657
522	Potri.014G000400.v3.1	0.689177
523	Potri.009G088100.v3.1	0.68892
524	Potri.004G187500.v3.1	0.688711
525	Potri.T082900.v3.1	0.688701
526	Potri.003G101800.v3.1	0.688322
527	Potri.018G035400.v3.1	0.688288
528	Potri.017G009100.v3.1	0.687459
529	Potri.009G093500.v3.1	0.687381
530	Potri.006G129800.v3.1	0.687042
531	Potri.009G164900.v3.1	0.686702
532	Potri.016G030800.v3.1	0.686639
533	Potri.003G189200.v3.1	0.686624
534	Potri.002G141200.v3.1	0.686501
535	Potri.002G229500.v3.1	0.686489
536	Potri.005G069600.v3.1	0.686374
537	Potri.009G027000.v3.1	0.686268
538	Potri.001G289500.v3.1	0.686107
539	Potri.008G159400.v3.1	0.685659
540	Potri.011G052200.v3.1	0.685626
541	Potri.003G143200.v3.1	0.68519
542	Potri.011G021400.v3.1	0.685083
543	Potri.007G001800.v3.1	0.685003
544	Potri.001G297500.v3.1	0.68479
545	Potri.012G020400.v3.1	0.684205
546	Potri.002G115600.v3.1	0.68418
547	Potri.015G143300.v3.1	0.683457
548	Potri.003G066400.v3.1	0.682871
549	Potri.015G110400.v3.1	0.682655
550	Potri.016G020201.v3.1	0.682501
551	Potri.017G090300.v3.1	0.682175
552	Potri.016G048400.v3.1	0.681961
553	Potri.001G342600.v3.1	0.681782
554	Potri.002G246500.v3.1	0.681456
555	Potri.016G138500.v3.1	0.681296
556	Potri.009G043600.v3.1	0.681093
557	Potri.004G217300.v3.1	0.680694
558	Potri.T065600.v3.1	0.680608
559	Potri.019G094200.v3.1	0.680598
560	Potri.005G258600.v3.1	0.680369
561	Potri.015G124700.v3.1	0.679827
562	Potri.006G131200.v3.1	0.679742
563	Potri.005G212800.v3.1	0.679641
564	Potri.018G148000.v3.1	0.67939
565	Potri.T024600.v3.1	0.679137
566	Potri.009G011800.v3.1	0.678494
567	Potri.018G074600.v3.1	0.678084
568	Potri.003G022701.v3.1	0.677952
569	Potri.008G091700.v3.1	0.677737
570	Potri.006G107700.v3.1	0.677531
571	Potri.015G057600.v3.1	0.677304
572	Potri.001G411000.v3.1	0.677274
573	Potri.011G010200.v3.1	0.676682
574	Potri.014G118100.v3.1	0.676495
575	Potri.003G220400.v3.1	0.676404
576	Potri.013G031100.v3.1	0.676103
577	Potri.016G135500.v3.1	0.67607
578	Potri.008G117200.v3.1	0.675546
579	Potri.011G023801.v3.1	0.675194
580	Potri.002G133700.v3.1	0.675072
581	Potri.018G132200.v3.1	0.674978
582	Potri.010G110400.v3.1	0.674688
583	Potri.007G075500.v3.1	0.674481
584	Potri.002G073000.v3.1	0.674467
585	Potri.005G003000.v3.1	0.674464
586	Potri.010G150300.v3.1	0.674013
587	Potri.013G033900.v3.1	0.6731
588	Potri.001G118200.v3.1	0.672773
589	Potri.018G064400.v3.1	0.672641
590	Potri.009G117200.v3.1	0.67258
591	Potri.005G143200.v3.1	0.672231
592	Potri.013G026100.v3.1	0.672058
593	Potri.018G078600.v3.1	0.671951
594	Potri.019G057500.v3.1	0.671872
595	Potri.005G161900.v3.1	0.671758
596	Potri.015G051800.v3.1	0.671728
597	Potri.012G079500.v3.1	0.671708
598	Potri.016G116400.v3.1	0.671588
599	Potri.007G026800.v3.1	0.671559
600	Potri.002G047100.v3.1	0.671407
601	Potri.001G409300.v3.1	0.670894
602	Potri.001G024200.v3.1	0.670865
603	Potri.009G078500.v3.1	0.670803
604	Potri.014G141500.v3.1	0.670557
605	Potri.006G260100.v3.1	0.670528
606	Potri.012G121700.v3.1	0.670471
607	Potri.010G090900.v3.1	0.670431
608	Potri.009G121000.v3.1	0.670294
609	Potri.005G153200.v3.1	0.669688
610	Potri.003G089500.v3.1	0.66949
611	Potri.008G058500.v3.1	0.669449
612	Potri.013G158800.v3.1	0.668629
613	Potri.001G201500.v3.1	0.668611
614	Potri.009G125400.v3.1	0.6685
615	Potri.015G140600.v3.1	0.668137
616	Potri.001G366500.v3.1	0.667583
617	Potri.019G035500.v3.1	0.667496
618	Potri.008G173800.v3.1	0.667356
619	Potri.008G055500.v3.1	0.667229
620	Potri.008G017400.v3.1	0.667046
621	Potri.009G145801.v3.1	0.666977
622	Potri.011G109700.v3.1	0.666784
623	Potri.012G130400.v3.1	0.666714
624	Potri.002G090300.v3.1	0.666501
625	Potri.002G254500.v3.1	0.666431
626	Potri.014G179800.v3.1	0.66623
627	Potri.003G106400.v3.1	0.666039
628	Potri.005G109000.v3.1	0.665986
629	Potri.014G019900.v3.1	0.665972
630	Potri.019G024800.v3.1	0.665697
631	Potri.014G066700.v3.1	0.665608
632	Potri.017G048600.v3.1	0.665518
633	Potri.019G114932.v3.1	0.665452
634	Potri.016G113600.v3.1	0.664871
635	Potri.014G127300.v3.1	0.664831
636	Potri.016G025000.v3.1	0.664815
637	Potri.006G278500.v3.1	0.66448
638	Potri.015G054600.v3.1	0.664332
639	Potri.004G175700.v3.1	0.664198
640	Potri.004G173300.v3.1	0.664161
641	Potri.007G015100.v3.1	0.664119
642	Potri.004G230800.v3.1	0.664108
643	Potri.003G030101.v3.1	0.664101
644	Potri.018G033700.v3.1	0.663984
645	Potri.017G059500.v3.1	0.663837
646	Potri.013G086000.v3.1	0.662697
647	Potri.005G232800.v3.1	0.662525
648	Potri.013G125500.v3.1	0.662392
649	Potri.014G035300.v3.1	0.662186
650	Potri.014G110600.v3.1	0.662165
651	Potri.006G195100.v3.1	0.662148
652	Potri.003G222900.v3.1	0.662137
653	Potri.009G009300.v3.1	0.662129
654	Potri.T148801.v3.1	0.661919
655	Potri.016G065300.v3.1	0.661889
656	Potri.003G089600.v3.1	0.661883
657	Potri.013G091400.v3.1	0.660715
658	Potri.002G083200.v3.1	0.660388
659	Potri.001G121400.v3.1	0.6602
660	Potri.014G135500.v3.1	0.660172
661	Potri.001G407900.v3.1	0.659868
662	Potri.001G411100.v3.1	0.659866
663	Potri.007G007600.v3.1	0.65954
664	Potri.011G127400.v3.1	0.659438
665	Potri.001G017700.v3.1	0.659171
666	Potri.003G023400.v3.1	0.658785
667	Potri.008G051000.v3.1	0.658575
668	Potri.008G130032.v3.1	0.658525
669	Potri.013G050300.v3.1	0.658116
670	Potri.001G209600.v3.1	0.657888
671	Potri.009G155300.v3.1	0.657786
672	Potri.004G041900.v3.1	0.65775
673	Potri.002G250800.v3.1	0.657481
674	Potri.001G468100.v3.1	0.657202
675	Potri.006G088500.v3.1	0.656652
676	Potri.T172018.v3.1	0.656371
677	Potri.006G202000.v3.1	0.656286
678	Potri.001G201400.v3.1	0.656093
679	Potri.001G456300.v3.1	0.656
680	Potri.005G017100.v3.1	0.655806
681	Potri.015G130100.v3.1	0.655631
682	Potri.004G206900.v3.1	0.655239
683	Potri.010G070100.v3.1	0.654859
684	Potri.007G112600.v3.1	0.654739
685	Potri.003G146800.v3.1	0.654476
686	Potri.001G321500.v3.1	0.654239
687	Potri.015G132500.v3.1	0.653878
688	Potri.011G001901.v3.1	0.653798
689	Potri.001G338200.v3.1	0.653734
690	Potri.008G069100.v3.1	0.653602
691	Potri.015G097900.v3.1	0.652759
692	Potri.009G075200.v3.1	0.652582
693	Potri.011G146700.v3.1	0.652489
694	Potri.016G126000.v3.1	0.652429
695	Potri.018G016500.v3.1	0.652072
696	Potri.001G246600.v3.1	0.651996
697	Potri.013G069250.v3.1	0.651657
698	Potri.006G189201.v3.1	0.651655
699	Potri.017G000200.v3.1	0.651288
700	Potri.017G063800.v3.1	0.651158
701	Potri.010G041700.v3.1	0.651059
702	Potri.001G087900.v3.1	0.651045
703	Potri.014G078000.v3.1	0.650877
704	Potri.005G238800.v3.1	0.650566
705	Potri.006G280100.v3.1	0.650131
706	Potri.002G137700.v3.1	0.650017
707	Potri.008G021600.v3.1	0.649956
708	Potri.007G116400.v3.1	0.649946
709	Potri.015G144100.v3.1	0.649681
710	Potri.004G093500.v3.1	0.649315
711	Potri.010G137300.v3.1	0.649278
712	Potri.017G090100.v3.1	0.649152
713	Potri.003G047600.v3.1	0.64907
714	Potri.014G103100.v3.1	0.648912
715	Potri.010G114700.v3.1	0.648742
716	Potri.008G226600.v3.1	0.6487
717	Potri.010G217900.v3.1	0.648671
718	Potri.006G058200.v3.1	0.648662
719	Potri.017G150500.v3.1	0.648449
720	Potri.004G174400.v3.1	0.648391
721	Potri.011G064800.v3.1	0.648173
722	Potri.017G071300.v3.1	0.648074
723	Potri.008G181900.v3.1	0.647245
724	Potri.008G093901.v3.1	0.6472
725	Potri.001G286900.v3.1	0.647111
726	Potri.014G189400.v3.1	0.646989
727	Potri.007G105700.v3.1	0.646958
728	Potri.019G086300.v3.1	0.64646
729	Potri.015G086600.v3.1	0.64567
730	Potri.016G080200.v3.1	0.645587
731	Potri.001G025100.v3.1	0.64557
732	Potri.001G093500.v3.1	0.645562
733	Potri.T087800.v3.1	0.645419
734	Potri.002G058000.v3.1	0.644807
735	Potri.009G068800.v3.1	0.644777
736	Potri.001G416400.v3.1	0.64477
737	Potri.004G002900.v3.1	0.644529
738	Potri.001G298800.v3.1	0.644479
739	Potri.015G078801.v3.1	0.644455
740	Potri.011G066000.v3.1	0.644177
741	Potri.003G196300.v3.1	0.644022
742	Potri.012G104050.v3.1	0.644009
743	Potri.003G153266.v3.1	0.643767
744	Potri.005G098100.v3.1	0.64373
745	Potri.010G087900.v3.1	0.643704
746	Potri.013G120300.v3.1	0.643581
747	Potri.018G129600.v3.1	0.643434
748	Potri.017G007700.v3.1	0.643341
749	Potri.003G073400.v3.1	0.64322
750	Potri.009G099600.v3.1	0.642967
751	Potri.013G157200.v3.1	0.642852
752	Potri.019G048900.v3.1	0.642825
753	Potri.003G033200.v3.1	0.642747
754	Potri.012G091300.v3.1	0.642712
755	Potri.001G325400.v3.1	0.642653
756	Potri.011G093400.v3.1	0.642597
757	Potri.004G020650.v3.1	0.642544
758	Potri.002G144000.v3.1	0.641895
759	Potri.005G147600.v3.1	0.641624
760	Potri.001G006100.v3.1	0.640846
761	Potri.015G056900.v3.1	0.640766
762	Potri.008G052100.v3.1	0.640713
763	Potri.002G202800.v3.1	0.640666
764	Potri.001G251200.v3.1	0.640659
765	Potri.011G098300.v3.1	0.640652
766	Potri.006G180200.v3.1	0.640594
767	Potri.001G154901.v3.1	0.640576
768	Potri.014G136200.v3.1	0.640473
769	Potri.001G152600.v3.1	0.640229
770	Potri.010G170000.v3.1	0.639979
771	Potri.011G067800.v3.1	0.639599
772	Potri.002G154100.v3.1	0.639536
773	Potri.006G056300.v3.1	0.639473
774	Potri.011G155600.v3.1	0.63944
775	Potri.004G103100.v3.1	0.639334
776	Potri.013G029700.v3.1	0.639305
777	Potri.003G218700.v3.1	0.639141
778	Potri.007G018500.v3.1	0.639118
779	Potri.012G086000.v3.1	0.638781
780	Potri.005G112900.v3.1	0.638741
781	Potri.006G227900.v3.1	0.638723
782	Potri.014G158400.v3.1	0.638481
783	Potri.012G063800.v3.1	0.63799
784	Potri.012G099300.v3.1	0.637733
785	Potri.002G199700.v3.1	0.637348
786	Potri.006G267800.v3.1	0.637218
787	Potri.003G140800.v3.1	0.637144
788	Potri.005G186800.v3.1	0.636872
789	Potri.010G221900.v3.1	0.636834
790	Potri.002G019800.v3.1	0.636797
791	Potri.015G089700.v3.1	0.636753
792	Potri.005G218100.v3.1	0.636731
793	Potri.011G064700.v3.1	0.636474
794	Potri.001G259000.v3.1	0.63617
795	Potri.004G056600.v3.1	0.636071
796	Potri.005G101500.v3.1	0.635877
797	Potri.016G009700.v3.1	0.635629
798	Potri.018G068400.v3.1	0.635509
799	Potri.011G131900.v3.1	0.635172
800	Potri.016G009951.v3.1	0.634574
801	Potri.005G079200.v3.1	0.634545
802	Potri.002G059700.v3.1	0.634522
803	Potri.009G124100.v3.1	0.634334
804	Potri.013G153501.v3.1	0.634255
805	Potri.001G115132.v3.1	0.634207
806	Potri.006G221200.v3.1	0.633706
807	Potri.003G040200.v3.1	0.633501
808	Potri.011G128100.v3.1	0.633416
809	Potri.009G053300.v3.1	0.633273
810	Potri.001G336500.v3.1	0.633127
811	Potri.002G016000.v3.1	0.633019
812	Potri.017G140000.v3.1	0.632968
813	Potri.001G075700.v3.1	0.632816
814	Potri.010G073100.v3.1	0.632436
815	Potri.006G009800.v3.1	0.632436
816	Potri.013G070700.v3.1	0.632335
817	Potri.T107000.v3.1	0.631987
818	Potri.012G008666.v3.1	0.631845
819	Potri.017G015200.v3.1	0.631833
820	Potri.T024400.v3.1	0.63144
821	Potri.001G032500.v3.1	0.631401
822	Potri.018G150700.v3.1	0.631251
823	Potri.019G004000.v3.1	0.631238
824	Potri.006G221800.v3.1	0.631185
825	Potri.003G105400.v3.1	0.631133
826	Potri.005G050500.v3.1	0.630906
827	Potri.017G077800.v3.1	0.630665
828	Potri.005G136401.v3.1	0.630615
829	Potri.013G085700.v3.1	0.630508
830	Potri.017G058400.v3.1	0.6305
831	Potri.001G449450.v3.1	0.630359
832	Potri.001G184000.v3.1	0.629845
833	Potri.001G114800.v3.1	0.629792
834	Potri.011G150700.v3.1	0.629623
835	Potri.015G085000.v3.1	0.62959
836	Potri.005G166700.v3.1	0.629341
837	Potri.007G123100.v3.1	0.629296
838	Potri.005G010266.v3.1	0.62919
839	Potri.002G168400.v3.1	0.629135
840	Potri.007G093900.v3.1	0.629111
841	Potri.003G031100.v3.1	0.629067
842	Potri.T139300.v3.1	0.628997
843	Potri.009G106800.v3.1	0.628952
844	Potri.003G159100.v3.1	0.628794
845	Potri.004G032700.v3.1	0.62868
846	Potri.011G062200.v3.1	0.628246
847	Potri.004G084000.v3.1	0.62806
848	Potri.004G162400.v3.1	0.62798
849	Potri.014G047500.v3.1	0.627839
850	Potri.012G008732.v3.1	0.627637
851	Potri.001G451800.v3.1	0.627568
852	Potri.001G074600.v3.1	0.627514
853	Potri.008G226500.v3.1	0.627436
854	Potri.018G034100.v3.1	0.627403
855	Potri.002G095900.v3.1	0.627337
856	Potri.002G083300.v3.1	0.627313
857	Potri.017G007000.v3.1	0.627093
858	Potri.015G008100.v3.1	0.627071
859	Potri.006G017400.v3.1	0.626779
860	Potri.004G054900.v3.1	0.62672
861	Potri.004G100000.v3.1	0.626266
862	Potri.010G221400.v3.1	0.625845
863	Potri.T135201.v3.1	0.625747
864	Potri.019G004100.v3.1	0.625726
865	Potri.009G101800.v3.1	0.625672
866	Potri.007G045900.v3.1	0.624724
867	Potri.004G138900.v3.1	0.624101
868	Potri.003G191000.v3.1	0.623873
869	Potri.003G027200.v3.1	0.623694
870	Potri.018G077766.v3.1	0.623467
871	Potri.009G045800.v3.1	0.623349
872	Potri.003G183100.v3.1	0.623248
873	Potri.006G128300.v3.1	0.623195
874	Potri.004G153300.v3.1	0.622977
875	Potri.007G074800.v3.1	0.62288
876	Potri.001G175400.v3.1	0.622679
877	Potri.003G131400.v3.1	0.622678
878	Potri.016G123900.v3.1	0.622531
879	Potri.008G104400.v3.1	0.622254
880	Potri.006G166800.v3.1	0.622231
881	Potri.016G054400.v3.1	0.621833
882	Potri.002G012600.v3.1	0.621818
883	Potri.015G118600.v3.1	0.621772
884	Potri.007G140200.v3.1	0.621495
885	Potri.018G080632.v3.1	0.621418
886	Potri.016G048300.v3.1	0.621177
887	Potri.010G131000.v3.1	0.621169
888	Potri.015G036500.v3.1	0.621166
889	Potri.002G185100.v3.1	0.620922
890	Potri.004G048900.v3.1	0.620879
891	Potri.006G204900.v3.1	0.620741
892	Potri.001G120300.v3.1	0.620687
893	Potri.019G090600.v3.1	0.620679
894	Potri.T135400.v3.1	0.620445
895	Potri.001G213400.v3.1	0.620357
896	Potri.007G036800.v3.1	0.620205
897	Potri.008G002700.v3.1	0.619915
898	Potri.005G149500.v3.1	0.619677
899	Potri.003G096600.v3.1	0.619528
900	Potri.014G038300.v3.1	0.61948
901	Potri.009G121500.v3.1	0.619283
902	Potri.017G007200.v3.1	0.618983
903	Potri.001G074800.v3.1	0.618771
904	Potri.003G005800.v3.1	0.61852
905	Potri.001G067800.v3.1	0.618408
906	Potri.018G043900.v3.1	0.618195
907	Potri.006G005100.v3.1	0.618093
908	Potri.012G087601.v3.1	0.617878
909	Potri.004G195800.v3.1	0.617794
910	Potri.017G125100.v3.1	0.61776
911	Potri.013G064300.v3.1	0.617401
912	Potri.015G119800.v3.1	0.617087
913	Potri.009G120600.v3.1	0.616835
914	Potri.008G029800.v3.1	0.616776
915	Potri.009G158100.v3.1	0.616129
916	Potri.005G247100.v3.1	0.615884
917	Potri.005G246700.v3.1	0.61588
918	Potri.012G104200.v3.1	0.615564
919	Potri.011G096400.v3.1	0.61554
920	Potri.002G028100.v3.1	0.615527
921	Potri.018G027001.v3.1	0.615155
922	Potri.001G127300.v3.1	0.615037
923	Potri.019G042500.v3.1	0.614237
924	Potri.010G128001.v3.1	0.613859
925	Potri.014G073000.v3.1	0.613722
926	Potri.010G077200.v3.1	0.613517
927	Potri.005G020300.v3.1	0.613126
928	Potri.016G072200.v3.1	0.613103
929	Potri.T065801.v3.1	0.612946
930	Potri.005G157800.v3.1	0.612886
931	Potri.010G088800.v3.1	0.612795
932	Potri.018G065800.v3.1	0.612745
933	Potri.017G143000.v3.1	0.61267
934	Potri.009G133300.v3.1	0.612459
935	Potri.001G339500.v3.1	0.612383
936	Potri.004G032500.v3.1	0.612331
937	Potri.001G471900.v3.1	0.612224
938	Potri.005G021900.v3.1	0.611824
939	Potri.017G094600.v3.1	0.611621
940	Potri.013G091900.v3.1	0.611136
941	Potri.010G198600.v3.1	0.611081
942	Potri.003G006200.v3.1	0.610894
943	Potri.003G118200.v3.1	0.610371
944	Potri.010G205800.v3.1	0.610241
945	Potri.003G099600.v3.1	0.610159
946	Potri.001G299000.v3.1	0.60978
947	Potri.014G156800.v3.1	0.60971
948	Potri.018G111600.v3.1	0.609388
949	Potri.005G027200.v3.1	0.609375
950	Potri.002G214800.v3.1	0.609211
951	Potri.008G220600.v3.1	0.609139
952	Potri.016G067300.v3.1	0.6091
953	Potri.010G221700.v3.1	0.60886
954	Potri.001G190200.v3.1	0.608233
955	Potri.001G230200.v3.1	0.608216
956	Potri.002G162800.v3.1	0.607938
957	Potri.016G072100.v3.1	0.607505
958	Potri.001G306300.v3.1	0.607171
959	Potri.004G198200.v3.1	0.607156
960	Potri.006G129700.v3.1	0.606963
961	Potri.006G160600.v3.1	0.606289
962	Potri.002G140400.v3.1	0.606268
963	Potri.003G085000.v3.1	0.605705
964	Potri.005G021200.v3.1	0.605622
965	Potri.002G209900.v3.1	0.605469
966	Potri.001G092400.v3.1	0.605126
967	Potri.016G002800.v3.1	0.604794
968	Potri.018G074500.v3.1	0.604606
969	Potri.001G422800.v3.1	0.60444
970	Potri.009G138200.v3.1	0.60441
971	Potri.017G012000.v3.1	0.604246
972	Potri.003G113900.v3.1	0.603876
973	Potri.009G050900.v3.1	0.603873
974	Potri.003G032800.v3.1	0.60387
975	Potri.005G044800.v3.1	0.603748
976	Potri.009G122500.v3.1	0.603673
977	Potri.002G109400.v3.1	0.603611
978	Potri.001G373100.v3.1	0.602552
979	Potri.012G009200.v3.1	0.602526
980	Potri.001G449500.v3.1	0.602409
981	Potri.002G054800.v3.1	0.602331
982	Potri.003G124800.v3.1	0.602126
983	Potri.017G115100.v3.1	0.602055
984	Potri.003G222400.v3.1	0.601932
985	Potri.014G082600.v3.1	0.601922
986	Potri.008G120800.v3.1	0.601699
987	Potri.006G100300.v3.1	0.601682
988	Potri.003G052200.v3.1	0.601654
989	Potri.008G078000.v3.1	0.601293
990	Potri.005G250200.v3.1	0.601262
991	Potri.012G095600.v3.1	0.600491
992	Potri.019G074600.v3.1	0.600317
993	Potri.002G120400.v3.1	0.599971
994	Potri.009G157600.v3.1	0.599705
995	Potri.001G160400.v3.1	0.59966
996	Potri.008G129966.v3.1	0.599298
997	Potri.009G115900.v3.1	0.599172
998	Potri.019G081000.v3.1	0.598875
999	Potri.014G013300.v3.1	0.598843
1000	Potri.004G161100.v3.1	0.598804
1001	Potri.001G016600.v3.1	0.598687
1002	Potri.014G026800.v3.1	0.598647
1003	Potri.005G117600.v3.1	0.598623
1004	Potri.005G112600.v3.1	0.598565
1005	Potri.006G237100.v3.1	0.598547
1006	Potri.017G000800.v3.1	0.598215
1007	Potri.018G047400.v3.1	0.598214
1008	Potri.013G117000.v3.1	0.598106
1009	Potri.011G146200.v3.1	0.597958
1010	Potri.001G249000.v3.1	0.597907
1011	Potri.013G029000.v3.1	0.59789
1012	Potri.013G075600.v3.1	0.597739
1013	Potri.009G125900.v3.1	0.597569
1014	Potri.003G202100.v3.1	0.596898
1015	Potri.009G118900.v3.1	0.596743
1016	Potri.007G087200.v3.1	0.596653
1017	Potri.008G023000.v3.1	0.596628
1018	Potri.015G135400.v3.1	0.596053
1019	Potri.011G005100.v3.1	0.596013
1020	Potri.017G101700.v3.1	0.59553
1021	Potri.003G051400.v3.1	0.59541
1022	Potri.018G113300.v3.1	0.595349
1023	Potri.006G072500.v3.1	0.595215
1024	Potri.T176700.v3.1	0.595188
1025	Potri.002G158500.v3.1	0.595058
1026	Potri.011G057800.v3.1	0.595006
1027	Potri.008G047800.v3.1	0.595005
1028	Potri.004G017500.v3.1	0.594606
1029	Potri.008G006100.v3.1	0.594184
1030	Potri.010G228301.v3.1	0.59403
1031	Potri.016G114300.v3.1	0.593865
1032	Potri.019G084000.v3.1	0.593831
1033	Potri.005G179200.v3.1	0.593821
1034	Potri.017G036500.v3.1	0.593572
1035	Potri.008G147700.v3.1	0.59347
1036	Potri.003G100300.v3.1	0.593426
1037	Potri.006G035700.v3.1	0.593023
1038	Potri.001G009800.v3.1	0.592934
1039	Potri.011G119500.v3.1	0.592796
1040	Potri.014G099700.v3.1	0.592765
1041	Potri.002G142000.v3.1	0.59275
1042	Potri.006G150700.v3.1	0.592626
1043	Potri.007G132100.v3.1	0.591986
1044	Potri.009G124800.v3.1	0.591983
1045	Potri.006G215300.v3.1	0.59195
1046	Potri.014G168166.v3.1	0.591837
1047	Potri.T171800.v3.1	0.591709
1048	Potri.005G207200.v3.1	0.591657
1049	Potri.016G055000.v3.1	0.591284
1050	Potri.015G139300.v3.1	0.59099
1051	Potri.001G157400.v3.1	0.59093
1052	Potri.010G251700.v3.1	0.590752
1053	Potri.003G079800.v3.1	0.590497
1054	Potri.001G049600.v3.1	0.589944
1055	Potri.002G042700.v3.1	0.589809
1056	Potri.002G171600.v3.1	0.589803
1057	Potri.015G099900.v3.1	0.589771
1058	Potri.018G062100.v3.1	0.589576
1059	Potri.001G461200.v3.1	0.589431
1060	Potri.007G093700.v3.1	0.589199
1061	Potri.006G049100.v3.1	0.588962
1062	Potri.004G028700.v3.1	0.588882
1063	Potri.010G111100.v3.1	0.588862
1064	Potri.011G092800.v3.1	0.588815
1065	Potri.004G235300.v3.1	0.588744
1066	Potri.001G107300.v3.1	0.588726
1067	Potri.003G128500.v3.1	0.588381
1068	Potri.013G109000.v3.1	0.58814
1069	Potri.005G060500.v3.1	0.587734
1070	Potri.016G136000.v3.1	0.587311
1071	Potri.007G032500.v3.1	0.587001
1072	Potri.011G147300.v3.1	0.586974
1073	Potri.015G012400.v3.1	0.586839
1074	Potri.001G291800.v3.1	0.58651
1075	Potri.015G118500.v3.1	0.586324
1076	Potri.010G083300.v3.1	0.586055
1077	Potri.011G122700.v3.1	0.586011
1078	Potri.015G073200.v3.1	0.585978
1079	Potri.011G090100.v3.1	0.585938
1080	Potri.015G080300.v3.1	0.585817
1081	Potri.001G144800.v3.1	0.585675
1082	Potri.008G042700.v3.1	0.585528
1083	Potri.006G255200.v3.1	0.58549
1084	Potri.006G101300.v3.1	0.585427
1085	Potri.013G044900.v3.1	0.585343
1086	Potri.004G156000.v3.1	0.585066
1087	Potri.001G137900.v3.1	0.58487
1088	Potri.013G099200.v3.1	0.58482
1089	Potri.003G004700.v3.1	0.584729
1090	Potri.010G139400.v3.1	0.584401
1091	Potri.001G073100.v3.1	0.584172
1092	Potri.015G103400.v3.1	0.584148
1093	Potri.006G170900.v3.1	0.583725
1094	Potri.015G061400.v3.1	0.583724
1095	Potri.T083000.v3.1	0.583437
1096	Potri.005G079700.v3.1	0.583034
1097	Potri.002G140300.v3.1	0.582889
1098	Potri.003G014900.v3.1	0.582866
1099	Potri.003G215600.v3.1	0.582496
1100	Potri.016G034400.v3.1	0.58227
1101	Potri.005G040000.v3.1	0.582121
1102	Potri.003G143500.v3.1	0.581993
1103	Potri.010G105900.v3.1	0.581667
1104	Potri.018G018800.v3.1	0.581635
1105	Potri.010G179400.v3.1	0.581349
1106	Potri.002G167100.v3.1	0.581111
1107	Potri.019G117200.v3.1	0.581087
1108	Potri.015G072000.v3.1	0.581025
1109	Potri.002G182000.v3.1	0.580967
1110	Potri.002G051200.v3.1	0.580334
1111	Potri.008G105700.v3.1	0.580233
1112	Potri.017G145500.v3.1	0.580202
1113	Potri.T093500.v3.1	0.580135
1114	Potri.008G004700.v3.1	0.580123
1115	Potri.013G022600.v3.1	0.580088
1116	Potri.006G264800.v3.1	0.580087
1117	Potri.003G099900.v3.1	0.579947
1118	Potri.012G124500.v3.1	0.579718
1119	Potri.001G197900.v3.1	0.579501
1120	Potri.002G030701.v3.1	0.579412
1121	Potri.013G007600.v3.1	0.579323
1122	Potri.009G105600.v3.1	0.57922
1123	Potri.002G175200.v3.1	0.579219
1124	Potri.011G138900.v3.1	0.579092
1125	Potri.T051300.v3.1	0.578971
1126	Potri.010G003400.v3.1	0.578902
1127	Potri.010G207300.v3.1	0.578706
1128	Potri.017G038300.v3.1	0.578336
1129	Potri.005G157400.v3.1	0.577699
1130	Potri.004G002700.v3.1	0.577682
1131	Potri.005G146500.v3.1	0.577627
1132	Potri.002G183800.v3.1	0.577376
1133	Potri.002G055500.v3.1	0.577289
1134	Potri.005G071500.v3.1	0.577252
1135	Potri.005G159300.v3.1	0.576686
1136	Potri.011G108800.v3.1	0.576491
1137	Potri.001G218100.v3.1	0.576252
1138	Potri.001G253700.v3.1	0.576186
1139	Potri.013G135100.v3.1	0.57613
1140	Potri.006G041600.v3.1	0.576026
1141	Potri.T154000.v3.1	0.57601
1142	Potri.006G112200.v3.1	0.576006
1143	Potri.005G087700.v3.1	0.575847
1144	Potri.010G100700.v3.1	0.575707
1145	Potri.007G040800.v3.1	0.575676
1146	Potri.005G119900.v3.1	0.575475
1147	Potri.001G340900.v3.1	0.575406
1148	Potri.005G238600.v3.1	0.575351
1149	Potri.015G096100.v3.1	0.575317
1150	Potri.001G421300.v3.1	0.575213
1151	Potri.015G098900.v3.1	0.575178
1152	Potri.005G044000.v3.1	0.575087
1153	Potri.015G074600.v3.1	0.574921
1154	Potri.018G105600.v3.1	0.574785
1155	Potri.002G152900.v3.1	0.574399
1156	Potri.010G190600.v3.1	0.574297
1157	Potri.010G191200.v3.1	0.574188
1158	Potri.001G005300.v3.1	0.574095
1159	Potri.003G167600.v3.1	0.573744
1160	Potri.005G085400.v3.1	0.573715
1161	Potri.001G333200.v3.1	0.573654
1162	Potri.005G032800.v3.1	0.573539
1163	Potri.008G010400.v3.1	0.573353
1164	Potri.004G097650.v3.1	0.573286
1165	Potri.011G083300.v3.1	0.573159
1166	Potri.008G112900.v3.1	0.572756
1167	Potri.001G279100.v3.1	0.572667
1168	Potri.014G008800.v3.1	0.572431
1169	Potri.004G214100.v3.1	0.572393
1170	Potri.008G222301.v3.1	0.572204
1171	Potri.016G065900.v3.1	0.571773
1172	Potri.016G058800.v3.1	0.571769
1173	Potri.010G127300.v3.1	0.571674
1174	Potri.014G111600.v3.1	0.571542
1175	Potri.003G134300.v3.1	0.571481
1176	Potri.014G051300.v3.1	0.571462
1177	Potri.010G182800.v3.1	0.571157
1178	Potri.004G223400.v3.1	0.571085
1179	Potri.010G216500.v3.1	0.571028
1180	Potri.004G169200.v3.1	0.571007
1181	Potri.004G196000.v3.1	0.570788
1182	Potri.009G133600.v3.1	0.570767
1183	Potri.002G004100.v3.1	0.570269
1184	Potri.001G258600.v3.1	0.569473
1185	Potri.003G096300.v3.1	0.569447
1186	Potri.001G069100.v3.1	0.568974
1187	Potri.002G185800.v3.1	0.568946
1188	Potri.013G073900.v3.1	0.568845
1189	Potri.005G049400.v3.1	0.568805
1190	Potri.008G087600.v3.1	0.568515
1191	Potri.001G018700.v3.1	0.568399
1192	Potri.009G104900.v3.1	0.568352
1193	Potri.009G119300.v3.1	0.568195
1194	Potri.001G438800.v3.1	0.568154
1195	Potri.005G063900.v3.1	0.567477
1196	Potri.010G200500.v3.1	0.567458
1197	Potri.001G108000.v3.1	0.567402
1198	Potri.004G129200.v3.1	0.567377
1199	Potri.001G009501.v3.1	0.567176
1200	Potri.009G109800.v3.1	0.566989
1201	Potri.016G043100.v3.1	0.566977
1202	Potri.001G213200.v3.1	0.5669
1203	Potri.003G121600.v3.1	0.566766
1204	Potri.006G075300.v3.1	0.566688
1205	Potri.017G010300.v3.1	0.566422
1206	Potri.014G162800.v3.1	0.566352
1207	Potri.006G173700.v3.1	0.566235
1208	Potri.019G096101.v3.1	0.566118
1209	Potri.014G009901.v3.1	0.566033
1210	Potri.002G249500.v3.1	0.56592
1211	Potri.002G026700.v3.1	0.565906
1212	Potri.004G074100.v3.1	0.565797
1213	Potri.002G023200.v3.1	0.565563
1214	Potri.001G089800.v3.1	0.565554
1215	Potri.001G334700.v3.1	0.565485
1216	Potri.001G247700.v3.1	0.564842
1217	Potri.004G092200.v3.1	0.564616
1218	Potri.013G102200.v3.1	0.564577
1219	Potri.006G229300.v3.1	0.564549
1220	Potri.003G118900.v3.1	0.564435
1221	Potri.005G259300.v3.1	0.564427
1222	Potri.005G200200.v3.1	0.564248
1223	Potri.002G153100.v3.1	0.564085
1224	Potri.001G083400.v3.1	0.564051
1225	Potri.015G144700.v3.1	0.563955
1226	Potri.014G089100.v3.1	0.563948
1227	Potri.016G006500.v3.1	0.5639
1228	Potri.014G181400.v3.1	0.563624
1229	Potri.002G117500.v3.1	0.563098
1230	Potri.005G057600.v3.1	0.562835
1231	Potri.007G096800.v3.1	0.562784
1232	Potri.018G040200.v3.1	0.562707
1233	Potri.003G129466.v3.1	0.562414
1234	Potri.001G314500.v3.1	0.562257
1235	Potri.015G129500.v3.1	0.562008
1236	Potri.001G138700.v3.1	0.561998
1237	Potri.002G138200.v3.1	0.561785
1238	Potri.003G106700.v3.1	0.561738
1239	Potri.012G069400.v3.1	0.561583
1240	Potri.003G153950.v3.1	0.561259
1241	Potri.019G041400.v3.1	0.561237
1242	Potri.003G192800.v3.1	0.561221
1243	Potri.T115600.v3.1	0.561188
1244	Potri.007G060100.v3.1	0.561142
1245	Potri.005G075900.v3.1	0.561097
1246	Potri.013G112900.v3.1	0.561056
1247	Potri.008G181000.v3.1	0.56103
1248	Potri.009G060600.v3.1	0.560922
1249	Potri.006G086100.v3.1	0.560898
1250	Potri.006G063000.v3.1	0.560887
1251	Potri.008G076900.v3.1	0.560379
1252	Potri.008G159700.v3.1	0.560111
1253	Potri.004G082300.v3.1	0.560089
1254	Potri.003G079700.v3.1	0.559963
1255	Potri.016G038700.v3.1	0.559903
1256	Potri.015G141200.v3.1	0.559848
1257	Potri.014G152600.v3.1	0.559829
1258	Potri.006G223700.v3.1	0.559454
1259	Potri.006G040300.v3.1	0.559118
1260	Potri.009G111000.v3.1	0.558829
1261	Potri.007G121500.v3.1	0.558241
1262	Potri.T148701.v3.1	0.558115
1263	Potri.008G069600.v3.1	0.557991
1264	Potri.007G046100.v3.1	0.557486
1265	Potri.001G450700.v3.1	0.557382
1266	Potri.019G000651.v3.1	0.557351
1267	Potri.004G010601.v3.1	0.557114
1268	Potri.017G110900.v3.1	0.557099
1269	Potri.018G141500.v3.1	0.557078
1270	Potri.003G142600.v3.1	0.55695
1271	Potri.017G133400.v3.1	0.556416
1272	Potri.006G176700.v3.1	0.556415
1273	Potri.017G118900.v3.1	0.556057
1274	Potri.001G289000.v3.1	0.555669
1275	Potri.006G115700.v3.1	0.555542
1276	Potri.001G009100.v3.1	0.555523
1277	Potri.017G029200.v3.1	0.555338
1278	Potri.007G023500.v3.1	0.555338
1279	Potri.015G063600.v3.1	0.555204
1280	Potri.006G002700.v3.1	0.55499
1281	Potri.002G033400.v3.1	0.554959
1282	Potri.005G072200.v3.1	0.554831
1283	Potri.001G230100.v3.1	0.554805
1284	Potri.007G010900.v3.1	0.554715
1285	Potri.013G045900.v3.1	0.554367
1286	Potri.016G071500.v3.1	0.554196
1287	Potri.014G161500.v3.1	0.554188
1288	Potri.009G017100.v3.1	0.554078
1289	Potri.008G138400.v3.1	0.554059
1290	Potri.001G068000.v3.1	0.553753
1291	Potri.011G040900.v3.1	0.553647
1292	Potri.011G041500.v3.1	0.553561
1293	Potri.002G251400.v3.1	0.553531
1294	Potri.004G213700.v3.1	0.553528
1295	Potri.005G145100.v3.1	0.55352
1296	Potri.013G109400.v3.1	0.553462
1297	Potri.003G163500.v3.1	0.55341
1298	Potri.002G175300.v3.1	0.553151
1299	Potri.006G087900.v3.1	0.553092
1300	Potri.010G114600.v3.1	0.552764
1301	Potri.013G072000.v3.1	0.552713
1302	Potri.017G079000.v3.1	0.552692
1303	Potri.006G202300.v3.1	0.552376
1304	Potri.019G071900.v3.1	0.552291
1305	Potri.011G128300.v3.1	0.552166
1306	Potri.004G141400.v3.1	0.552086
1307	Potri.002G024000.v3.1	0.551999
1308	Potri.017G083300.v3.1	0.551998
1309	Potri.015G091000.v3.1	0.551883
1310	Potri.005G094700.v3.1	0.551711
1311	Potri.005G245700.v3.1	0.551543
1312	Potri.008G140900.v3.1	0.551459
1313	Potri.012G077000.v3.1	0.551356
1314	Potri.016G023500.v3.1	0.55127
1315	Potri.011G098100.v3.1	0.551243
1316	Potri.003G015400.v3.1	0.551013
1317	Potri.005G187400.v3.1	0.550907
1318	Potri.003G079300.v3.1	0.550876
1319	Potri.009G140500.v3.1	0.550814
1320	Potri.014G187500.v3.1	0.550804
1321	Potri.013G103551.v3.1	0.550799
1322	Potri.001G002700.v3.1	0.550594
1323	Potri.001G442800.v3.1	0.549753
1324	Potri.010G184200.v3.1	0.549717
1325	Potri.008G141700.v3.1	0.549707
1326	Potri.015G022500.v3.1	0.549135
1327	Potri.018G053680.v3.1	0.548491
1328	Potri.009G094001.v3.1	0.54815
1329	Potri.001G411300.v3.1	0.548047
1330	Potri.010G125400.v3.1	0.5479
1331	Potri.001G235400.v3.1	0.547765
1332	Potri.012G134700.v3.1	0.5476
1333	Potri.001G079100.v3.1	0.547544
1334	Potri.010G096600.v3.1	0.547141
1335	Potri.015G052200.v3.1	0.547114
1336	Potri.011G033300.v3.1	0.546789
1337	Potri.001G144900.v3.1	0.546597
1338	Potri.018G114600.v3.1	0.546405
1339	Potri.001G361700.v3.1	0.546175
1340	Potri.005G025200.v3.1	0.545929
1341	Potri.002G051300.v3.1	0.545514
1342	Potri.011G035400.v3.1	0.545427
1343	Potri.011G124600.v3.1	0.545408
1344	Potri.005G052100.v3.1	0.545341
1345	Potri.003G128100.v3.1	0.545201
1346	Potri.008G067500.v3.1	0.544972
1347	Potri.002G016400.v3.1	0.544731
1348	Potri.009G077500.v3.1	0.544477
1349	Potri.010G187500.v3.1	0.544455
1350	Potri.015G020200.v3.1	0.544297
1351	Potri.012G071500.v3.1	0.544131
1352	Potri.002G157100.v3.1	0.544076
1353	Potri.017G048400.v3.1	0.543979
1354	Potri.014G036300.v3.1	0.54333
1355	Potri.019G116000.v3.1	0.54319
1356	Potri.007G114600.v3.1	0.542643
1357	Potri.006G114100.v3.1	0.542575
1358	Potri.015G105300.v3.1	0.542467
1359	Potri.001G335600.v3.1	0.542104
1360	Potri.019G098001.v3.1	0.542095
1361	Potri.007G099300.v3.1	0.541786
1362	Potri.008G059500.v3.1	0.541772
1363	Potri.016G096700.v3.1	0.541133
1364	Potri.010G158700.v3.1	0.541036
1365	Potri.002G089500.v3.1	0.541035
1366	Potri.007G007500.v3.1	0.541029
1367	Potri.014G057200.v3.1	0.540997
1368	Potri.009G165400.v3.1	0.540585
1369	Potri.011G103900.v3.1	0.540404
1370	Potri.004G149900.v3.1	0.540025
1371	Potri.010G246500.v3.1	0.539851
1372	Potri.006G129500.v3.1	0.539791
1373	Potri.008G221200.v3.1	0.539766
1374	Potri.002G169300.v3.1	0.539608
1375	Potri.010G188200.v3.1	0.539482
1376	Potri.019G100866.v3.1	0.539431
1377	Potri.017G123900.v3.1	0.539028
1378	Potri.007G139100.v3.1	0.539023
1379	Potri.003G212400.v3.1	0.539018
1380	Potri.001G459900.v3.1	0.538883
1381	Potri.007G109900.v3.1	0.538666
1382	Potri.014G128400.v3.1	0.538647
1383	Potri.017G129800.v3.1	0.538523
1384	Potri.006G070800.v3.1	0.538308
1385	Potri.006G097600.v3.1	0.538188
1386	Potri.008G055400.v3.1	0.538169
1387	Potri.009G081600.v3.1	0.538136
1388	Potri.015G104500.v3.1	0.53804
1389	Potri.008G156300.v3.1	0.537729
1390	Potri.017G074400.v3.1	0.537679
1391	Potri.014G187300.v3.1	0.53692
1392	Potri.001G047200.v3.1	0.536853
1393	Potri.015G010700.v3.1	0.536686
1394	Potri.004G237000.v3.1	0.536485
1395	Potri.018G072900.v3.1	0.536469
1396	Potri.T098900.v3.1	0.53636
1397	Potri.001G262200.v3.1	0.536288
1398	Potri.T178000.v3.1	0.5362
1399	Potri.018G033800.v3.1	0.536046
1400	Potri.016G133200.v3.1	0.535972
1401	Potri.003G142800.v3.1	0.535967
1402	Potri.013G002200.v3.1	0.535682
1403	Potri.T041700.v3.1	0.535676
1404	Potri.001G068600.v3.1	0.53539
1405	Potri.016G013000.v3.1	0.535261
1406	Potri.004G134132.v3.1	0.535137
1407	Potri.006G130500.v3.1	0.534905
1408	Potri.018G099400.v3.1	0.534858
1409	Potri.006G034000.v3.1	0.534664
1410	Potri.012G031550.v3.1	0.534112
1411	Potri.007G136900.v3.1	0.533665
1412	Potri.017G120300.v3.1	0.533481
1413	Potri.T111500.v3.1	0.533385
1414	Potri.017G016000.v3.1	0.533372
1415	Potri.008G007900.v3.1	0.533355
1416	Potri.001G210400.v3.1	0.533146
1417	Potri.008G056300.v3.1	0.533001
1418	Potri.002G185900.v3.1	0.532278
1419	Potri.010G078600.v3.1	0.532088
1420	Potri.001G443600.v3.1	0.531903
1421	Potri.012G133900.v3.1	0.531871
1422	Potri.002G138600.v3.1	0.531809
1423	Potri.012G020700.v3.1	0.531556
1424	Potri.001G233900.v3.1	0.531435
1425	Potri.017G062100.v3.1	0.531398
1426	Potri.002G215301.v3.1	0.531393
1427	Potri.006G222300.v3.1	0.531342
1428	Potri.012G139800.v3.1	0.531217
1429	Potri.004G019100.v3.1	0.531067
1430	Potri.018G103300.v3.1	0.530773
1431	Potri.001G310600.v3.1	0.530724
1432	Potri.011G103500.v3.1	0.530613
1433	Potri.006G011600.v3.1	0.530584
1434	Potri.005G071300.v3.1	0.530577
1435	Potri.006G068400.v3.1	0.530413
1436	Potri.006G091800.v3.1	0.530323
1437	Potri.008G116700.v3.1	0.530069
1438	Potri.003G160100.v3.1	0.530051
1439	Potri.010G001300.v3.1	0.530051
1440	Potri.008G039300.v3.1	0.530028
1441	Potri.001G403700.v3.1	0.530025
1442	Potri.005G180700.v3.1	0.529823
1443	Potri.007G113200.v3.1	0.529809
1444	Potri.019G034100.v3.1	0.529735
1445	Potri.010G239000.v3.1	0.529709
1446	Potri.001G251950.v3.1	0.529577
1447	Potri.017G041600.v3.1	0.529521
1448	Potri.005G061432.v3.1	0.529286
1449	Potri.010G042300.v3.1	0.529255
1450	Potri.015G037200.v3.1	0.529002
1451	Potri.013G070500.v3.1	0.528919
1452	Potri.010G201500.v3.1	0.528897
1453	Potri.006G197601.v3.1	0.528764
1454	Potri.018G038900.v3.1	0.528589
1455	Potri.T031600.v3.1	0.528391
1456	Potri.003G190101.v3.1	0.52837
1457	Potri.006G107200.v3.1	0.528327
1458	Potri.015G060000.v3.1	0.528291
1459	Potri.015G120100.v3.1	0.528242
1460	Potri.009G035900.v3.1	0.528051
1461	Potri.010G041100.v3.1	0.527759
1462	Potri.010G066400.v3.1	0.527713
1463	Potri.005G241800.v3.1	0.527672
1464	Potri.001G090100.v3.1	0.527191
1465	Potri.012G134200.v3.1	0.527022
1466	Potri.003G136100.v3.1	0.526973
1467	Potri.008G075900.v3.1	0.526685
1468	Potri.013G069825.v3.1	0.526514
1469	Potri.001G028500.v3.1	0.526513
1470	Potri.001G130900.v3.1	0.526478
1471	Potri.014G172800.v3.1	0.526382
1472	Potri.003G220901.v3.1	0.526129
1473	Potri.005G092100.v3.1	0.526099
1474	Potri.016G035900.v3.1	0.526033
1475	Potri.006G194400.v3.1	0.525808
1476	Potri.010G095200.v3.1	0.52572
1477	Potri.008G014300.v3.1	0.525666
1478	Potri.003G036800.v3.1	0.525495
1479	Potri.014G153000.v3.1	0.525494
1480	Potri.007G076200.v3.1	0.525269
1481	Potri.013G026000.v3.1	0.525206
1482	Potri.003G204400.v3.1	0.525092
1483	Potri.015G078100.v3.1	0.524946
1484	Potri.007G104300.v3.1	0.524945
1485	Potri.019G074700.v3.1	0.524716
1486	Potri.002G016100.v3.1	0.524683
1487	Potri.001G307000.v3.1	0.524515
1488	Potri.015G048000.v3.1	0.524497
1489	Potri.006G261500.v3.1	0.524472
1490	Potri.001G155100.v3.1	0.524393
1491	Potri.017G064800.v3.1	0.524261
1492	Potri.002G084100.v3.1	0.523007
1493	Potri.010G010900.v3.1	0.522828
1494	Potri.010G004500.v3.1	0.522743
1495	Potri.011G012750.v3.1	0.52267
1496	Potri.016G079300.v3.1	0.522656
1497	Potri.017G150300.v3.1	0.522555
1498	Potri.017G125400.v3.1	0.522467
1499	Potri.008G210100.v3.1	0.522338
1500	Potri.008G084400.v3.1	0.522197
1501	Potri.T112501.v3.1	0.522159
1502	Potri.016G102200.v3.1	0.521914
1503	Potri.004G057000.v3.1	0.521904
1504	Potri.009G003100.v3.1	0.521469
1505	Potri.009G067100.v3.1	0.52144
1506	Potri.003G219200.v3.1	0.520954
1507	Potri.007G129600.v3.1	0.520817
1508	Potri.008G197766.v3.1	0.52071
1509	Potri.005G222300.v3.1	0.520458
1510	Potri.004G047300.v3.1	0.520315
1511	Potri.009G105700.v3.1	0.520315
1512	Potri.004G041800.v3.1	0.520294
1513	Potri.002G166601.v3.1	0.520236
1514	Potri.008G212300.v3.1	0.52019
1515	Potri.016G020400.v3.1	0.520092
1516	Potri.008G102400.v3.1	0.52002
1517	Potri.007G048300.v3.1	0.51952
1518	Potri.001G273900.v3.1	0.519305
1519	Potri.011G124200.v3.1	0.519303
1520	Potri.002G057600.v3.1	0.519015
1521	Potri.003G136000.v3.1	0.518902
1522	Potri.008G161200.v3.1	0.51886
1523	Potri.005G010133.v3.1	0.518755
1524	Potri.005G191900.v3.1	0.518679
1525	Potri.001G097200.v3.1	0.518639
1526	Potri.005G254100.v3.1	0.518429
1527	Potri.002G052400.v3.1	0.518392
1528	Potri.005G203600.v3.1	0.518304
1529	Potri.006G173500.v3.1	0.518294
1530	Potri.003G053600.v3.1	0.518173
1531	Potri.002G143300.v3.1	0.518066
1532	Potri.019G086400.v3.1	0.517971
1533	Potri.006G000700.v3.1	0.517966
1534	Potri.004G034200.v3.1	0.517822
1535	Potri.015G034200.v3.1	0.517783
1536	Potri.005G253500.v3.1	0.517478
1537	Potri.006G221900.v3.1	0.517126
1538	Potri.011G085501.v3.1	0.516972
1539	Potri.001G011500.v3.1	0.516934
1540	Potri.002G047400.v3.1	0.516636
1541	Potri.014G195000.v3.1	0.516479
1542	Potri.009G166932.v3.1	0.516375
1543	Potri.006G126200.v3.1	0.516286
1544	Potri.017G137600.v3.1	0.516247
1545	Potri.004G009600.v3.1	0.51617
1546	Potri.002G219900.v3.1	0.516141
1547	Potri.015G070200.v3.1	0.516119
1548	Potri.011G080900.v3.1	0.516105
1549	Potri.009G057300.v3.1	0.516098
1550	Potri.T139500.v3.1	0.516003
1551	Potri.009G067200.v3.1	0.515952
1552	Potri.002G198400.v3.1	0.51591
1553	Potri.001G288800.v3.1	0.515862
1554	Potri.004G211400.v3.1	0.515852
1555	Potri.003G130100.v3.1	0.515758
1556	Potri.T176600.v3.1	0.5154
1557	Potri.014G176400.v3.1	0.515077
1558	Potri.014G125600.v3.1	0.514976
1559	Potri.001G408500.v3.1	0.51493
1560	Potri.012G104400.v3.1	0.514839
1561	Potri.011G167000.v3.1	0.514733
1562	Potri.008G134500.v3.1	0.514537
1563	Potri.001G088300.v3.1	0.514533
1564	Potri.001G325500.v3.1	0.514492
1565	Potri.006G224400.v3.1	0.514469
1566	Potri.001G266000.v3.1	0.514445
1567	Potri.001G414250.v3.1	0.514412
1568	Potri.015G031200.v3.1	0.514243
1569	Potri.002G123500.v3.1	0.514135
1570	Potri.006G149000.v3.1	0.514017
1571	Potri.T131100.v3.1	0.513852
1572	Potri.005G203300.v3.1	0.513647
1573	Potri.003G212000.v3.1	0.513576
1574	Potri.005G050600.v3.1	0.513462
1575	Potri.010G254800.v3.1	0.513432
1576	Potri.002G132300.v3.1	0.513311
1577	Potri.018G109700.v3.1	0.51331
1578	Potri.017G142200.v3.1	0.513173
1579	Potri.012G133400.v3.1	0.512811
1580	Potri.004G204500.v3.1	0.512769
1581	Potri.002G011000.v3.1	0.51271
1582	Potri.015G057000.v3.1	0.512484
1583	Potri.007G002966.v3.1	0.512481
1584	Potri.005G244900.v3.1	0.512384
1585	Potri.001G274300.v3.1	0.512349
1586	Potri.014G073200.v3.1	0.512263
1587	Potri.015G013700.v3.1	0.5117
1588	Potri.004G051500.v3.1	0.511633
1589	Potri.007G000400.v3.1	0.511539
1590	Potri.001G352900.v3.1	0.51149
1591	Potri.018G111750.v3.1	0.511327
1592	Potri.011G006800.v3.1	0.511267
1593	Potri.016G139800.v3.1	0.511071
1594	Potri.013G020300.v3.1	0.510999
1595	Potri.017G061600.v3.1	0.510605
1596	Potri.006G043600.v3.1	0.510553
1597	Potri.013G067200.v3.1	0.510447
1598	Potri.004G137600.v3.1	0.510367
1599	Potri.003G138200.v3.1	0.510366
1600	Potri.013G096200.v3.1	0.510274
1601	Potri.006G032100.v3.1	0.510265
1602	Potri.010G209700.v3.1	0.510097
1603	Potri.007G040900.v3.1	0.510054
1604	Potri.004G018200.v3.1	0.509902
1605	Potri.013G027100.v3.1	0.509868
1606	Potri.013G081100.v3.1	0.509866
1607	Potri.004G036400.v3.1	0.509766
1608	Potri.004G151000.v3.1	0.509568
1609	Potri.001G438700.v3.1	0.509214
1610	Potri.017G012800.v3.1	0.508835
1611	Potri.003G157900.v3.1	0.50865
1612	Potri.011G002600.v3.1	0.508616
1613	Potri.018G022200.v3.1	0.508539
1614	Potri.010G045200.v3.1	0.50848
1615	Potri.014G168300.v3.1	0.508406
1616	Potri.019G130000.v3.1	0.508403
1617	Potri.014G028300.v3.1	0.50836
1618	Potri.017G070600.v3.1	0.508217
1619	Potri.003G094500.v3.1	0.508101
1620	Potri.012G007932.v3.1	0.507478
1621	Potri.T100800.v3.1	0.5072
1622	Potri.005G229700.v3.1	0.507171
1623	Potri.002G207800.v3.1	0.506992
1624	Potri.013G128200.v3.1	0.506689
1625	Potri.003G086600.v3.1	0.506665
1626	Potri.001G133100.v3.1	0.506551
1627	Potri.004G072500.v3.1	0.506517
1628	Potri.015G029700.v3.1	0.506497
1629	Potri.008G037700.v3.1	0.506381
1630	Potri.004G010500.v3.1	0.50632
1631	Potri.009G124500.v3.1	0.506239
1632	Potri.001G209500.v3.1	0.506105
1633	Potri.004G150300.v3.1	0.505993
1634	Potri.011G126700.v3.1	0.505981
1635	Potri.016G038500.v3.1	0.505858
1636	Potri.010G121100.v3.1	0.505799
1637	Potri.008G171200.v3.1	0.505712
1638	Potri.009G016950.v3.1	0.50568
1639	Potri.014G057700.v3.1	0.505671
1640	Potri.001G075500.v3.1	0.505235
1641	Potri.009G071800.v3.1	0.505216
1642	Potri.014G195900.v3.1	0.50517
1643	Potri.006G060100.v3.1	0.505038
1644	Potri.013G007200.v3.1	0.505004
1645	Potri.006G155500.v3.1	0.504926
1646	Potri.019G040000.v3.1	0.504597
1647	Potri.013G095300.v3.1	0.504563
1648	Potri.005G117900.v3.1	0.504336
1649	Potri.001G277100.v3.1	0.504256
1650	Potri.011G015900.v3.1	0.50417
1651	Potri.T088700.v3.1	0.504087
1652	Potri.005G163900.v3.1	0.504015
1653	Potri.015G070500.v3.1	0.503896
1654	Potri.005G063300.v3.1	0.503683
1655	Potri.008G025500.v3.1	0.503444
1656	Potri.T030800.v3.1	0.503353
1657	Potri.001G231100.v3.1	0.503333
1658	Potri.002G142100.v3.1	0.503333
1659	Potri.003G222700.v3.1	0.503084
1660	Potri.008G039600.v3.1	0.503025
1661	Potri.017G082500.v3.1	0.502982
1662	Potri.001G048200.v3.1	0.502915
1663	Potri.006G117600.v3.1	0.502546
1664	Potri.009G071400.v3.1	0.502267
1665	Potri.004G202766.v3.1	0.502265
1666	Potri.010G050300.v3.1	0.502231
1667	Potri.002G094000.v3.1	0.501933
1668	Potri.007G105600.v3.1	0.50189
1669	Potri.013G156900.v3.1	0.501788
1670	Potri.001G467100.v3.1	0.501745
1671	Potri.011G025300.v3.1	0.501654
1672	Potri.002G023600.v3.1	0.501538
1673	Potri.006G034900.v3.1	0.501138
1674	Potri.017G145100.v3.1	0.50107
1675	Potri.014G197900.v3.1	0.501009
1676	Potri.001G340800.v3.1	0.501007
1677	Potri.008G133000.v3.1	0.500798
1678	Potri.005G251700.v3.1	0.500727
1679	Potri.006G073900.v3.1	0.500653
1680	Potri.010G189300.v3.1	0.500559
1681	Potri.014G039700.v3.1	0.500516
1682	Potri.007G023600.v3.1	0.500502
1683	Potri.011G057400.v3.1	0.499994
1684	Potri.005G140100.v3.1	0.499872
1685	Potri.005G179800.v3.1	0.499092
1686	Potri.015G108100.v3.1	0.498973
1687	Potri.014G166001.v3.1	0.498915
1688	Potri.019G083400.v3.1	0.498663
1689	Potri.008G161700.v3.1	0.498646
1690	Potri.001G061500.v3.1	0.498326
1691	Potri.T115200.v3.1	0.498325
1692	Potri.005G012400.v3.1	0.497925
1693	Potri.005G101000.v3.1	0.497901
1694	Potri.001G286500.v3.1	0.497837
1695	Potri.002G048200.v3.1	0.497725
1696	Potri.009G156900.v3.1	0.497307
1697	Potri.006G158200.v3.1	0.497052
1698	Potri.006G069600.v3.1	0.496661
1699	Potri.014G101800.v3.1	0.496642
1700	Potri.015G144400.v3.1	0.496609
1701	Potri.008G176000.v3.1	0.496584
1702	Potri.013G004801.v3.1	0.496558
1703	Potri.002G220400.v3.1	0.496351
1704	Potri.001G295266.v3.1	0.496316
1705	Potri.002G116600.v3.1	0.496295
1706	Potri.T108532.v3.1	0.496162
1707	Potri.007G096000.v3.1	0.496017
1708	Potri.016G133300.v3.1	0.495865
1709	Potri.007G119000.v3.1	0.495854
1710	Potri.010G160700.v3.1	0.495827
1711	Potri.010G162000.v3.1	0.495818
1712	Potri.009G050100.v3.1	0.495759
1713	Potri.016G055600.v3.1	0.495718
1714	Potri.T082300.v3.1	0.495636
1715	Potri.009G071300.v3.1	0.495517
1716	Potri.014G094100.v3.1	0.495478
1717	Potri.016G060600.v3.1	0.495433
1718	Potri.008G084500.v3.1	0.49529
1719	Potri.009G141300.v3.1	0.495059
1720	Potri.017G113400.v3.1	0.494844
1721	Potri.001G465700.v3.1	0.49458
1722	Potri.011G155500.v3.1	0.494526
1723	Potri.006G234400.v3.1	0.494298
1724	Potri.001G247500.v3.1	0.494224
1725	Potri.007G021600.v3.1	0.494164
1726	Potri.008G020500.v3.1	0.494048
1727	Potri.002G125700.v3.1	0.493946
1728	Potri.004G036200.v3.1	0.493649
1729	Potri.002G215400.v3.1	0.493359
1730	Potri.004G199600.v3.1	0.493175
1731	Potri.002G239700.v3.1	0.493076
1732	Potri.007G131300.v3.1	0.492932
1733	Potri.016G080800.v3.1	0.492824
1734	Potri.004G023700.v3.1	0.49281
1735	Potri.001G264900.v3.1	0.49271
1736	Potri.017G054800.v3.1	0.492704
1737	Potri.013G146200.v3.1	0.492495
1738	Potri.017G101600.v3.1	0.492258
1739	Potri.003G131200.v3.1	0.492228
1740	Potri.002G256900.v3.1	0.491927
1741	Potri.016G099700.v3.1	0.491846
1742	Potri.016G078600.v3.1	0.491768
1743	Potri.004G138200.v3.1	0.491672
1744	Potri.002G185700.v3.1	0.491585
1745	Potri.001G470100.v3.1	0.491568
1746	Potri.006G086800.v3.1	0.491469
1747	Potri.001G050700.v3.1	0.491422
1748	Potri.001G326400.v3.1	0.491196
1749	Potri.002G145100.v3.1	0.491175
1750	Potri.008G101675.v3.1	0.491153
1751	Potri.007G132400.v3.1	0.49114
1752	Potri.010G058200.v3.1	0.491029
1753	Potri.001G358700.v3.1	0.490704
1754	Potri.010G038100.v3.1	0.490616
1755	Potri.017G082900.v3.1	0.490587
1756	Potri.011G162500.v3.1	0.490534
1757	Potri.011G120000.v3.1	0.490514
1758	Potri.009G057100.v3.1	0.490316
1759	Potri.008G028900.v3.1	0.489934
1760	Potri.005G229400.v3.1	0.489923
1761	Potri.003G119500.v3.1	0.489922
1762	Potri.015G055200.v3.1	0.489899
1763	Potri.001G037500.v3.1	0.489824
1764	Potri.001G349000.v3.1	0.489644
1765	Potri.014G152300.v3.1	0.489556
1766	Potri.010G032900.v3.1	0.489556
1767	Potri.003G120600.v3.1	0.489538
1768	Potri.004G013300.v3.1	0.489511
1769	Potri.006G053800.v3.1	0.489361
1770	Potri.007G081400.v3.1	0.48935
1771	Potri.004G231500.v3.1	0.489123
1772	Potri.010G014200.v3.1	0.488676
1773	Potri.006G094900.v3.1	0.488546
1774	Potri.001G011700.v3.1	0.488439
1775	Potri.007G146000.v3.1	0.488424
1776	Potri.005G036200.v3.1	0.488398
1777	Potri.015G076200.v3.1	0.488297
1778	Potri.008G169100.v3.1	0.48793
1779	Potri.012G052300.v3.1	0.487616
1780	Potri.018G111700.v3.1	0.487134
1781	Potri.004G162800.v3.1	0.486906
1782	Potri.007G040850.v3.1	0.486848
1783	Potri.001G286700.v3.1	0.486479
1784	Potri.009G047700.v3.1	0.486451
1785	Potri.019G129300.v3.1	0.486343
1786	Potri.001G201700.v3.1	0.486311
1787	Potri.007G129800.v3.1	0.486246
1788	Potri.011G142800.v3.1	0.486115
1789	Potri.001G140000.v3.1	0.485905
1790	Potri.011G139100.v3.1	0.485901
1791	Potri.014G024700.v3.1	0.48584
1792	Potri.011G041600.v3.1	0.485801
1793	Potri.007G118600.v3.1	0.48579
1794	Potri.015G006200.v3.1	0.485644
1795	Potri.015G065900.v3.1	0.485421
1796	Potri.008G204900.v3.1	0.485349
1797	Potri.015G085100.v3.1	0.485333
1798	Potri.001G262300.v3.1	0.48529
1799	Potri.009G136700.v3.1	0.484998
1800	Potri.013G116100.v3.1	0.484761
1801	Potri.006G150400.v3.1	0.484243
1802	Potri.001G317700.v3.1	0.48423
1803	Potri.T173600.v3.1	0.484196
1804	Potri.005G069100.v3.1	0.484183
1805	Potri.008G183200.v3.1	0.484098
1806	Potri.007G085100.v3.1	0.483698
1807	Potri.007G014800.v3.1	0.483612
1808	Potri.001G354600.v3.1	0.483526
1809	Potri.018G021300.v3.1	0.483235
1810	Potri.003G030500.v3.1	0.482876
1811	Potri.001G182700.v3.1	0.482609
1812	Potri.014G102400.v3.1	0.482288
1813	Potri.007G015500.v3.1	0.482224
1814	Potri.019G045900.v3.1	0.482048
1815	Potri.014G148300.v3.1	0.481958
1816	Potri.007G078100.v3.1	0.481779
1817	Potri.019G011750.v3.1	0.481579
1818	Potri.016G036900.v3.1	0.481508
1819	Potri.014G075500.v3.1	0.481504
1820	Potri.010G077800.v3.1	0.481408
1821	Potri.013G065800.v3.1	0.48136
1822	Potri.012G129200.v3.1	0.481296
1823	Potri.005G086200.v3.1	0.481291
1824	Potri.010G232600.v3.1	0.481275
1825	Potri.008G161100.v3.1	0.481187
1826	Potri.008G008300.v3.1	0.48106
1827	Potri.006G254600.v3.1	0.480963
1828	Potri.016G029700.v3.1	0.480933
1829	Potri.002G242800.v3.1	0.480887
1830	Potri.011G024900.v3.1	0.480871
1831	Potri.005G096950.v3.1	0.480846
1832	Potri.015G020600.v3.1	0.480824
1833	Potri.002G105600.v3.1	0.48073
1834	Potri.017G081100.v3.1	0.480673
1835	Potri.017G152200.v3.1	0.480672
1836	Potri.T066900.v3.1	0.480574
1837	Potri.T146300.v3.1	0.480413
1838	Potri.011G154500.v3.1	0.480303
1839	Potri.016G115600.v3.1	0.480227
1840	Potri.014G005900.v3.1	0.480216
1841	Potri.008G078901.v3.1	0.48002
1842	Potri.002G180400.v3.1	0.479956
1843	Potri.014G161400.v3.1	0.479867
1844	Potri.014G154900.v3.1	0.479837
1845	Potri.014G197100.v3.1	0.479407
1846	Potri.010G068500.v3.1	0.479388
1847	Potri.011G077450.v3.1	0.479344
1848	Potri.003G047700.v3.1	0.479263
1849	Potri.004G175000.v3.1	0.478984
1850	Potri.016G042700.v3.1	0.47862
1851	Potri.013G137700.v3.1	0.478322
1852	Potri.005G177900.v3.1	0.478184
1853	Potri.006G166700.v3.1	0.47817
1854	Potri.014G194500.v3.1	0.478032
1855	Potri.011G010100.v3.1	0.478029
1856	Potri.011G085100.v3.1	0.478003
1857	Potri.008G066300.v3.1	0.477991
1858	Potri.004G040200.v3.1	0.477944
1859	Potri.003G128200.v3.1	0.477683
1860	Potri.019G038600.v3.1	0.477455
1861	Potri.019G033500.v3.1	0.477419
1862	Potri.012G108000.v3.1	0.477256
1863	Potri.T081100.v3.1	0.477207
1864	Potri.006G088800.v3.1	0.476964
1865	Potri.018G069100.v3.1	0.476857
1866	Potri.010G002900.v3.1	0.476798
1867	Potri.013G045333.v3.1	0.476778
1868	Potri.002G123400.v3.1	0.476731
1869	Potri.001G155000.v3.1	0.476681
1870	Potri.002G027900.v3.1	0.476329
1871	Potri.001G068400.v3.1	0.476207
1872	Potri.003G180000.v3.1	0.476199
1873	Potri.016G100100.v3.1	0.476184
1874	Potri.002G148400.v3.1	0.476183
1875	Potri.015G138100.v3.1	0.475987
1876	Potri.010G160200.v3.1	0.4758
1877	Potri.001G317600.v3.1	0.475475
1878	Potri.002G045100.v3.1	0.47541
1879	Potri.018G030500.v3.1	0.475329
1880	Potri.017G026500.v3.1	0.475301
1881	Potri.010G024600.v3.1	0.475241
1882	Potri.007G039700.v3.1	0.475202
1883	Potri.002G229900.v3.1	0.475089
1884	Potri.006G128400.v3.1	0.475031
1885	Potri.005G202850.v3.1	0.475003
1886	Potri.002G091000.v3.1	0.47493
1887	Potri.003G141500.v3.1	0.474876
1888	Potri.008G190900.v3.1	0.474682
1889	Potri.001G158100.v3.1	0.474596
1890	Potri.012G047200.v3.1	0.474363
1891	Potri.008G002200.v3.1	0.474172
1892	Potri.014G094300.v3.1	0.474129
1893	Potri.001G075800.v3.1	0.473908
1894	Potri.018G088000.v3.1	0.473822
1895	Potri.010G252200.v3.1	0.473654
1896	Potri.016G116100.v3.1	0.473339
1897	Potri.010G129300.v3.1	0.473328
1898	Potri.004G052500.v3.1	0.473324
1899	Potri.008G191900.v3.1	0.473253
1900	Potri.002G251500.v3.1	0.473223
1901	Potri.011G124400.v3.1	0.473208
1902	Potri.006G150300.v3.1	0.472844
1903	Potri.012G132500.v3.1	0.472765
1904	Potri.014G073100.v3.1	0.47273
1905	Potri.004G158200.v3.1	0.472667
1906	Potri.013G148900.v3.1	0.472557
1907	Potri.011G105032.v3.1	0.472407
1908	Potri.010G054800.v3.1	0.472198
1909	Potri.002G031300.v3.1	0.472105
1910	Potri.008G071300.v3.1	0.471796
1911	Potri.003G019101.v3.1	0.471702
1912	Potri.008G139700.v3.1	0.471477
1913	Potri.001G187500.v3.1	0.471442
1914	Potri.002G181800.v3.1	0.471348
1915	Potri.013G003000.v3.1	0.470859
1916	Potri.015G025300.v3.1	0.470795
1917	Potri.006G279700.v3.1	0.470772
1918	Potri.016G000900.v3.1	0.47068
1919	Potri.006G135500.v3.1	0.47063
1920	Potri.004G024101.v3.1	0.470556
1921	Potri.018G085700.v3.1	0.470528
1922	Potri.011G119800.v3.1	0.470494
1923	Potri.003G184400.v3.1	0.470399
1924	Potri.005G036500.v3.1	0.470204
1925	Potri.002G054500.v3.1	0.470006
1926	Potri.005G052200.v3.1	0.470005
1927	Potri.004G095800.v3.1	0.46985
1928	Potri.002G009600.v3.1	0.469833
1929	Potri.005G058700.v3.1	0.469779
1930	Potri.002G014500.v3.1	0.469444
1931	Potri.001G094500.v3.1	0.469333
1932	Potri.002G133300.v3.1	0.469238
1933	Potri.015G048300.v3.1	0.468988
1934	Potri.017G110400.v3.1	0.468893
1935	Potri.008G066200.v3.1	0.468835
1936	Potri.013G104100.v3.1	0.468572
1937	Potri.017G134800.v3.1	0.468548
1938	Potri.001G286100.v3.1	0.468513
1939	Potri.001G107200.v3.1	0.468457
1940	Potri.018G034200.v3.1	0.468424
1941	Potri.011G050900.v3.1	0.468413
1942	Potri.T108466.v3.1	0.468318
1943	Potri.001G003700.v3.1	0.468285
1944	Potri.008G154100.v3.1	0.468216
1945	Potri.010G217700.v3.1	0.468144
1946	Potri.001G301100.v3.1	0.468046
1947	Potri.017G001600.v3.1	0.467795
1948	Potri.019G056500.v3.1	0.4677
1949	Potri.003G066000.v3.1	0.467687
1950	Potri.005G246500.v3.1	0.46747
1951	Potri.010G093300.v3.1	0.467333
1952	Potri.014G082700.v3.1	0.467257
1953	Potri.007G035400.v3.1	0.467003
1954	Potri.009G092200.v3.1	0.466977
1955	Potri.001G304700.v3.1	0.466976
1956	Potri.T147800.v3.1	0.466891
1957	Potri.001G239900.v3.1	0.466832
1958	Potri.008G112200.v3.1	0.466747
1959	Potri.005G179600.v3.1	0.466701
1960	Potri.T173400.v3.1	0.46662
1961	Potri.002G257300.v3.1	0.466455
1962	Potri.009G088200.v3.1	0.46642
1963	Potri.005G115000.v3.1	0.466311
1964	Potri.002G254900.v3.1	0.466269
1965	Potri.009G082600.v3.1	0.46595
1966	Potri.016G130000.v3.1	0.465915
1967	Potri.014G194300.v3.1	0.465865
1968	Potri.009G161800.v3.1	0.465814
1969	Potri.006G228000.v3.1	0.465744
1970	Potri.003G122800.v3.1	0.465545
1971	Potri.004G087100.v3.1	0.465531
1972	Potri.010G218700.v3.1	0.465452
1973	Potri.004G008700.v3.1	0.465411
1974	Potri.004G053400.v3.1	0.465265
1975	Potri.015G084800.v3.1	0.465252
1976	Potri.004G123500.v3.1	0.465072
1977	Potri.002G063500.v3.1	0.464852
1978	Potri.007G102000.v3.1	0.464518
1979	Potri.001G390500.v3.1	0.464466
1980	Potri.006G006000.v3.1	0.46416
1981	Potri.014G105800.v3.1	0.463986
1982	Potri.011G168700.v3.1	0.463815
1983	Potri.018G004700.v3.1	0.463759
1984	Potri.006G076400.v3.1	0.463756
1985	Potri.011G163400.v3.1	0.463674
1986	Potri.012G081500.v3.1	0.46347
1987	Potri.006G096200.v3.1	0.463287
1988	Potri.010G157800.v3.1	0.463174
1989	Potri.015G087600.v3.1	0.462978
1990	Potri.009G057600.v3.1	0.462932
1991	Potri.016G006400.v3.1	0.462916
1992	Potri.016G023100.v3.1	0.462826
1993	Potri.014G105000.v3.1	0.462124
1994	Potri.002G133100.v3.1	0.462099
1995	Potri.006G185200.v3.1	0.461972
1996	Potri.005G122200.v3.1	0.461865
1997	Potri.017G102500.v3.1	0.461591
1998	Potri.005G028900.v3.1	0.461566
1999	Potri.005G040500.v3.1	0.461472
[truncated: 1,085 more rows]

## Sheet: Cluster5
No.	GeneID	Membership
1	Potri.003G136700.v3.1	0.882089
2	Potri.006G121700.v3.1	0.881716
3	Potri.T053950.v3.1	0.881094
4	Potri.013G145700.v3.1	0.88018
5	Potri.003G050900.v3.1	0.879572
6	Potri.006G021400.v3.1	0.879433
7	Potri.002G197300.v3.1	0.879272
8	Potri.008G102600.v3.1	0.878644
9	Potri.002G022001.v3.1	0.878097
10	Potri.002G149500.v3.1	0.877661
11	Potri.T175000.v3.1	0.877659
12	Potri.015G062200.v3.1	0.877654
13	Potri.008G206200.v3.1	0.876941
14	Potri.004G031800.v3.1	0.87685
15	Potri.001G237200.v3.1	0.874611
16	Potri.010G079400.v3.1	0.873971
17	Potri.002G056300.v3.1	0.873639
18	Potri.016G135700.v3.1	0.873409
19	Potri.019G063100.v3.1	0.8733
20	Potri.T062200.v3.1	0.871477
21	Potri.011G151700.v3.1	0.871185
22	Potri.008G159800.v3.1	0.870931
23	Potri.017G096300.v3.1	0.870607
24	Potri.010G221100.v3.1	0.870294
25	Potri.005G147801.v3.1	0.869929
26	Potri.010G133000.v3.1	0.869881
27	Potri.016G140900.v3.1	0.869732
28	Potri.003G147900.v3.1	0.869654
29	Potri.002G243700.v3.1	0.869618
30	Potri.002G216400.v3.1	0.869278
31	Potri.010G079300.v3.1	0.869131
32	Potri.013G102100.v3.1	0.869098
33	Potri.001G056700.v3.1	0.868772
34	Potri.012G049000.v3.1	0.868754
35	Potri.013G099900.v3.1	0.867322
36	Potri.004G105500.v3.1	0.866998
37	Potri.001G387000.v3.1	0.865769
38	Potri.001G344800.v3.1	0.865455
39	Potri.017G083200.v3.1	0.865365
40	Potri.014G140400.v3.1	0.865359
41	Potri.005G193600.v3.1	0.865327
42	Potri.008G131400.v3.1	0.865129
43	Potri.009G101232.v3.1	0.864868
44	Potri.009G154500.v3.1	0.86409
45	Potri.016G115200.v3.1	0.864065
46	Potri.009G076300.v3.1	0.864031
47	Potri.014G139900.v3.1	0.863821
48	Potri.014G034800.v3.1	0.863656
49	Potri.008G079132.v3.1	0.86352
50	Potri.014G075900.v3.1	0.863181
51	Potri.017G116800.v3.1	0.862999
52	Potri.002G112500.v3.1	0.862088
53	Potri.010G182575.v3.1	0.862079
54	Potri.009G034700.v3.1	0.861948
55	Potri.009G098601.v3.1	0.861583
56	Potri.014G026500.v3.1	0.86156
57	Potri.017G099900.v3.1	0.86147
58	Potri.004G048300.v3.1	0.860618
59	Potri.007G067500.v3.1	0.860592
60	Potri.T054201.v3.1	0.860318
61	Potri.011G052700.v3.1	0.859827
62	Potri.003G032200.v3.1	0.859674
63	Potri.006G153301.v3.1	0.859247
64	Potri.001G041500.v3.1	0.859238
65	Potri.005G058400.v3.1	0.859067
66	Potri.T099400.v3.1	0.85874
67	Potri.002G152300.v3.1	0.858618
68	Potri.003G091500.v3.1	0.858209
69	Potri.010G149800.v3.1	0.857889
70	Potri.001G119300.v3.1	0.857697
71	Potri.005G002200.v3.1	0.856753
72	Potri.006G135100.v3.1	0.856579
73	Potri.012G100001.v3.1	0.856202
74	Potri.019G079101.v3.1	0.856173
75	Potri.T007000.v3.1	0.855995
76	Potri.006G019500.v3.1	0.855574
77	Potri.002G048500.v3.1	0.854355
78	Potri.014G093900.v3.1	0.853104
79	Potri.019G074400.v3.1	0.853039
80	Potri.010G049800.v3.1	0.852649
81	Potri.017G098000.v3.1	0.85231
82	Potri.017G062800.v3.1	0.851576
83	Potri.018G027600.v3.1	0.851261
84	Potri.012G131800.v3.1	0.851237
85	Potri.013G100500.v3.1	0.850802
86	Potri.017G059100.v3.1	0.850341
87	Potri.005G240200.v3.1	0.849777
88	Potri.006G188100.v3.1	0.849704
89	Potri.014G103700.v3.1	0.848886
90	Potri.006G010000.v3.1	0.848763
91	Potri.018G065200.v3.1	0.848559
92	Potri.002G192200.v3.1	0.848121
93	Potri.002G126900.v3.1	0.847503
94	Potri.001G245200.v3.1	0.847064
95	Potri.016G056300.v3.1	0.846469
96	Potri.012G065750.v3.1	0.846315
97	Potri.012G012100.v3.1	0.846251
98	Potri.001G464300.v3.1	0.8462
99	Potri.004G066900.v3.1	0.84599
100	Potri.017G155300.v3.1	0.845767
101	Potri.014G130500.v3.1	0.845677
102	Potri.004G048000.v3.1	0.84473
103	Potri.002G103700.v3.1	0.844299
104	Potri.009G100200.v3.1	0.84359
105	Potri.006G232400.v3.1	0.843339
106	Potri.019G076300.v3.1	0.843334
107	Potri.012G012300.v3.1	0.843132
108	Potri.018G131800.v3.1	0.842794
109	Potri.010G190300.v3.1	0.842556
110	Potri.005G006000.v3.1	0.842359
111	Potri.001G406500.v3.1	0.842278
112	Potri.013G023500.v3.1	0.842004
113	Potri.001G470700.v3.1	0.841859
114	Potri.013G007000.v3.1	0.841609
115	Potri.018G088100.v3.1	0.841395
116	Potri.014G034750.v3.1	0.841208
117	Potri.009G160800.v3.1	0.841203
118	Potri.009G039200.v3.1	0.841063
119	Potri.001G015600.v3.1	0.841044
120	Potri.010G098700.v3.1	0.840893
121	Potri.001G414000.v3.1	0.840751
122	Potri.012G012201.v3.1	0.839766
123	Potri.T147200.v3.1	0.839669
124	Potri.002G082300.v3.1	0.839197
125	Potri.006G177500.v3.1	0.839076
126	Potri.010G163200.v3.1	0.838642
127	Potri.002G119700.v3.1	0.838377
128	Potri.017G028100.v3.1	0.83812
129	Potri.017G057800.v3.1	0.838072
130	Potri.012G070600.v3.1	0.837253
131	Potri.T055700.v3.1	0.837248
132	Potri.009G062700.v3.1	0.837222
133	Potri.001G295800.v3.1	0.837036
134	Potri.016G015500.v3.1	0.836774
135	Potri.011G050300.v3.1	0.836398
136	Potri.005G020500.v3.1	0.836388
137	Potri.001G117000.v3.1	0.836382
138	Potri.012G032700.v3.1	0.83627
139	Potri.014G136600.v3.1	0.836264
140	Potri.001G329000.v3.1	0.835833
141	Potri.T134750.v3.1	0.835703
142	Potri.005G003700.v3.1	0.835556
143	Potri.003G109200.v3.1	0.834913
144	Potri.018G089400.v3.1	0.834734
145	Potri.003G107800.v3.1	0.834505
146	Potri.002G132900.v3.1	0.834417
147	Potri.001G101900.v3.1	0.834186
148	Potri.006G050400.v3.1	0.834051
149	Potri.015G007200.v3.1	0.833885
150	Potri.014G056600.v3.1	0.833866
151	Potri.017G098100.v3.1	0.833819
152	Potri.008G027900.v3.1	0.833704
153	Potri.014G148200.v3.1	0.833487
154	Potri.010G185200.v3.1	0.833302
155	Potri.004G031500.v3.1	0.833157
156	Potri.014G053900.v3.1	0.833084
157	Potri.012G077300.v3.1	0.833013
158	Potri.010G193300.v3.1	0.832705
159	Potri.T172014.v3.1	0.831172
160	Potri.015G059400.v3.1	0.830888
161	Potri.011G105700.v3.1	0.830714
162	Potri.013G036000.v3.1	0.830524
163	Potri.002G221400.v3.1	0.830375
164	Potri.001G132001.v3.1	0.830358
165	Potri.011G069800.v3.1	0.830179
166	Potri.005G056800.v3.1	0.829961
167	Potri.019G029500.v3.1	0.829757
168	Potri.002G045200.v3.1	0.82962
169	Potri.019G118800.v3.1	0.829175
170	Potri.006G214900.v3.1	0.829168
171	Potri.008G180300.v3.1	0.828285
172	Potri.005G106400.v3.1	0.828183
173	Potri.009G007600.v3.1	0.827851
174	Potri.005G001600.v3.1	0.827347
175	Potri.001G118800.v3.1	0.826693
176	Potri.019G104700.v3.1	0.826645
177	Potri.001G268000.v3.1	0.826475
178	Potri.001G022400.v3.1	0.826385
179	Potri.001G454700.v3.1	0.82621
180	Potri.012G040900.v3.1	0.826162
181	Potri.017G080300.v3.1	0.826082
182	Potri.017G028200.v3.1	0.825941
183	Potri.006G254700.v3.1	0.825767
184	Potri.007G034300.v3.1	0.82567
185	Potri.002G117800.v3.1	0.825318
186	Potri.009G062500.v3.1	0.825057
187	Potri.001G302600.v3.1	0.824561
188	Potri.004G185200.v3.1	0.824252
189	Potri.006G046000.v3.1	0.82407
190	Potri.T072000.v3.1	0.824014
191	Potri.012G105300.v3.1	0.823774
192	Potri.011G118132.v3.1	0.823693
193	Potri.011G132900.v3.1	0.823692
194	Potri.016G128250.v3.1	0.823077
195	Potri.T094300.v3.1	0.822228
196	Potri.019G071150.v3.1	0.822094
197	Potri.T048000.v3.1	0.822084
198	Potri.T029600.v3.1	0.822055
199	Potri.006G222900.v3.1	0.822041
200	Potri.019G073500.v3.1	0.821493
201	Potri.008G049000.v3.1	0.821473
202	Potri.012G012500.v3.1	0.821131
203	Potri.001G133500.v3.1	0.820128
204	Potri.006G121500.v3.1	0.818799
205	Potri.010G015100.v3.1	0.818056
206	Potri.014G160100.v3.1	0.817754
207	Potri.002G077600.v3.1	0.817654
208	Potri.001G450100.v3.1	0.817532
209	Potri.018G058000.v3.1	0.81705
210	Potri.005G218300.v3.1	0.816956
211	Potri.011G136500.v3.1	0.816742
212	Potri.002G029900.v3.1	0.816433
213	Potri.005G250000.v3.1	0.816171
214	Potri.014G149400.v3.1	0.815902
215	Potri.002G135600.v3.1	0.815468
216	Potri.008G027600.v3.1	0.814805
217	Potri.T101100.v3.1	0.814739
218	Potri.013G128700.v3.1	0.81469
219	Potri.004G098300.v3.1	0.814666
220	Potri.009G074300.v3.1	0.814553
221	Potri.012G129400.v3.1	0.814463
222	Potri.014G029100.v3.1	0.814402
223	Potri.004G183100.v3.1	0.814397
224	Potri.003G046450.v3.1	0.813915
225	Potri.001G136900.v3.1	0.813873
226	Potri.005G153600.v3.1	0.813866
227	Potri.010G194200.v3.1	0.813791
228	Potri.002G176900.v3.1	0.813477
229	Potri.002G245600.v3.1	0.813401
230	Potri.011G079500.v3.1	0.812964
231	Potri.008G218801.v3.1	0.812902
232	Potri.019G115000.v3.1	0.812876
233	Potri.006G035900.v3.1	0.812392
234	Potri.004G022900.v3.1	0.812375
235	Potri.001G167800.v3.1	0.812278
236	Potri.011G151800.v3.1	0.812099
237	Potri.019G087300.v3.1	0.811255
238	Potri.011G152400.v3.1	0.81115
239	Potri.001G164800.v3.1	0.810288
240	Potri.009G116800.v3.1	0.809916
241	Potri.001G068100.v3.1	0.809626
242	Potri.015G112900.v3.1	0.80958
243	Potri.018G115500.v3.1	0.809449
244	Potri.001G210200.v3.1	0.80935
245	Potri.014G165100.v3.1	0.808544
246	Potri.001G009000.v3.1	0.808536
247	Potri.006G230600.v3.1	0.808349
248	Potri.009G110700.v3.1	0.808294
249	Potri.001G448400.v3.1	0.807955
250	Potri.004G167700.v3.1	0.807631
251	Potri.001G092850.v3.1	0.8074
252	Potri.016G056100.v3.1	0.807151
253	Potri.011G050100.v3.1	0.807129
254	Potri.003G021901.v3.1	0.806972
255	Potri.T137300.v3.1	0.806728
256	Potri.T071600.v3.1	0.806686
257	Potri.010G052300.v3.1	0.806267
258	Potri.016G085900.v3.1	0.805924
259	Potri.001G348900.v3.1	0.805596
260	Potri.018G088500.v3.1	0.805368
261	Potri.014G170100.v3.1	0.805174
262	Potri.006G230500.v3.1	0.805016
263	Potri.011G108300.v3.1	0.804973
264	Potri.T069800.v3.1	0.80497
265	Potri.012G016600.v3.1	0.804554
266	Potri.014G170800.v3.1	0.804352
267	Potri.011G007600.v3.1	0.804312
268	Potri.008G040000.v3.1	0.804221
269	Potri.003G089400.v3.1	0.804177
270	Potri.002G051100.v3.1	0.803944
271	Potri.004G057600.v3.1	0.803557
272	Potri.013G100400.v3.1	0.803508
273	Potri.003G066900.v3.1	0.80335
274	Potri.001G008500.v3.1	0.803337
275	Potri.002G172600.v3.1	0.803198
276	Potri.006G197000.v3.1	0.803152
277	Potri.011G081400.v3.1	0.803089
278	Potri.001G094600.v3.1	0.803022
279	Potri.017G054500.v3.1	0.802828
280	Potri.011G050200.v3.1	0.802604
281	Potri.001G144300.v3.1	0.801923
282	Potri.016G036600.v3.1	0.801863
283	Potri.015G062900.v3.1	0.801845
284	Potri.010G109400.v3.1	0.801408
285	Potri.003G184900.v3.1	0.801394
286	Potri.011G032300.v3.1	0.801394
287	Potri.001G403300.v3.1	0.800534
288	Potri.009G087800.v3.1	0.800465
289	Potri.012G036000.v3.1	0.800331
290	Potri.004G143200.v3.1	0.799832
291	Potri.012G016200.v3.1	0.799666
292	Potri.008G178700.v3.1	0.799628
293	Potri.012G091700.v3.1	0.799566
294	Potri.010G065500.v3.1	0.799419
295	Potri.018G045600.v3.1	0.798259
296	Potri.011G066500.v3.1	0.797534
297	Potri.004G004100.v3.1	0.797508
298	Potri.002G075700.v3.1	0.797478
299	Potri.T101300.v3.1	0.797462
300	Potri.015G012500.v3.1	0.797461
301	Potri.009G072500.v3.1	0.79733
302	Potri.001G113800.v3.1	0.79725
303	Potri.019G053300.v3.1	0.797044
304	Potri.008G072700.v3.1	0.79698
305	Potri.018G047100.v3.1	0.79689
306	Potri.005G176300.v3.1	0.796758
307	Potri.005G193500.v3.1	0.796539
308	Potri.010G222000.v3.1	0.796495
309	Potri.014G066300.v3.1	0.796393
310	Potri.002G015100.v3.1	0.79636
311	Potri.011G139801.v3.1	0.796349
312	Potri.018G088900.v3.1	0.796041
313	Potri.005G145000.v3.1	0.795448
314	Potri.003G192900.v3.1	0.795414
315	Potri.015G128400.v3.1	0.79536
316	Potri.013G114300.v3.1	0.79524
317	Potri.T058500.v3.1	0.794858
318	Potri.012G081000.v3.1	0.794623
319	Potri.008G076600.v3.1	0.794541
320	Potri.T139800.v3.1	0.793998
321	Potri.015G035500.v3.1	0.793822
322	Potri.003G052600.v3.1	0.793671
323	Potri.010G082400.v3.1	0.793533
324	Potri.006G145300.v3.1	0.793454
325	Potri.016G098500.v3.1	0.793343
326	Potri.006G127800.v3.1	0.793327
327	Potri.005G137400.v3.1	0.793247
328	Potri.009G078200.v3.1	0.792976
329	Potri.014G056500.v3.1	0.792714
330	Potri.007G031200.v3.1	0.792701
331	Potri.010G001600.v3.1	0.792082
332	Potri.009G134000.v3.1	0.791996
333	Potri.011G160801.v3.1	0.791969
334	Potri.001G398800.v3.1	0.791805
335	Potri.016G057400.v3.1	0.791335
336	Potri.006G156200.v3.1	0.791167
337	Potri.013G043100.v3.1	0.79111
338	Potri.002G033900.v3.1	0.790972
339	Potri.001G415100.v3.1	0.790913
340	Potri.005G137500.v3.1	0.790821
341	Potri.016G096600.v3.1	0.790296
342	Potri.001G210000.v3.1	0.790262
343	Potri.001G153100.v3.1	0.790116
344	Potri.T053500.v3.1	0.790099
345	Potri.003G020100.v3.1	0.790085
346	Potri.001G219300.v3.1	0.789759
347	Potri.011G147900.v3.1	0.789271
348	Potri.010G255400.v3.1	0.789254
349	Potri.008G111700.v3.1	0.789205
350	Potri.007G022700.v3.1	0.788984
351	Potri.006G232501.v3.1	0.788861
352	Potri.005G206700.v3.1	0.788654
353	Potri.006G220100.v3.1	0.788524
354	Potri.010G076600.v3.1	0.788422
355	Potri.T102501.v3.1	0.788148
356	Potri.001G467000.v3.1	0.788123
357	Potri.019G034000.v3.1	0.787778
358	Potri.005G255200.v3.1	0.78776
359	Potri.017G040800.v3.1	0.787717
360	Potri.009G160600.v3.1	0.787588
361	Potri.005G091600.v3.1	0.787552
362	Potri.004G073600.v3.1	0.787506
363	Potri.003G205900.v3.1	0.787322
364	Potri.013G039000.v3.1	0.787314
365	Potri.003G089900.v3.1	0.78727
366	Potri.014G096400.v3.1	0.787205
367	Potri.001G204000.v3.1	0.787149
368	Potri.016G105600.v3.1	0.786892
369	Potri.010G184500.v3.1	0.786834
370	Potri.018G094500.v3.1	0.786627
371	Potri.004G026200.v3.1	0.786607
372	Potri.005G161100.v3.1	0.786546
373	Potri.011G050000.v3.1	0.786389
374	Potri.008G132850.v3.1	0.786051
375	Potri.019G001200.v3.1	0.785711
376	Potri.004G000300.v3.1	0.78566
377	Potri.012G119900.v3.1	0.785588
378	Potri.011G136900.v3.1	0.785447
379	Potri.004G165400.v3.1	0.785227
380	Potri.009G004200.v3.1	0.784983
381	Potri.002G154600.v3.1	0.784895
382	Potri.003G088900.v3.1	0.784728
383	Potri.006G027300.v3.1	0.784538
384	Potri.006G064400.v3.1	0.784492
385	Potri.014G169500.v3.1	0.784411
386	Potri.002G240300.v3.1	0.784335
387	Potri.001G403200.v3.1	0.78427
388	Potri.012G012600.v3.1	0.784243
389	Potri.018G014900.v3.1	0.78415
390	Potri.005G239200.v3.1	0.784013
391	Potri.002G055700.v3.1	0.783893
392	Potri.004G097200.v3.1	0.783882
393	Potri.005G194200.v3.1	0.783728
394	Potri.007G030500.v3.1	0.783584
395	Potri.018G037500.v3.1	0.783522
396	Potri.012G088400.v3.1	0.783469
397	Potri.005G206200.v3.1	0.783422
398	Potri.009G003300.v3.1	0.783358
399	Potri.014G103600.v3.1	0.783349
400	Potri.010G210000.v3.1	0.783202
401	Potri.005G247700.v3.1	0.783148
402	Potri.014G155800.v3.1	0.783142
403	Potri.001G152500.v3.1	0.782963
404	Potri.004G024000.v3.1	0.782959
405	Potri.013G115400.v3.1	0.782658
406	Potri.011G158300.v3.1	0.782425
407	Potri.003G071100.v3.1	0.782118
408	Potri.002G124500.v3.1	0.782074
409	Potri.004G214700.v3.1	0.782061
410	Potri.018G088600.v3.1	0.781932
411	Potri.003G161700.v3.1	0.781701
412	Potri.009G082800.v3.1	0.781052
413	Potri.002G023000.v3.1	0.78094
414	Potri.009G052500.v3.1	0.7805
415	Potri.005G108900.v3.1	0.780498
416	Potri.016G000600.v3.1	0.780176
417	Potri.001G468500.v3.1	0.780119
418	Potri.001G330300.v3.1	0.780001
419	Potri.012G048300.v3.1	0.779786
420	Potri.009G052400.v3.1	0.779713
421	Potri.003G216700.v3.1	0.779289
422	Potri.005G074300.v3.1	0.778995
423	Potri.005G191100.v3.1	0.778776
424	Potri.001G084500.v3.1	0.778554
425	Potri.006G211700.v3.1	0.778464
426	Potri.002G200000.v3.1	0.77833
427	Potri.005G193400.v3.1	0.778243
428	Potri.006G075500.v3.1	0.77822
429	Potri.006G019700.v3.1	0.77799
430	Potri.011G004700.v3.1	0.777761
431	Potri.006G109100.v3.1	0.777668
432	Potri.007G098500.v3.1	0.777598
433	Potri.002G044300.v3.1	0.777589
434	Potri.010G182400.v3.1	0.777397
435	Potri.002G172200.v3.1	0.77738
436	Potri.007G044100.v3.1	0.777157
437	Potri.015G124100.v3.1	0.777118
438	Potri.001G436400.v3.1	0.776783
439	Potri.009G073600.v3.1	0.776369
440	Potri.001G015300.v3.1	0.775951
441	Potri.003G181900.v3.1	0.775754
442	Potri.014G059800.v3.1	0.775648
443	Potri.018G066600.v3.1	0.775539
444	Potri.002G260000.v3.1	0.775187
445	Potri.001G052300.v3.1	0.774825
446	Potri.004G139700.v3.1	0.774778
447	Potri.003G102800.v3.1	0.774435
448	Potri.005G241100.v3.1	0.774311
449	Potri.001G188700.v3.1	0.774083
450	Potri.012G033866.v3.1	0.773873
451	Potri.017G084100.v3.1	0.773793
452	Potri.011G029400.v3.1	0.773529
453	Potri.002G070900.v3.1	0.773064
454	Potri.010G129800.v3.1	0.772576
455	Potri.014G037000.v3.1	0.771911
456	Potri.001G154300.v3.1	0.771695
457	Potri.015G074700.v3.1	0.771355
458	Potri.002G045000.v3.1	0.771355
459	Potri.004G015300.v3.1	0.77116
460	Potri.014G076100.v3.1	0.771054
461	Potri.003G172000.v3.1	0.770882
462	Potri.012G006700.v3.1	0.770601
463	Potri.018G014600.v3.1	0.770261
464	Potri.002G125200.v3.1	0.770175
465	Potri.002G151100.v3.1	0.76998
466	Potri.001G328600.v3.1	0.769687
467	Potri.001G313000.v3.1	0.769427
468	Potri.007G128400.v3.1	0.769403
469	Potri.006G016900.v3.1	0.769171
470	Potri.016G048900.v3.1	0.769115
471	Potri.012G144000.v3.1	0.769022
472	Potri.012G019700.v3.1	0.768935
473	Potri.010G052000.v3.1	0.768866
474	Potri.009G021800.v3.1	0.768532
475	Potri.007G058200.v3.1	0.768289
476	Potri.010G079500.v3.1	0.768032
477	Potri.006G107900.v3.1	0.767855
478	Potri.001G388800.v3.1	0.767653
479	Potri.016G122200.v3.1	0.767553
480	Potri.010G253200.v3.1	0.767248
481	Potri.013G082700.v3.1	0.767224
482	Potri.012G058700.v3.1	0.767111
483	Potri.008G172100.v3.1	0.766573
484	Potri.005G075500.v3.1	0.766044
485	Potri.012G124300.v3.1	0.765997
486	Potri.002G027200.v3.1	0.765964
487	Potri.001G256900.v3.1	0.765938
488	Potri.008G133500.v3.1	0.765862
489	Potri.009G111600.v3.1	0.765642
490	Potri.002G111200.v3.1	0.765628
491	Potri.011G071200.v3.1	0.765599
492	Potri.001G390600.v3.1	0.765458
493	Potri.013G159700.v3.1	0.765202
494	Potri.005G037900.v3.1	0.765029
495	Potri.006G073500.v3.1	0.765006
496	Potri.001G276100.v3.1	0.764724
497	Potri.009G041700.v3.1	0.764687
498	Potri.014G143400.v3.1	0.764481
499	Potri.003G190600.v3.1	0.764473
500	Potri.015G096900.v3.1	0.764455
501	Potri.008G194000.v3.1	0.764393
502	Potri.018G144600.v3.1	0.764079
503	Potri.014G115800.v3.1	0.763979
504	Potri.009G074400.v3.1	0.763964
505	Potri.004G086600.v3.1	0.763296
506	Potri.002G038400.v3.1	0.762564
507	Potri.002G248300.v3.1	0.762317
508	Potri.014G069100.v3.1	0.762158
509	Potri.010G213600.v3.1	0.762156
510	Potri.001G413500.v3.1	0.761672
511	Potri.001G001000.v3.1	0.761269
512	Potri.001G101600.v3.1	0.761136
513	Potri.014G040700.v3.1	0.760687
514	Potri.004G030700.v3.1	0.759989
515	Potri.009G148900.v3.1	0.75979
516	Potri.006G099500.v3.1	0.759647
517	Potri.014G133400.v3.1	0.75953
518	Potri.017G095700.v3.1	0.759506
519	Potri.013G103700.v3.1	0.758783
520	Potri.005G016225.v3.1	0.758654
521	Potri.001G009200.v3.1	0.758487
522	Potri.017G087500.v3.1	0.758209
523	Potri.002G101800.v3.1	0.758196
524	Potri.002G200200.v3.1	0.758166
525	Potri.016G062700.v3.1	0.757683
526	Potri.001G213800.v3.1	0.757448
527	Potri.005G055000.v3.1	0.757318
528	Potri.017G119700.v3.1	0.757226
529	Potri.002G196100.v3.1	0.75692
530	Potri.011G095800.v3.1	0.756813
531	Potri.001G140700.v3.1	0.756628
532	Potri.016G077100.v3.1	0.7565
533	Potri.001G193700.v3.1	0.756487
534	Potri.016G087000.v3.1	0.756414
535	Potri.006G077200.v3.1	0.756228
536	Potri.014G075800.v3.1	0.755941
537	Potri.015G060900.v3.1	0.755791
538	Potri.007G008500.v3.1	0.755602
539	Potri.003G066800.v3.1	0.755168
540	Potri.009G048300.v3.1	0.755146
541	Potri.001G166800.v3.1	0.755125
542	Potri.016G119200.v3.1	0.75477
543	Potri.002G024300.v3.1	0.754445
544	Potri.017G055800.v3.1	0.754334
545	Potri.018G002700.v3.1	0.754116
546	Potri.005G011400.v3.1	0.753346
547	Potri.005G204200.v3.1	0.753163
548	Potri.004G189900.v3.1	0.752771
549	Potri.004G230200.v3.1	0.752413
550	Potri.004G113200.v3.1	0.751763
551	Potri.016G135800.v3.1	0.7516
552	Potri.011G089500.v3.1	0.751497
553	Potri.015G076100.v3.1	0.751354
554	Potri.013G080200.v3.1	0.751336
555	Potri.T092101.v3.1	0.751164
556	Potri.009G074800.v3.1	0.751011
557	Potri.005G190700.v3.1	0.750711
558	Potri.017G050200.v3.1	0.750482
559	Potri.003G044700.v3.1	0.750398
560	Potri.003G090600.v3.1	0.750343
561	Potri.008G195000.v3.1	0.749845
562	Potri.002G018300.v3.1	0.749525
563	Potri.005G122600.v3.1	0.749467
564	Potri.001G015500.v3.1	0.74929
565	Potri.011G025200.v3.1	0.748213
566	Potri.014G115100.v3.1	0.748165
567	Potri.006G020500.v3.1	0.747672
568	Potri.013G027000.v3.1	0.747632
569	Potri.001G293400.v3.1	0.747419
570	Potri.003G169700.v3.1	0.747365
571	Potri.006G279200.v3.1	0.747284
572	Potri.002G228300.v3.1	0.747136
573	Potri.T000800.v3.1	0.746999
574	Potri.010G045800.v3.1	0.746217
575	Potri.004G113500.v3.1	0.746213
576	Potri.016G098300.v3.1	0.74608
577	Potri.018G066100.v3.1	0.74584
578	Potri.015G078700.v3.1	0.745778
579	Potri.012G144300.v3.1	0.74558
580	Potri.010G153600.v3.1	0.745281
581	Potri.009G101166.v3.1	0.745274
582	Potri.014G029200.v3.1	0.745274
583	Potri.011G093100.v3.1	0.74515
584	Potri.018G069700.v3.1	0.745089
585	Potri.001G141200.v3.1	0.744467
586	Potri.011G157500.v3.1	0.744421
587	Potri.011G057500.v3.1	0.744236
588	Potri.002G177600.v3.1	0.743831
589	Potri.008G146500.v3.1	0.743482
590	Potri.006G176500.v3.1	0.743415
591	Potri.009G069300.v3.1	0.742777
592	Potri.014G124550.v3.1	0.742726
593	Potri.016G031500.v3.1	0.742637
594	Potri.008G019100.v3.1	0.742493
595	Potri.001G139600.v3.1	0.742476
596	Potri.014G129400.v3.1	0.742432
597	Potri.015G069200.v3.1	0.74224
598	Potri.016G142200.v3.1	0.742192
599	Potri.016G066300.v3.1	0.742075
600	Potri.014G005300.v3.1	0.742016
601	Potri.016G093000.v3.1	0.741965
602	Potri.014G057800.v3.1	0.741911
603	Potri.T125800.v3.1	0.741642
604	Potri.013G047600.v3.1	0.741612
605	Potri.004G086500.v3.1	0.741545
606	Potri.015G039500.v3.1	0.741395
607	Potri.001G415000.v3.1	0.741381
608	Potri.009G008300.v3.1	0.741092
609	Potri.007G008000.v3.1	0.740622
610	Potri.007G134300.v3.1	0.739683
611	Potri.007G032700.v3.1	0.739656
612	Potri.003G057200.v3.1	0.73949
613	Potri.019G045600.v3.1	0.738994
614	Potri.010G209900.v3.1	0.73895
615	Potri.011G023900.v3.1	0.738906
616	Potri.015G135000.v3.1	0.738396
617	Potri.016G121200.v3.1	0.737845
618	Potri.014G087700.v3.1	0.737605
619	Potri.001G135400.v3.1	0.737585
620	Potri.018G145300.v3.1	0.737438
621	Potri.012G005800.v3.1	0.737437
622	Potri.001G416300.v3.1	0.736894
623	Potri.003G065300.v3.1	0.736312
624	Potri.002G076700.v3.1	0.735873
625	Potri.005G058000.v3.1	0.735844
626	Potri.011G164700.v3.1	0.735799
627	Potri.001G433400.v3.1	0.735709
628	Potri.016G089500.v3.1	0.735665
629	Potri.009G046500.v3.1	0.735093
630	Potri.002G102500.v3.1	0.734777
631	Potri.013G041700.v3.1	0.734736
632	Potri.006G116500.v3.1	0.734684
633	Potri.008G015000.v3.1	0.734683
634	Potri.006G163400.v3.1	0.734477
635	Potri.008G035500.v3.1	0.734463
636	Potri.004G056300.v3.1	0.734232
637	Potri.001G452000.v3.1	0.734182
638	Potri.015G142200.v3.1	0.734022
639	Potri.009G148000.v3.1	0.733838
640	Potri.T029701.v3.1	0.733787
641	Potri.002G165200.v3.1	0.73357
642	Potri.005G011850.v3.1	0.733459
643	Potri.012G021300.v3.1	0.733281
644	Potri.014G032300.v3.1	0.733232
645	Potri.013G080300.v3.1	0.733011
646	Potri.008G120000.v3.1	0.732797
647	Potri.001G438500.v3.1	0.73271
648	Potri.008G058900.v3.1	0.732583
649	Potri.010G053400.v3.1	0.732497
650	Potri.015G054350.v3.1	0.732338
651	Potri.018G076400.v3.1	0.732333
652	Potri.008G117800.v3.1	0.732127
653	Potri.013G125300.v3.1	0.732094
654	Potri.017G014600.v3.1	0.731962
655	Potri.001G212900.v3.1	0.731841
656	Potri.005G258400.v3.1	0.731779
657	Potri.010G123400.v3.1	0.731639
658	Potri.013G120100.v3.1	0.731557
659	Potri.017G046200.v3.1	0.731542
660	Potri.001G191000.v3.1	0.731249
661	Potri.004G233100.v3.1	0.730308
662	Potri.010G046700.v3.1	0.730283
663	Potri.008G050800.v3.1	0.730242
664	Potri.003G009000.v3.1	0.73022
665	Potri.013G082600.v3.1	0.730202
666	Potri.001G028000.v3.1	0.730139
667	Potri.004G185000.v3.1	0.730011
668	Potri.014G136100.v3.1	0.729936
669	Potri.002G015200.v3.1	0.729926
670	Potri.006G193900.v3.1	0.729241
671	Potri.017G012100.v3.1	0.729116
672	Potri.004G029600.v3.1	0.729103
673	Potri.014G159800.v3.1	0.729085
674	Potri.018G149300.v3.1	0.728975
675	Potri.001G416800.v3.1	0.728691
676	Potri.008G069900.v3.1	0.728431
677	Potri.018G025900.v3.1	0.728177
678	Potri.008G019800.v3.1	0.727986
679	Potri.015G033700.v3.1	0.727807
680	Potri.014G190300.v3.1	0.72779
681	Potri.019G081200.v3.1	0.727631
682	Potri.002G102900.v3.1	0.727605
683	Potri.008G161800.v3.1	0.7271
684	Potri.010G249600.v3.1	0.726863
685	Potri.008G006200.v3.1	0.726602
686	Potri.002G138800.v3.1	0.726229
687	Potri.008G073800.v3.1	0.726227
688	Potri.006G218200.v3.1	0.726013
689	Potri.017G030100.v3.1	0.72597
690	Potri.018G152600.v3.1	0.72578
691	Potri.013G161000.v3.1	0.725753
692	Potri.008G002400.v3.1	0.725673
693	Potri.016G117500.v3.1	0.7256
694	Potri.005G237100.v3.1	0.725598
695	Potri.012G025100.v3.1	0.725564
696	Potri.006G218000.v3.1	0.724815
697	Potri.011G102100.v3.1	0.724435
698	Potri.006G129200.v3.1	0.724425
699	Potri.003G019900.v3.1	0.724376
700	Potri.010G062600.v3.1	0.724087
701	Potri.010G161200.v3.1	0.723526
702	Potri.006G128000.v3.1	0.723443
703	Potri.006G272400.v3.1	0.722025
704	Potri.016G105100.v3.1	0.721891
705	Potri.003G170000.v3.1	0.721478
706	Potri.014G031600.v3.1	0.721048
707	Potri.007G078400.v3.1	0.721038
708	Potri.019G083900.v3.1	0.720905
709	Potri.005G239900.v3.1	0.720732
710	Potri.009G110600.v3.1	0.720103
711	Potri.006G147300.v3.1	0.720052
712	Potri.001G140800.v3.1	0.719805
713	Potri.004G157100.v3.1	0.719778
714	Potri.002G248700.v3.1	0.719722
715	Potri.005G175400.v3.1	0.719586
716	Potri.008G215500.v3.1	0.719574
717	Potri.001G093100.v3.1	0.71942
718	Potri.013G103400.v3.1	0.719
719	Potri.019G122500.v3.1	0.718946
720	Potri.007G031100.v3.1	0.718248
721	Potri.001G002400.v3.1	0.718172
722	Potri.002G151700.v3.1	0.717753
723	Potri.008G159500.v3.1	0.717703
724	Potri.011G154300.v3.1	0.717476
725	Potri.019G055500.v3.1	0.717177
726	Potri.008G094700.v3.1	0.716892
727	Potri.007G064400.v3.1	0.716762
728	Potri.004G197600.v3.1	0.716732
729	Potri.013G082800.v3.1	0.716536
730	Potri.014G030700.v3.1	0.71649
731	Potri.T045750.v3.1	0.716424
732	Potri.009G080400.v3.1	0.715999
733	Potri.002G018800.v3.1	0.715253
734	Potri.009G024700.v3.1	0.715007
735	Potri.013G133300.v3.1	0.714876
736	Potri.001G343700.v3.1	0.714535
737	Potri.003G026700.v3.1	0.713643
738	Potri.004G182100.v3.1	0.713566
739	Potri.001G111500.v3.1	0.713237
740	Potri.016G020700.v3.1	0.713149
741	Potri.017G015700.v3.1	0.713137
742	Potri.001G420800.v3.1	0.713054
743	Potri.001G110700.v3.1	0.713009
744	Potri.005G204100.v3.1	0.712845
745	Potri.010G080000.v3.1	0.712807
746	Potri.003G119200.v3.1	0.712178
747	Potri.002G142800.v3.1	0.712143
748	Potri.005G188700.v3.1	0.712094
749	Potri.009G149700.v3.1	0.712056
750	Potri.001G059500.v3.1	0.711794
751	Potri.006G039800.v3.1	0.711739
752	Potri.011G120700.v3.1	0.711677
753	Potri.018G083850.v3.1	0.711649
754	Potri.013G080500.v3.1	0.711633
755	Potri.005G111200.v3.1	0.711604
756	Potri.012G140900.v3.1	0.711298
757	Potri.003G124600.v3.1	0.711177
758	Potri.005G110000.v3.1	0.711078
759	Potri.006G020000.v3.1	0.710609
760	Potri.010G179700.v3.1	0.710577
761	Potri.016G021800.v3.1	0.710183
762	Potri.010G003800.v3.1	0.710092
763	Potri.019G050600.v3.1	0.710006
764	Potri.013G074400.v3.1	0.709959
765	Potri.T138600.v3.1	0.709896
766	Potri.008G012700.v3.1	0.709642
767	Potri.001G360100.v3.1	0.709506
768	Potri.008G153400.v3.1	0.709501
769	Potri.006G216200.v3.1	0.709192
770	Potri.002G126100.v3.1	0.708364
771	Potri.010G092600.v3.1	0.708351
772	Potri.003G058500.v3.1	0.708197
773	Potri.008G163500.v3.1	0.70781
774	Potri.001G450900.v3.1	0.707809
775	Potri.010G150800.v3.1	0.707725
776	Potri.010G033400.v3.1	0.707722
777	Potri.009G141800.v3.1	0.707718
778	Potri.001G162400.v3.1	0.707623
779	Potri.004G005300.v3.1	0.707587
780	Potri.004G105700.v3.1	0.707538
781	Potri.014G095400.v3.1	0.70707
782	Potri.002G166800.v3.1	0.706812
783	Potri.006G243300.v3.1	0.706747
784	Potri.001G357401.v3.1	0.706388
785	Potri.009G029400.v3.1	0.70633
786	Potri.T092700.v3.1	0.7058
787	Potri.001G182100.v3.1	0.70574
788	Potri.006G038900.v3.1	0.705452
789	Potri.005G109100.v3.1	0.705441
790	Potri.012G078400.v3.1	0.705382
791	Potri.004G168600.v3.1	0.705347
792	Potri.006G070900.v3.1	0.705333
793	Potri.001G211000.v3.1	0.705139
794	Potri.002G015900.v3.1	0.705004
795	Potri.001G342300.v3.1	0.704652
796	Potri.011G058800.v3.1	0.704446
797	Potri.017G122500.v3.1	0.704407
798	Potri.006G276100.v3.1	0.704308
799	Potri.001G314400.v3.1	0.704113
800	Potri.006G018500.v3.1	0.703714
801	Potri.008G129400.v3.1	0.703709
802	Potri.003G028101.v3.1	0.703684
803	Potri.004G056000.v3.1	0.703629
804	Potri.005G105800.v3.1	0.703533
805	Potri.006G138700.v3.1	0.703329
806	Potri.003G057100.v3.1	0.703278
807	Potri.016G086400.v3.1	0.703166
808	Potri.016G030100.v3.1	0.703154
809	Potri.014G184300.v3.1	0.703048
810	Potri.012G127700.v3.1	0.702883
811	Potri.005G139300.v3.1	0.702611
812	Potri.010G183300.v3.1	0.702405
813	Potri.010G141600.v3.1	0.702384
814	Potri.008G178000.v3.1	0.702346
815	Potri.017G116500.v3.1	0.702174
816	Potri.013G031400.v3.1	0.70186
817	Potri.005G211000.v3.1	0.701753
818	Potri.014G198400.v3.1	0.701744
819	Potri.004G047900.v3.1	0.701649
820	Potri.005G056000.v3.1	0.701555
821	Potri.011G081001.v3.1	0.701375
822	Potri.003G206800.v3.1	0.701215
823	Potri.002G101300.v3.1	0.701183
824	Potri.004G072900.v3.1	0.701132
825	Potri.004G180500.v3.1	0.701045
826	Potri.006G177000.v3.1	0.70059
827	Potri.005G075000.v3.1	0.700342
828	Potri.T081700.v3.1	0.700263
829	Potri.002G195200.v3.1	0.700257
830	Potri.006G179300.v3.1	0.700004
831	Potri.002G133500.v3.1	0.699939
832	Potri.002G257900.v3.1	0.69991
833	Potri.003G066600.v3.1	0.699876
834	Potri.001G460100.v3.1	0.699778
835	Potri.012G036200.v3.1	0.699724
836	Potri.009G135300.v3.1	0.699723
837	Potri.002G108000.v3.1	0.699694
838	Potri.018G014500.v3.1	0.699527
839	Potri.014G172400.v3.1	0.699254
840	Potri.017G124800.v3.1	0.699208
841	Potri.001G093800.v3.1	0.699179
842	Potri.010G151200.v3.1	0.699115
843	Potri.005G078900.v3.1	0.698826
844	Potri.007G028500.v3.1	0.698662
845	Potri.003G154200.v3.1	0.698556
846	Potri.001G366600.v3.1	0.698304
847	Potri.010G201400.v3.1	0.69817
848	Potri.010G133300.v3.1	0.698067
849	Potri.006G024500.v3.1	0.697997
850	Potri.010G126600.v3.1	0.697969
851	Potri.004G004900.v3.1	0.697795
852	Potri.015G006100.v3.1	0.697642
853	Potri.008G115200.v3.1	0.697571
854	Potri.016G019000.v3.1	0.697408
855	Potri.006G019800.v3.1	0.697291
856	Potri.008G079066.v3.1	0.697202
857	Potri.005G099000.v3.1	0.697151
858	Potri.007G134800.v3.1	0.696926
859	Potri.017G011000.v3.1	0.696854
860	Potri.007G049000.v3.1	0.696801
861	Potri.018G020700.v3.1	0.696785
862	Potri.016G062000.v3.1	0.696756
863	Potri.009G104300.v3.1	0.696699
864	Potri.005G195500.v3.1	0.696655
865	Potri.004G221700.v3.1	0.696431
866	Potri.T119200.v3.1	0.696255
867	Potri.010G080200.v3.1	0.696049
868	Potri.010G133200.v3.1	0.695925
869	Potri.010G222300.v3.1	0.695478
870	Potri.013G152300.v3.1	0.695054
871	Potri.007G110500.v3.1	0.695018
872	Potri.004G056500.v3.1	0.694945
873	Potri.007G021000.v3.1	0.69491
874	Potri.005G254200.v3.1	0.694853
875	Potri.004G103600.v3.1	0.694675
876	Potri.014G106400.v3.1	0.69403
877	Potri.001G046600.v3.1	0.693933
878	Potri.006G040400.v3.1	0.693644
879	Potri.T096600.v3.1	0.693632
880	Potri.008G120400.v3.1	0.693608
881	Potri.008G017100.v3.1	0.693503
882	Potri.012G084100.v3.1	0.693291
883	Potri.004G059600.v3.1	0.69326
884	Potri.002G128900.v3.1	0.692559
885	Potri.007G051800.v3.1	0.692508
886	Potri.014G166900.v3.1	0.692429
887	Potri.001G262400.v3.1	0.692274
888	Potri.006G200300.v3.1	0.692131
889	Potri.002G103900.v3.1	0.692083
890	Potri.010G189900.v3.1	0.691876
891	Potri.016G006700.v3.1	0.691785
892	Potri.010G114200.v3.1	0.69178
893	Potri.010G123101.v3.1	0.691497
894	Potri.009G074700.v3.1	0.691454
895	Potri.001G024800.v3.1	0.691452
896	Potri.019G015300.v3.1	0.691299
897	Potri.006G189600.v3.1	0.691208
898	Potri.004G106600.v3.1	0.691057
899	Potri.014G100100.v3.1	0.691044
900	Potri.010G133100.v3.1	0.690742
901	Potri.006G105500.v3.1	0.690507
902	Potri.002G253400.v3.1	0.68986
903	Potri.008G073300.v3.1	0.689695
904	Potri.018G105700.v3.1	0.689686
905	Potri.012G064200.v3.1	0.689268
906	Potri.003G134100.v3.1	0.689216
907	Potri.010G150700.v3.1	0.688963
908	Potri.006G163100.v3.1	0.688869
909	Potri.018G146300.v3.1	0.688806
910	Potri.003G196100.v3.1	0.688599
911	Potri.001G367500.v3.1	0.688373
912	Potri.014G170400.v3.1	0.688317
913	Potri.004G130400.v3.1	0.688096
914	Potri.012G134100.v3.1	0.688001
915	Potri.004G082400.v3.1	0.687936
916	Potri.003G097400.v3.1	0.687855
917	Potri.006G247300.v3.1	0.687816
918	Potri.007G113600.v3.1	0.687252
919	Potri.014G146200.v3.1	0.687231
920	Potri.014G151200.v3.1	0.687153
921	Potri.004G217400.v3.1	0.687067
922	Potri.010G135100.v3.1	0.687006
923	Potri.001G393400.v3.1	0.686957
924	Potri.013G127300.v3.1	0.686899
925	Potri.T158500.v3.1	0.686629
926	Potri.013G119600.v3.1	0.686594
927	Potri.001G169000.v3.1	0.686315
928	Potri.005G192000.v3.1	0.686293
929	Potri.001G244800.v3.1	0.685739
930	Potri.001G067000.v3.1	0.685629
931	Potri.004G105600.v3.1	0.685569
932	Potri.014G020366.v3.1	0.685248
933	Potri.016G112000.v3.1	0.685211
934	Potri.008G006500.v3.1	0.685048
935	Potri.016G034600.v3.1	0.684621
936	Potri.012G090800.v3.1	0.684426
937	Potri.018G072000.v3.1	0.684423
938	Potri.002G140600.v3.1	0.684198
939	Potri.004G056100.v3.1	0.683995
940	Potri.010G145900.v3.1	0.683931
941	Potri.002G249901.v3.1	0.683785
942	Potri.013G080400.v3.1	0.683675
943	Potri.017G113000.v3.1	0.683466
944	Potri.012G031400.v3.1	0.683231
945	Potri.005G096700.v3.1	0.683108
946	Potri.005G253600.v3.1	0.68304
947	Potri.016G114700.v3.1	0.683022
948	Potri.015G075000.v3.1	0.682859
949	Potri.013G026400.v3.1	0.682838
950	Potri.014G126000.v3.1	0.682268
951	Potri.002G113132.v3.1	0.682187
952	Potri.003G210800.v3.1	0.681998
953	Potri.005G094100.v3.1	0.68194
954	Potri.014G053700.v3.1	0.681708
955	Potri.T094000.v3.1	0.681558
956	Potri.006G223900.v3.1	0.681512
957	Potri.006G219800.v3.1	0.681464
958	Potri.001G006400.v3.1	0.681435
959	Potri.001G149800.v3.1	0.681408
960	Potri.008G200600.v3.1	0.681226
961	Potri.006G063100.v3.1	0.681019
962	Potri.005G141300.v3.1	0.680768
963	Potri.001G403900.v3.1	0.680747
964	Potri.006G259300.v3.1	0.680256
965	Potri.T087000.v3.1	0.680118
966	Potri.019G120300.v3.1	0.680004
967	Potri.014G061000.v3.1	0.679881
968	Potri.012G011800.v3.1	0.679825
969	Potri.002G202500.v3.1	0.679786
970	Potri.006G212800.v3.1	0.679328
971	Potri.018G144500.v3.1	0.67911
972	Potri.006G276200.v3.1	0.678973
973	Potri.002G094800.v3.1	0.678969
974	Potri.T059900.v3.1	0.678598
975	Potri.006G243600.v3.1	0.678523
976	Potri.006G022100.v3.1	0.678515
977	Potri.001G067100.v3.1	0.678198
978	Potri.006G105600.v3.1	0.678151
979	Potri.003G185500.v3.1	0.678104
980	Potri.006G102700.v3.1	0.677877
981	Potri.004G149800.v3.1	0.677571
982	Potri.019G070900.v3.1	0.677436
983	Potri.011G163901.v3.1	0.677406
984	Potri.016G103500.v3.1	0.677395
985	Potri.014G125000.v3.1	0.677306
986	Potri.006G228500.v3.1	0.677283
987	Potri.007G033600.v3.1	0.677223
988	Potri.011G125300.v3.1	0.677061
989	Potri.002G086900.v3.1	0.676855
990	Potri.005G252000.v3.1	0.676819
991	Potri.019G031200.v3.1	0.676733
992	Potri.009G009500.v3.1	0.676514
993	Potri.T104500.v3.1	0.676201
994	Potri.006G243700.v3.1	0.675984
995	Potri.002G068600.v3.1	0.675977
996	Potri.009G031800.v3.1	0.675784
997	Potri.004G222600.v3.1	0.675579
998	Potri.003G181000.v3.1	0.675563
999	Potri.016G006100.v3.1	0.675458
1000	Potri.008G125700.v3.1	0.675265
1001	Potri.002G044400.v3.1	0.675207
1002	Potri.003G067600.v3.1	0.675129
1003	Potri.007G109300.v3.1	0.674957
1004	Potri.002G095800.v3.1	0.674681
1005	Potri.009G070000.v3.1	0.673744
1006	Potri.014G110400.v3.1	0.673739
1007	Potri.012G089800.v3.1	0.673273
1008	Potri.011G050600.v3.1	0.673185
1009	Potri.004G101800.v3.1	0.673161
1010	Potri.003G101700.v3.1	0.673103
1011	Potri.010G053500.v3.1	0.673082
1012	Potri.017G089900.v3.1	0.672911
1013	Potri.011G044300.v3.1	0.672754
1014	Potri.001G246800.v3.1	0.672637
1015	Potri.006G030300.v3.1	0.672519
1016	Potri.018G004200.v3.1	0.672134
1017	Potri.013G022100.v3.1	0.671952
1018	Potri.018G047300.v3.1	0.671938
1019	Potri.015G139900.v3.1	0.67192
1020	Potri.010G153200.v3.1	0.671879
1021	Potri.014G103900.v3.1	0.671304
1022	Potri.007G085200.v3.1	0.671274
1023	Potri.018G063300.v3.1	0.671118
1024	Potri.005G070300.v3.1	0.671035
1025	Potri.018G036700.v3.1	0.670987
1026	Potri.006G141400.v3.1	0.670952
1027	Potri.018G037832.v3.1	0.670807
1028	Potri.010G182650.v3.1	0.670506
1029	Potri.001G068300.v3.1	0.670461
1030	Potri.008G139900.v3.1	0.670445
1031	Potri.018G088800.v3.1	0.670303
1032	Potri.004G172000.v3.1	0.670223
1033	Potri.004G139600.v3.1	0.670162
1034	Potri.010G079700.v3.1	0.669939
1035	Potri.013G084850.v3.1	0.669846
1036	Potri.001G080200.v3.1	0.669659
1037	Potri.006G088300.v3.1	0.669531
1038	Potri.007G025300.v3.1	0.66948
1039	Potri.012G086800.v3.1	0.669326
1040	Potri.002G118500.v3.1	0.669299
1041	Potri.002G054000.v3.1	0.668859
1042	Potri.001G131000.v3.1	0.668853
1043	Potri.010G010400.v3.1	0.66877
1044	Potri.T053600.v3.1	0.668684
1045	Potri.018G144900.v3.1	0.668639
1046	Potri.007G091000.v3.1	0.668346
1047	Potri.008G141900.v3.1	0.667696
1048	Potri.002G181300.v3.1	0.667666
1049	Potri.004G037900.v3.1	0.667531
1050	Potri.002G233400.v3.1	0.667234
1051	Potri.009G111300.v3.1	0.667234
1052	Potri.006G056766.v3.1	0.667234
1053	Potri.010G149700.v3.1	0.667234
1054	Potri.T091950.v3.1	0.667234
1055	Potri.002G108900.v3.1	0.667234
1056	Potri.018G099100.v3.1	0.667234
1057	Potri.001G024900.v3.1	0.667234
1058	Potri.016G010900.v3.1	0.667234
1059	Potri.011G033400.v3.1	0.667234
1060	Potri.001G251100.v3.1	0.667234
1061	Potri.010G178200.v3.1	0.667234
1062	Potri.013G083800.v3.1	0.667234
1063	Potri.015G048400.v3.1	0.667234
1064	Potri.006G096900.v3.1	0.667234
1065	Potri.014G196600.v3.1	0.667234
1066	Potri.018G116100.v3.1	0.667234
1067	Potri.004G093800.v3.1	0.667234
1068	Potri.018G124900.v3.1	0.667234
1069	Potri.014G099900.v3.1	0.667234
1070	Potri.006G030000.v3.1	0.667234
1071	Potri.011G003200.v3.1	0.667234
1072	Potri.016G006200.v3.1	0.667234
1073	Potri.018G005200.v3.1	0.667234
1074	Potri.019G075300.v3.1	0.667234
1075	Potri.007G068000.v3.1	0.667234
1076	Potri.008G083600.v3.1	0.667234
1077	Potri.014G077500.v3.1	0.667234
1078	Potri.011G120300.v3.1	0.667234
1079	Potri.002G011300.v3.1	0.667234
1080	Potri.T092000.v3.1	0.667234
1081	Potri.004G218500.v3.1	0.667234
1082	Potri.006G131000.v3.1	0.667234
1083	Potri.001G259100.v3.1	0.667234
1084	Potri.001G370800.v3.1	0.667234
1085	Potri.011G032100.v3.1	0.667234
1086	Potri.006G030200.v3.1	0.667234
1087	Potri.001G012700.v3.1	0.666945
1088	Potri.006G138800.v3.1	0.666873
1089	Potri.017G051600.v3.1	0.666753
1090	Potri.008G060000.v3.1	0.666648
1091	Potri.018G107400.v3.1	0.666553
1092	Potri.008G220700.v3.1	0.666465
1093	Potri.004G211900.v3.1	0.666239
1094	Potri.006G265200.v3.1	0.665737
1095	Potri.016G121800.v3.1	0.665487
1096	Potri.010G250600.v3.1	0.665373
1097	Potri.018G007100.v3.1	0.665166
1098	Potri.015G078600.v3.1	0.665154
1099	Potri.001G041200.v3.1	0.664941
1100	Potri.017G002700.v3.1	0.664934
1101	Potri.014G090601.v3.1	0.664684
1102	Potri.001G339200.v3.1	0.664439
1103	Potri.014G124900.v3.1	0.664208
1104	Potri.013G094500.v3.1	0.664083
1105	Potri.004G141200.v3.1	0.663626
1106	Potri.014G167800.v3.1	0.663279
1107	Potri.005G163600.v3.1	0.663017
1108	Potri.004G197100.v3.1	0.662828
1109	Potri.001G316400.v3.1	0.662645
1110	Potri.T108800.v3.1	0.662472
1111	Potri.009G131600.v3.1	0.662306
1112	Potri.001G463200.v3.1	0.662027
1113	Potri.009G031200.v3.1	0.661871
1114	Potri.006G256700.v3.1	0.661789
1115	Potri.016G088700.v3.1	0.66161
1116	Potri.018G144950.v3.1	0.661368
1117	Potri.006G181900.v3.1	0.661356
1118	Potri.013G071900.v3.1	0.661256
1119	Potri.002G001500.v3.1	0.661222
1120	Potri.009G120300.v3.1	0.661205
1121	Potri.009G083000.v3.1	0.660883
1122	Potri.004G139500.v3.1	0.66083
1123	Potri.012G117600.v3.1	0.660743
1124	Potri.003G130900.v3.1	0.660434
1125	Potri.018G037200.v3.1	0.659922
1126	Potri.T132600.v3.1	0.659777
1127	Potri.004G102800.v3.1	0.659653
1128	Potri.016G051500.v3.1	0.658398
1129	Potri.009G037000.v3.1	0.658356
1130	Potri.007G136700.v3.1	0.658173
1131	Potri.001G087600.v3.1	0.658145
1132	Potri.012G016000.v3.1	0.657854
1133	Potri.008G062300.v3.1	0.65752
1134	Potri.001G286000.v3.1	0.657418
1135	Potri.017G110000.v3.1	0.657347
1136	Potri.010G192500.v3.1	0.657217
1137	Potri.016G070900.v3.1	0.657144
1138	Potri.003G024200.v3.1	0.656971
1139	Potri.017G096100.v3.1	0.656966
1140	Potri.011G109500.v3.1	0.656873
1141	Potri.011G163700.v3.1	0.656752
1142	Potri.002G101200.v3.1	0.656689
1143	Potri.005G163700.v3.1	0.656655
1144	Potri.011G023000.v3.1	0.656615
1145	Potri.018G056900.v3.1	0.656252
1146	Potri.004G044500.v3.1	0.656048
1147	Potri.018G146600.v3.1	0.655633
1148	Potri.018G145200.v3.1	0.655518
1149	Potri.019G118700.v3.1	0.655386
1150	Potri.016G055901.v3.1	0.655363
1151	Potri.013G135500.v3.1	0.655355
1152	Potri.009G165000.v3.1	0.655026
1153	Potri.013G141900.v3.1	0.654796
1154	Potri.014G038900.v3.1	0.654555
1155	Potri.003G159500.v3.1	0.654433
1156	Potri.001G118700.v3.1	0.653832
1157	Potri.001G015966.v3.1	0.653796
1158	Potri.013G010400.v3.1	0.65363
1159	Potri.018G089200.v3.1	0.653629
1160	Potri.001G242300.v3.1	0.653505
1161	Potri.004G215000.v3.1	0.65255
1162	Potri.001G307200.v3.1	0.652476
1163	Potri.005G163500.v3.1	0.652453
1164	Potri.017G014400.v3.1	0.652333
1165	Potri.016G099300.v3.1	0.652229
1166	Potri.001G292300.v3.1	0.652194
1167	Potri.001G146700.v3.1	0.65204
1168	Potri.001G056200.v3.1	0.651992
1169	Potri.016G094000.v3.1	0.651786
1170	Potri.003G193200.v3.1	0.651557
1171	Potri.016G011200.v3.1	0.651423
1172	Potri.014G018900.v3.1	0.651251
1173	Potri.001G246700.v3.1	0.65091
1174	Potri.006G229600.v3.1	0.650813
1175	Potri.015G100800.v3.1	0.65042
1176	Potri.007G072000.v3.1	0.650274
1177	Potri.005G072300.v3.1	0.650168
1178	Potri.004G016000.v3.1	0.649258
1179	Potri.011G124500.v3.1	0.649219
1180	Potri.002G121100.v3.1	0.649088
1181	Potri.018G014700.v3.1	0.648901
1182	Potri.013G078900.v3.1	0.648881
1183	Potri.010G166500.v3.1	0.648629
1184	Potri.001G240300.v3.1	0.648395
1185	Potri.019G018900.v3.1	0.648222
1186	Potri.008G092700.v3.1	0.648109
1187	Potri.001G409600.v3.1	0.647534
1188	Potri.004G068400.v3.1	0.647201
1189	Potri.001G100700.v3.1	0.646451
1190	Potri.014G102100.v3.1	0.646401
1191	Potri.009G168400.v3.1	0.646176
1192	Potri.016G120100.v3.1	0.646021
1193	Potri.010G184000.v3.1	0.645876
1194	Potri.008G051100.v3.1	0.645252
1195	Potri.017G109800.v3.1	0.645185
1196	Potri.015G137800.v3.1	0.645051
1197	Potri.002G249300.v3.1	0.644687
1198	Potri.001G076600.v3.1	0.644526
1199	Potri.009G010800.v3.1	0.64443
1200	Potri.004G114600.v3.1	0.644136
1201	Potri.003G075000.v3.1	0.643938
1202	Potri.002G092100.v3.1	0.64382
1203	Potri.004G048825.v3.1	0.64371
1204	Potri.006G241100.v3.1	0.64362
1205	Potri.003G167500.v3.1	0.643598
1206	Potri.014G029900.v3.1	0.643099
1207	Potri.008G015600.v3.1	0.642766
1208	Potri.015G145800.v3.1	0.642291
1209	Potri.002G091500.v3.1	0.64228
1210	Potri.014G100250.v3.1	0.640926
1211	Potri.013G010300.v3.1	0.640827
1212	Potri.010G027200.v3.1	0.640436
1213	Potri.002G226000.v3.1	0.640431
1214	Potri.006G097000.v3.1	0.640255
1215	Potri.005G201800.v3.1	0.640092
1216	Potri.001G157700.v3.1	0.639932
1217	Potri.013G145600.v3.1	0.63949
1218	Potri.001G099200.v3.1	0.639367
1219	Potri.005G163300.v3.1	0.639284
1220	Potri.010G137600.v3.1	0.639016
1221	Potri.007G071300.v3.1	0.638817
1222	Potri.008G183300.v3.1	0.63858
1223	Potri.001G371500.v3.1	0.638569
1224	Potri.009G080300.v3.1	0.638262
1225	Potri.008G087200.v3.1	0.63811
1226	Potri.008G005200.v3.1	0.638052
1227	Potri.011G116800.v3.1	0.637931
1228	Potri.015G088100.v3.1	0.63789
1229	Potri.019G103500.v3.1	0.637873
1230	Potri.015G108300.v3.1	0.637756
1231	Potri.002G042200.v3.1	0.637635
1232	Potri.010G194700.v3.1	0.637018
1233	Potri.008G116800.v3.1	0.636869
1234	Potri.003G173800.v3.1	0.636734
1235	Potri.001G471600.v3.1	0.636333
1236	Potri.007G086600.v3.1	0.636328
1237	Potri.007G017000.v3.1	0.636132
1238	Potri.008G140866.v3.1	0.635151
1239	Potri.008G119900.v3.1	0.634874
1240	Potri.017G032600.v3.1	0.634832
1241	Potri.003G020200.v3.1	0.63469
1242	Potri.008G218566.v3.1	0.634331
1243	Potri.013G156400.v3.1	0.634321
1244	Potri.005G051600.v3.1	0.634294
1245	Potri.002G154400.v3.1	0.634206
1246	Potri.009G156701.v3.1	0.63407
1247	Potri.010G219400.v3.1	0.633792
1248	Potri.015G112300.v3.1	0.633629
1249	Potri.010G036900.v3.1	0.633357
1250	Potri.003G063500.v3.1	0.633143
1251	Potri.006G192200.v3.1	0.632906
1252	Potri.008G085400.v3.1	0.632873
1253	Potri.010G042500.v3.1	0.632815
1254	Potri.001G078900.v3.1	0.632386
1255	Potri.014G130300.v3.1	0.631887
1256	Potri.017G088600.v3.1	0.631654
1257	Potri.011G079700.v3.1	0.631567
1258	Potri.017G009400.v3.1	0.631526
1259	Potri.016G004500.v3.1	0.631517
1260	Potri.016G117200.v3.1	0.63131
1261	Potri.010G178800.v3.1	0.631084
1262	Potri.010G094900.v3.1	0.630728
1263	Potri.001G328900.v3.1	0.63058
1264	Potri.006G017500.v3.1	0.630532
1265	Potri.009G064300.v3.1	0.630491
1266	Potri.006G025600.v3.1	0.630475
1267	Potri.015G147300.v3.1	0.63023
1268	Potri.016G130500.v3.1	0.630165
1269	Potri.006G170500.v3.1	0.630161
1270	Potri.004G159650.v3.1	0.630042
1271	Potri.013G135600.v3.1	0.6298
1272	Potri.004G069000.v3.1	0.629728
1273	Potri.014G079900.v3.1	0.629682
1274	Potri.011G031300.v3.1	0.62956
1275	Potri.001G297466.v3.1	0.629477
1276	Potri.019G048600.v3.1	0.629222
1277	Potri.002G030900.v3.1	0.628719
1278	Potri.011G153300.v3.1	0.628507
1279	Potri.T125700.v3.1	0.628344
1280	Potri.015G112500.v3.1	0.628001
1281	Potri.003G115300.v3.1	0.627938
1282	Potri.010G043200.v3.1	0.627849
1283	Potri.010G151300.v3.1	0.62784
1284	Potri.005G149900.v3.1	0.627811
1285	Potri.011G010800.v3.1	0.627348
1286	Potri.001G143400.v3.1	0.627171
1287	Potri.011G053901.v3.1	0.627072
1288	Potri.005G218000.v3.1	0.627061
1289	Potri.006G083100.v3.1	0.626959
1290	Potri.002G171500.v3.1	0.626872
1291	Potri.004G144300.v3.1	0.626791
1292	Potri.005G230700.v3.1	0.626216
1293	Potri.016G123700.v3.1	0.626185
1294	Potri.001G094100.v3.1	0.625934
1295	Potri.003G001000.v3.1	0.625667
1296	Potri.011G045900.v3.1	0.625197
1297	Potri.T081800.v3.1	0.625164
1298	Potri.009G164100.v3.1	0.624979
1299	Potri.011G040100.v3.1	0.624844
1300	Potri.014G133200.v3.1	0.624839
1301	Potri.004G056900.v3.1	0.624833
1302	Potri.015G060100.v3.1	0.624687
1303	Potri.010G162800.v3.1	0.624406
1304	Potri.003G020400.v3.1	0.623976
1305	Potri.008G084100.v3.1	0.623611
1306	Potri.014G168500.v3.1	0.623537
1307	Potri.005G193701.v3.1	0.623011
1308	Potri.002G257601.v3.1	0.622284
1309	Potri.004G156500.v3.1	0.622166
1310	Potri.016G078100.v3.1	0.62191
1311	Potri.009G133800.v3.1	0.621568
1312	Potri.012G086600.v3.1	0.621448
1313	Potri.013G159500.v3.1	0.6212
1314	Potri.016G011400.v3.1	0.621009
1315	Potri.001G300300.v3.1	0.620975
1316	Potri.015G127900.v3.1	0.620904
1317	Potri.003G196766.v3.1	0.62089
1318	Potri.005G207100.v3.1	0.620879
1319	Potri.001G453600.v3.1	0.620661
1320	Potri.016G065000.v3.1	0.62055
1321	Potri.011G061500.v3.1	0.620318
1322	Potri.003G067200.v3.1	0.620307
1323	Potri.011G055500.v3.1	0.620048
1324	Potri.002G127000.v3.1	0.619986
1325	Potri.001G064600.v3.1	0.619961
1326	Potri.002G167900.v3.1	0.619874
1327	Potri.002G127100.v3.1	0.619753
1328	Potri.010G098600.v3.1	0.619383
1329	Potri.003G073700.v3.1	0.6193
1330	Potri.012G118800.v3.1	0.619132
1331	Potri.005G049000.v3.1	0.619066
1332	Potri.019G049500.v3.1	0.619058
1333	Potri.001G431000.v3.1	0.619056
1334	Potri.003G015200.v3.1	0.61855
1335	Potri.014G160900.v3.1	0.618454
1336	Potri.016G075600.v3.1	0.618248
1337	Potri.T032613.v3.1	0.618227
1338	Potri.006G254200.v3.1	0.618079
1339	Potri.012G129600.v3.1	0.61773
1340	Potri.005G084800.v3.1	0.617626
1341	Potri.005G015100.v3.1	0.617564
1342	Potri.001G462400.v3.1	0.617449
1343	Potri.013G034000.v3.1	0.617333
1344	Potri.001G400401.v3.1	0.617169
1345	Potri.009G035800.v3.1	0.61711
1346	Potri.008G194700.v3.1	0.616966
1347	Potri.015G065800.v3.1	0.616676
1348	Potri.009G150600.v3.1	0.616597
1349	Potri.016G033200.v3.1	0.616543
1350	Potri.002G030000.v3.1	0.61641
1351	Potri.004G033900.v3.1	0.615581
1352	Potri.015G099700.v3.1	0.615572
1353	Potri.005G194800.v3.1	0.615476
1354	Potri.005G065100.v3.1	0.615295
1355	Potri.010G223300.v3.1	0.615176
1356	Potri.016G144100.v3.1	0.61507
1357	Potri.016G132300.v3.1	0.614969
1358	Potri.016G048600.v3.1	0.614653
1359	Potri.003G195700.v3.1	0.614575
1360	Potri.008G035900.v3.1	0.614423
1361	Potri.009G123900.v3.1	0.614393
1362	Potri.T024000.v3.1	0.613947
1363	Potri.009G104600.v3.1	0.613619
1364	Potri.003G167700.v3.1	0.613413
1365	Potri.008G080300.v3.1	0.613275
1366	Potri.008G176300.v3.1	0.613181
1367	Potri.010G067100.v3.1	0.61309
1368	Potri.005G239300.v3.1	0.613088
1369	Potri.014G169800.v3.1	0.612992
1370	Potri.004G020100.v3.1	0.612927
1371	Potri.008G205100.v3.1	0.612878
1372	Potri.011G070400.v3.1	0.612815
1373	Potri.010G219100.v3.1	0.612484
1374	Potri.013G036400.v3.1	0.612306
1375	Potri.T043700.v3.1	0.612282
1376	Potri.001G164300.v3.1	0.612127
1377	Potri.010G107100.v3.1	0.612103
1378	Potri.002G142700.v3.1	0.612027
1379	Potri.004G211600.v3.1	0.612023
1380	Potri.004G178000.v3.1	0.611824
1381	Potri.002G207050.v3.1	0.611598
1382	Potri.008G136100.v3.1	0.611594
1383	Potri.007G020900.v3.1	0.611245
1384	Potri.013G039400.v3.1	0.61096
1385	Potri.009G002200.v3.1	0.610903
1386	Potri.008G100400.v3.1	0.610844
1387	Potri.007G000600.v3.1	0.610409
1388	Potri.008G138750.v3.1	0.610282
1389	Potri.004G127400.v3.1	0.610266
1390	Potri.006G003666.v3.1	0.610071
1391	Potri.018G061800.v3.1	0.610046
1392	Potri.014G100700.v3.1	0.609841
1393	Potri.002G235900.v3.1	0.609837
1394	Potri.006G226800.v3.1	0.609812
1395	Potri.003G187500.v3.1	0.609705
1396	Potri.001G299500.v3.1	0.609648
1397	Potri.002G208200.v3.1	0.609484
1398	Potri.016G001200.v3.1	0.609478
1399	Potri.018G015100.v3.1	0.60934
1400	Potri.015G090200.v3.1	0.609235
1401	Potri.007G067300.v3.1	0.60905
1402	Potri.011G086800.v3.1	0.608893
1403	Potri.007G145700.v3.1	0.608494
1404	Potri.018G104700.v3.1	0.608362
1405	Potri.008G221900.v3.1	0.608334
1406	Potri.004G030200.v3.1	0.60825
1407	Potri.002G085400.v3.1	0.607885
1408	Potri.003G171500.v3.1	0.60758
1409	Potri.006G207600.v3.1	0.607424
1410	Potri.007G076800.v3.1	0.607087
1411	Potri.010G099700.v3.1	0.606891
1412	Potri.006G000600.v3.1	0.606752
1413	Potri.015G059100.v3.1	0.606659
1414	Potri.008G191700.v3.1	0.60651
1415	Potri.018G144701.v3.1	0.606374
1416	Potri.013G144300.v3.1	0.606276
1417	Potri.014G083600.v3.1	0.605823
1418	Potri.003G128000.v3.1	0.605469
1419	Potri.017G050900.v3.1	0.605416
1420	Potri.012G141000.v3.1	0.604928
1421	Potri.004G038800.v3.1	0.604342
1422	Potri.015G004600.v3.1	0.604319
1423	Potri.006G061400.v3.1	0.604237
1424	Potri.006G032900.v3.1	0.603985
1425	Potri.006G165800.v3.1	0.603767
1426	Potri.014G032400.v3.1	0.603694
1427	Potri.018G089300.v3.1	0.603694
1428	Potri.010G080400.v3.1	0.603521
1429	Potri.002G132200.v3.1	0.603471
1430	Potri.011G165000.v3.1	0.60346
1431	Potri.009G162400.v3.1	0.603205
1432	Potri.019G057800.v3.1	0.603176
1433	Potri.013G050900.v3.1	0.603146
1434	Potri.007G103800.v3.1	0.603108
1435	Potri.009G056700.v3.1	0.602876
1436	Potri.016G062500.v3.1	0.601975
1437	Potri.008G155400.v3.1	0.601849
1438	Potri.010G255000.v3.1	0.601743
1439	Potri.001G244900.v3.1	0.601738
1440	Potri.013G022800.v3.1	0.601581
1441	Potri.002G165900.v3.1	0.601475
1442	Potri.008G218201.v3.1	0.601327
1443	Potri.016G051400.v3.1	0.601262
1444	Potri.001G049900.v3.1	0.60113
1445	Potri.010G202700.v3.1	0.601088
1446	Potri.003G155900.v3.1	0.600794
1447	Potri.007G033700.v3.1	0.600705
1448	Potri.017G054901.v3.1	0.600546
1449	Potri.004G126100.v3.1	0.600494
1450	Potri.016G139600.v3.1	0.60017
1451	Potri.004G034000.v3.1	0.599878
1452	Potri.012G045200.v3.1	0.599718
1453	Potri.008G008000.v3.1	0.599684
1454	Potri.009G159300.v3.1	0.599632
1455	Potri.006G253500.v3.1	0.59948
1456	Potri.016G066200.v3.1	0.599414
1457	Potri.005G123900.v3.1	0.598989
1458	Potri.008G001100.v3.1	0.598799
1459	Potri.019G082900.v3.1	0.598659
1460	Potri.010G108100.v3.1	0.598634
1461	Potri.007G056300.v3.1	0.598578
1462	Potri.010G059300.v3.1	0.598541
1463	Potri.008G028000.v3.1	0.598463
1464	Potri.017G059300.v3.1	0.598355
1465	Potri.016G021300.v3.1	0.598301
1466	Potri.006G030250.v3.1	0.598205
1467	Potri.004G186900.v3.1	0.598093
1468	Potri.014G161700.v3.1	0.598091
1469	Potri.005G067600.v3.1	0.598069
1470	Potri.001G381000.v3.1	0.597915
1471	Potri.001G183700.v3.1	0.597774
1472	Potri.007G032000.v3.1	0.597699
1473	Potri.002G243800.v3.1	0.597226
1474	Potri.009G125300.v3.1	0.597173
1475	Potri.005G178500.v3.1	0.59705
1476	Potri.011G094500.v3.1	0.596966
1477	Potri.011G151500.v3.1	0.59695
1478	Potri.006G263200.v3.1	0.596152
1479	Potri.006G261700.v3.1	0.596073
1480	Potri.T060100.v3.1	0.595943
1481	Potri.003G100100.v3.1	0.595874
1482	Potri.003G111800.v3.1	0.595813
1483	Potri.001G233000.v3.1	0.595738
1484	Potri.009G101900.v3.1	0.595437
1485	Potri.005G090100.v3.1	0.595374
1486	Potri.017G131800.v3.1	0.595254
1487	Potri.T158400.v3.1	0.595232
1488	Potri.010G148400.v3.1	0.595207
1489	Potri.011G015500.v3.1	0.594966
1490	Potri.019G071200.v3.1	0.594841
1491	Potri.013G103933.v3.1	0.594828
1492	Potri.001G314100.v3.1	0.594745
1493	Potri.T031100.v3.1	0.594551
1494	Potri.008G067300.v3.1	0.59444
1495	Potri.005G090300.v3.1	0.594298
1496	Potri.003G146400.v3.1	0.594039
1497	Potri.006G000800.v3.1	0.59382
1498	Potri.019G122000.v3.1	0.593402
1499	Potri.014G071100.v3.1	0.593368
1500	Potri.001G300700.v3.1	0.592903
1501	Potri.001G117500.v3.1	0.592538
1502	Potri.012G053700.v3.1	0.591815
1503	Potri.011G044200.v3.1	0.591719
1504	Potri.004G188900.v3.1	0.591474
1505	Potri.014G124300.v3.1	0.591319
1506	Potri.T065800.v3.1	0.59126
1507	Potri.018G007000.v3.1	0.591015
1508	Potri.004G007600.v3.1	0.590841
1509	Potri.008G039900.v3.1	0.590834
1510	Potri.015G029300.v3.1	0.590714
1511	Potri.003G210400.v3.1	0.590623
1512	Potri.014G079800.v3.1	0.589691
1513	Potri.008G018700.v3.1	0.589259
1514	Potri.019G086700.v3.1	0.589202
1515	Potri.006G122200.v3.1	0.588955
1516	Potri.004G117500.v3.1	0.588939
1517	Potri.010G129400.v3.1	0.588925
1518	Potri.009G117300.v3.1	0.58892
1519	Potri.006G005200.v3.1	0.588658
1520	Potri.008G098700.v3.1	0.588533
1521	Potri.001G211200.v3.1	0.588209
1522	Potri.019G080000.v3.1	0.58804
1523	Potri.001G215200.v3.1	0.587896
1524	Potri.002G240100.v3.1	0.587736
1525	Potri.011G066900.v3.1	0.587656
1526	Potri.003G213500.v3.1	0.587257
1527	Potri.009G117100.v3.1	0.587011
1528	Potri.009G071900.v3.1	0.586808
1529	Potri.004G157500.v3.1	0.586696
1530	Potri.006G085200.v3.1	0.586224
1531	Potri.015G086100.v3.1	0.586153
1532	Potri.002G088400.v3.1	0.585665
1533	Potri.008G061000.v3.1	0.585564
1534	Potri.002G186200.v3.1	0.585516
1535	Potri.008G074600.v3.1	0.585458
1536	Potri.014G085500.v3.1	0.5854
1537	Potri.T121101.v3.1	0.585232
1538	Potri.007G075800.v3.1	0.585203
1539	Potri.001G183000.v3.1	0.585196
1540	Potri.010G012100.v3.1	0.585147
1541	Potri.007G128200.v3.1	0.584032
1542	Potri.001G306100.v3.1	0.583926
1543	Potri.014G181600.v3.1	0.583853
1544	Potri.016G061100.v3.1	0.583689
1545	Potri.013G104000.v3.1	0.583442
1546	Potri.007G138800.v3.1	0.583382
1547	Potri.012G076800.v3.1	0.582957
1548	Potri.004G140500.v3.1	0.582531
1549	Potri.004G154000.v3.1	0.582391
1550	Potri.006G035400.v3.1	0.582333
1551	Potri.003G138700.v3.1	0.582125
1552	Potri.011G063800.v3.1	0.582067
1553	Potri.011G098000.v3.1	0.582043
1554	Potri.005G110900.v3.1	0.58193
1555	Potri.005G217800.v3.1	0.581749
1556	Potri.003G015100.v3.1	0.581698
1557	Potri.001G210100.v3.1	0.581627
1558	Potri.002G225100.v3.1	0.581068
1559	Potri.005G145500.v3.1	0.580924
1560	Potri.010G068300.v3.1	0.580651
1561	Potri.011G035600.v3.1	0.580352
1562	Potri.T053300.v3.1	0.580307
1563	Potri.007G137600.v3.1	0.580224
1564	Potri.015G087100.v3.1	0.580015
1565	Potri.003G090400.v3.1	0.579998
1566	Potri.005G018800.v3.1	0.579959
1567	Potri.005G014100.v3.1	0.579819
1568	Potri.001G379400.v3.1	0.579762
1569	Potri.004G030400.v3.1	0.579328
1570	Potri.008G151600.v3.1	0.579292
1571	Potri.002G020700.v3.1	0.578648
1572	Potri.015G101100.v3.1	0.578605
1573	Potri.019G023400.v3.1	0.578604
1574	Potri.003G108900.v3.1	0.578547
1575	Potri.008G027700.v3.1	0.578424
1576	Potri.002G248200.v3.1	0.578101
1577	Potri.016G015300.v3.1	0.577814
1578	Potri.001G370500.v3.1	0.577688
1579	Potri.006G092100.v3.1	0.577607
1580	Potri.017G110300.v3.1	0.577496
1581	Potri.014G122000.v3.1	0.577467
1582	Potri.012G044600.v3.1	0.577148
1583	Potri.016G079600.v3.1	0.577048
1584	Potri.005G072500.v3.1	0.577035
1585	Potri.007G011000.v3.1	0.576994
1586	Potri.014G127600.v3.1	0.576992
1587	Potri.011G132100.v3.1	0.576935
1588	Potri.014G073400.v3.1	0.576754
1589	Potri.014G013800.v3.1	0.576733
1590	Potri.007G072500.v3.1	0.576668
1591	Potri.002G168700.v3.1	0.576646
1592	Potri.005G218200.v3.1	0.575081
1593	Potri.002G139400.v3.1	0.575029
1594	Potri.009G129500.v3.1	0.574987
1595	Potri.003G012300.v3.1	0.574609
1596	Potri.009G022500.v3.1	0.57431
1597	Potri.002G090000.v3.1	0.574253
1598	Potri.002G082800.v3.1	0.5742
1599	Potri.001G392200.v3.1	0.573864
1600	Potri.019G116300.v3.1	0.573847
1601	Potri.001G289700.v3.1	0.573701
1602	Potri.005G244400.v3.1	0.573439
1603	Potri.009G005100.v3.1	0.573403
1604	Potri.005G168400.v3.1	0.573305
1605	Potri.002G052800.v3.1	0.572764
1606	Potri.015G025700.v3.1	0.572553
1607	Potri.005G049500.v3.1	0.57251
1608	Potri.001G218400.v3.1	0.572497
1609	Potri.002G155200.v3.1	0.572206
1610	Potri.004G206700.v3.1	0.572202
1611	Potri.014G074200.v3.1	0.572027
1612	Potri.011G123700.v3.1	0.572006
1613	Potri.008G219500.v3.1	0.571953
1614	Potri.010G208300.v3.1	0.571943
1615	Potri.019G043600.v3.1	0.571698
1616	Potri.018G112600.v3.1	0.571565
1617	Potri.009G082900.v3.1	0.571437
1618	Potri.006G113500.v3.1	0.571345
1619	Potri.008G202200.v3.1	0.571325
1620	Potri.001G360700.v3.1	0.571204
1621	Potri.006G130200.v3.1	0.571191
1622	Potri.013G056800.v3.1	0.571097
1623	Potri.008G081800.v3.1	0.571041
1624	Potri.002G239000.v3.1	0.570957
1625	Potri.016G038600.v3.1	0.570838
1626	Potri.011G089700.v3.1	0.570739
1627	Potri.012G106600.v3.1	0.570545
1628	Potri.012G006300.v3.1	0.570362
1629	Potri.005G246200.v3.1	0.569927
1630	Potri.001G056800.v3.1	0.569878
1631	Potri.012G036300.v3.1	0.569678
1632	Potri.001G155400.v3.1	0.569148
1633	Potri.019G075700.v3.1	0.569066
1634	Potri.014G095100.v3.1	0.56886
1635	Potri.002G171700.v3.1	0.568784
1636	Potri.008G022900.v3.1	0.568405
1637	Potri.005G055900.v3.1	0.568304
1638	Potri.003G112800.v3.1	0.568195
1639	Potri.015G042100.v3.1	0.568111
1640	Potri.009G079800.v3.1	0.567879
1641	Potri.010G004000.v3.1	0.567787
1642	Potri.004G048201.v3.1	0.56744
1643	Potri.013G106800.v3.1	0.56708
1644	Potri.017G155200.v3.1	0.566788
1645	Potri.008G110500.v3.1	0.566685
1646	Potri.013G103900.v3.1	0.56643
1647	Potri.016G116800.v3.1	0.566424
1648	Potri.014G141200.v3.1	0.565922
1649	Potri.001G407400.v3.1	0.565731
1650	Potri.002G037700.v3.1	0.565427
1651	Potri.009G040700.v3.1	0.565154
1652	Potri.006G278900.v3.1	0.565016
1653	Potri.003G154900.v3.1	0.564977
1654	Potri.003G051200.v3.1	0.564673
1655	Potri.018G026500.v3.1	0.564574
1656	Potri.016G042500.v3.1	0.564499
1657	Potri.001G334500.v3.1	0.563906
1658	Potri.014G177700.v3.1	0.563891
1659	Potri.007G090900.v3.1	0.563805
1660	Potri.005G259900.v3.1	0.563427
1661	Potri.002G214700.v3.1	0.563019
1662	Potri.018G094300.v3.1	0.562367
1663	Potri.004G203100.v3.1	0.562197
1664	Potri.006G248900.v3.1	0.56191
1665	Potri.010G106300.v3.1	0.561793
1666	Potri.001G462300.v3.1	0.5617
1667	Potri.007G081000.v3.1	0.561691
1668	Potri.004G167200.v3.1	0.561587
1669	Potri.005G149701.v3.1	0.561176
1670	Potri.014G145200.v3.1	0.560926
1671	Potri.007G069500.v3.1	0.560844
1672	Potri.004G209600.v3.1	0.560743
1673	Potri.008G114000.v3.1	0.560712
1674	Potri.001G293200.v3.1	0.560438
1675	Potri.001G462800.v3.1	0.56043
1676	Potri.017G095632.v3.1	0.560244
1677	Potri.005G073200.v3.1	0.560185
1678	Potri.004G178700.v3.1	0.560165
1679	Potri.012G095100.v3.1	0.560075
1680	Potri.006G179100.v3.1	0.559984
1681	Potri.005G256500.v3.1	0.559894
1682	Potri.009G051200.v3.1	0.55968
1683	Potri.008G059100.v3.1	0.559571
1684	Potri.016G141100.v3.1	0.559433
1685	Potri.006G101901.v3.1	0.559332
1686	Potri.008G218433.v3.1	0.559305
1687	Potri.012G048200.v3.1	0.559142
1688	Potri.008G084800.v3.1	0.55894
1689	Potri.010G087800.v3.1	0.55871
1690	Potri.006G276400.v3.1	0.558217
1691	Potri.009G088600.v3.1	0.558139
1692	Potri.007G060900.v3.1	0.557951
1693	Potri.012G029000.v3.1	0.557824
1694	Potri.005G194700.v3.1	0.557796
1695	Potri.010G219000.v3.1	0.557116
1696	Potri.004G158800.v3.1	0.556908
1697	Potri.006G150000.v3.1	0.556452
1698	Potri.011G101800.v3.1	0.556201
1699	Potri.008G119500.v3.1	0.556056
1700	Potri.018G016200.v3.1	0.555933
1701	Potri.008G176500.v3.1	0.555657
1702	Potri.006G255600.v3.1	0.555111
1703	Potri.014G167300.v3.1	0.555097
1704	Potri.003G023800.v3.1	0.554946
1705	Potri.010G206600.v3.1	0.554921
1706	Potri.004G059700.v3.1	0.554848
1707	Potri.005G183800.v3.1	0.554787
1708	Potri.005G164300.v3.1	0.554307
1709	Potri.015G068100.v3.1	0.554298
1710	Potri.001G157900.v3.1	0.554175
1711	Potri.T098950.v3.1	0.554134
1712	Potri.017G138500.v3.1	0.553912
1713	Potri.019G050500.v3.1	0.553786
1714	Potri.011G126200.v3.1	0.553622
1715	Potri.015G080800.v3.1	0.553541
1716	Potri.014G123400.v3.1	0.55351
1717	Potri.004G017000.v3.1	0.553098
1718	Potri.008G141400.v3.1	0.552889
1719	Potri.017G128700.v3.1	0.552872
1720	Potri.001G309600.v3.1	0.552793
1721	Potri.018G003000.v3.1	0.552702
1722	Potri.008G196700.v3.1	0.552447
1723	Potri.013G160500.v3.1	0.5524
1724	Potri.003G100000.v3.1	0.551642
1725	Potri.005G102800.v3.1	0.551583
1726	Potri.007G094401.v3.1	0.551581
1727	Potri.001G286200.v3.1	0.551524
1728	Potri.018G066300.v3.1	0.551343
1729	Potri.015G000100.v3.1	0.551065
1730	Potri.006G132500.v3.1	0.550994
1731	Potri.016G063100.v3.1	0.550992
1732	Potri.002G036200.v3.1	0.550413
1733	Potri.008G210450.v3.1	0.550404
1734	Potri.019G000900.v3.1	0.550029
1735	Potri.017G112300.v3.1	0.54978
1736	Potri.004G213400.v3.1	0.549664
1737	Potri.010G197300.v3.1	0.549625
1738	Potri.009G099500.v3.1	0.549567
1739	Potri.016G137700.v3.1	0.549208
1740	Potri.004G079900.v3.1	0.5491
1741	Potri.002G138300.v3.1	0.548681
1742	Potri.019G054800.v3.1	0.548604
1743	Potri.005G221600.v3.1	0.548524
1744	Potri.013G021700.v3.1	0.548491
1745	Potri.011G111500.v3.1	0.548391
1746	Potri.002G102700.v3.1	0.548308
1747	Potri.018G095700.v3.1	0.547378
1748	Potri.006G128200.v3.1	0.547241
1749	Potri.017G096500.v3.1	0.547167
1750	Potri.007G039400.v3.1	0.546762
1751	Potri.019G053700.v3.1	0.546657
1752	Potri.004G033100.v3.1	0.546596
1753	Potri.003G173500.v3.1	0.54642
1754	Potri.003G083500.v3.1	0.546219
1755	Potri.009G074600.v3.1	0.546138
1756	Potri.018G038100.v3.1	0.546086
1757	Potri.001G401500.v3.1	0.545908
1758	Potri.001G404600.v3.1	0.545883
1759	Potri.T032471.v3.1	0.545812
1760	Potri.015G106200.v3.1	0.545349
1761	Potri.015G041800.v3.1	0.545126
1762	Potri.003G210200.v3.1	0.544954
1763	Potri.010G076200.v3.1	0.544897
1764	Potri.001G112700.v3.1	0.544864
1765	Potri.010G077100.v3.1	0.544444
1766	Potri.005G030800.v3.1	0.544218
1767	Potri.002G092700.v3.1	0.544129
1768	Potri.019G033200.v3.1	0.543611
1769	Potri.008G066800.v3.1	0.54342
1770	Potri.015G048200.v3.1	0.543387
1771	Potri.001G153000.v3.1	0.543129
1772	Potri.015G012700.v3.1	0.542815
1773	Potri.005G149800.v3.1	0.542564
1774	Potri.009G100700.v3.1	0.542441
1775	Potri.003G146500.v3.1	0.542345
1776	Potri.T172017.v3.1	0.542221
1777	Potri.008G197900.v3.1	0.542186
1778	Potri.005G246100.v3.1	0.542002
1779	Potri.013G042900.v3.1	0.541816
1780	Potri.017G111100.v3.1	0.541804
1781	Potri.T181400.v3.1	0.541513
1782	Potri.008G189200.v3.1	0.541472
1783	Potri.T161500.v3.1	0.541447
1784	Potri.019G024850.v3.1	0.541255
1785	Potri.001G159000.v3.1	0.541084
1786	Potri.015G006500.v3.1	0.540729
1787	Potri.019G104900.v3.1	0.54019
1788	Potri.017G037000.v3.1	0.540093
1789	Potri.001G366800.v3.1	0.539988
1790	Potri.010G255200.v3.1	0.539971
1791	Potri.008G113200.v3.1	0.539706
1792	Potri.008G110400.v3.1	0.539693
1793	Potri.010G087300.v3.1	0.539454
1794	Potri.001G453400.v3.1	0.53884
1795	Potri.016G014801.v3.1	0.538836
1796	Potri.003G073500.v3.1	0.538369
1797	Potri.001G402000.v3.1	0.538349
1798	Potri.012G144600.v3.1	0.538209
1799	Potri.006G230900.v3.1	0.537627
1800	Potri.019G014700.v3.1	0.537593
1801	Potri.001G249800.v3.1	0.537534
1802	Potri.006G187200.v3.1	0.537355
1803	Potri.002G151000.v3.1	0.537334
1804	Potri.009G132200.v3.1	0.5373
1805	Potri.013G092700.v3.1	0.537252
1806	Potri.006G177900.v3.1	0.537166
1807	Potri.018G087400.v3.1	0.537104
1808	Potri.001G078200.v3.1	0.537038
1809	Potri.005G176700.v3.1	0.536967
1810	Potri.017G084700.v3.1	0.536879
1811	Potri.004G232900.v3.1	0.536665
1812	Potri.016G103400.v3.1	0.536581
1813	Potri.016G023700.v3.1	0.536564
1814	Potri.007G134400.v3.1	0.536403
1815	Potri.010G158900.v3.1	0.536232
1816	Potri.004G076600.v3.1	0.536212
1817	Potri.010G223100.v3.1	0.536204
1818	Potri.014G000600.v3.1	0.535859
1819	Potri.005G181300.v3.1	0.535418
1820	Potri.010G054100.v3.1	0.53537
1821	Potri.001G182600.v3.1	0.535242
1822	Potri.008G135400.v3.1	0.53511
1823	Potri.001G097400.v3.1	0.535032
1824	Potri.008G203100.v3.1	0.534901
1825	Potri.013G103800.v3.1	0.534828
1826	Potri.001G329100.v3.1	0.53472
1827	Potri.004G033400.v3.1	0.534565
1828	Potri.011G107600.v3.1	0.53444
1829	Potri.013G036100.v3.1	0.534247
1830	Potri.004G227500.v3.1	0.533982
1831	Potri.001G117900.v3.1	0.533915
1832	Potri.005G214800.v3.1	0.533761
1833	Potri.001G108800.v3.1	0.533503
1834	Potri.010G060400.v3.1	0.533141
1835	Potri.014G138500.v3.1	0.532731
1836	Potri.008G064900.v3.1	0.532705
1837	Potri.001G451000.v3.1	0.532699
1838	Potri.002G141500.v3.1	0.532656
1839	Potri.016G036000.v3.1	0.532533
1840	Potri.001G285100.v3.1	0.532368
1841	Potri.019G091700.v3.1	0.532327
1842	Potri.002G253800.v3.1	0.532275
1843	Potri.009G073000.v3.1	0.531936
1844	Potri.013G077000.v3.1	0.531932
1845	Potri.006G085900.v3.1	0.53189
1846	Potri.015G095900.v3.1	0.531452
1847	Potri.019G097900.v3.1	0.531286
1848	Potri.006G012301.v3.1	0.530846
1849	Potri.001G036400.v3.1	0.530786
1850	Potri.003G072200.v3.1	0.530624
1851	Potri.008G189900.v3.1	0.530571
1852	Potri.003G198200.v3.1	0.530484
1853	Potri.011G153700.v3.1	0.53028
1854	Potri.005G241200.v3.1	0.530239
1855	Potri.012G125900.v3.1	0.530173
1856	Potri.001G208200.v3.1	0.529389
1857	Potri.002G143700.v3.1	0.529305
1858	Potri.011G136000.v3.1	0.529259
1859	Potri.011G066700.v3.1	0.529208
1860	Potri.002G008800.v3.1	0.529077
1861	Potri.014G034700.v3.1	0.529075
1862	Potri.011G006700.v3.1	0.528932
1863	Potri.011G076800.v3.1	0.528879
1864	Potri.014G118500.v3.1	0.528813
1865	Potri.003G077200.v3.1	0.528535
1866	Potri.010G029100.v3.1	0.528206
1867	Potri.019G131200.v3.1	0.527108
1868	Potri.005G026800.v3.1	0.527011
1869	Potri.008G181700.v3.1	0.526421
1870	Potri.004G168800.v3.1	0.52637
1871	Potri.014G008000.v3.1	0.526309
1872	Potri.012G128100.v3.1	0.526148
1873	Potri.002G169100.v3.1	0.525775
1874	Potri.T159800.v3.1	0.525773
1875	Potri.007G114900.v3.1	0.5257
1876	Potri.016G142900.v3.1	0.525468
1877	Potri.003G095200.v3.1	0.525454
1878	Potri.012G115100.v3.1	0.525342
1879	Potri.002G154800.v3.1	0.525277
1880	Potri.013G022000.v3.1	0.525264
1881	Potri.001G238300.v3.1	0.525172
1882	Potri.003G216500.v3.1	0.524976
1883	Potri.018G041800.v3.1	0.524778
1884	Potri.010G013400.v3.1	0.524422
1885	Potri.015G010200.v3.1	0.524303
1886	Potri.014G175600.v3.1	0.524249
1887	Potri.006G058400.v3.1	0.52389
1888	Potri.006G096700.v3.1	0.523735
1889	Potri.001G300500.v3.1	0.523573
1890	Potri.008G179700.v3.1	0.523549
1891	Potri.005G147900.v3.1	0.523426
1892	Potri.016G048100.v3.1	0.523377
1893	Potri.006G108900.v3.1	0.523082
1894	Potri.008G157400.v3.1	0.523066
1895	Potri.002G155800.v3.1	0.52301
1896	Potri.006G143800.v3.1	0.522991
1897	Potri.017G097200.v3.1	0.522901
1898	Potri.010G180400.v3.1	0.52285
1899	Potri.001G149300.v3.1	0.522689
1900	Potri.001G034200.v3.1	0.522651
1901	Potri.005G085800.v3.1	0.522543
1902	Potri.013G003700.v3.1	0.522531
1903	Potri.014G140500.v3.1	0.522265
1904	Potri.002G261900.v3.1	0.522123
1905	Potri.012G074200.v3.1	0.522083
1906	Potri.017G060100.v3.1	0.521948
1907	Potri.004G089300.v3.1	0.521934
1908	Potri.005G068400.v3.1	0.521753
1909	Potri.003G217300.v3.1	0.521703
1910	Potri.004G053000.v3.1	0.521626
1911	Potri.011G156400.v3.1	0.521518
1912	Potri.017G149800.v3.1	0.5213
1913	Potri.011G120500.v3.1	0.520365
1914	Potri.013G104200.v3.1	0.52009
1915	Potri.008G220400.v3.1	0.520021
1916	Potri.015G065300.v3.1	0.519967
1917	Potri.008G010800.v3.1	0.519859
1918	Potri.012G090300.v3.1	0.519651
1919	Potri.017G131000.v3.1	0.519643
1920	Potri.013G134700.v3.1	0.519519
1921	Potri.010G230432.v3.1	0.519468
1922	Potri.006G279300.v3.1	0.519017
1923	Potri.010G162900.v3.1	0.518656
1924	Potri.016G098200.v3.1	0.518514
1925	Potri.019G019300.v3.1	0.518494
1926	Potri.008G169900.v3.1	0.518472
1927	Potri.009G147700.v3.1	0.518455
1928	Potri.008G201400.v3.1	0.518452
1929	Potri.002G010900.v3.1	0.518154
1930	Potri.016G021900.v3.1	0.51801
1931	Potri.004G079300.v3.1	0.517985
1932	Potri.002G103066.v3.1	0.517791
1933	Potri.001G092600.v3.1	0.517584
1934	Potri.007G042100.v3.1	0.517342
1935	Potri.013G033200.v3.1	0.517302
1936	Potri.015G144800.v3.1	0.516875
1937	Potri.003G140400.v3.1	0.516846
1938	Potri.016G046600.v3.1	0.516582
1939	Potri.019G116700.v3.1	0.516566
1940	Potri.016G076500.v3.1	0.516458
1941	Potri.006G144000.v3.1	0.516455
1942	Potri.010G075900.v3.1	0.516441
1943	Potri.003G141600.v3.1	0.516353
1944	Potri.014G149700.v3.1	0.516305
1945	Potri.T114350.v3.1	0.516294
1946	Potri.009G149100.v3.1	0.516224
1947	Potri.006G087700.v3.1	0.516081
1948	Potri.005G090500.v3.1	0.51606
1949	Potri.019G034700.v3.1	0.515811
1950	Potri.005G187900.v3.1	0.515619
1951	Potri.014G152900.v3.1	0.515233
1952	Potri.009G070900.v3.1	0.514996
1953	Potri.015G004800.v3.1	0.514963
1954	Potri.011G134900.v3.1	0.514868
1955	Potri.001G155700.v3.1	0.514488
1956	Potri.012G139100.v3.1	0.514416
1957	Potri.019G130100.v3.1	0.514074
1958	Potri.017G008032.v3.1	0.514062
1959	Potri.004G162966.v3.1	0.51404
1960	Potri.003G175900.v3.1	0.513991
1961	Potri.001G466900.v3.1	0.513933
1962	Potri.017G135800.v3.1	0.51393
1963	Potri.008G156800.v3.1	0.5139
1964	Potri.003G020500.v3.1	0.513873
1965	Potri.004G000600.v3.1	0.513816
1966	Potri.T161200.v3.1	0.513528
1967	Potri.002G033300.v3.1	0.51344
1968	Potri.012G022800.v3.1	0.513273
1969	Potri.018G068200.v3.1	0.512761
1970	Potri.011G142300.v3.1	0.512626
1971	Potri.017G044500.v3.1	0.51221
1972	Potri.007G116200.v3.1	0.512168
1973	Potri.005G120800.v3.1	0.512094
1974	Potri.005G033100.v3.1	0.512019
1975	Potri.016G046200.v3.1	0.511908
1976	Potri.006G145800.v3.1	0.511673
1977	Potri.017G026100.v3.1	0.511314
1978	Potri.019G133200.v3.1	0.511076
1979	Potri.001G026000.v3.1	0.510944
1980	Potri.T175500.v3.1	0.510852
1981	Potri.001G248100.v3.1	0.510713
1982	Potri.007G068500.v3.1	0.510499
1983	Potri.018G124766.v3.1	0.510422
1984	Potri.013G010500.v3.1	0.51038
1985	Potri.006G002100.v3.1	0.510253
1986	Potri.010G248100.v3.1	0.509799
1987	Potri.004G120100.v3.1	0.509767
1988	Potri.019G103400.v3.1	0.509712
1989	Potri.004G173900.v3.1	0.509601
1990	Potri.006G191800.v3.1	0.509511
1991	Potri.011G109100.v3.1	0.509424
1992	Potri.002G009800.v3.1	0.508898
1993	Potri.004G153800.v3.1	0.508451
1994	Potri.016G068300.v3.1	0.508426
1995	Potri.001G391400.v3.1	0.508381
1996	Potri.012G045000.v3.1	0.508323
1997	Potri.006G166600.v3.1	0.508312
1998	Potri.013G124000.v3.1	0.508284
1999	Potri.002G174700.v3.1	0.50789
[truncated: 1,277 more rows]
