# Supplementary material for: Extensive transcriptome changes during seasonal leaf senescence in field-grown black cottonwood (Populus trichocarpa Nisqually-1)
Source: Sci Rep. 2020 Apr 20;10:6581. doi: 10.1038/s41598-020-63372-2 (PMC7170949; doi:10.1038/s41598-020-63372-2)
Supplement: Supplementary file 6 — Supplementary information6. [file 41598_2020_63372_MOESM6_ESM.xlsx]

## Sheet: Table S14
Supplementary information
Extensive transcriptome changes during seasonal leaf senescence in field-grown black cottonwood (Populus trichocarpa Nisqually-1)
Haiwei Lu, Michael Gordon, Vindhya Amarasinghe, & Steven H. Strauss*
Department of Forest Ecosystems and Society, Oregon State University, Corvallis, Oregon, USA. Correspondence and requests for materials should be addressed to S.H.S. (email: Steve.Strauss@oregonstate.edu)
Supplementary Table S14 Comparison of high-confidence motifs against Arabidopsis motif database ArabidopsisDAP (v1).
Motif	Number of Matches	Consensus Sequence of Match	ID of Match	p value	E value	Overlap
GMCARGGCG	0	N/A	N/A	N/A	N/A	N/A
KCRAKCWGTC	9	TGCCAGCTGTC	bZIP_tnt.bZIP69_colamp_a_m1	0.000757325	0.660388	10
		TCAATCATTCA	Homeobox_tnt.WUS1_colamp_a_m1	0.00164476	1.43423	10
		TACAGCTGGCA	bZIP_tnt.bZIP69_col_a_m1	0.00190816	1.66392	10
		CCAGCTGTCAT	bZIP_tnt.bZIP18_colamp_a_m1	0.00255669	2.22943	9
		TCATTCATTCA	Homeobox_tnt.WUS1_col_a_m1	0.00340939	2.97298	10
		TACAGCTGTCAA	bZIP_tnt.VIP1_col_v3a_m1	0.00486401	4.24142	10
		TGTACAGCTGTCAA	bZIP_tnt.VIP1_colamp_a_m1	0.00590383	5.14814	10
		ACCAGCTGTCA	bZIP_tnt.bZIP18_col_v31_m1	0.00840734	7.3312	10
		CAAGCA	ABI3VP1_tnt.AT5G25475_col_a_m1	0.0097953	8.54151	6
TTGATCGCTTCAAAGC	4	TCGATCGGATTAG	C2C2gata_tnt.GATA20_colamp_a_m1	0.00215669	1.88063	13
		TGATGACGTCA	bZIP_tnt.TGA9_colamp_a_m1	0.006846	5.96971	11
		TGATGACGTCA	bZIP_tnt.TGA4_col_a_m1	0.00716054	6.24399	11
		TCAAATC	LIM_tnt.WLIM2A_col_a_m1	0.00816232	7.11754	7
CGGCTCCSTG	2	AAGTTACGTGT	NAC_tnt.NAM_colamp_a_m1	0.0078616	6.85531	10
		AAGTTACGTGT	NAC_tnt.NAP_col_v3a_m1	0.0112099	9.77503	10
CKAGMYTAG	0	N/A	N/A	N/A	N/A	N/A
TAKGGMCC	19	GTGGGGACCAC	TCP_tnt.TCP17_col_a_m1	0.000868637	0.757451	8
		GTGGGGACCACAA	TCP_tnt.PTF1_col_a_m1	0.00120247	1.04855	8
		GTGGGGACCAC	TCP_tnt.TCP17_colamp_a_m1	0.00132999	1.15975	8
		GTGGGGCCCACAT	TCP_tnt.At1g72010_colamp_a_m1	0.00147465	1.28589	8
		GTGGGGCCCACA	TCP_tnt.At5g08330_colamp_a_m1	0.0015274	1.33189	8
		GTGGGGACCAC	TCP_tnt.TCP24_colamp_a_m1	0.00154054	1.34335	8
		GTGGGGCCCACCA	TCP_tnt.At1g69690_colamp_a_m1	0.00169276	1.47609	8
		AAGTGGGGCCCACA	TCP_tnt.At5g08330_col_a_m1	0.00171304	1.49377	8
		GTGGGGCCCACCA	TCP_tnt.At1g69690_col_a_m1	0.00181964	1.58673	8
		GTGGGGCCCACAT	TCP_tnt.At1g72010_col_m1	0.00243006	2.11901	8
		GTGGGGCCCACC	TCP_tnt.TCP20_colamp_a_m1	0.00305708	2.66577	8
		GTTGGGACCACA	TCP_tnt.TCP3_colamp_a_m1	0.00325408	2.83755	8
		GTGGGTCCCAC	TCP_tnt.At2g45680_colamp_a_m1	0.00375054	3.27047	8
		GTTGGGACCACAT	TCP_tnt.TCP3_col_m1	0.00386388	3.3693	8
		GTTGGGACCACA	TCP_tnt.TCP24_col_m1	0.00389426	3.3958	8
		GTGGGGACCACAT	TCP_tnt.PTF1_colamp_a_m1	0.00435935	3.80135	8
		AGTGGGCCCCACCTCCTCTCTTGGGCCTAT	TCP_tnt.TCP1_col_a_m1	0.00631403	5.50583	8
		GTGGGACCCAC	TCP_tnt.TCP7_col_a_m1	0.00716182	6.24511	8
		TGGTGGACCCA	TCP_tnt.TCP16_colamp_a_m1	0.00900565	7.85293	8
GTCACCGGAC	14	CGTCGCCGGAGAATT	Trihelix_tnt.AT3G58630_colamp_a_m1	0.000395448	0.344831	10
		CGTCGCCGGAGATTT	Trihelix_tnt.AT3G58630_col_a_m1	0.000441136	0.384671	10
		TCGTCGCCGGAGATA	Trihelix_tnt.AT5G05550_colamp_a_m1	0.00118265	1.03127	10
		TCATCGCCGGAGAAA	Trihelix_tnt.AT5G05550_col_a_m1	0.00161603	1.40917	10
		TCGCCGGAAAA	Trihelix_tnt.At3g14180_col_m1	0.00182324	1.58987	9
		ACGTGAATGTCACGTGAC	bHLH_tnt.BIM3_col_a_m1	0.00212693	1.85468	10
		TGTCACGTGACTTTCACGTGCT	bHLH_tnt.BIM1_colamp_a_m1	0.00367768	3.20694	10
		GTCACGTG	bHLH_tnt.bHLH74_colamp_a_m1	0.00557038	4.85737	8
		TCACCA	C2H2_tnt.At2g48100_col_b_m1	0.00605109	5.27655	6
		TCACCA	MADS_tnt.AGL55_col_a_m1	0.00605109	5.27655	6
		TCACCA	MADS_tnt.FEM111_col_a_m1	0.00605109	5.27655	6
		AAAAGTCAACGGT	WRKY_tnt.WRKY26_col_a_m1	0.00652643	5.69105	9
		AAATCACCTGAACAGG	ABI3VP1_tnt.NGA4_col_a_m1	0.0091813	8.00609	10
		AAAAGTCAACGCT	WRKY_tnt.WRKY70_col_m1	0.00987046	8.60704	9
AGTTTGAAGAAGAAAC	27	AGCGTGAAGAAGAAG	NAC_tnt.SND2_col_a_m1	6.82834e-05	0.0595431	15
		AGCGTGAAGAAGAAG	NAC_tnt.ANAC075_col_a_m1	0.000101152	0.0882042	15
		AGCGTGATGAAGAAG	NAC_tnt.SND2_colamp_a_m1	0.000529982	0.462144	15
		GGTAGCGTGAGGAAGAAGTTAC	NAC_tnt.SND3_colamp_a_m1	0.000824858	0.719276	16
		TACTTGAAGATGAAG	NAC_tnt.ANAC071_col_a_m1	0.00085501	0.745569	15
		AGCGTGTGGAACAAG	NAC_tnt.SND3_col_b_m1	0.000970955	0.846673	15
		TACTTGAAGATGAAG	NAC_tnt.ANAC071_colamp_a_m1	0.00146897	1.28094	15
		CTTGAAGATGAAGCAA	NAC_tnt.ANAC096_col_m1	0.00164939	1.43827	14
		AGTTAGGTGAACAAA	MYB_tnt.MYB41_col_a_m1	0.00278292	2.42671	15
		AATTTGGATAAGATT	MYBrelated_tnt.AT5G61620_col_a_m1	0.00325441	2.83785	15
		GAAGATTCTAGAAGCT	HSF_tnt.HSFA6A_col_a_m1	0.00329781	2.87569	14
		TTTGGATAAGA	MYBrelated_tnt.AT5G61620_colamp_a_m1	0.00457717	3.99129	11
		AGAAGCTTCTAGAAGCT	HSF_tnt.HSFC1_colamp_a_m1	0.00464557	4.05094	14
		AATTTGAATTTTAAA	CPP_tnt.AT2G20110_colamp_a_m1	0.00556353	4.8514	15
		AAGGTAGGTGAACTAATT	MYB_tnt.MYB107_col_a_m1	0.00557521	4.86158	16
		AAGCTTCTAGAAG	HSF_tnt.HSFB3_colamp_a_m1	0.00571721	4.98541	12
		CTTGTTCCACAAGAAAC	NAC_tnt.NAC2_col_v3a_m1	0.0057735	5.0345	16
		TTGAAAA	C2H2_tnt.At2g41835_col_b_m1	0.00601826	5.24792	7
		CTTGTTCAACAAGAAACCT	NAC_tnt.ANAC017_col_m1	0.00707921	6.17307	16
		TACGTGTGGAACAAGCA	NAC_tnt.ANAC057_col_a_m1	0.00715411	6.23838	16
		AAACTTGTAAAAGAAGTAA	NAC_tnt.ANAC005_col_a_m1	0.00733564	6.39668	16
		CTTGTAGAACAAGCAA	NAC_tnt.ANAC045_col_a_m1	0.00738733	6.44175	14
		CTTGTAGAACAAGCAA	NAC_tnt.ANAC045_colamp_a_m1	0.00738733	6.44175	14
		TTACTTGTAGAACAAG	NAC_tnt.ANAC028_col_a_m1	0.0076559	6.67595	15
		ACTTGTAGAAGAAG	NAC_tnt.ANAC004_col_a_m1	0.00795733	6.93879	14
		GGAAGATGAAACGTC	RWPRK_tnt.RKD2_colamp_a_m1	0.00997488	8.6981	12
		CTTGAAAAACAAGCAA	NAC_tnt.VND3_col_m1	0.0112621	9.82056	14
ATGACCCG	2	GTGGATGACACGTGTCAACACGT	bHLH_tnt.bHLH34_col_m1	0.00863626	7.53082	8
		CTAATCCGATCGA	C2C2gata_tnt.GATA20_colamp_a_m1	0.00991824	8.6487	8
# Tomtom (Motif Comparison Tool): Version 5.0.5 compiled on Jul 15 2019 at 00:32:01
# The format of this file is described at http://meme-suite.org//doc/tomtom-output-format.html.
# tomtom -no-ssc -oc . -verbosity 1 -min-overlap 5 -dist pearson -evalue -thresh 10.0 query_motifs db/ARABD/ArabidopsisDAPv1.meme
