# Supplementary material for: Extensive transcriptome changes during seasonal leaf senescence in field-grown black cottonwood (Populus trichocarpa Nisqually-1)
Source: Sci Rep. 2020 Apr 20;10:6581. doi: 10.1038/s41598-020-63372-2 (PMC7170949; doi:10.1038/s41598-020-63372-2)
Supplement: Supplementary file 7 — Supplementary information7. [file 41598_2020_63372_MOESM7_ESM.xlsx]

## Sheet: Unique in Arabidopsis
Supplementary information
Extensive transcriptome changes during seasonal leaf senescence in field-grown black cottonwood (Populus trichocarpa Nisqually-1)
Haiwei Lu, Michael Gordon, Vindhya Amarasinghe, & Steven H. Strauss*
Department of Forest Ecosystems and Society, Oregon State University, Corvallis, Oregon, USA. Correspondence and requests for materials should be addressed to S.H.S. (email: Steve.Strauss@oregonstate.edu)
Supplementary Table S15 Gene models uniquely identified in age-dependent leaf senescence, seasonal leaf senescence, shared between senescence and bud dormancy, and between leaf senescence and cold acclimation, respectively.
Arabidopsis Gene ID
AT1G01070
AT1G01120
AT1G01170
AT1G01190
AT1G01240
AT1G01390
AT1G01420
AT1G01440
AT1G01453
AT1G01480
AT1G01560
AT1G01610
AT1G01620
AT1G01680
AT1G01780
AT1G01790
AT1G01970
AT1G02110
AT1G02220
AT1G02230
AT1G02310
AT1G02335
AT1G02350
AT1G02380
AT1G02390
AT1G02400
AT1G02460
AT1G02470
AT1G02570
AT1G02620
AT1G02640
AT1G02670
AT1G02770
AT1G02790
AT1G02820
AT1G02850
AT1G02880
AT1G02920
AT1G02950
AT1G03050
AT1G03055
AT1G03200
AT1G03300
AT1G03350
AT1G03495
AT1G03550
AT1G03680
AT1G03770
AT1G03790
AT1G03850
AT1G03870
AT1G03930
AT1G03940
AT1G04040
AT1G04070
AT1G04120
AT1G04240
AT1G04250
AT1G04310
AT1G04330
AT1G04360
AT1G04440
AT1G04445
AT1G04500
AT1G04530
AT1G04550
AT1G04580
AT1G04680
AT1G04990
AT1G05100
AT1G05140
AT1G05310
AT1G05340
AT1G05385
AT1G05400
AT1G05450
AT1G05470
AT1G05490
AT1G05540
AT1G05580
AT1G05620
AT1G05710
AT1G05850
AT1G06180
AT1G06190
AT1G06390
AT1G06520
AT1G06645
AT1G06760
AT1G06780
AT1G06830
AT1G06960
AT1G07000
AT1G07280
AT1G07300
AT1G07440
AT1G07590
AT1G07600
AT1G07610
AT1G07620
AT1G07630
AT1G07640
AT1G07720
AT1G07810
AT1G07870
AT1G08050
AT1G08160
AT1G08310
AT1G08315
AT1G08450
AT1G08470
AT1G08550
AT1G08620
AT1G08640
AT1G08660
AT1G08920
AT1G08940
AT1G09060
AT1G09070
AT1G09180
AT1G09380
AT1G09390
AT1G09400
AT1G09415
AT1G09440
AT1G09480
AT1G09500
AT1G09510
AT1G09560
AT1G09750
AT1G09815
AT1G09932
AT1G09940
AT1G10030
AT1G10040
AT1G10140
AT1G10220
AT1G10360
AT1G10380
AT1G10470
AT1G10540
AT1G10585
AT1G10770
AT1G10850
AT1G10910
AT1G10960
AT1G11080
AT1G11130
AT1G11170
AT1G11190
AT1G11210
AT1G11310
AT1G11410
AT1G11670
AT1G11700
AT1G11720
AT1G11785
AT1G11870
AT1G11905
AT1G11940
AT1G12010
AT1G12080
AT1G12090
AT1G12200
AT1G12244
AT1G12280
AT1G12320
AT1G12440
AT1G12550
AT1G12650
AT1G12750
AT1G12760
AT1G12810
AT1G12845
AT1G12860
AT1G13260
AT1G13280
AT1G13310
AT1G13340
AT1G13380
AT1G13520
AT1G13650
AT1G13830
AT1G13880
AT1G13910
AT1G13930
AT1G13970
AT1G14070
AT1G14080
AT1G14200
AT1G14250
AT1G14270
AT1G14280
AT1G14330
AT1G14350
AT1G14380
AT1G14420
AT1G14440
AT1G14530
AT1G14580
AT1G14690
AT1G14810
AT1G14840
AT1G15010
AT1G15040
AT1G15170
AT1G15180
AT1G15310
AT1G15385
AT1G15410
AT1G15430
AT1G15500
AT1G15730
AT1G15790
AT1G15885
AT1G16150
AT1G16340
AT1G16390
AT1G16410
AT1G16500
AT1G16510
AT1G16530
AT1G16730
AT1G16780
AT1G16890
AT1G16920
AT1G16950
AT1G17030
AT1G17040
AT1G17050
AT1G17190
AT1G17340
AT1G17360
AT1G17380
AT1G17430
AT1G17580
AT1G17610
AT1G17700
AT1G17744
AT1G17850
AT1G17970
AT1G18000
AT1G18200
AT1G18265
AT1G18360
AT1G18400
AT1G18460
AT1G18470
AT1G18590
AT1G18620
AT1G18640
AT1G18710
AT1G18730
AT1G18773
AT1G18810
AT1G18860
AT1G18870
AT1G19000
AT1G19010
AT1G19050
AT1G19200
AT1G19330
AT1G19350
AT1G19396
AT1G19450
AT1G19610
AT1G19690
AT1G19700
AT1G19710
AT1G19720
AT1G19800
AT1G19950
AT1G19960
AT1G20020
AT1G20070
AT1G20100
AT1G20120
AT1G20190
AT1G20340
AT1G20440
AT1G20470
AT1G20540
AT1G20620
AT1G20630
AT1G20816
AT1G20880
AT1G21060
AT1G21130
AT1G21240
AT1G21245
AT1G21390
AT1G21410
AT1G21440
AT1G21520
AT1G21590
AT1G21600
AT1G21670
AT1G21730
AT1G21910
AT1G22280
AT1G22330
AT1G22500
AT1G22740
AT1G22882
AT1G22910
AT1G22985
AT1G23010
AT1G23060
AT1G23080
AT1G23120
AT1G23130
AT1G23140
AT1G23201
AT1G23310
AT1G23330
AT1G23360
AT1G23440
AT1G23480
AT1G23530
AT1G23550
AT1G23560
AT1G23640
AT1G23730
AT1G23950
AT1G23970
AT1G24120
AT1G24147
AT1G24150
AT1G24520
AT1G24575
AT1G24600
AT1G24764
AT1G24800
AT1G24881
AT1G25055
AT1G25150
AT1G25211
AT1G25220
AT1G25230
AT1G25320
AT1G25400
AT1G25425
AT1G26150
AT1G26210
AT1G26380
AT1G26390
AT1G26410
AT1G26420
AT1G26570
AT1G26770
AT1G26810
AT1G26820
AT1G26900
AT1G26920
AT1G26930
AT1G26945
AT1G27020
AT1G27030
AT1G27090
AT1G27120
AT1G27130
AT1G27150
AT1G27210
AT1G27300
AT1G27450
AT1G27480
AT1G28100
AT1G28130
AT1G28230
AT1G28270
AT1G28470
AT1G28570
AT1G28600
AT1G28650
AT1G28660
AT1G28670
AT1G29060
AT1G29100
AT1G29140
AT1G29230
AT1G29300
AT1G29420
AT1G29430
AT1G29440
AT1G29450
AT1G29460
AT1G29470
AT1G29500
AT1G29510
AT1G29520
AT1G29760
AT1G29770
AT1G29790
AT1G29820
AT1G29860
AT1G29890
AT1G29900
AT1G29910
AT1G29920
AT1G29930
AT1G30040
AT1G30120
AT1G30135
AT1G30220
AT1G30250
AT1G30360
AT1G30500
AT1G30520
AT1G30530
AT1G30640
AT1G30720
AT1G30757
AT1G30890
AT1G30990
AT1G31120
AT1G31150
AT1G31230
AT1G31470
AT1G31480
AT1G31540
AT1G31550
AT1G31820
AT1G31835
AT1G32090
AT1G32100
AT1G32190
AT1G32330
AT1G32460
AT1G32560
AT1G32780
AT1G32870
AT1G32920
AT1G32940
AT1G32950
AT1G33030
AT1G33040
AT1G33080
AT1G33170
AT1G33240
AT1G33480
AT1G33560
AT1G33600
AT1G33610
AT1G33770
AT1G33810
AT1G33960
AT1G34000
AT1G34060
AT1G34180
AT1G34340
AT1G34640
AT1G35190
AT1G35230
AT1G35320
AT1G35340
AT1G35560
AT1G35910
AT1G36622
AT1G36640
AT1G38065
AT1G38131
AT1G41830
AT1G43160
AT1G43560
AT1G43790
AT1G43850
AT1G44100
AT1G44800
AT1G45010
AT1G45130
AT1G45145
AT1G45150
AT1G45163
AT1G45191
AT1G45201
AT1G45474
AT1G45976
AT1G47210
AT1G47560
AT1G47580
AT1G47750
AT1G47900
AT1G47960
AT1G48000
AT1G48030
AT1G48100
AT1G48120
AT1G48260
AT1G48370
AT1G48490
AT1G48560
AT1G48610
AT1G48750
AT1G49000
AT1G49130
AT1G49160
AT1G49200
AT1G49360
AT1G49430
AT1G49450
AT1G49580
AT1G49590
AT1G49630
AT1G49650
AT1G49730
AT1G49740
AT1G49750
AT1G49800
AT1G49900
AT1G49975
AT1G49990
AT1G50010
AT1G50260
AT1G50280
AT1G50570
AT1G50590
AT1G50732
AT1G50900
AT1G50950
AT1G51035
AT1G51070
AT1G51440
AT1G51500
AT1G51570
AT1G51680
AT1G51710
AT1G51745
AT1G51800
AT1G51860
AT1G51890
AT1G51950
AT1G52670
AT1G52690
AT1G52800
AT1G52827
AT1G52890
AT1G53030
AT1G53100
AT1G53230
AT1G53240
AT1G53270
AT1G53350
AT1G53450
AT1G53560
AT1G53570
AT1G53625
AT1G53840
AT1G54040
AT1G54095
AT1G54200
AT1G54260
AT1G54270
AT1G54290
AT1G54340
AT1G54350
AT1G54390
AT1G54530
AT1G54540
AT1G54575
AT1G54580
AT1G54680
AT1G54820
AT1G54890
AT1G55080
AT1G55120
AT1G55160
AT1G55280
AT1G55325
AT1G55330
AT1G55350
AT1G55360
AT1G55365
AT1G55490
AT1G55530
AT1G55560
AT1G55570
AT1G55740
AT1G55760
AT1G55920
AT1G56060
AT1G56080
AT1G56145
AT1G56190
AT1G56210
AT1G56430
AT1G56510
AT1G56520
AT1G56650
AT1G56670
AT1G57630
AT1G57730
AT1G57765
AT1G57820
AT1G57990
AT1G58080
AT1G58180
AT1G58270
AT1G58360
AT1G58470
AT1G58520
AT1G59640
AT1G59660
AT1G59670
AT1G60140
AT1G60260
AT1G60440
AT1G60610
AT1G60730
AT1G60740
AT1G60790
AT1G60850
AT1G60989
AT1G60990
AT1G61030
AT1G61170
AT1G61180
AT1G61190
AT1G61300
AT1G61420
AT1G61430
AT1G61440
AT1G61460
AT1G61490
AT1G61500
AT1G61563
AT1G61566
AT1G61795
AT1G61930
AT1G62045
AT1G62180
AT1G62200
AT1G62225
AT1G62370
AT1G62380
AT1G62510
AT1G62570
AT1G62610
AT1G62620
AT1G62630
AT1G62780
AT1G62830
AT1G62840
AT1G63010
AT1G63020
AT1G63180
AT1G63240
AT1G63245
AT1G63310
AT1G63360
AT1G63370
AT1G63470
AT1G63530
AT1G63720
AT1G63850
AT1G63940
AT1G64142
AT1G64170
AT1G64190
AT1G64360
AT1G64370
AT1G64610
AT1G64640
AT1G64670
AT1G64780
AT1G64950
AT1G65010
AT1G65150
AT1G65190
AT1G65295
AT1G65481
AT1G65490
AT1G65500
AT1G65510
AT1G65520
AT1G65590
AT1G65610
AT1G65690
AT1G65800
AT1G65860
AT1G65870
AT1G65960
AT1G65970
AT1G66090
AT1G66100
AT1G66230
AT1G66380
AT1G66390
AT1G66400
AT1G66410
AT1G66500
AT1G66540
AT1G66570
AT1G66580
AT1G66600
AT1G66670
AT1G66700
AT1G66820
AT1G66940
AT1G66970
AT1G67070
AT1G67148
AT1G67290
AT1G67330
AT1G67520
AT1G67650
AT1G67750
AT1G67800
AT1G67810
AT1G67820
AT1G67830
AT1G67840
AT1G67860
AT1G67865
AT1G67870
AT1G67970
AT1G67980
AT1G68050
AT1G68140
AT1G68290
AT1G68310
AT1G68340
AT1G68410
AT1G68530
AT1G68610
AT1G68690
AT1G68780
AT1G68795
AT1G68890
AT1G69050
AT1G69260
AT1G69270
AT1G69410
AT1G69480
AT1G69523
AT1G69570
AT1G69610
AT1G69680
AT1G69790
AT1G69810
AT1G69870
AT1G69900
AT1G69910
AT1G69920
AT1G69930
AT1G69970
AT1G70370
AT1G70410
AT1G70560
AT1G70640
AT1G70680
AT1G70690
AT1G70800
AT1G70810
AT1G70830
AT1G70890
AT1G70980
AT1G70985
AT1G71015
AT1G71020
AT1G71170
AT1G71520
AT1G71697
AT1G71800
AT1G71810
AT1G71910
AT1G71950
AT1G71970
AT1G72030
AT1G72060
AT1G72070
AT1G72080
AT1G72120
AT1G72125
AT1G72130
AT1G72150
AT1G72200
AT1G72410
AT1G72480
AT1G72500
AT1G72540
AT1G72645
AT1G72700
AT1G72800
AT1G72910
AT1G72920
AT1G72930
AT1G72940
AT1G72970
AT1G73000
AT1G73010
AT1G73040
AT1G73060
AT1G73130
AT1G73220
AT1G73230
AT1G73330
AT1G73530
AT1G73570
AT1G73600
AT1G73610
AT1G73655
AT1G73680
AT1G73750
AT1G73810
AT1G73830
AT1G73870
AT1G73880
AT1G73885
AT1G73965
AT1G74010
AT1G74020
AT1G74040
AT1G74080
AT1G74090
AT1G74290
AT1G74300
AT1G74370
AT1G74390
AT1G74430
AT1G74458
AT1G74670
AT1G74840
AT1G74880
AT1G74930
AT1G74940
AT1G74960
AT1G75000
AT1G75100
AT1G75450
AT1G75490
AT1G75600
AT1G75620
AT1G75680
AT1G75750
AT1G75960
AT1G76130
AT1G76240
AT1G76380
AT1G76410
AT1G76440
AT1G76580
AT1G76590
AT1G76800
AT1G76955
AT1G76970
AT1G77060
AT1G77090
AT1G77145
AT1G77240
AT1G77450
AT1G77480
AT1G77500
AT1G77580
AT1G77730
AT1G77760
AT1G77765
AT1G77770
AT1G77810
AT1G77890
AT1G78000
AT1G78010
AT1G78040
AT1G78050
AT1G78110
AT1G78140
AT1G78150
AT1G78170
AT1G78180
AT1G78260
AT1G78290
AT1G78370
AT1G78390
AT1G78450
AT1G78460
AT1G78490
AT1G78690
AT1G78820
AT1G78830
AT1G78970
AT1G79060
AT1G79320
AT1G79330
AT1G79450
AT1G79460
AT1G79500
AT1G79520
AT1G79530
AT1G79600
AT1G79610
AT1G79680
AT1G79710
AT1G79790
AT1G79910
AT1G80050
AT1G80110
AT1G80120
AT1G80260
AT1G80310
AT1G80420
AT1G80640
AT1G80690
AT1G80760
AT1G80830
AT1G80850
AT2G01070
AT2G01110
AT2G01180
AT2G01450
AT2G01530
AT2G01540
AT2G01610
AT2G01870
AT2G01890
AT2G01920
AT2G01950
AT2G02020
AT2G02060
AT2G02120
AT2G02130
AT2G02140
AT2G02240
AT2G02740
AT2G02780
AT2G02790
AT2G02870
AT2G02990
AT2G03310
AT2G03350
AT2G03410
AT2G03470
AT2G03750
AT2G03800
AT2G03850
AT2G04025
AT2G04050
AT2G04066
AT2G04080
AT2G04100
AT2G04190
AT2G04270
AT2G04350
AT2G04780
AT2G04795
AT2G04842
AT2G05210
AT2G05220
AT2G05260
AT2G05520
AT2G05540
AT2G05850
AT2G05910
AT2G05920
AT2G05990
AT2G06255
AT2G06850
AT2G06925
AT2G07671
AT2G07674
AT2G07675
AT2G07687
AT2G07698
AT2G07718
AT2G07774
AT2G10940
AT2G11810
AT2G11910
AT2G13820
AT2G14247
AT2G14560
AT2G14620
AT2G14720
AT2G14890
AT2G14910
AT2G15020
AT2G15050
AT2G15090
AT2G15230
AT2G15280
AT2G15310
AT2G15390
AT2G15780
AT2G15830
AT2G15970
AT2G16280
AT2G16380
AT2G16400
AT2G16586
AT2G16660
AT2G16740
AT2G17230
AT2G17240
AT2G17300
AT2G17340
AT2G17350
AT2G17520
AT2G17720
AT2G17740
AT2G17787
AT2G17820
AT2G18090
AT2G18193
AT2G18240
AT2G18328
AT2G18550
AT2G18560
AT2G18650
AT2G18680
AT2G18690
AT2G18780
AT2G18950
AT2G19170
AT2G19190
AT2G19350
AT2G19500
AT2G19620
AT2G19650
AT2G19800
AT2G19880
AT2G19900
AT2G19940
AT2G20050
AT2G20130
AT2G20190
AT2G20240
AT2G20290
AT2G20320
AT2G20410
AT2G20515
AT2G20610
AT2G20670
AT2G20750
AT2G20930
AT2G20960
AT2G21050
AT2G21130
AT2G21185
AT2G21210
AT2G21250
AT2G21330
AT2G21430
AT2G21500
AT2G21560
AT2G21650
AT2G21780
AT2G21830
AT2G21850
AT2G21880
AT2G22055
AT2G22122
AT2G22190
AT2G22200
AT2G22230
AT2G22260
AT2G22330
AT2G22470
AT2G22560
AT2G22620
AT2G22670
AT2G22690
AT2G22720
AT2G22760
AT2G22790
AT2G22860
AT2G22890
AT2G22980
AT2G22990
AT2G23010
AT2G23110
AT2G23120
AT2G23130
AT2G23170
AT2G23320
AT2G23430
AT2G23600
AT2G23610
AT2G23680
AT2G23800
AT2G23900
AT2G24090
AT2G24150
AT2G24180
AT2G24285
AT2G24430
AT2G24450
AT2G24630
AT2G24790
AT2G24850
AT2G25000
AT2G25080
AT2G25090
AT2G25200
AT2G25440
AT2G25450
AT2G25460
AT2G25480
AT2G25605
AT2G25650
AT2G25790
AT2G25830
AT2G25900
AT2G25940
AT2G26020
AT2G26290
AT2G26340
AT2G26450
AT2G26480
AT2G26580
AT2G26690
AT2G26695
AT2G26730
AT2G26920
AT2G26975
AT2G27050
AT2G27060
AT2G27130
AT2G27150
AT2G27200
AT2G27385
AT2G27389
AT2G27402
AT2G27420
AT2G27490
AT2G27820
AT2G27860
AT2G27990
AT2G28080
AT2G28085
AT2G28310
AT2G28320
AT2G28380
AT2G28400
AT2G28510
AT2G28630
AT2G28660
AT2G28680
AT2G28710
AT2G28740
AT2G28760
AT2G28950
AT2G29065
AT2G29170
AT2G29180
AT2G29300
AT2G29310
AT2G29340
AT2G29350
AT2G29360
AT2G29430
AT2G29450
AT2G29470
AT2G29490
AT2G29500
AT2G29510
AT2G29550
AT2G29620
AT2G29630
AT2G29680
AT2G29690
AT2G29980
AT2G30040
AT2G30150
AT2G30170
AT2G30250
AT2G30360
AT2G30420
AT2G30424
AT2G30432
AT2G30520
AT2G30550
AT2G30600
AT2G30660
AT2G30750
AT2G30766
AT2G30770
AT2G30790
AT2G30840
AT2G31110
AT2G31141
AT2G31160
AT2G31170
AT2G31230
AT2G31305
AT2G31345
AT2G31360
AT2G31380
AT2G31390
AT2G31560
AT2G31790
AT2G31865
AT2G31990
AT2G32010
AT2G32100
AT2G32140
AT2G32190
AT2G32200
AT2G32220
AT2G32290
AT2G32320
AT2G32390
AT2G32440
AT2G32450
AT2G32460
AT2G32510
AT2G32530
AT2G32650
AT2G32660
AT2G32670
AT2G32790
AT2G32860
AT2G32870
AT2G32960
AT2G33080
AT2G33110
AT2G33120
AT2G33250
AT2G33330
AT2G33380
AT2G33390
AT2G33430
AT2G33480
AT2G33570
AT2G33600
AT2G33855
AT2G34060
AT2G34070
AT2G34140
AT2G34170
AT2G34300
AT2G34310
AT2G34420
AT2G34460
AT2G34490
AT2G34500
AT2G34510
AT2G34600
AT2G34610
AT2G34655
AT2G34810
AT2G34925
AT2G35060
AT2G35070
AT2G35155
AT2G35190
AT2G35300
AT2G35370
AT2G35430
AT2G35470
AT2G35550
AT2G35620
AT2G35650
AT2G35730
AT2G35765
AT2G35770
AT2G35780
AT2G35860
AT2G35960
AT2G35980
AT2G36020
AT2G36050
AT2G36080
AT2G36390
AT2G36440
AT2G36490
AT2G36580
AT2G36770
AT2G36780
AT2G36910
AT2G36950
AT2G37100
AT2G37130
AT2G37180
AT2G37450
AT2G37530
AT2G37585
AT2G37760
AT2G37790
AT2G37860
AT2G37930
AT2G37950
AT2G37980
AT2G38010
AT2G38210
AT2G38230
AT2G38240
AT2G38410
AT2G38460
AT2G38465
AT2G38480
AT2G38490
AT2G38560
AT2G38640
AT2G38680
AT2G38790
AT2G38800
AT2G38823
AT2G38860
AT2G38880
AT2G39010
AT2G39050
AT2G39110
AT2G39190
AT2G39250
AT2G39270
AT2G39330
AT2G39350
AT2G39435
AT2G39480
AT2G39660
AT2G39780
AT2G39800
AT2G39830
AT2G39850
AT2G39870
AT2G39900
AT2G39980
AT2G40050
AT2G40113
AT2G40150
AT2G40170
AT2G40280
AT2G40316
AT2G40370
AT2G40400
AT2G40435
AT2G40480
AT2G40530
AT2G40670
AT2G40740
AT2G40815
AT2G40840
AT2G40850
AT2G40960
AT2G40970
AT2G41070
AT2G41080
AT2G41090
AT2G41100
AT2G41190
AT2G41220
AT2G41310
AT2G41410
AT2G41540
AT2G41720
AT2G41730
AT2G41750
AT2G41780
AT2G41800
AT2G41820
AT2G41835
AT2G41850
AT2G41870
AT2G41905
AT2G41945
AT2G42140
AT2G42190
AT2G42200
AT2G42210
AT2G42290
AT2G42300
AT2G42350
AT2G42380
AT2G42520
AT2G42580
AT2G42600
AT2G42680
AT2G42740
AT2G42790
AT2G42870
AT2G42890
AT2G42980
AT2G43030
AT2G43080
AT2G43100
AT2G43130
AT2G43200
AT2G43410
AT2G43510
AT2G43530
AT2G43535
AT2G43550
AT2G43570
AT2G43730
AT2G43740
AT2G43750
AT2G43870
AT2G43910
AT2G43920
AT2G44010
AT2G44040
AT2G44150
AT2G44210
AT2G44230
AT2G44240
AT2G44380
AT2G44650
AT2G44740
AT2G44750
AT2G44790
AT2G44970
AT2G44990
AT2G45040
AT2G45130
AT2G45170
AT2G45200
AT2G45210
AT2G45220
AT2G45360
AT2G45450
AT2G45470
AT2G45500
AT2G45570
AT2G45580
AT2G45740
AT2G45810
AT2G45920
AT2G45950
AT2G45960
AT2G45970
AT2G46030
AT2G46110
AT2G46150
AT2G46160
AT2G46250
AT2G46380
AT2G46400
AT2G46440
AT2G46450
AT2G46535
AT2G46810
AT2G46930
AT2G46950
AT2G47030
AT2G47040
AT2G47050
AT2G47060
AT2G47130
AT2G47160
AT2G47190
AT2G47200
AT2G47270
AT2G47370
AT2G47440
AT2G47500
AT2G47510
AT2G47550
AT2G47730
AT2G47770
AT2G47840
AT2G47930
AT2G47990
AT2G48070
AT2G48075
AT2G48090
AT3G01080
AT3G01175
AT3G01220
AT3G01230
AT3G01240
AT3G01270
AT3G01290
AT3G01310
AT3G01350
AT3G01430
AT3G01450
AT3G01540
AT3G01650
AT3G01670
AT3G01690
AT3G01700
AT3G01830
AT3G01950
AT3G01960
AT3G01970
AT3G02140
AT3G02160
AT3G02170
AT3G02180
AT3G02190
AT3G02230
AT3G02240
AT3G02250
AT3G02290
AT3G02468
AT3G02480
AT3G02550
AT3G02690
AT3G02830
AT3G02840
AT3G02880
AT3G02885
AT3G02930
AT3G03020
AT3G03040
AT3G03120
AT3G03150
AT3G03170
AT3G03440
AT3G03450
AT3G03470
AT3G03480
AT3G03530
AT3G03540
AT3G03650
AT3G03780
AT3G03790
AT3G03820
AT3G03840
AT3G03850
AT3G03870
AT3G03880
AT3G03890
AT3G03910
AT3G04000
AT3G04010
AT3G04040
AT3G04050
AT3G04060
AT3G04140
AT3G04181
AT3G04190
AT3G04210
AT3G04320
AT3G04420
AT3G04520
AT3G04630
AT3G04700
AT3G05165
AT3G05350
AT3G05360
AT3G05370
AT3G05390
AT3G05400
AT3G05470
AT3G05570
AT3G05610
AT3G05630
AT3G05690
AT3G05730
AT3G05750
AT3G05820
AT3G05830
AT3G05870
AT3G05900
AT3G05930
AT3G05936
AT3G05937
AT3G06070
AT3G06130
AT3G06145
AT3G06150
AT3G06210
AT3G06320
AT3G06420
AT3G06500
AT3G06590
AT3G06750
AT3G06770
AT3G06780
AT3G06868
AT3G07010
AT3G07090
AT3G07210
AT3G07250
AT3G07340
AT3G07460
AT3G07540
AT3G07730
AT3G07780
AT3G07820
AT3G07850
AT3G07990
AT3G08010
AT3G08030
AT3G08590
AT3G08660
AT3G08680
AT3G08690
AT3G08920
AT3G09035
AT3G09162
AT3G09270
AT3G09350
AT3G09370
AT3G09440
AT3G09450
AT3G09480
AT3G09530
AT3G09560
AT3G09800
AT3G09820
AT3G09840
AT3G09850
AT3G09860
AT3G09920
AT3G09950
AT3G09960
AT3G10020
AT3G10050
AT3G10080
AT3G10113
AT3G10120
AT3G10250
AT3G10270
AT3G10320
AT3G10405
AT3G10410
AT3G10450
AT3G10480
AT3G10490
AT3G10500
AT3G10520
AT3G10525
AT3G10590
AT3G10720
AT3G10780
AT3G10800
AT3G10815
AT3G10912
AT3G10930
AT3G11020
AT3G11110
AT3G11120
AT3G11150
AT3G11170
AT3G11200
AT3G11230
AT3G11280
AT3G11430
AT3G11490
AT3G11570
AT3G11580
AT3G11630
AT3G11700
AT3G11910
AT3G12070
AT3G12145
AT3G12510
AT3G12610
AT3G12685
AT3G12700
AT3G12710
AT3G12730
AT3G12930
AT3G12980
AT3G13000
AT3G13030
AT3G13070
AT3G13100
AT3G13229
AT3G13380
AT3G13390
AT3G13400
AT3G13404
AT3G13430
AT3G13433
AT3G13450
AT3G13520
AT3G13610
AT3G13672
AT3G13740
AT3G13790
AT3G13910
AT3G13940
AT3G13950
AT3G13980
AT3G14040
AT3G14070
AT3G14160
AT3G14170
AT3G14210
AT3G14220
AT3G14270
AT3G14350
AT3G14360
AT3G14415
AT3G14560
AT3G14590
AT3G14610
AT3G14620
AT3G14650
AT3G14700
AT3G14780
AT3G14830
AT3G14850
AT3G14990
AT3G15060
AT3G15115
AT3G15353
AT3G15380
AT3G15500
AT3G15518
AT3G15530
AT3G15534
AT3G15540
AT3G15680
AT3G15740
AT3G15760
AT3G15780
AT3G15790
AT3G15830
AT3G15990
AT3G16040
AT3G16140
AT3G16180
AT3G16280
AT3G16290
AT3G16330
AT3G16370
AT3G16400
AT3G16410
AT3G16460
AT3G16470
AT3G16530
AT3G16570
AT3G16620
AT3G16650
AT3G16660
AT3G16690
AT3G16800
AT3G16857
AT3G16860
AT3G16900
AT3G16990
AT3G17060
AT3G17170
AT3G17250
AT3G17330
AT3G17340
AT3G17350
AT3G17410
AT3G17420
AT3G17640
AT3G17710
AT3G17790
AT3G17820
AT3G17840
AT3G18080
AT3G18090
AT3G18250
AT3G18260
AT3G18320
AT3G18350
AT3G18390
AT3G18410
AT3G18500
AT3G18750
AT3G18773
AT3G18800
AT3G19100
AT3G19120
AT3G19180
AT3G19390
AT3G19400
AT3G19450
AT3G19480
AT3G19550
AT3G19570
AT3G19580
AT3G19620
AT3G19710
AT3G19970
AT3G19980
AT3G20015
AT3G20100
AT3G20210
AT3G20220
AT3G20350
AT3G20500
AT3G20510
AT3G20570
AT3G20580
AT3G20865
AT3G20890
AT3G20910
AT3G20930
AT3G20960
AT3G21055
AT3G21080
AT3G21190
AT3G21250
AT3G21260
AT3G21270
AT3G21295
AT3G21430
AT3G21460
AT3G21500
AT3G21520
AT3G21560
AT3G21600
AT3G21610
AT3G21700
AT3G21710
AT3G22120
AT3G22210
AT3G22240
AT3G22275
AT3G22460
AT3G22510
AT3G22620
AT3G22760
AT3G22850
AT3G22961
AT3G22968
AT3G23000
AT3G23030
AT3G23050
AT3G23080
AT3G23210
AT3G23480
AT3G23530
AT3G23540
AT3G23570
AT3G23605
AT3G23640
AT3G23690
AT3G23700
AT3G23780
AT3G23805
AT3G23810
AT3G23870
AT3G23880
AT3G24430
AT3G24480
AT3G24520
AT3G24740
AT3G24982
AT3G25170
AT3G25250
AT3G25480
AT3G25573
AT3G25585
AT3G25610
AT3G25670
AT3G25690
AT3G25700
AT3G25717
AT3G25770
AT3G25870
AT3G25882
AT3G25950
AT3G25990
AT3G26110
AT3G26170
AT3G26200
AT3G26210
AT3G26220
AT3G26310
AT3G26440
AT3G26450
AT3G26470
AT3G26500
AT3G26520
AT3G26830
AT3G26840
AT3G26910
AT3G26932
AT3G26940
AT3G26960
AT3G27110
AT3G27160
AT3G27170
AT3G27190
AT3G27210
AT3G27330
AT3G27380
AT3G27390
AT3G27416
AT3G27560
AT3G27690
AT3G27830
AT3G27850
AT3G28007
AT3G28070
AT3G28080
AT3G28100
AT3G28130
AT3G28150
AT3G28180
AT3G28200
AT3G28210
AT3G28220
AT3G28270
AT3G28290
AT3G28300
AT3G28340
AT3G28460
AT3G28510
AT3G28580
AT3G28740
AT3G28750
AT3G28810
AT3G28830
AT3G28840
AT3G28850
AT3G28890
AT3G28910
AT3G28980
AT3G29030
AT3G29034
AT3G29160
AT3G29250
AT3G29375
AT3G29575
AT3G29590
AT3G29670
AT3G29680
AT3G29810
AT3G30180
AT3G30775
AT3G32980
AT3G42180
AT3G43440
AT3G43800
AT3G43860
AT3G44150
AT3G44300
AT3G44310
AT3G44320
AT3G44400
AT3G44450
AT3G44860
AT3G44890
AT3G44990
AT3G45010
AT3G45050
AT3G45090
AT3G45330
AT3G45410
AT3G45590
AT3G45620
AT3G45830
AT3G46080
AT3G46230
AT3G46280
AT3G46370
AT3G46540
AT3G46550
AT3G46620
AT3G46630
AT3G46660
AT3G46680
AT3G46690
AT3G46700
AT3G46820
AT3G46880
AT3G46890
AT3G46900
AT3G46930
AT3G47010
AT3G47295
AT3G47370
AT3G47480
AT3G47540
AT3G47550
AT3G47560
AT3G47810
AT3G47950
AT3G48020
AT3G48060
AT3G48110
AT3G48180
AT3G48210
AT3G48280
AT3G48300
AT3G48340
AT3G48350
AT3G48390
AT3G48550
AT3G48570
AT3G48580
AT3G48640
AT3G48720
AT3G48750
AT3G48780
AT3G48850
AT3G48870
AT3G49120
AT3G49130
AT3G49140
AT3G49210
AT3G49540
AT3G49560
AT3G49570
AT3G49580
AT3G49601
AT3G49650
AT3G49670
AT3G49680
AT3G49760
AT3G49930
AT3G50080
AT3G50240
AT3G50260
AT3G50270
[truncated: 1,621 more rows]

## Sheet: Unique in Populus
Arabidopsis Gene ID
AT1G01020
AT1G01040
AT1G01050
AT1G01090
AT1G01140
AT1G01150
AT1G01180
AT1G01200
AT1G01225
AT1G01290
AT1G01320
AT1G01360
AT1G01370
AT1G01380
AT1G01500
AT1G01510
AT1G01710
AT1G01840
AT1G01920
AT1G01950
AT1G02065
AT1G02070
AT1G02080
AT1G02100
AT1G02120
AT1G02130
AT1G02140
AT1G02170
AT1G02260
AT1G02330
AT1G02370
AT1G02500
AT1G02560
AT1G02610
AT1G02630
AT1G02870
AT1G02890
AT1G03000
AT1G03030
AT1G03060
AT1G03070
AT1G03090
AT1G03110
AT1G03170
AT1G03190
AT1G03220
AT1G03280
AT1G03330
AT1G03360
AT1G03370
AT1G03400
AT1G03520
AT1G03530
AT1G03560
AT1G03610
AT1G03650
AT1G03670
AT1G03700
AT1G03820
AT1G03905
AT1G03910
AT1G03950
AT1G04010
AT1G04050
AT1G04110
AT1G04160
AT1G04190
AT1G04210
AT1G04220
AT1G04230
AT1G04290
AT1G04390
AT1G04400
AT1G04480
AT1G04560
AT1G04590
AT1G04630
AT1G04635
AT1G04690
AT1G04760
AT1G04770
AT1G04790
AT1G04850
AT1G04860
AT1G04880
AT1G04900
AT1G04910
AT1G04920
AT1G04950
AT1G04985
AT1G05010
AT1G05030
AT1G05060
AT1G05150
AT1G05160
AT1G05180
AT1G05200
AT1G05230
AT1G05270
AT1G05420
AT1G05500
AT1G05610
AT1G05670
AT1G05690
AT1G05750
AT1G05805
AT1G05830
AT1G05840
AT1G05910
AT1G05940
AT1G05960
AT1G06010
AT1G06040
AT1G06070
AT1G06130
AT1G06210
AT1G06220
AT1G06330
AT1G06410
AT1G06440
AT1G06470
AT1G06475
AT1G06550
AT1G06560
AT1G06590
AT1G06650
AT1G06710
AT1G06720
AT1G06730
AT1G06790
AT1G06800
AT1G06840
AT1G06890
AT1G06900
AT1G06950
AT1G06980
AT1G06990
AT1G07020
AT1G07070
AT1G07080
AT1G07090
AT1G07120
AT1G07130
AT1G07160
AT1G07170
AT1G07210
AT1G07220
AT1G07230
AT1G07250
AT1G07310
AT1G07360
AT1G07380
AT1G07390
AT1G07410
AT1G07420
AT1G07470
AT1G07480
AT1G07510
AT1G07530
AT1G07540
AT1G07570
AT1G07615
AT1G07650
AT1G07660
AT1G07700
AT1G07710
AT1G07740
AT1G07750
AT1G07780
AT1G07790
AT1G07830
AT1G07930
AT1G07940
AT1G07990
AT1G08030
AT1G08060
AT1G08070
AT1G08110
AT1G08130
AT1G08190
AT1G08200
AT1G08250
AT1G08260
AT1G08360
AT1G08370
AT1G08420
AT1G08465
AT1G08500
AT1G08510
AT1G08530
AT1G08570
AT1G08600
AT1G08610
AT1G08650
AT1G08700
AT1G08720
AT1G08750
AT1G08810
AT1G08820
AT1G08830
AT1G08840
AT1G09000
AT1G09020
AT1G09040
AT1G09250
AT1G09270
AT1G09280
AT1G09300
AT1G09330
AT1G09430
AT1G09520
AT1G09530
AT1G09540
AT1G09575
AT1G09580
AT1G09600
AT1G09640
AT1G09645
AT1G09690
AT1G09700
AT1G09710
AT1G09730
AT1G09780
AT1G09794
AT1G09795
AT1G09800
AT1G09810
AT1G09812
AT1G09830
AT1G09840
AT1G09850
AT1G09870
AT1G09900
AT1G09960
AT1G10010
AT1G10120
AT1G10130
AT1G10150
AT1G10155
AT1G10170
AT1G10180
AT1G10210
AT1G10240
AT1G10270
AT1G10310
AT1G10320
AT1G10340
AT1G10350
AT1G10430
AT1G10490
AT1G10510
AT1G10522
AT1G10630
AT1G10650
AT1G10660
AT1G10670
AT1G10690
AT1G10720
AT1G10780
AT1G10840
AT1G10865
AT1G10890
AT1G10940
AT1G10950
AT1G11000
AT1G11020
AT1G11050
AT1G11060
AT1G11120
AT1G11320
AT1G11330
AT1G11340
AT1G11360
AT1G11380
AT1G11390
AT1G11430
AT1G11480
AT1G11580
AT1G11600
AT1G11660
AT1G11680
AT1G11760
AT1G11770
AT1G11800
AT1G11890
AT1G11900
AT1G11930
AT1G12030
AT1G12060
AT1G12110
AT1G12240
AT1G12290
AT1G12310
AT1G12360
AT1G12370
AT1G12390
AT1G12430
AT1G12470
AT1G12520
AT1G12530
AT1G12570
AT1G12600
AT1G12680
AT1G12700
AT1G12710
AT1G12740
AT1G12880
AT1G12910
AT1G12930
AT1G12970
AT1G12990
AT1G13030
AT1G13040
AT1G13080
AT1G13130
AT1G13160
AT1G13180
AT1G13190
AT1G13220
AT1G13245
AT1G13270
AT1G13330
AT1G13410
AT1G13440
AT1G13450
AT1G13560
AT1G13570
AT1G13580
AT1G13630
AT1G13635
AT1G13680
AT1G13700
AT1G13740
AT1G13750
AT1G13870
AT1G13900
AT1G13940
AT1G13950
AT1G13980
AT1G14000
AT1G14140
AT1G14205
AT1G14340
AT1G14360
AT1G14520
AT1G14550
AT1G14560
AT1G14590
AT1G14600
AT1G14610
AT1G14630
AT1G14670
AT1G14720
AT1G14790
AT1G14830
AT1G14850
AT1G14860
AT1G14900
AT1G14980
AT1G14990
AT1G15060
AT1G15120
AT1G15125
AT1G15130
AT1G15200
AT1G15220
AT1G15240
AT1G15250
AT1G15390
AT1G15400
AT1G15420
AT1G15460
AT1G15490
AT1G15510
AT1G15530
AT1G15550
AT1G15660
AT1G15690
AT1G15750
AT1G15760
AT1G15870
AT1G15880
AT1G15960
AT1G16240
AT1G16250
AT1G16270
AT1G16290
AT1G16300
AT1G16330
AT1G16445
AT1G16470
AT1G16520
AT1G16560
AT1G16590
AT1G16650
AT1G16670
AT1G16710
AT1G16740
AT1G16790
AT1G16800
AT1G16810
AT1G16850
AT1G16880
AT1G16900
AT1G16916
AT1G17070
AT1G17100
AT1G17110
AT1G17120
AT1G17130
AT1G17160
AT1G17270
AT1G17280
AT1G17330
AT1G17370
AT1G17420
AT1G17440
AT1G17450
AT1G17455
AT1G17530
AT1G17640
AT1G17665
AT1G17720
AT1G17730
AT1G17760
AT1G17780
AT1G17820
AT1G17870
AT1G17880
AT1G17890
AT1G17950
AT1G18030
AT1G18070
AT1G18080
AT1G18140
AT1G18180
AT1G18260
AT1G18270
AT1G18300
AT1G18335
AT1G18560
AT1G18600
AT1G18610
AT1G18720
AT1G18740
AT1G18800
AT1G19020
AT1G19025
AT1G19100
AT1G19110
AT1G19130
AT1G19190
AT1G19210
AT1G19220
AT1G19240
AT1G19300
AT1G19310
AT1G19360
AT1G19390
AT1G19440
AT1G19480
AT1G19485
AT1G19520
AT1G19530
AT1G19580
AT1G19600
AT1G19835
AT1G19860
AT1G19870
AT1G19880
AT1G19900
AT1G19910
AT1G19980
AT1G20050
AT1G20080
AT1G20110
AT1G20200
AT1G20225
AT1G20230
AT1G20370
AT1G20510
AT1G20550
AT1G20580
AT1G20670
AT1G20760
AT1G20780
AT1G20830
AT1G20925
AT1G20960
AT1G20970
AT1G20980
AT1G21065
AT1G21080
AT1G21170
AT1G21200
AT1G21360
AT1G21380
AT1G21450
AT1G21480
AT1G21510
AT1G21580
AT1G21610
AT1G21650
AT1G21651
AT1G21680
AT1G21690
AT1G21700
AT1G21710
AT1G21740
AT1G21760
AT1G21830
AT1G21890
AT1G21980
AT1G22030
AT1G22040
AT1G22150
AT1G22160
AT1G22170
AT1G22180
AT1G22220
AT1G22340
AT1G22360
AT1G22380
AT1G22410
AT1G22450
AT1G22520
AT1G22530
AT1G22540
AT1G22610
AT1G22620
AT1G22640
AT1G22680
AT1G22710
AT1G22770
AT1G22780
AT1G22800
AT1G22860
AT1G22870
AT1G22920
AT1G23000
AT1G23050
AT1G23100
AT1G23110
AT1G23210
AT1G23220
AT1G23230
AT1G23260
AT1G23280
AT1G23450
AT1G23460
AT1G23710
AT1G23780
AT1G23800
AT1G23860
AT1G23890
AT1G24090
AT1G24100
AT1G24265
AT1G24300
AT1G24310
AT1G24330
AT1G24360
AT1G24430
AT1G24440
AT1G24460
AT1G24480
AT1G24490
AT1G24510
AT1G24540
AT1G24560
AT1G24610
AT1G24620
AT1G24625
AT1G25260
AT1G25275
AT1G25340
AT1G25350
AT1G25360
AT1G25375
AT1G25390
AT1G25580
AT1G26110
AT1G26120
AT1G26160
AT1G26190
AT1G26300
AT1G26320
AT1G26340
AT1G26355
AT1G26480
AT1G26520
AT1G26540
AT1G26560
AT1G26610
AT1G26640
AT1G26660
AT1G26670
AT1G26800
AT1G26830
AT1G26850
AT1G26880
AT1G27060
AT1G27070
AT1G27180
AT1G27200
AT1G27290
AT1G27320
AT1G27330
AT1G27340
AT1G27350
AT1G27370
AT1G27385
AT1G27410
AT1G27435
AT1G27440
AT1G27461
AT1G27500
AT1G27510
AT1G27520
AT1G27595
AT1G27660
AT1G27700
AT1G27730
AT1G27770
AT1G27840
AT1G27850
AT1G27890
AT1G27920
AT1G27990
AT1G28140
AT1G28150
AT1G28240
AT1G28280
AT1G28310
AT1G28320
AT1G28330
AT1G28340
AT1G28380
AT1G28400
AT1G28410
AT1G28420
AT1G28490
AT1G28530
AT1G28560
AT1G28680
AT1G28690
AT1G29150
AT1G29220
AT1G29260
AT1G29280
AT1G29320
AT1G29340
AT1G29350
AT1G29390
AT1G29690
AT1G29730
AT1G29740
AT1G29950
AT1G30070
AT1G30110
AT1G30130
AT1G30240
AT1G30260
AT1G30280
AT1G30300
AT1G30330
AT1G30420
AT1G30450
AT1G30475
AT1G30480
AT1G30540
AT1G30570
AT1G30580
AT1G30610
AT1G30680
AT1G30760
AT1G30810
AT1G30820
AT1G30825
AT1G30880
AT1G30910
AT1G30960
AT1G31130
AT1G31170
AT1G31300
AT1G31320
AT1G31340
AT1G31360
AT1G31500
AT1G31600
AT1G31660
AT1G31720
AT1G31730
AT1G31770
AT1G31812
AT1G31840
AT1G31850
AT1G31860
AT1G31910
AT1G31930
AT1G32120
AT1G32130
AT1G32160
AT1G32170
AT1G32200
AT1G32240
AT1G32260
AT1G32310
AT1G32360
AT1G32400
AT1G32415
AT1G32440
AT1G32500
AT1G32520
AT1G32580
AT1G32640
AT1G32690
AT1G32700
AT1G32730
AT1G32750
AT1G32790
AT1G32810
AT1G32860
AT1G32910
AT1G32928
AT1G33050
AT1G33060
AT1G33140
AT1G33230
AT1G33250
AT1G33260
AT1G33265
AT1G33330
AT1G33350
AT1G33360
AT1G33400
AT1G33410
AT1G33490
AT1G33520
AT1G33540
AT1G33720
AT1G33780
AT1G33800
AT1G33980
AT1G34030
AT1G34050
AT1G34130
AT1G34190
AT1G34210
AT1G34300
AT1G34320
AT1G34350
AT1G34360
AT1G34370
AT1G34420
AT1G34470
AT1G34540
AT1G34550
AT1G34570
AT1G34580
AT1G34630
AT1G34770
AT1G34780
AT1G35220
AT1G35430
AT1G35470
AT1G35620
AT1G35660
AT1G35670
AT1G35710
AT1G35780
AT1G35830
AT1G36050
AT1G36160
AT1G36310
AT1G36320
AT1G36990
AT1G37130
AT1G42440
AT1G42480
AT1G42540
AT1G43170
AT1G43190
AT1G43245
AT1G43620
AT1G43690
AT1G43700
AT1G43710
AT1G43770
AT1G43860
AT1G43900
AT1G44110
AT1G44350
AT1G44790
AT1G44820
AT1G44835
AT1G44910
AT1G45000
AT1G45110
AT1G45160
AT1G45170
AT1G45249
AT1G45332
AT1G45616
AT1G47056
AT1G47200
AT1G47240
AT1G47250
AT1G47278
AT1G47310
AT1G47330
AT1G47380
AT1G47390
AT1G47420
AT1G47480
AT1G47530
AT1G47640
AT1G47720
AT1G47830
AT1G47840
AT1G47870
AT1G47970
AT1G47990
AT1G48050
AT1G48090
AT1G48160
AT1G48170
AT1G48175
AT1G48280
AT1G48360
AT1G48420
AT1G48440
AT1G48450
AT1G48460
AT1G48570
AT1G48620
AT1G48635
AT1G48760
AT1G48790
AT1G48840
AT1G48870
AT1G48880
AT1G48900
AT1G48910
AT1G49040
AT1G49050
AT1G49310
AT1G49320
AT1G49340
AT1G49350
AT1G49390
AT1G49400
AT1G49410
AT1G49560
AT1G49570
AT1G49660
AT1G49670
AT1G49760
AT1G49820
AT1G49850
AT1G49880
AT1G49910
AT1G49950
AT1G49970
AT1G49980
AT1G50030
AT1G50170
AT1G50180
AT1G50300
AT1G50370
AT1G50430
AT1G50440
AT1G50480
AT1G50500
AT1G50600
AT1G50670
AT1G50710
AT1G50730
AT1G50840
AT1G50920
AT1G50940
AT1G51060
AT1G51130
AT1G51200
AT1G51260
AT1G51310
AT1G51340
AT1G51350
AT1G51405
AT1G51410
AT1G51540
AT1G51550
AT1G51560
AT1G51580
AT1G51590
AT1G51600
AT1G51660
AT1G51720
AT1G51730
AT1G51915
AT1G51965
AT1G52140
AT1G52240
AT1G52310
AT1G52330
AT1G52360
AT1G52380
AT1G52500
AT1G52520
AT1G52530
AT1G52560
AT1G52640
AT1G52740
AT1G52760
AT1G52770
AT1G52820
AT1G52855
AT1G52920
AT1G53025
AT1G53035
AT1G53120
AT1G53190
AT1G53200
AT1G53210
AT1G53250
AT1G53280
AT1G53320
AT1G53345
AT1G53380
AT1G53390
AT1G53400
AT1G53420
AT1G53430
AT1G53460
AT1G53520
AT1G53530
AT1G53540
AT1G53645
AT1G53670
AT1G53710
AT1G53720
AT1G53885
AT1G53920
AT1G54050
AT1G54140
AT1G54150
AT1G54210
AT1G54380
AT1G54460
AT1G54470
AT1G54490
AT1G54510
AT1G54520
AT1G54610
AT1G54690
AT1G54740
AT1G54870
AT1G54920
AT1G54990
AT1G55000
AT1G55090
AT1G55110
AT1G55150
AT1G55190
AT1G55210
AT1G55230
AT1G55270
AT1G55300
AT1G55310
AT1G55340
AT1G55520
AT1G55590
AT1G55620
AT1G55630
AT1G55690
AT1G55750
AT1G55805
AT1G55840
AT1G55850
AT1G55860
AT1G55870
AT1G55900
AT1G55910
AT1G55915
AT1G55930
AT1G56000
AT1G56070
AT1G56110
AT1G56130
AT1G56140
AT1G56170
AT1G56200
AT1G56230
AT1G56290
AT1G56310
AT1G56340
AT1G56440
AT1G56450
AT1G56560
AT1G56590
AT1G56690
AT1G56700
AT1G57680
AT1G57790
AT1G57860
AT1G58025
AT1G58060
AT1G58100
AT1G58120
AT1G58170
AT1G58190
AT1G58200
AT1G58210
AT1G58230
AT1G58250
AT1G58350
AT1G58370
AT1G59540
AT1G59600
AT1G59610
AT1G59650
AT1G59750
AT1G59760
AT1G59870
AT1G59950
AT1G59970
AT1G60080
AT1G60170
AT1G60200
AT1G60220
AT1G60360
AT1G60420
AT1G60430
AT1G60470
AT1G60500
AT1G60560
AT1G60590
AT1G60620
AT1G60640
AT1G60680
AT1G60710
AT1G60770
AT1G60780
AT1G60810
AT1G60870
AT1G60940
AT1G60970
AT1G60995
AT1G61000
AT1G61010
AT1G61065
AT1G61100
AT1G61110
AT1G61210
AT1G61215
AT1G61240
AT1G61260
AT1G61340
AT1G61350
AT1G61590
AT1G61620
AT1G61660
AT1G61667
AT1G61670
AT1G61680
AT1G61690
AT1G61700
AT1G61720
AT1G61730
AT1G61770
AT1G61850
AT1G62310
AT1G62390
AT1G62400
AT1G62680
AT1G62810
AT1G62850
AT1G62930
AT1G62990
AT1G63120
AT1G63220
AT1G63250
AT1G63260
AT1G63300
AT1G63460
AT1G63490
AT1G63500
AT1G63640
AT1G63660
AT1G63670
AT1G63690
AT1G63700
AT1G63710
AT1G63780
AT1G63810
AT1G63830
AT1G63855
AT1G63900
AT1G63930
AT1G63980
AT1G64050
AT1G64060
AT1G64110
AT1G64140
AT1G64160
AT1G64280
AT1G64380
AT1G64405
AT1G64450
AT1G64520
AT1G64600
AT1G64660
AT1G64690
AT1G64760
AT1G64890
AT1G64970
AT1G65020
AT1G65030
AT1G65032
AT1G65060
AT1G65070
AT1G65320
AT1G65410
AT1G65420
AT1G65430
AT1G65440
AT1G65450
AT1G65480
AT1G65540
AT1G65560
AT1G65580
AT1G65650
AT1G65680
AT1G65790
AT1G65810
AT1G65850
AT1G65880
AT1G65910
AT1G65930
AT1G65950
AT1G65980
AT1G66080
AT1G66120
AT1G66140
AT1G66240
AT1G66330
AT1G66340
AT1G66345
AT1G66510
AT1G66730
AT1G66810
AT1G66840
AT1G66880
AT1G66890
AT1G66910
AT1G66950
AT1G67000
AT1G67040
AT1G67120
AT1G67140
AT1G67280
AT1G67320
AT1G67325
AT1G67340
AT1G67350
AT1G67410
AT1G67420
AT1G67430
AT1G67480
AT1G67500
AT1G67510
AT1G67530
AT1G67550
AT1G67570
AT1G67600
AT1G67620
AT1G67623
AT1G67660
AT1G67710
AT1G67720
AT1G67730
AT1G67940
AT1G68000
AT1G68020
AT1G68030
AT1G68040
AT1G68070
AT1G68090
AT1G68100
AT1G68185
AT1G68260
AT1G68300
AT1G68320
AT1G68370
AT1G68390
AT1G68490
AT1G68540
AT1G68550
AT1G68570
AT1G68580
AT1G68640
AT1G68660
AT1G68670
AT1G68710
AT1G68720
AT1G68750
AT1G68830
AT1G68840
AT1G68920
AT1G68940
AT1G68990
AT1G69010
AT1G69020
AT1G69040
AT1G69060
AT1G69070
AT1G69200
AT1G69290
AT1G69340
AT1G69360
AT1G69380
AT1G69390
AT1G69400
AT1G69500
AT1G69510
AT1G69550
AT1G69580
AT1G69640
AT1G69780
AT1G69850
AT1G69980
AT1G70060
AT1G70160
AT1G70180
AT1G70190
AT1G70200
AT1G70320
AT1G70330
AT1G70480
AT1G70520
AT1G70530
AT1G70600
AT1G70610
AT1G70620
AT1G70650
AT1G70730
AT1G70750
AT1G70780
AT1G70790
AT1G70850
AT1G70880
AT1G70950
AT1G71010
AT1G71040
AT1G71060
AT1G71070
AT1G71080
AT1G71090
AT1G71140
AT1G71160
AT1G71210
AT1G71260
AT1G71270
AT1G71340
AT1G71360
AT1G71400
AT1G71420
AT1G71460
AT1G71490
AT1G71696
AT1G71780
AT1G71840
AT1G71860
AT1G71865
AT1G71870
AT1G71900
AT1G71940
AT1G71980
AT1G72010
AT1G72020
AT1G72040
AT1G72050
AT1G72100
AT1G72190
AT1G72230
AT1G72280
AT1G72300
AT1G72320
AT1G72370
AT1G72390
AT1G72440
AT1G72450
AT1G72470
AT1G72510
AT1G72550
AT1G72560
AT1G72650
AT1G72660
AT1G72710
AT1G72740
AT1G72790
AT1G72820
AT1G72960
AT1G72990
AT1G73020
AT1G73080
AT1G73090
AT1G73120
AT1G73140
AT1G73150
AT1G73177
AT1G73180
AT1G73300
AT1G73325
AT1G73340
AT1G73360
AT1G73370
AT1G73380
AT1G73390
AT1G73400
AT1G73430
AT1G73590
AT1G73640
AT1G73660
AT1G73670
AT1G73710
AT1G73730
AT1G73740
AT1G73760
AT1G73875
AT1G73930
AT1G73940
AT1G73960
AT1G73990
AT1G74110
AT1G74170
AT1G74180
AT1G74190
AT1G74240
AT1G74280
AT1G74320
AT1G74340
AT1G74460
AT1G74560
AT1G74580
AT1G74630
AT1G74640
AT1G74720
AT1G74770
AT1G74780
AT1G74790
AT1G74900
AT1G75030
AT1G75060
AT1G75080
AT1G75200
AT1G75220
AT1G75240
AT1G75290
AT1G75380
AT1G75390
AT1G75420
AT1G75430
AT1G75440
AT1G75510
AT1G75540
AT1G75590
AT1G75660
AT1G75670
AT1G75720
AT1G75730
AT1G75810
AT1G75850
AT1G75950
AT1G75980
AT1G76010
AT1G76065
AT1G76080
AT1G76210
AT1G76250
AT1G76270
AT1G76280
AT1G76340
AT1G76350
AT1G76360
AT1G76400
AT1G76430
AT1G76460
AT1G76490
AT1G76500
AT1G76510
AT1G76550
AT1G76560
AT1G76660
AT1G76670
AT1G76710
AT1G76740
AT1G76810
AT1G76870
AT1G76880
AT1G76890
AT1G76900
AT1G76920
AT1G77130
AT1G77140
AT1G77170
AT1G77230
AT1G77270
AT1G77320
AT1G77370
AT1G77460
AT1G77470
AT1G77540
AT1G77550
AT1G77590
AT1G77600
AT1G77620
AT1G77670
AT1G77680
AT1G77710
AT1G77720
AT1G77750
AT1G77780
AT1G77855
AT1G77930
AT1G77990
AT1G78080
AT1G78100
AT1G78240
AT1G78300
AT1G78340
AT1G78430
AT1G78440
AT1G78510
AT1G78540
AT1G78570
AT1G78590
AT1G78600
AT1G78620
AT1G78700
AT1G78770
AT1G78800
AT1G78810
AT1G78850
AT1G78860
AT1G78870
AT1G78895
AT1G78930
AT1G78955
AT1G79000
AT1G79010
AT1G79020
AT1G79030
AT1G79040
AT1G79050
AT1G79120
AT1G79150
AT1G79180
AT1G79200
AT1G79230
AT1G79350
AT1G79380
AT1G79390
AT1G79550
AT1G79570
AT1G79590
AT1G79620
AT1G79650
AT1G79670
AT1G79690
AT1G79740
AT1G79770
AT1G79820
AT1G79830
AT1G79840
AT1G79860
AT1G79870
AT1G79890
AT1G79920
AT1G79940
AT1G80000
AT1G80130
AT1G80270
AT1G80280
AT1G80410
AT1G80450
AT1G80460
AT1G80490
AT1G80570
AT1G80600
AT1G80680
AT1G80750
AT1G80780
AT1G80840
AT1G80870
AT1G80920
AT1G80980
AT2G01050
AT2G01060
AT2G01170
AT2G01190
AT2G01210
AT2G01260
AT2G01270
AT2G01290
AT2G01300
AT2G01350
AT2G01390
AT2G01430
AT2G01440
AT2G01480
AT2G01490
AT2G01570
AT2G01600
AT2G01630
AT2G01670
AT2G01680
AT2G01690
AT2G01730
AT2G01770
AT2G01830
AT2G01860
AT2G01900
AT2G01930
AT2G01940
AT2G01970
AT2G01980
AT2G02050
AT2G02061
AT2G02090
AT2G02148
AT2G02150
AT2G02160
AT2G02180
AT2G02220
AT2G02230
AT2G02450
AT2G02470
AT2G02560
AT2G02570
AT2G02760
AT2G02800
AT2G02820
AT2G02880
AT2G02955
AT2G02960
AT2G02980
AT2G03050
AT2G03090
AT2G03120
AT2G03140
AT2G03220
AT2G03340
AT2G03380
AT2G03430
AT2G03440
AT2G03480
AT2G03500
AT2G03510
AT2G03620
AT2G03630
AT2G03640
AT2G03667
AT2G03820
AT2G03870
AT2G03890
AT2G04160
AT2G04235
AT2G04240
AT2G04305
AT2G04340
AT2G04410
AT2G04515
AT2G04520
AT2G04550
AT2G04570
AT2G04660
AT2G04690
AT2G04845
AT2G04860
AT2G04900
AT2G04940
AT2G05120
AT2G05170
AT2G05250
AT2G05590
AT2G05710
AT2G05755
AT2G05810
AT2G05840
AT2G05940
AT2G06005
AT2G06010
AT2G06025
AT2G06040
AT2G06990
AT2G07360
AT2G07680
AT2G09990
AT2G10950
AT2G11520
AT2G11890
AT2G12400
AT2G13100
AT2G13290
AT2G13370
AT2G13540
AT2G13560
AT2G13600
AT2G13840
AT2G14050
AT2G14255
AT2G14260
AT2G14520
AT2G14580
AT2G14680
AT2G14740
AT2G14750
AT2G14820
AT2G14830
AT2G14835
AT2G14860
AT2G14960
AT2G15000
AT2G15270
AT2G15570
AT2G15630
AT2G15690
AT2G15695
AT2G15760
AT2G15790
AT2G15820
AT2G15890
AT2G15900
AT2G15980
AT2G16050
AT2G16070
AT2G16130
AT2G16230
AT2G16250
AT2G16370
AT2G16390
AT2G16405
AT2G16430
AT2G16440
AT2G16485
AT2G16530
AT2G16570
AT2G16600
AT2G16630
AT2G16710
AT2G16750
AT2G16760
AT2G16770
AT2G16780
AT2G16850
AT2G16880
AT2G16920
AT2G16950
AT2G16980
AT2G17020
AT2G17030
AT2G17040
AT2G17120
AT2G17140
AT2G17150
AT2G17250
AT2G17265
AT2G17270
AT2G17410
AT2G17450
AT2G17480
AT2G17510
AT2G17550
AT2G17650
AT2G17670
AT2G17730
AT2G17790
AT2G17800
AT2G17850
AT2G17900
AT2G17930
AT2G17970
AT2G17975
AT2G17990
AT2G18030
AT2G18110
AT2G18220
AT2G18230
AT2G18245
AT2G18250
AT2G18280
AT2G18330
AT2G18360
AT2G18370
AT2G18390
AT2G18400
AT2G18410
AT2G18460
AT2G18465
AT2G18660
AT2G18670
AT2G18700
AT2G18710
AT2G18740
AT2G18760
AT2G18790
AT2G18900
AT2G18940
AT2G18960
AT2G19080
AT2G19090
AT2G19260
AT2G19330
AT2G19390
AT2G19480
AT2G19490
AT2G19520
AT2G19540
AT2G19580
AT2G19600
AT2G19640
AT2G19680
AT2G19740
AT2G19770
AT2G19860
AT2G19870
AT2G19930
AT2G20000
AT2G20010
AT2G20020
AT2G20060
AT2G20210
AT2G20280
AT2G20360
AT2G20420
AT2G20470
AT2G20480
AT2G20495
AT2G20530
AT2G20580
AT2G20585
AT2G20710
AT2G20740
AT2G20770
AT2G20780
AT2G20790
AT2G20810
AT2G20820
AT2G20830
AT2G20860
AT2G20880
AT2G20940
AT2G21070
AT2G21080
AT2G21100
AT2G21120
AT2G21240
AT2G21300
AT2G21350
AT2G21410
AT2G21440
AT2G21520
AT2G21540
AT2G21600
AT2G21630
AT2G21710
AT2G21770
AT2G21820
AT2G21860
AT2G21870
AT2G21940
AT2G21970
AT2G22010
AT2G22070
AT2G22120
AT2G22300
AT2G22400
AT2G22410
AT2G22420
AT2G22480
AT2G22530
AT2G22540
AT2G22570
AT2G22650
AT2G22660
AT2G22780
AT2G22900
AT2G23070
AT2G23090
AT2G23093
AT2G23200
AT2G23460
AT2G23470
AT2G23540
AT2G23560
AT2G23570
AT2G23590
AT2G23620
AT2G23640
AT2G23690
AT2G23760
AT2G23780
AT2G23820
AT2G23840
AT2G23890
AT2G24030
AT2G24120
AT2G24240
AT2G24300
AT2G24390
AT2G24490
AT2G24520
AT2G24530
AT2G24580
AT2G24610
AT2G24640
AT2G24720
AT2G24765
AT2G24820
AT2G24830
AT2G24860
AT2G24940
AT2G24960
AT2G24970
AT2G25050
AT2G25100
AT2G25110
AT2G25170
AT2G25180
AT2G25290
AT2G25310
AT2G25320
AT2G25410
AT2G25430
AT2G25470
AT2G25490
AT2G25560
AT2G25570
AT2G25660
AT2G25670
AT2G25690
AT2G25710
AT2G25720
AT2G25730
AT2G25740
AT2G25760
AT2G25910
AT2G25920
AT2G25950
AT2G25970
AT2G26000
AT2G26040
AT2G26060
AT2G26070
AT2G26100
AT2G26260
AT2G26300
AT2G26440
AT2G26510
AT2G26570
AT2G26590
AT2G26600
AT2G26650
AT2G26760
AT2G26770
AT2G26780
AT2G26790
AT2G26800
AT2G26840
AT2G26850
AT2G26890
AT2G26980
AT2G27020
AT2G27030
AT2G27100
AT2G27140
AT2G27190
AT2G27228
AT2G27230
AT2G27285
AT2G27300
AT2G27450
AT2G27460
AT2G27480
AT2G27500
AT2G27600
AT2G27690
AT2G27740
AT2G27920
AT2G27950
AT2G27980
AT2G28070
AT2G28130
AT2G28260
AT2G28270
AT2G28315
AT2G28330
AT2G28350
AT2G28370
AT2G28390
AT2G28450
AT2G28480
AT2G28550
AT2G28580
AT2G28600
AT2G28720
AT2G28840
AT2G28880
AT2G28890
AT2G28910
AT2G29050
AT2G29120
AT2G29150
AT2G29260
AT2G29380
AT2G29400
AT2G29410
AT2G29530
AT2G29540
AT2G29560
AT2G29570
AT2G29640
AT2G29660
AT2G29700
AT2G29760
AT2G29940
AT2G29960
AT2G30060
AT2G30100
AT2G30105
AT2G30110
AT2G30210
AT2G30220
AT2G30260
AT2G30270
AT2G30300
AT2G30330
AT2G30350
AT2G30400
AT2G30410
AT2G30490
AT2G30540
AT2G30590
AT2G30620
AT2G30700
AT2G30710
AT2G30780
AT2G30800
AT2G30880
AT2G30900
AT2G30933
AT2G30942
AT2G30950
AT2G30970
AT2G30990
AT2G31050
AT2G31090
AT2G31180
AT2G31190
AT2G31220
AT2G31270
AT2G31280
AT2G31290
AT2G31320
AT2G31340
AT2G31350
AT2G31400
AT2G31510
AT2G31580
AT2G31660
AT2G31725
AT2G31740
AT2G31750
AT2G31800
AT2G31820
AT2G31880
AT2G31930
AT2G32000
AT2G32030
AT2G32060
AT2G32070
AT2G32090
AT2G32120
AT2G32170
AT2G32260
AT2G32300
AT2G32400
AT2G32415
AT2G32540
AT2G32600
AT2G32730
AT2G32800
AT2G32850
AT2G32900
AT2G32910
AT2G32950
AT2G32970
AT2G32980
[truncated: 3,904 more rows]

## Sheet: In common with dormancy_down
Populus Gene ID
Potri.001G009100
Potri.001G015400
Potri.001G028500
Potri.001G056200
Potri.001G068000
Potri.001G068600
Potri.001G084200
Potri.001G099300
Potri.001G111500
Potri.001G112700
Potri.001G117900
Potri.001G118200
Potri.001G121400
Potri.001G127300
Potri.001G158100
Potri.001G160300
Potri.001G167900
Potri.001G175700
Potri.001G189200
Potri.001G191000
Potri.001G197900
Potri.001G210000
Potri.001G219700
Potri.001G256900
Potri.001G286900
Potri.001G292300
Potri.001G321100
Potri.001G338200
Potri.001G340800
Potri.001G355600
Potri.001G360500
Potri.001G373100
Potri.001G388400
Potri.001G389200
Potri.001G394400
Potri.001G403300
Potri.001G403600
Potri.001G407100
Potri.001G408500
Potri.001G411100
Potri.001G438800
Potri.001G451800
Potri.001G453400
Potri.001G463200
Potri.001G471900
Potri.002G007700
Potri.002G016000
Potri.002G031800
Potri.002G031900
Potri.002G055700
Potri.002G059700
Potri.002G095800
Potri.002G099100
Potri.002G100600
Potri.002G105600
Potri.002G107800
Potri.002G120400
Potri.002G125200
Potri.002G133500
Potri.002G140300
Potri.002G142600
Potri.002G147000
Potri.002G160300
Potri.002G165400
Potri.002G166800
Potri.002G176900
Potri.002G200000
Potri.002G203600
Potri.002G216400
Potri.002G224700
Potri.002G230200
Potri.002G240100
Potri.002G242500
Potri.002G255600
Potri.003G006100
Potri.003G009000
Potri.003G020400
Potri.003G026700
Potri.003G066400
Potri.003G068000
Potri.003G079800
Potri.003G088900
Potri.003G099600
Potri.003G106400
Potri.003G129100
Potri.003G171500
Potri.003G180000
Potri.003G181000
Potri.003G216200
Potri.003G219000
Potri.004G004100
Potri.004G004800
Potri.004G004900
Potri.004G013400
Potri.004G019000
Potri.004G030300
Potri.004G031500
Potri.004G033900
Potri.004G048900
Potri.004G057100
Potri.004G062600
Potri.004G082000
Potri.004G086600
Potri.004G087500
Potri.004G120100
Potri.004G165300
Potri.004G168600
Potri.004G169300
Potri.004G187500
Potri.004G188800
Potri.004G199400
Potri.004G206900
Potri.004G214100
Potri.004G233100
Potri.005G003300
Potri.005G005400
Potri.005G055900
Potri.005G063300
Potri.005G073000
Potri.005G075900
Potri.005G078700
Potri.005G085200
Potri.005G085900
Potri.005G108400
Potri.005G108900
Potri.005G112600
Potri.005G119900
Potri.005G122600
Potri.005G137500
Potri.005G139100
Potri.005G206700
Potri.005G229000
Potri.005G233600
Potri.005G238600
Potri.005G238800
Potri.005G239300
Potri.005G245800
Potri.006G001400
Potri.006G006100
Potri.006G014900
Potri.006G020000
Potri.006G038900
Potri.006G043600
Potri.006G053200
Potri.006G053800
Potri.006G074900
Potri.006G083900
Potri.006G086100
Potri.006G088800
Potri.006G094900
Potri.006G114900
Potri.006G129300
Potri.006G132100
Potri.006G150000
Potri.006G166800
Potri.006G173500
Potri.006G176700
Potri.006G186800
Potri.006G220100
Potri.006G221800
Potri.006G222300
Potri.006G228200
Potri.006G240600
Potri.006G241500
Potri.006G247100
Potri.006G254200
Potri.006G267800
Potri.006G277800
Potri.007G008100
Potri.007G010900
Potri.007G017100
Potri.007G029200
Potri.007G031100
Potri.007G055900
Potri.007G058600
Potri.007G069600
Potri.007G081000
Potri.007G102200
Potri.007G116400
Potri.007G122800
Potri.007G135400
Potri.007G135800
Potri.007G137500
Potri.007G138800
Potri.007G144900
Potri.008G009500
Potri.008G014300
Potri.008G022900
Potri.008G035900
Potri.008G040000
Potri.008G049000
Potri.008G055400
Potri.008G073500
Potri.008G074100
Potri.008G076800
Potri.008G084800
Potri.008G133000
Potri.008G134500
Potri.008G135100
Potri.008G136100
Potri.008G139700
Potri.008G151600
Potri.008G157400
Potri.008G159800
Potri.008G161600
Potri.008G161700
Potri.008G184900
Potri.008G192800
Potri.008G200100
Potri.008G204900
Potri.008G219900
Potri.008G220700
Potri.008G226600
Potri.009G008200
Potri.009G011800
Potri.009G013400
Potri.009G030800
Potri.009G037000
Potri.009G052500
Potri.009G057600
Potri.009G057800
Potri.009G067100
Potri.009G068900
Potri.009G071400
Potri.009G074400
Potri.009G085100
Potri.009G094800
Potri.009G099500
Potri.009G104900
Potri.009G115600
Potri.009G119700
Potri.009G122500
Potri.009G125900
Potri.009G132000
Potri.009G134000
Potri.009G140500
Potri.009G149700
Potri.009G160800
Potri.010G003800
Potri.010G027100
Potri.010G029100
Potri.010G032900
Potri.010G051400
Potri.010G052000
Potri.010G060300
Potri.010G062600
Potri.010G076200
Potri.010G076900
Potri.010G079300
Potri.010G079400
Potri.010G082400
Potri.010G082500
Potri.010G108100
Potri.010G114200
Potri.010G120100
Potri.010G125200
Potri.010G132300
Potri.010G137000
Potri.010G146000
Potri.010G160200
Potri.010G170000
Potri.010G174800
Potri.010G189300
Potri.010G194700
Potri.010G198600
Potri.010G198800
Potri.010G204400
Potri.010G206600
Potri.010G209900
Potri.010G221100
Potri.010G229000
Potri.010G231900
Potri.010G250100
Potri.011G010300
Potri.011G015900
Potri.011G024900
Potri.011G050900
Potri.011G051800
Potri.011G057800
Potri.011G076600
Potri.011G079500
Potri.011G085100
Potri.011G098300
Potri.011G109600
Potri.011G116800
Potri.011G126700
Potri.011G146700
Potri.011G154600
Potri.012G010800
Potri.012G034400
Potri.012G047200
Potri.012G054300
Potri.012G080900
Potri.012G081500
Potri.012G086500
Potri.012G086800
Potri.012G091700
Potri.012G104300
Potri.012G128100
Potri.012G144500
Potri.013G002200
Potri.013G007000
Potri.013G007600
Potri.013G022000
Potri.013G026100
Potri.013G064300
Potri.013G073800
Potri.013G085600
Potri.013G103800
Potri.013G103900
Potri.013G125300
Potri.013G125800
Potri.013G127700
Potri.013G128700
Potri.014G032300
Potri.014G032800
Potri.014G041200
Potri.014G047400
Potri.014G053700
Potri.014G053900
Potri.014G057800
Potri.014G069200
Potri.014G074200
Potri.014G085500
Potri.014G103200
Potri.014G130400
Potri.014G136600
Potri.014G140000
Potri.014G152000
Potri.014G155800
Potri.014G158400
Potri.014G160100
Potri.014G162700
Potri.014G162800
Potri.014G170200
Potri.014G176400
Potri.014G189400
Potri.014G192100
Potri.014G197100
Potri.014G198400
Potri.015G013700
Potri.015G025700
Potri.015G028900
Potri.015G035500
Potri.015G043400
Potri.015G048000
Potri.015G051800
Potri.015G052200
Potri.015G058500
Potri.015G062200
Potri.015G062700
Potri.015G089700
Potri.015G091000
Potri.015G092800
Potri.015G093200
Potri.015G095700
Potri.015G098900
Potri.015G100300
Potri.015G118500
Potri.015G127100
Potri.015G135400
Potri.015G141200
Potri.015G144900
Potri.015G147300
Potri.016G007900
Potri.016G033100
Potri.016G033200
Potri.016G035300
Potri.016G035500
Potri.016G038500
Potri.016G086200
Potri.016G102200
Potri.016G109200
Potri.016G113100
Potri.016G115200
Potri.016G115800
Potri.016G117500
Potri.016G130500
Potri.016G136000
Potri.016G136200
Potri.017G002700
Potri.017G028100
Potri.017G044500
Potri.017G046200
Potri.017G053500
Potri.017G090300
Potri.017G096300
Potri.017G098100
Potri.017G109600
Potri.017G110400
Potri.017G113200
Potri.017G125400
Potri.017G140000
Potri.018G025900
Potri.018G027600
Potri.018G036700
Potri.018G047100
Potri.018G065200
Potri.018G069800
Potri.018G074500
Potri.018G083400
Potri.018G092500
Potri.018G097600
Potri.018G099400
Potri.018G109700
Potri.018G132700
Potri.018G141500
Potri.018G150100
Potri.018G150400
Potri.019G031200
Potri.019G033500
Potri.019G035800
Potri.019G054400
Potri.019G063100
Potri.019G077000
Potri.019G080000
Potri.019G086700
Potri.019G090200
Potri.019G115000
Potri.019G130700
Potri.019G131200
Potri.T000800
Potri.T010600
Potri.T030000
Potri.T031600
Potri.T087800
Potri.T094000
Potri.T147200
Potri.T156100

## Sheet: In common with dormancy_up
Populus Gene ID
Potri.001G058100
Potri.001G104400
Potri.001G182900
Potri.001G286400
Potri.001G288000
Potri.001G288600
Potri.001G337400
Potri.001G362200
Potri.001G406700
Potri.001G431800
Potri.001G469800
Potri.001G472400
Potri.002G070300
Potri.002G081400
Potri.002G105000
Potri.002G106900
Potri.002G110500
Potri.002G113600
Potri.002G114500
Potri.002G137400
Potri.002G145300
Potri.002G174100
Potri.002G193400
Potri.002G201600
Potri.002G202300
Potri.002G205500
Potri.002G225500
Potri.002G236400
Potri.002G250000
Potri.003G062400
Potri.003G100600
Potri.003G134500
Potri.003G165400
Potri.003G165500
Potri.003G187100
Potri.003G191100
Potri.003G194400
Potri.004G000400
Potri.004G105300
Potri.004G129400
Potri.004G217200
Potri.004G233500
Potri.004G235200
Potri.005G002100
Potri.005G234500
Potri.005G236000
Potri.005G240300
Potri.005G249700
Potri.006G064000
Potri.006G087800
Potri.006G109600
Potri.006G124500
Potri.006G134300
Potri.006G175500
Potri.006G228800
Potri.006G247000
Potri.006G248300
Potri.007G091800
Potri.008G082800
Potri.008G089000
Potri.008G124700
Potri.008G149700
Potri.008G175000
Potri.008G210900
Potri.008G211100
Potri.008G213100
Potri.009G020700
Potri.009G028300
Potri.009G059500
Potri.009G063400
Potri.009G094600
Potri.009G098100
Potri.009G103000
Potri.009G132700
Potri.009G133500
Potri.009G149900
Potri.010G002600
Potri.010G043900
Potri.010G046400
Potri.010G117500
Potri.010G120800
Potri.010G142800
Potri.010G220500
Potri.010G234700
Potri.011G047200
Potri.011G050500
Potri.011G094800
Potri.011G110000
Potri.011G123300
Potri.011G129400
Potri.011G150300
Potri.011G156100
Potri.012G045700
Potri.012G105400
Potri.012G111200
Potri.013G011400
Potri.013G041600
Potri.013G041900
Potri.013G059000
Potri.013G090200
Potri.013G098900
Potri.013G104800
Potri.013G153400
Potri.014G020500
Potri.014G118400
Potri.014G118600
Potri.014G135800
Potri.014G136400
Potri.014G182000
Potri.015G013200
Potri.015G068600
Potri.015G086000
Potri.015G086400
Potri.015G117000
Potri.016G081900
Potri.016G133700
Potri.016G140300
Potri.016G141700
Potri.017G007600
Potri.017G083700
Potri.017G128600
Potri.017G142300
Potri.018G088300
Potri.018G097700
Potri.018G098400
Potri.018G103000
Potri.018G104100
Potri.018G115000
Potri.018G124600
Potri.019G003500
Potri.019G059100
Potri.019G124700
Potri.T003200
Potri.T030600
Potri.T130000

## Sheet: In common with cold_down
Populus Gene ID
Potri.T041300
Potri.001G015600
Potri.006G232400
Potri.010G151000
Potri.005G197800
Potri.012G006700
Potri.018G145800
Potri.007G091100
Potri.008G074600
Potri.003G044700
Potri.005G192000
Potri.010G150500
Potri.016G078600
Potri.005G090800
Potri.004G072900
Potri.001G231100
Potri.008G212300
Potri.001G064600
Potri.007G122800
Potri.001G233000
Potri.006G077500
Potri.004G172600
Potri.013G122000
Potri.012G090500
Potri.006G185200
Potri.002G247700
Potri.014G162800
Potri.009G135300
Potri.001G084000
Potri.010G042500
Potri.004G096300
Potri.015G085100
Potri.010G166800
Potri.001G394400
Potri.010G125100
Potri.T125800
Potri.008G066700
Potri.002G056300
Potri.002G204400
Potri.007G072600
Potri.015G054600
Potri.002G236200
Potri.010G219100
Potri.015G047100
Potri.006G197700
Potri.007G089200
Potri.007G129800
Potri.014G167300
Potri.003G028200
Potri.001G339200
Potri.T058900
Potri.005G023000
Potri.008G134500
Potri.005G106400
Potri.005G096200
Potri.018G038900
Potri.011G025200
Potri.008G150000
Potri.010G223100
Potri.004G158200
Potri.005G252600
Potri.002G137700
Potri.001G344800
Potri.006G221800
Potri.008G159800
Potri.018G014600
Potri.005G074300
Potri.015G093200
Potri.006G190500
Potri.001G468500
Potri.011G126200
Potri.016G109000
Potri.008G159500
Potri.012G054300
Potri.009G162800
Potri.017G015700
Potri.018G048100
Potri.001G066400
Potri.011G081400
Potri.016G060600
Potri.007G014200
Potri.T043700
Potri.005G119900
Potri.005G245700
Potri.003G028700
Potri.006G038900
Potri.009G108200
Potri.001G422800
Potri.006G070900
Potri.006G143800
Potri.017G135800
Potri.010G141400
Potri.006G190000
Potri.014G173900
Potri.003G006200
Potri.007G044100
Potri.011G142300
Potri.009G139600
Potri.014G130400
Potri.018G058600
Potri.017G136000
Potri.013G011200
Potri.008G114000
Potri.008G141900
Potri.003G183700
Potri.016G065900
Potri.007G105700
Potri.002G228300
Potri.014G170400
Potri.014G034800
Potri.016G098200
Potri.001G277800
Potri.016G057400
Potri.007G112600
Potri.011G052900
Potri.005G145400
Potri.008G203000
Potri.006G098300
Potri.007G109300
Potri.016G006500
Potri.010G150800
Potri.004G085400
Potri.007G008500
Potri.018G046500
Potri.005G024600
Potri.002G175000
Potri.004G029600
Potri.006G199500
Potri.003G217000
Potri.019G116700
Potri.005G116600
Potri.003G198200
Potri.019G041400
Potri.002G196700
Potri.014G122000
Potri.005G001800
Potri.016G062700
Potri.T053300
Potri.013G103800
Potri.005G078600
Potri.009G081600
Potri.003G085700
Potri.010G159800
Potri.007G145700
Potri.009G119700
Potri.005G130400
Potri.016G006700
Potri.017G012100
Potri.001G462800
Potri.010G064200
Potri.004G188900
Potri.004G069000
Potri.001G453800
Potri.016G134200
Potri.001G454800
Potri.001G348900
Potri.019G063100
Potri.012G077300
Potri.008G125700
Potri.016G101900
Potri.005G168600
Potri.019G116600
Potri.004G172300
Potri.010G149600
Potri.001G149400
Potri.003G052800
Potri.005G188700
Potri.006G166700
Potri.001G245200
Potri.001G119300
Potri.006G166800
Potri.011G098800
Potri.017G016900
Potri.003G115700
Potri.001G058500
Potri.017G028200
Potri.002G140300
Potri.006G053800
Potri.019G050500
Potri.015G004600
Potri.006G107700
Potri.001G043100
Potri.016G113600
Potri.001G329900
Potri.013G036600
Potri.008G185800
Potri.016G062500
Potri.T041700
Potri.003G218400
Potri.004G047100
Potri.015G085000
Potri.001G090800
Potri.003G071100
Potri.019G116300

## Sheet: In common with cold_up
Populus Gene ID
Potri.003G193800
Potri.001G031800
Potri.001G154100
Potri.002G175600
Potri.014G171300
Potri.001G192800
Potri.010G046900
Potri.002G069500
Potri.011G007800
Potri.013G064800
Potri.006G101500
Potri.006G139400
Potri.006G093800
Potri.013G130000
Potri.016G069400
Potri.009G102000
Potri.003G141900
Potri.009G133500
Potri.001G158000
Potri.003G068900
Potri.001G140200
Potri.006G167200
Potri.014G025500
Potri.010G189600
Potri.005G100700
Potri.005G248100
Potri.001G449400
Potri.005G069500
Potri.009G135200
Potri.006G178500
Potri.T139100
Potri.006G248100
Potri.003G182200
Potri.008G158200
Potri.006G068900
Potri.017G090800
Potri.006G238600
Potri.006G260000
Potri.005G084700
Potri.009G085900
Potri.004G208500
Potri.014G125500
Potri.018G098000
Potri.008G207700
Potri.007G044800
Potri.001G230900
Potri.004G086900
Potri.T091200
Potri.014G083300
Potri.010G146900
Potri.T079500
Potri.004G122900
Potri.002G013200
Potri.015G025800
Potri.012G069700
Potri.002G056800
Potri.001G044500
Potri.006G228800
Potri.017G110800
Potri.017G053200
Potri.006G040800
Potri.006G209200
Potri.010G187900
Potri.001G285700
Potri.006G214300
Potri.018G009800
Potri.004G106800
Potri.008G152300
Potri.013G010700
Potri.009G034800
Potri.016G105700
Potri.009G080600
Potri.012G047100
Potri.019G121900
Potri.018G100400
Potri.013G132300
Potri.013G153400
Potri.016G005100
Potri.017G147000
Potri.015G000500
Potri.016G128300
Potri.011G136300
Potri.006G202200
Potri.003G165700
Potri.007G047400
Potri.001G310500
Potri.014G091800
Potri.012G023400
Potri.002G100200
Potri.004G216900
Potri.011G158500
Potri.005G037600
Potri.014G127700
Potri.002G157700
Potri.010G153500
Potri.019G123500
Potri.004G163300
Potri.004G019900
Potri.001G268500
Potri.002G222700
Potri.013G083500
Potri.009G066100
Potri.T026900
Potri.008G174100
Potri.016G073700
Potri.006G048500
Potri.017G074800
Potri.002G056900
Potri.012G069800
Potri.013G107100
Potri.006G006300
Potri.010G079000
Potri.007G080700
Potri.005G240300
Potri.010G166200
Potri.001G295500
Potri.009G073200
Potri.004G034400
Potri.008G100600
Potri.018G130300
Potri.003G076800
Potri.007G138100
Potri.010G085600
Potri.013G131900
Potri.006G097500
Potri.005G237300
Potri.010G194100
Potri.001G058600
Potri.006G044300
Potri.001G231300
Potri.016G016700
Potri.004G199300
Potri.010G116000
Potri.006G112800
Potri.003G190000
Potri.009G167400
Potri.013G098900
Potri.008G099300
Potri.013G130300
Potri.005G164000
Potri.009G089400
Potri.005G204600
Potri.012G048700
Potri.002G187400
Potri.T091700
Potri.005G180200
Potri.004G039100
Potri.008G127600
Potri.018G111200
Potri.010G201300
Potri.004G152300
Potri.011G106400
Potri.009G016600
Potri.008G119600
Potri.014G115500
Potri.004G148400
Potri.011G128900
Potri.013G001600
Potri.017G084600
Potri.010G127600
Potri.007G011200
Potri.001G325100
Potri.007G099400
Potri.018G097700
Potri.001G158900
Potri.004G005900
Potri.018G045800
Potri.010G182200
Potri.001G241800
Potri.006G263500
Potri.003G203800
Potri.003G137700
Potri.010G109100
Potri.006G199100
Potri.001G070700
Potri.014G038700
Potri.008G103900
Potri.007G121100
Potri.001G124200
Potri.005G107700
Potri.011G128800
Potri.001G424700
Potri.001G393800
Potri.003G012100
Potri.T104400
Potri.003G144400
Potri.016G017100
Potri.006G072400
Potri.004G061800
Potri.011G142100
Potri.001G148900
Potri.006G232100
Potri.008G089000
Potri.008G085000
Potri.007G042900
Potri.007G015800
Potri.001G270600
Potri.017G063300
Potri.012G075800
Potri.008G056400
Potri.016G017900
Potri.002G247100
Potri.008G042100
Potri.004G001300
Potri.015G076400
Potri.009G151700
Potri.003G073300
Potri.001G381300
Potri.010G132700
Potri.005G207300
Potri.017G009500
Potri.006G133000
Potri.016G068600
Potri.004G160700
Potri.001G365500
Potri.012G097100
Potri.010G076800
Potri.001G104400
Potri.008G198000
Potri.002G190400
Potri.005G258700
Potri.007G130100
Potri.016G109400
Potri.014G150200
Potri.006G115000
Potri.001G152800
Potri.006G246300
Potri.005G223500
Potri.006G105100
Potri.009G123400
Potri.001G387400
Potri.016G032400
Potri.013G083300
Potri.012G005900
Potri.006G053300
Potri.005G198900
Potri.003G194700
Potri.005G259600
Potri.006G007100
Potri.012G135100
Potri.002G011400
Potri.008G164800
Potri.001G060100
Potri.010G191300
Potri.018G080400
Potri.005G113600
Potri.009G028100
Potri.009G053800
Potri.006G219500
Potri.009G125600
Potri.008G009800
Potri.002G094200
Potri.009G014100
