# Supplementary material for: Extensive transcriptome changes during seasonal leaf senescence in field-grown black cottonwood (Populus trichocarpa Nisqually-1)
Source: Sci Rep. 2020 Apr 20;10:6581. doi: 10.1038/s41598-020-63372-2 (PMC7170949; doi:10.1038/s41598-020-63372-2)
Supplement: Supplementary file 8 — Supplementary information8. [file 41598_2020_63372_MOESM8_ESM.xlsx]

## Sheet: Summary
Supplementary information
Extensive transcriptome changes during seasonal leaf senescence in field-grown black cottonwood (Populus trichocarpa Nisqually-1)
Haiwei Lu, Michael Gordon, Vindhya Amarasinghe, & Steven H. Strauss*
Department of Forest Ecosystems and Society, Oregon State University, Corvallis, Oregon, USA. Correspondence and requests for materials should be addressed to S.H.S. (email: Steve.Strauss@oregonstate.edu)
Supplementary Table S16 GO terms enriched from the DEGs shared between senescence and bud dormancy, and between leaf senescence and cold acclimation, respectively.
Gene Set	Number of GOs enriched
	Downregulated	Upregulated
Genes shared between senescence and bud dormancy	28*	0
Genes shared between senescence and cold acclimation	0	29*
*Refer to the other tabs for detailed information

## Sheet: Down_Senescence Dormancy
GO term	Ontology	Description	Number in input list	Number in BG/Ref	p-value	FDR
GO:0015979	P	photosynthesis	25	164	4.3e-18	2.1e-15
GO:0009765	P	photosynthesis, light harvesting	13	26	1.5e-15	3.6e-13
GO:0019684	P	photosynthesis, light reaction	13	55	4.2e-12	6.6e-10
GO:0008152	P	metabolic process	201	11384	1.7e-09	2e-07
GO:0006091	P	generation of precursor metabolites and energy	14	194	6.8e-07	6.5e-05
GO:0006629	P	lipid metabolic process	27	801	1.4e-05	0.0011
GO:0008610	P	lipid biosynthetic process	16	369	5.3e-05	0.0036
GO:0055114	P	oxidation reduction	46	2000	0.0002	0.011
GO:0044237	P	cellular metabolic process	125	7201	0.0002	0.011
GO:0006720	P	isoprenoid metabolic process	5	51	0.00082	0.036
GO:0008299	P	isoprenoid biosynthetic process	5	51	0.00082	0.036
GO:0016491	F	oxidoreductase activity	54	2263	1.9e-05	0.0064
GO:0016701	F	oxidoreductase activity, acting on single donors with incorporation of molecular oxygen	6	56	0.00016	0.027
GO:0051213	F	dioxygenase activity	5	44	0.00044	0.037
GO:0016702	F	oxidoreductase activity, acting on single donors with incorporation of molecular oxygen, incorporation of two atoms of oxygen	5	44	0.00044	0.037
GO:0034357	C	photosynthetic membrane	12	110	7.3e-08	4.1e-06
GO:0009521	C	photosystem	12	106	5e-08	4.1e-06
GO:0009579	C	thylakoid	12	113	9.5e-08	4.1e-06
GO:0009523	C	photosystem II	7	62	3.3e-05	0.0011
GO:0009522	C	photosystem I	5	29	7.6e-05	0.002
GO:0044436	C	thylakoid part	5	39	0.00027	0.0057
GO:0044424	C	intracellular part	57	2713	0.00033	0.006
GO:0015630	C	microtubule cytoskeleton	5	54	0.001	0.017
GO:0032991	C	macromolecular complex	32	1348	0.0012	0.018
GO:0043234	C	protein complex	21	765	0.0017	0.022
GO:0044430	C	cytoskeletal part	5	73	0.0036	0.042
GO:0043229	C	intracellular organelle	41	2031	0.005	0.05
GO:0043226	C	organelle	41	2031	0.005	0.05

## Sheet: Up_Senescence ColdAcclimation
GO term	Ontology	Description	Number in input list	Number in BG/Ref	p-value	FDR
GO:0044249	P	cellular biosynthetic process	42	3299	0.00037	0.013
GO:0045449	P	regulation of transcription	25	1562	0.00031	0.013
GO:0080090	P	regulation of primary metabolic process	25	1585	0.00039	0.013
GO:0031326	P	regulation of cellular biosynthetic process	25	1577	0.00036	0.013
GO:0010468	P	regulation of gene expression	25	1592	0.00041	0.013
GO:0019219	P	regulation of nucleobase, nucleoside, nucleotide and nucleic acid metabolic process	25	1568	0.00033	0.013
GO:0009889	P	regulation of biosynthetic process	25	1577	0.00036	0.013
GO:0051171	P	regulation of nitrogen compound metabolic process	25	1568	0.00033	0.013
GO:0044271	P	cellular nitrogen compound biosynthetic process	9	228	7.6e-05	0.013
GO:0051252	P	regulation of RNA metabolic process	25	1560	0.00031	0.013
GO:0006355	P	regulation of transcription, DNA-dependent	25	1560	0.00031	0.013
GO:0010556	P	regulation of macromolecule biosynthetic process	25	1577	0.00036	0.013
GO:0060255	P	regulation of macromolecule metabolic process	25	1601	0.00045	0.013
GO:0031323	P	regulation of cellular metabolic process	25	1615	0.00051	0.014
GO:0019222	P	regulation of metabolic process	25	1638	0.00062	0.016
GO:0034637	P	cellular carbohydrate biosynthetic process	7	192	0.00076	0.018
GO:0016051	P	carbohydrate biosynthetic process	7	199	0.00093	0.02
GO:0050794	P	regulation of cellular process	31	2283	0.00093	0.02
GO:0032774	P	RNA biosynthetic process	25	1712	0.0012	0.021
GO:0006350	P	transcription	25	1709	0.0011	0.021
GO:0006351	P	transcription, DNA-dependent	25	1709	0.0011	0.021
GO:0050789	P	regulation of biological process	31	2325	0.0012	0.022
GO:0044262	P	cellular carbohydrate metabolic process	11	486	0.0013	0.022
GO:0009058	P	biosynthetic process	43	3626	0.0013	0.022
GO:0006807	P	nitrogen compound metabolic process	37	3018	0.0018	0.028
GO:0005976	P	polysaccharide metabolic process	7	231	0.0021	0.032
GO:0065007	P	biological regulation	31	2417	0.0023	0.033
GO:0034641	P	cellular nitrogen compound metabolic process	10	462	0.003	0.041
GO:0044283	P	small molecule biosynthetic process	8	320	0.0033	0.044
